# Supplementary material for: R2‐P2 rapid‐robotic phosphoproteomics enables multidimensional cell signaling studies
Source: Mol Syst Biol. 2019 Dec 19;15(12):e9021. doi: 10.15252/msb.20199021 (PMC6920700; doi:10.15252/msb.20199021)
Supplement: Supplementary file 3 — Dataset EV1 [file MSB-15-e9021-s003.xlsx]

## Sheet: Dataset EV1
Dataset EV1: Refers to Fig EV6A. Table of all identified phopshopeptides used to build a spectral library. Biological replicates and the three time points for each condition were pooled and the Fe3+-IMAC and Ti4+-IMAC fractions were separately measured resulting in 12 injections.
Treatment	Enrichment	ProteinAccessions	PeptideModSeq	PeptideSeq	RTInSeconds	AscoreSite1	AscoreSite2	charge	XCorr	Expect	Q-Value
unt	Ti-IMAC	YOL039W	LAAVPAAGPASAGGAAAAS[+79.966331]GDAAAEEEKEEEAAEESDDDM[+15.994915]GFGLFD	LAAVPAAGPASAGGAAAASGDAAAEEEKEEEAAEESDDDMGFGLFD	34.2	18(0,17):0.97425	null	4	1.841	6.85e-05	9.15583e-05
unt	Ti-IMAC	YML025C	[+42.010564]MT[+79.966331]IKRNLVK	MTIKRNLVK	298.3	1(0,0):1000	null	2	0.288	4.82e-05	0.000384763
unt	Ti-IMAC	YGL244W	[+42.010564]S[+79.966331]DLDEDLLALAGADES[+79.966331]EEEDQVLTTTSAK	SDLDEDLLALAGADESEEEDQVLTTTSAK	343.3	0(0,0):28.0217	15(0,0):37.6491	3	2.435	2.45e-05	9.15583e-05
unt	Ti-IMAC	YBR143C	YKVNFEQLVDES[+79.966331]EDEY[+79.966331]YDEDEGSDYDFI	YKVNFEQLVDESEDEYYDEDEGSDYDFI	346	11(0,0):19.439	15(0,9):0	3	3.245	4.26e-07	9.15583e-05
unt	Ti-IMAC	YLR340W	YAAAAPAAT[+79.966331]SAASGDAAPAEEAAAEEEEESDDDMGFGLFD	YAAAAPAATSAASGDAAPAEEAAAEEEEESDDDMGFGLFD	346	8(0,21):1.60286	null	4	2.295	0.0117	0.000247893
unt	Ti-IMAC	YDR382W	FATVPTGGASSAAAGAAGAAAGGDAAEEEKEEEAKEES[+79.966331]DDDM[+15.994915]GFGLFD	FATVPTGGASSAAAGAAGAAAGGDAAEEEKEEEAKEESDDDMGFGLFD	346.3	37(-35,0):4.93923	null	4	1.677	0.000114	0.000173235
unt	Ti-IMAC	YLR340W	YAAAAPAAT[+79.966331]SAAS[+79.966331]GDAAPAEEAAAEEEEESDDDM[+15.994915]GFGLFD	YAAAAPAATSAASGDAAPAEEAAAEEEEESDDDMGFGLFD	346.4	8(-8,1):8.65157	12(-12,17):7.80838	4	1.599	0.121	0.000607672
unt	Ti-IMAC	YBR143C	YKVNFEQLVDESEDEY[+79.966331]Y[+79.966331]DEDEGSDYDFI	YKVNFEQLVDESEDEYYDEDEGSDYDFI	347.2	15(-4,9):0	16(-5,8):0	3	2.243	1.4e-08	9.15583e-05
unt	Ti-IMAC	YOL039W	LAAVPAAGPASAGGAAAAS[+79.966331]GDAAAEEEKEEEAAEESDDDM[+15.994915]GFGLFD	LAAVPAAGPASAGGAAAASGDAAAEEEKEEEAAEESDDDMGFGLFD	350.5	18(0,17):2.44166	null	4	4.912	0	9.15583e-05
unt	Ti-IMAC	YOL039W	LAAVPAAGPASAGGAAAAS[+79.966331]GDAAAEEEKEEEAAEESDDDM[+15.994915]GFGLFD	LAAVPAAGPASAGGAAAASGDAAAEEEKEEEAAEESDDDMGFGLFD	394	18(0,17):2.01761	null	4	2.012	1.25e-06	9.15583e-05
unt	Ti-IMAC	YER114C	KSS[+79.966331]FMLS[+79.966331]PFR	KSSFMLSPFR	405.6	2(0,0):32.3958	6(0,0):28.352	2	0.682	0.0171	0.0095489
unt	Ti-IMAC	YOL039W	LAAVPAAGPASAGGAAAAS[+79.966331]GDAAAEEEKEEEAAEESDDDM[+15.994915]GFGLFD	LAAVPAAGPASAGGAAAASGDAAAEEEKEEEAAEESDDDMGFGLFD	415.7	18(0,17):6.97134	null	4	2.618	3e-09	9.15583e-05
unt	Ti-IMAC	YDR382W	FATVPTGGASSAAAGAAGAAAGGDAAEEEKEEEAKEES[+79.966331]DDDMGFGLFD	FATVPTGGASSAAAGAAGAAAGGDAAEEEKEEEAKEESDDDMGFGLFD	427.1	37(-35,0):3.03475	null	4	1.676	3.01e-05	9.15583e-05
unt	Ti-IMAC	YEL034W	[+42.010564]SDEEHT[+79.966331]FETADAGSSATYPM[+15.994915]QCSALR	SDEEHTFETADAGSSATYPMQCSALR	428.8	5(-5,11):3.25663	null	3	1.786	0.000859	9.15583e-05
unt	Ti-IMAC	YJR123W	[+42.010564]SDTEAPVEVQEDFEVVEEFT[+79.966331]PVVLATPIPEEVQQAQTEIK	SDTEAPVEVQEDFEVVEEFTPVVLATPIPEEVQQAQTEIK	438.7	19(-19,0):2.18042	null	4	1.959	5.2e-05	9.15583e-05
unt	Ti-IMAC	YOL039W	LAAVPAAGPASAGGAAAASGDAAAEEEKEEEAAEES[+79.966331]DDDM[+15.994915]GFGLFD	LAAVPAAGPASAGGAAAASGDAAAEEEKEEEAAEESDDDMGFGLFD	441.3	35(-17,0):5.11489	null	4	3.448	0	9.15583e-05
unt	Ti-IMAC	YPL036W YGL008C	VST[+79.966331]QHEK	VSTQHEK	467	2(0,0):28.8739	null	2	0.931	0.00998	0.000321337
unt	Ti-IMAC	YJR047C	[+42.010564]SDEEHTFENADAGAS[+79.966331]ATYPM[+15.994915]QCSALR	SDEEHTFENADAGASATYPMQCSALR	471.7	14(-14,2):10.3591	null	3	1.128	0.291	0.000384763
unt	Ti-IMAC	YDR432W	ERS[+79.966331]PTR	ERSPTR	516.9	2(0,2):0	null	2	0.835	0.751	0.00319444
unt	Ti-IMAC	YDR432W	ERSPT[+79.966331]R	ERSPTR	731.1	4(0,0):23.3435	null	2	1.106	0.127	0.000247893
unt	Ti-IMAC	YDR028C	KSDVKPQENGNDS[+79.966331]S	KSDVKPQENGNDSS	737.5	12(0,1):0	null	2	0.964	5.34e-05	0.000247893
unt	Ti-IMAC	YCR054C	SCNDYAPSVAIQLHS[+79.966331]T[+79.966331]LLS[+79.966331]CLDIISDLCK	SCNDYAPSVAIQLHSTLLSCLDIISDLCK	743.3	14(-14,10):10.1329	15(-15,9):8.91762	3	0.603	0.348	0.00260968
unt	Ti-IMAC	YOR089C	TAEEQNSASNERES[+79.966331]NNQR	TAEEQNSASNERESNNQR	746.8	13(-5,0):6.31657	null	3	2.991	9.33e-07	9.15583e-05
unt	Ti-IMAC	YGL133W	KPTEVNDSENNS[+79.966331]SEEDKKK	KPTEVNDSENNSSEEDKKK	748	11(-9,1):0	null	3	1.08	0.749	0.00560735
unt	Ti-IMAC	YIL013C	HPDET[+79.966331]VNNHT[+79.966331]KES[+79.966331]VAMETQK	HPDETVNNHTKESVAMETQK	748.1	4(0,0):14.9654	9(0,0):22.579	3	0.975	0.0913	0.0072861
unt	Ti-IMAC	YMR295C	KKSSIS[+79.966331]NT[+79.966331]SDHDGANR	KKSSISNTSDHDGANR	751.6	5(0,3):0	7(-5,1):0	2	0.983	5.89e-05	0.000672545
unt	Ti-IMAC	YML116W	MGNQS[+79.966331]LVVLT[+79.966331]ES[+79.966331]K	MGNQSLVVLTESK	752.8	4(0,0):1000	9(0,0):1000	3	0.449	0.791	0.00741136
unt	Ti-IMAC	YPL015C	LNGHDS[+79.966331]DEDGASNSSSSQK	LNGHDSDEDGASNSSSSQK	754.1	5(0,0):72.7659	null	2	2.521	3.53e-07	9.15583e-05
unt	Ti-IMAC	YPL015C	LNGHDS[+79.966331]DEDGASNSSSSQK	LNGHDSDEDGASNSSSSQK	755.9	5(0,0):96.2888	null	3	3.043	0	9.15583e-05
unt	Ti-IMAC	YGR008C	RGS[+79.966331]NLQSHEQK	RGSNLQSHEQK	768.3	2(0,0):33.1965	null	3	1.231	0.00103	0.000247893
unt	Ti-IMAC	YKL181W	KQS[+79.966331]M[+15.994915]LR	KQSMLR	769.4	2(0,0):1000	null	2	1.023	0.416	0.00566114
unt	Ti-IMAC	YCR088W	RAT[+79.966331]PEKKPK	RATPEKKPK	984	2(0,0):1000	null	3	0.932	0.00821	0.000958419
unt	Ti-IMAC	YCR088W	RAT[+79.966331]PEKKPK	RATPEKKPK	984.2	2(0,0):1000	null	2	0.925	0.014	0.00213797
unt	Ti-IMAC	YDR170C	KSSVSHHQTTNDTSQHS[+79.966331]DDDSNDRR	KSSVSHHQTTNDTSQHSDDDSNDRR	994.8	16(-4,0):8.70097	null	3	2.506	0.000448	9.15583e-05
unt	Ti-IMAC	YIL014W	ECSNYM[+15.994915]YCAYATGDGHTNS[+79.966331]ELDEGR	ECSNYMYCAYATGDGHTNSELDEGR	995.4	18(0,0):44.732	null	3	0.609	0.0201	0.00359141
unt	Ti-IMAC	YDR170C	KSSVSHHQTT[+79.966331]NDTSQHSDDDSNDRR	KSSVSHHQTTNDTSQHSDDDSNDRR	995.8	9(0,11):0	null	4	2.131	0.0204	0.000672545
unt	Ti-IMAC	YGL008C	VST[+79.966331]QHEKET	VSTQHEKET	995.9	2(0,0):32.3958	null	2	2.114	1.7e-08	9.15583e-05
unt	Ti-IMAC	YBR071W	KRQS[+79.966331]M[+15.994915]HLGSK	KRQSMHLGSK	997.7	3(0,0):30.6809	null	3	1.149	0.0364	0.000745823
unt	Ti-IMAC	YMR102C	SSS[+79.966331]QNNEEKPHHHLK	SSSQNNEEKPHHHLK	999.4	2(0,0):22.6055	null	3	2.725	2.54e-06	9.15583e-05
unt	Ti-IMAC	YLR256W-A	[+42.010564]MESQQLSQHPHISHGS[+79.966331]ACAS[+79.966331]VTSK	MESQQLSQHPHISHGSACASVTSK	999.5	15(-9,7):8.70097	19(0,3):0	3	0.815	6.31	0.00923727
unt	Ti-IMAC	YMR102C	SSS[+79.966331]QNNEEKPHHHLK	SSSQNNEEKPHHHLK	1000.5	2(-2,0):5.87771	null	4	1.989	2.62e-05	9.15583e-05
unt	Ti-IMAC	YDR372C	ADSGDT[+79.966331]SSIHSSANNTKGDK	ADSGDTSSIHSSANNTKGDK	1000.7	5(0,6):0	null	3	1.47	0.000526	0.000173235
unt	Ti-IMAC	YBR230C	[+42.010564]SATAKHDSNASPNSDS[+79.966331]EDGHHHNNKK	SATAKHDSNASPNSDSEDGHHHNNKK	1000.8	15(-15,0):1.86376	null	4	1.618	0.0397	0.00123735
unt	Ti-IMAC	YCL014W	HPKS[+79.966331]PVKKPM[+15.994915]TSEK	HPKSPVKKPMTSEK	1002.3	3(0,0):27.923	null	4	2.303	7.12e-05	9.15583e-05
unt	Ti-IMAC	YBR197C	LRS[+79.966331]PPHKDQHNSATNK	LRSPPHKDQHNSATNK	1006.8	2(0,0):27.7751	null	4	3.258	5.76e-07	9.15583e-05
unt	Ti-IMAC	YDR028C	GYGS[+79.966331]DDENSKR	GYGSDDENSKR	1014.7	3(0,0):40.7092	null	2	1.109	0.00109	9.15583e-05
unt	Ti-IMAC	YJR059W	TKT[+79.966331]HDVGDEGGNESTKPK	TKTHDVGDEGGNESTKPK	1016.4	2(-2,0):9.41663	null	3	4.108	0	9.15583e-05
unt	Ti-IMAC	YGR008C	DRRGS[+79.966331]NLQSHEQK	DRRGSNLQSHEQK	1020.3	4(0,0):13.9884	null	3	1.353	0.0124	0.000384763
unt	Ti-IMAC	YDR266C	RFYSDDELY[+79.966331]IHMR	RFYSDDELYIHMR	1020.8	8(0,0):32.2519	null	3	1.117	0.155	0.00477034
unt	Ti-IMAC	YOR066W	T[+79.966331]FLQS[+79.966331]SPPIMTSSPAFQK	TFLQSSPPIMTSSPAFQK	1021.4	0(0,10):1.69148	4(0,6):5.92484	4	1.377	0.0017	0.00741136
unt	Ti-IMAC	YFR040W	TKHS[+79.966331]PTRDTDHDLK	TKHSPTRDTDHDLK	1022.9	3(0,5):5.94807	null	3	1.453	0.0296	0.000384763
unt	Ti-IMAC	YFR040W	TKHS[+79.966331]PTRDTDHDLK	TKHSPTRDTDHDLK	1023	3(-3,5):5.17354	null	4	1.523	0.329	0.00130463
unt	Ti-IMAC	YLR096W	RIS[+79.966331]QSGQSQHPTR	RISQSGQSQHPTR	1023.2	2(0,2):2.565	null	3	2.595	2.14e-07	9.15583e-05
unt	Ti-IMAC	YER088C	RGS[+79.966331]FSGHSM[+15.994915]K	RGSFSGHSMK	1023.7	2(0,0):15.0304	null	3	1.098	0.098	0.000672545
unt	Ti-IMAC	YLR003C	KEERNS[+79.966331]EDDSNRPISK	KEERNSEDDSNRPISK	1023.8	5(0,0):14.1184	null	3	1.349	0.0941	0.00566114
unt	Ti-IMAC	YGL173C	KGEIKPSSGTNSTECQS[+79.966331]PK	KGEIKPSSGTNSTECQSPK	1024.8	16(-4,0):3.67117	null	3	1.291	0.0123	0.000321337
unt	Ti-IMAC	YDL051W	[+42.010564]SEKPQQEEQEKPQS[+79.966331]RR	SEKPQQEEQEKPQSRR	1025	13(0,0):46.0476	null	3	2.115	0.000241	9.15583e-05
unt	Ti-IMAC	YDL051W	[+42.010564]SEKPQQEEQEKPQS[+79.966331]RR	SEKPQQEEQEKPQSRR	1025.7	13(-13,0):10.6976	null	4	1.473	0.127	0.000384763
unt	Ti-IMAC	YPL180W	TTSTNHS[+79.966331]VGHTASQNAR	TTSTNHSVGHTASQNAR	1028.6	6(-4,6):4.4862	null	3	0.76	4.25	0.00696491
unt	Ti-IMAC	YJR083C	QHEVQPES[+79.966331]KSPR	QHEVQPESKSPR	1028.7	7(0,2):0	null	3	1.191	0.735	0.00404303
unt	Ti-IMAC	YDR439W	DKPNNQTNDRGGNDPDS[+79.966331]PTSQRR	DKPNNQTNDRGGNDPDSPTSQRR	1028.8	16(0,2):8.70097	null	4	3.241	1.14e-06	9.15583e-05
unt	Ti-IMAC	YGR270W	NRRGS[+79.966331]DVEDASNAK	NRRGSDVEDASNAK	1031.6	4(0,0):87.8733	null	3	2.556	1.68e-06	9.15583e-05
unt	Ti-IMAC	YGR270W	NRRGS[+79.966331]DVEDASNAK	NRRGSDVEDASNAK	1031.7	4(0,0):79.3115	null	2	0.877	0.0881	0.00886009
unt	Ti-IMAC	YBR059C	RHS[+79.966331]TGHELSTR	RHSTGHELSTR	1031.9	2(0,1):11.355	null	3	2.613	2.51e-05	9.15583e-05
unt	Ti-IMAC	YBR059C	RHS[+79.966331]TGHELSTR	RHSTGHELSTR	1032.1	2(0,0):16.224	null	2	2.413	1.69e-05	9.15583e-05
unt	Ti-IMAC	YJL179W	[+42.010564]S[+79.966331]QIAQEM[+15.994915]T[+79.966331]VS[+79.966331]LR	SQIAQEMTVSLR	1032.7	0(0,0):1000	7(0,0):1000	3	0.609	4.4	0.00741136
unt	Ti-IMAC	YJL020C	KVPM[+15.994915]DS[+79.966331]PK	KVPMDSPK	1034.8	5(0,0):1000	null	2	1.215	0.00759	0.000321337
unt	Ti-IMAC	YBR200W	NRHNS[+79.966331]KDITSPEK	NRHNSKDITSPEK	1036.1	4(0,0):22.4917	null	3	1.881	0.00165	9.15583e-05
unt	Ti-IMAC	YGL181W	SSS[+79.966331]HSLKHVDR	SSSHSLKHVDR	1036.5	2(0,0):24.7542	null	2	1.387	0.0674	0.00088935
unt	Ti-IMAC	YDR116C	S[+79.966331]KKPNILS[+79.966331]K	SKKPNILSK	1037	0(0,0):1000	7(0,0):1000	3	1.332	0.204	0.00664118
unt	Ti-IMAC	YMR086W	RGS[+79.966331]QIAQNNKPSTK	RGSQIAQNNKPSTK	1037.2	2(0,0):105.256	null	3	2.779	1.46e-05	9.15583e-05
unt	Ti-IMAC	YNL004W	RM[+15.994915]S[+79.966331]DDHGYER	RMSDDHGYER	1037.3	2(0,0):43.8403	null	3	1.903	3.32e-05	9.15583e-05
unt	Ti-IMAC	YNL004W	RM[+15.994915]S[+79.966331]DDHGYER	RMSDDHGYER	1037.4	2(0,0):38.1888	null	2	1.289	0.00482	0.000321337
unt	Ti-IMAC	YJL128C	SAS[+79.966331]VGSNQSEQDKGSSQSPK	SASVGSNQSEQDKGSSQSPK	1037.5	2(-2,0):12.3227	null	3	3.009	4.61e-07	9.15583e-05
unt	Ti-IMAC	YBR200W	NRHNS[+79.966331]KDITSPEK	NRHNSKDITSPEK	1037.8	4(0,5):6.70784	null	4	1.453	0.185	0.00696491
unt	Ti-IMAC	YJL042W	KERS[+79.966331]PSPT[+79.966331]HVDR	KERSPSPTHVDR	1038.1	3(0,2):6.05484	7(0,0):18.3423	3	1.22	0.621	0.0037167
unt	Ti-IMAC	YJL100W	KSS[+79.966331]GEDINHKPETTR	KSSGEDINHKPETTR	1038.2	2(0,0):27.6946	null	3	2.404	1.29e-05	9.15583e-05
unt	Ti-IMAC	YDR372C	VNRADS[+79.966331]GDTS[+79.966331]SIHSSANNTKGDK	VNRADSGDTSSIHSSANNTKGDK	1038.3	5(0,5):9.56507	9(-1,1):0	3	3.168	2e-09	9.15583e-05
unt	Ti-IMAC	YDR439W	DKPNNQTNDRGGNDPDS[+79.966331]PTSQR	DKPNNQTNDRGGNDPDSPTSQR	1039.2	16(0,2):11.0148	null	3	3.076	5.72e-07	9.15583e-05
unt	Ti-IMAC	YPL075W	SEPNDNS[+79.966331]PESKDPEKNGK	SEPNDNSPESKDPEKNGK	1039.5	6(0,0):17.5568	null	3	1.795	0.000295	9.15583e-05
unt	Ti-IMAC	YDR372C	VNRADS[+79.966331]GDTS[+79.966331]SIHSSANNTKGDK	VNRADSGDTSSIHSSANNTKGDK	1039.6	5(0,3):9.14125	9(-1,1):5.08456	4	2.955	0.00747	0.000173235
unt	Ti-IMAC	YBR072W	RQLANT[+79.966331]PAKDSTGK	RQLANTPAKDSTGK	1040.2	5(0,0):92.8698	null	2	2.917	0	9.15583e-05
unt	Ti-IMAC	YBL031W	RKS[+79.966331]QHAIPQDR	RKSQHAIPQDR	1040.8	2(0,0):1000	null	3	1.419	0.146	0.00151155
unt	Ti-IMAC	YDR128W	NIHGGDNSS[+79.966331]IRS[+79.966331]DDHHAR	NIHGGDNSSIRSDDHHAR	1042.1	8(0,0):13.2658	11(0,0):22.1707	3	2.164	7.76e-05	9.15583e-05
unt	Ti-IMAC	YBR072W	RQLANT[+79.966331]PAKDSTGK	RQLANTPAKDSTGK	1042.8	5(0,0):39.6629	null	3	2.5	6.15e-06	9.15583e-05
unt	Ti-IMAC	YMR086W	KKVS[+79.966331]QESLHSQPK	KKVSQESLHSQPK	1043	3(0,0):30.0163	null	3	2.697	2.01e-06	9.15583e-05
unt	Ti-IMAC	YMR086W	KKVS[+79.966331]QESLHSQPK	KKVSQESLHSQPK	1043.1	3(0,0):16.9639	null	4	2.274	0.00436	0.000247893
unt	Ti-IMAC	YMR086W	KKVS[+79.966331]QESLHSQPK	KKVSQESLHSQPK	1043.2	3(0,0):30.6566	null	2	2.527	4e-09	9.15583e-05
unt	Ti-IMAC	YJL050W	NADT[+79.966331]NVGDTPDHTQDKK	NADTNVGDTPDHTQDKK	1043.3	3(0,5):10.8468	null	3	1.215	0.258	0.00220876
unt	Ti-IMAC	YNR034W	VNSVRS[+79.966331]NAS[+79.966331]SRGGSEDGATK	VNSVRSNASSRGGSEDGATK	1043.9	5(-3,4):9.69199	8(-6,0):11.0061	3	2.419	4.83e-05	9.15583e-05
unt	Ti-IMAC	YDR001C	RGS[+79.966331]EDDTYSSSQGNRR	RGSEDDTYSSSQGNRR	1044.8	2(0,0):30.4496	null	3	2.618	0.269	0.000247893
unt	Ti-IMAC	YDR372C	ADS[+79.966331]GDTSSIHSSANNTKGDK	ADSGDTSSIHSSANNTKGDK	1045.8	2(0,0):57.4136	null	3	2.981	5e-09	9.15583e-05
unt	Ti-IMAC	YDR001C	RGS[+79.966331]EDDTYSSSQGNRR	RGSEDDTYSSSQGNRR	1046.1	2(0,0):40.3388	null	2	1.297	0.0193	0.00319444
unt	Ti-IMAC	YDR128W	NIHGGDNSS[+79.966331]IRS[+79.966331]DDHHAR	NIHGGDNSSIRSDDHHAR	1046.1	8(-1,0):8.67639	11(-4,0):11.3061	4	2.249	0.000605	0.000173235
unt	Ti-IMAC	YNR051C	EKEKS[+79.966331]PEISKPK	EKEKSPEISKPK	1046.6	4(0,0):60.1175	null	3	2.281	0.000211	9.15583e-05
unt	Ti-IMAC	YIL135C	[+42.010564]M[+15.994915]DT[+79.966331]SNHNQDHDSHVAAQR	MDTSNHNQDHDSHVAAQR	1047	2(0,0):13.2658	null	3	2.616	2.08e-07	9.15583e-05
unt	Ti-IMAC	YBR127C	ARDDADEDEEDPDTRS[+79.966331]SGK	ARDDADEDEEDPDTRSSGK	1048.4	15(0,1):11.5313	null	3	3.092	1.8e-08	9.15583e-05
unt	Ti-IMAC	YMR295C	SSIS[+79.966331]NTSDHDGANR	SSISNTSDHDGANR	1048.8	3(0,0):17.5331	null	2	1.569	0.000826	9.15583e-05
unt	Ti-IMAC	YNR051C	EKEKS[+79.966331]PEISKPK	EKEKSPEISKPK	1048.9	4(0,0):28.3929	null	4	1.533	0.00128	0.000247893
unt	Ti-IMAC	YMR295C	SSIS[+79.966331]NTSDHDGANR	SSISNTSDHDGANR	1049	3(0,3):5.94807	null	3	1.545	0.08	0.000321337
unt	Ti-IMAC	YDR372C	VNRADS[+79.966331]GDTSSIHSSANNTKGDK	VNRADSGDTSSIHSSANNTKGDK	1049.2	5(0,0):33.3577	null	4	2.376	0.00057	0.000173235
unt	Ti-IMAC	YDR372C	VNRADS[+79.966331]GDTSSIHSSANNTKGDK	VNRADSGDTSSIHSSANNTKGDK	1049.2	5(0,5):11.7186	null	3	2.192	3.84e-05	9.15583e-05
unt	Ti-IMAC	YDL051W	[+42.010564]SEKPQQEEQEKPQS[+79.966331]RR	SEKPQQEEQEKPQSRR	1051.2	13(0,0):49.0967	null	2	1.587	0.0013	9.15583e-05
unt	Ti-IMAC	YBR127C	ARDDADEDEEDPDTRS[+79.966331]SGK	ARDDADEDEEDPDTRSSGK	1051.8	15(0,1):0	null	2	2.653	0	9.15583e-05
unt	Ti-IMAC	YPL115C	RPHASS[+79.966331]VS[+79.966331]TVK	RPHASSVSTVK	1052.1	5(-1,3):10.2828	7(0,1):0	2	1.6	2.86e-05	0.000173235
unt	Ti-IMAC	YGR145W	RHDNS[+79.966331]S[+79.966331]DEEGIDENGNKK	RHDNSSDEEGIDENGNKK	1052.2	4(0,0):1000	5(0,0):1000	3	5.07	0	9.15583e-05
unt	Ti-IMAC	YBR127C	ARDDADEDEEDPDTRS[+79.966331]SGK	ARDDADEDEEDPDTRSSGK	1052.3	15(-2,1):0	null	4	2.494	4.42e-05	9.15583e-05
unt	Ti-IMAC	YPR042C	KQHPQGFHS[+79.966331]PGR	KQHPQGFHSPGR	1052.7	8(0,0):1000	null	3	3.084	9.35e-06	9.15583e-05
unt	Ti-IMAC	YGR178C	S[+79.966331]GSNISQGQSSTGHTTR	SGSNISQGQSSTGHTTR	1052.8	0(0,2):6.59058	null	3	4.214	6e-09	9.15583e-05
unt	Ti-IMAC	YNL004W	RRMS[+79.966331]DDHGYER	RRMSDDHGYER	1054.7	3(0,0):39.6629	null	3	1.567	0.0191	0.000173235
unt	Ti-IMAC	YPR158W-B YPR158W-A YPR137C-B YPR137C-A YOR142W-B YOR142W-A YNL054W-B YNL054W-A YMR051C YMR050C YML045W-A YML045W YJR029W YJR028W YHR214C-C YHR214C-B YGR161C-D YGR161C-C YGR038C-B YGR038C-A YER160C YER159C-A YDR316W-B YDR316W-A YDR261C-D YDR261C-C YDR098C-B YDR098C-A YBR012W-B YBR012W-A YAR010C	NPSDEKNDSRSYTNTT[+79.966331]KPK	NPSDEKNDSRSYTNTTKPK	1054.9	15(-7,0):10.3339	null	3	1.716	0.00259	0.000247893
unt	Ti-IMAC	YKL175W	RKS[+79.966331]EGECCDLNK	RKSEGECCDLNK	1055	2(0,0):1000	null	2	2.529	7.36e-07	9.15583e-05
unt	Ti-IMAC	YGR178C	S[+79.966331]GSNISQGQSSTGHTTR	SGSNISQGQSSTGHTTR	1055.1	0(0,2):0	null	2	3.784	4.4e-06	9.15583e-05
unt	Ti-IMAC	YPR158W-B YPR158W-A YPR137C-B YPR137C-A YOR142W-B YOR142W-A YNL054W-B YNL054W-A YMR051C YMR050C YML045W-A YML045W YJR029W YJR028W YHR214C-C YHR214C-B YGR161C-D YGR161C-C YGR038C-B YGR038C-A YER160C YER159C-A YDR316W-B YDR316W-A YDR261C-D YDR261C-C YDR098C-B YDR098C-A YBR012W-B YBR012W-A YAR010C	NPSDEKNDS[+79.966331]RSYTNTTKPK	NPSDEKNDSRSYTNTTKPK	1055.2	8(-6,7):0	null	4	1.816	0.0115	0.000384763
unt	Ti-IMAC	YJR059W	NKERNT[+79.966331]HHAGLPQR	NKERNTHHAGLPQR	1055.4	5(0,0):1000	null	4	1.947	0.00054	9.15583e-05
unt	Ti-IMAC	YJR059W	NKERNT[+79.966331]HHAGLPQR	NKERNTHHAGLPQR	1055.5	5(0,0):1000	null	3	1.593	0.0147	0.000384763
unt	Ti-IMAC	YMR086W	KKVS[+79.966331]QES[+79.966331]LHSQPK	KKVSQESLHSQPK	1057.7	3(0,0):42.8692	6(0,0):23.6238	3	2.043	3.58e-05	9.15583e-05
unt	Ti-IMAC	YMR086W	KKVS[+79.966331]QES[+79.966331]LHSQPK	KKVSQESLHSQPK	1057.8	3(0,0):64.8984	6(0,0):40.9569	2	2.098	2.18e-07	9.15583e-05
unt	Ti-IMAC	YHR132W-A	RM[+15.994915]S[+79.966331]SSSGGDSISR	RMSSSSGGDSISR	1059	2(0,0):24.437	null	2	2.422	8.61e-06	9.15583e-05
unt	Ti-IMAC	YJL095W	LKNSKS[+79.966331]QEDISNSR	LKNSKSQEDISNSR	1059.4	5(-2,0):10.3591	null	3	2.276	0.000398	9.15583e-05
unt	Ti-IMAC	YHL007C	QTHAPTTPNRT[+79.966331]SPNR	QTHAPTTPNRTSPNR	1060.7	10(-5,1):0	null	3	1.584	0.278	0.000672545
unt	Ti-IMAC	YDR379W	KGS[+79.966331]ISNASPKPR	KGSISNASPKPR	1060.8	2(0,2):10.3591	null	3	2.877	3.27e-07	9.15583e-05
unt	Ti-IMAC	YGR145W	RHDNS[+79.966331]S[+79.966331]DEEGIDENGNKK	RHDNSSDEEGIDENGNKK	1061.2	4(0,0):1000	5(0,0):1000	3	2.785	9.6e-06	9.15583e-05
unt	Ti-IMAC	YGR217W	VGRSS[+79.966331]HENLSRPK	VGRSSHENLSRPK	1061.3	4(-1,0):5.2873	null	3	1.869	0.00186	0.000173235
unt	Ti-IMAC	YMR295C	SSIS[+79.966331]NTS[+79.966331]DHDGANR	SSISNTSDHDGANR	1061.4	3(0,0):17.0119	6(0,0):13.24	2	1.945	8.45e-05	9.15583e-05
unt	Ti-IMAC	YOR051C	KSDEPS[+79.966331]REST[+79.966331]PVR	KSDEPSRESTPVR	1061.6	5(0,3):3.50831	9(-8,0):4.3543	3	1.121	0.812	0.00592712
unt	Ti-IMAC	YDR379W	KGS[+79.966331]ISNASPKPR	KGSISNASPKPR	1061.7	2(0,0):14.2316	null	2	1.372	0.023	0.000672545
unt	Ti-IMAC	YOR051C	KSDEPS[+79.966331]REST[+79.966331]PVR	KSDEPSRESTPVR	1061.9	5(0,0):37.5398	9(0,0):21.5144	2	1.964	7.1e-06	9.15583e-05
unt	Ti-IMAC	YOR042W	DNDTSAKDGT[+79.966331]PKVEEK	DNDTSAKDGTPKVEEK	1062.4	9(0,0):49.5899	null	3	3.73	4e-09	9.15583e-05
unt	Ti-IMAC	YHR132W-A	RM[+15.994915]S[+79.966331]SSSGGDSISR	RMSSSSGGDSISR	1062.5	2(0,3):0	null	3	1.501	0.102	0.000384763
unt	Ti-IMAC	YGL173C	KGEIKPSSGTNSTECQS[+79.966331]PK	KGEIKPSSGTNSTECQSPK	1063.9	16(0,0):34.9779	null	2	3.337	0	9.15583e-05
unt	Ti-IMAC	YHR097C	THS[+79.966331]GHLEQKDVDDNR	THSGHLEQKDVDDNR	1064.1	2(0,0):20.9142	null	3	3.392	3e-09	9.15583e-05
unt	Ti-IMAC	YDR326C	NVNANSNS[+79.966331]ETENDNDRDDRSNVGK	NVNANSNSETENDNDRDDRSNVGK	1064.3	7(0,2):0	null	3	3.825	1.5e-08	9.15583e-05
unt	Ti-IMAC	YDL051W	[+42.010564]SEKPQQEEQEKPQS[+79.966331]RR	SEKPQQEEQEKPQSRR	1064.4	13(0,0):46.0476	null	3	1.636	0.00378	0.000247893
unt	Ti-IMAC	YHR097C	THS[+79.966331]GHLEQKDVDDNR	THSGHLEQKDVDDNR	1064.5	2(-2,0):4.46471	null	4	1.874	0.033	0.000384763
unt	Ti-IMAC	YHR097C	LVKT[+79.966331]HS[+79.966331]GHLEQK	LVKTHSGHLEQK	1066.4	3(0,0):1000	5(0,0):1000	3	1.999	7.8e-05	9.15583e-05
unt	Ti-IMAC	YHR097C	LVKT[+79.966331]HS[+79.966331]GHLEQK	LVKTHSGHLEQK	1066.7	3(0,0):1000	5(0,0):1000	2	2.182	4.91e-06	9.15583e-05
unt	Ti-IMAC	YDL051W	[+42.010564]SEKPQQEEQEKPQS[+79.966331]R	SEKPQQEEQEKPQSR	1067	13(0,0):114.3	null	3	2.012	0.000186	9.15583e-05
unt	Ti-IMAC	YGL237C	SGAS[+79.966331]DDPDDSHEDKKITTK	SGASDDPDDSHEDKKITTK	1068.1	3(0,0):22.873	null	3	2.924	1.7e-08	9.15583e-05
unt	Ti-IMAC	YCR065W	HSDGLEKT[+79.966331]PSR	HSDGLEKTPSR	1069	7(0,0):13.3267	null	3	1.92	0.0186	0.000247893
unt	Ti-IMAC	YOR042W	DNDTSAKDGT[+79.966331]PKVEEK	DNDTSAKDGTPKVEEK	1069.8	9(0,0):48.1596	null	2	2.639	2.04e-07	9.15583e-05
unt	Ti-IMAC	YLR150W	KNRPRPS[+79.966331]GNEGAIR	KNRPRPSGNEGAIR	1069.9	6(0,0):1000	null	3	2.124	0.000826	9.15583e-05
unt	Ti-IMAC	YLR150W	KNRPRPS[+79.966331]GNEGAIR	KNRPRPSGNEGAIR	1070.3	6(0,0):1000	null	4	1.681	0.0729	0.000672545
unt	Ti-IMAC	YDR372C	ADS[+79.966331]GDTSSIHSSANNTK	ADSGDTSSIHSSANNTK	1070.5	2(0,0):30.6566	null	2	2.591	2.17e-07	9.15583e-05
unt	Ti-IMAC	YDL105W	RNST[+79.966331]VTEPDSSGETRK	RNSTVTEPDSSGETRK	1070.7	3(-1,2):4.78655	null	3	2.206	2.14e-05	9.15583e-05
unt	Ti-IMAC	YDL051W	[+42.010564]SEKPQQEEQEKPQS[+79.966331]R	SEKPQQEEQEKPQSR	1071.3	13(0,0):73.8321	null	2	1.205	0.0556	0.000384763
unt	Ti-IMAC	YPL112C	FSAGSGS[+79.966331]ESHTESSRSDDEDSQAKTK	FSAGSGSESHTESSRSDDEDSQAKTK	1071.7	6(-2,14):5.92484	null	3	1.861	0.00429	0.000321337
unt	Ti-IMAC	YOL138C	ANS[+79.966331]DEPS[+79.966331]DAEKKPVSK	ANSDEPSDAEKKPVSK	1072.3	2(0,0):34.7683	6(0,0):18.1704	3	2.225	1.94e-05	9.15583e-05
unt	Ti-IMAC	YDL051W	[+42.010564]SEKPQQEEQEKPQS[+79.966331]R	SEKPQQEEQEKPQSR	1072.8	13(0,0):109.287	null	2	2.114	1.77e-06	9.15583e-05
unt	Ti-IMAC	YOL138C	ANS[+79.966331]DEPS[+79.966331]DAEKKPVSK	ANSDEPSDAEKKPVSK	1073.7	2(0,0):55.4406	6(0,0):41.9344	2	1.364	0.00203	0.000384763
unt	Ti-IMAC	YPR129W	STPQDT[+79.966331]NVNSQSRER	STPQDTNVNSQSRER	1073.9	5(0,6):7.5535	null	3	1.041	0.107	0.000672545
unt	Ti-IMAC	YHR132W-A	RRMS[+79.966331]SSSGGDSISR	RRMSSSSGGDSISR	1074.1	3(0,1):11.5056	null	2	1.806	0.000132	9.15583e-05
unt	Ti-IMAC	YHR132W-A	RRMS[+79.966331]SSSGGDSISR	RRMSSSSGGDSISR	1074.2	3(0,0):18.8756	null	3	2.537	1.67e-05	9.15583e-05
unt	Ti-IMAC	YPL115C	NANDTDS[+79.966331]ASHLSAGTHHSK	NANDTDSASHLSAGTHHSK	1074.3	6(0,11):0	null	3	2.149	0.000131	9.15583e-05
unt	Ti-IMAC	YGR162W	TYS[+79.966331]QRNS[+79.966331]QRAPPPK	TYSQRNSQRAPPPK	1074.5	2(-2,0):8.65162	6(-6,0):9.24649	3	1.351	0.466	0.00312848
unt	Ti-IMAC	YMR263W	ARPVNTNAET[+79.966331]ESR	ARPVNTNAETESR	1075	9(0,2):0	null	3	1.513	0.000441	0.00234325
unt	Ti-IMAC	YGL173C	KGEIKPSSGTNST[+79.966331]ECQSPK	KGEIKPSSGTNSTECQSPK	1075.1	12(0,0):15.7682	null	3	1.551	0.405	0.0037167
unt	Ti-IMAC	YBR127C	DDADEDEEDPDTRS[+79.966331]SGK	DDADEDEEDPDTRSSGK	1075.5	13(-2,1):5.37201	null	3	1.387	0.0249	0.000533659
unt	Ti-IMAC	YBR016W	SQYSRPSNPPPSS[+79.966331]AHQNK	SQYSRPSNPPPSSAHQNK	1075.5	12(0,0):15.4977	null	3	2.807	8.57e-06	9.15583e-05
unt	Ti-IMAC	YKR089C	RHS[+79.966331]IDGRPPSQATK	RHSIDGRPPSQATK	1075.8	2(0,0):34.8549	null	3	2.114	0.000235	9.15583e-05
unt	Ti-IMAC	YKL101W	RRPS[+79.966331]EES[+79.966331]VNPK	RRPSEESVNPK	1076.1	3(0,0):1000	6(0,0):1000	3	1.845	0.000673	9.15583e-05
unt	Ti-IMAC	YDR379W	RPSLS[+79.966331]SESAHHR	RPSLSSESAHHR	1076.3	4(-2,0):8.70097	null	4	2.388	0.000455	9.15583e-05
unt	Ti-IMAC	YLR150W	NRPRPS[+79.966331]GNEGAIRDK	NRPRPSGNEGAIRDK	1076.3	5(0,0):1000	null	3	1.85	0.00219	9.15583e-05
unt	Ti-IMAC	YKR089C	RHS[+79.966331]IDGRPPSQATK	RHSIDGRPPSQATK	1076.5	2(0,0):52.9327	null	2	1.72	8.75e-05	9.15583e-05
unt	Ti-IMAC	YLR150W	NRPRPS[+79.966331]GNEGAIRDK	NRPRPSGNEGAIRDK	1076.6	5(0,0):1000	null	4	2.665	0.000891	9.15583e-05
unt	Ti-IMAC	YFR048W	REERLS[+79.966331]S[+79.966331]SSSDRPR	REERLSSSSSDRPR	1076.8	5(0,4):4.87684	6(0,3):0	3	1.369	0.14	0.00185728
unt	Ti-IMAC	YOR227W	IRT[+79.966331]AQDQPVKETK	IRTAQDQPVKETK	1077	2(0,0):21.6259	null	3	1.489	0.00186	0.00560735
unt	Ti-IMAC	YNL183C	NKS[+79.966331]SSHIGSVSNSSSSDR	NKSSSHIGSVSNSSSSDR	1077.8	2(0,2):9.52432	null	3	4.626	0	9.15583e-05
unt	Ti-IMAC	YNR051C	EKS[+79.966331]PEISKPK	EKSPEISKPK	1077.9	2(0,0):59.0606	null	2	1.878	0.00013	9.15583e-05
unt	Ti-IMAC	YEL060C	DDDEEPS[+79.966331]DSEDKEHGKFHK	DDDEEPSDSEDKEHGKFHK	1078.1	6(0,2):9.56507	null	4	2.187	0.00565	0.000533659
unt	Ti-IMAC	YEL060C	DDDEEPS[+79.966331]DSEDKEHGKFHK	DDDEEPSDSEDKEHGKFHK	1078.2	6(0,0):17.994	null	3	2.421	1.5e-06	9.15583e-05
unt	Ti-IMAC	YBR072W	QLANT[+79.966331]PAKDSTGK	QLANTPAKDSTGK	1078.3	4(0,0):56.6322	null	2	2.3	2.44e-06	9.15583e-05
unt	Ti-IMAC	YDR328C	GRS[+79.966331]PEEIRR	GRSPEEIRR	1078.4	2(0,0):1000	null	3	1.927	0.00385	9.15583e-05
unt	Ti-IMAC	YJL042W	ERS[+79.966331]PS[+79.966331]PTHVDR	ERSPSPTHVDR	1078.6	2(0,0):28.7278	4(0,0):22.873	3	1.911	0.00163	9.15583e-05
unt	Ti-IMAC	YMR086W	RSNS[+79.966331]AHSALNAR	RSNSAHSALNAR	1078.7	3(-2,0):1.93572	null	3	2.128	0.0165	9.15583e-05
unt	Ti-IMAC	YDL223C	TSPPTSHEHSNIKAS[+79.966331]PTAHR	TSPPTSHEHSNIKASPTAHR	1078.8	14(-5,0):5.72513	null	4	3.304	5.02e-06	9.15583e-05
unt	Ti-IMAC	YNL183C	NKS[+79.966331]SSHIGSVSNSSSSDR	NKSSSHIGSVSNSSSSDR	1079	2(0,0):16.224	null	2	2.621	2.45e-06	9.15583e-05
unt	Ti-IMAC	YDL223C	TSPPTSHEHSNIKAS[+79.966331]PTAHR	TSPPTSHEHSNIKASPTAHR	1079.1	14(0,2):12.1617	null	3	2.854	0.000861	9.15583e-05
unt	Ti-IMAC	YBR072W	QLANT[+79.966331]PAKDSTGK	QLANTPAKDSTGK	1079.3	4(0,0):32.2519	null	3	2.032	0.000253	9.15583e-05
unt	Ti-IMAC	YBL032W	SSGEPTS[+79.966331]PSTSSNTR	SSGEPTSPSTSSNTR	1079.8	6(0,0):22.8533	null	2	2.081	5.72e-06	9.15583e-05
unt	Ti-IMAC	YGL253W YFR053C	KGS[+79.966331]M[+15.994915]ADVPK	KGSMADVPK	1080	2(0,0):1000	null	2	1.709	2.62e-05	9.15583e-05
unt	Ti-IMAC	YOR100C	[+42.010564]S[+79.966331]SDTSLSESSLLKEES[+79.966331]GSLTK	SSDTSLSESSLLKEESGSLTK	1080.1	0(0,17):11.6522	15(-14,2):4.08776	3	0.931	2.68	0.00709505
unt	Ti-IMAC	YOR083W	VY[+79.966331]DHNDDGHESES[+79.966331]EDDENEEENENQKK	VYDHNDDGHESESEDDENEEENENQKK	1080.8	1(0,0):14.2314	12(-2,0):0	4	5.567	0	9.15583e-05
unt	Ti-IMAC	YDL051W	[+42.010564]SEKPQQEEQEKPQS[+79.966331]R	SEKPQQEEQEKPQSR	1080.9	13(0,0):37.2732	null	3	1.809	0.00176	9.15583e-05
unt	Ti-IMAC	YJL042W	ERS[+79.966331]PS[+79.966331]PTHVDR	ERSPSPTHVDR	1081	2(0,0):26.4212	4(0,2):8.65157	2	1.614	0.00609	9.15583e-05
unt	Ti-IMAC	YPL049C	S[+79.966331]APAQVTQHSK	SAPAQVTQHSK	1081.1	0(0,0):65.4396	null	2	1.432	0.000116	9.15583e-05
unt	Ti-IMAC	YKL101W	RRPS[+79.966331]EES[+79.966331]VNPK	RRPSEESVNPK	1081.5	3(0,0):1000	6(0,0):1000	2	1.232	0.00168	0.000173235
unt	Ti-IMAC	YAL051W	SAS[+79.966331]PINTNNASGDS[+79.966331]PDTKKQHK	SASPINTNNASGDSPDTKKQHK	1082.1	2(-2,0):0	13(-7,0):8.70097	3	1.698	0.574	0.00300007
unt	Ti-IMAC	YPL115C	RPHASSVS[+79.966331]TVK	RPHASSVSTVK	1082.3	7(-3,1):7.52952	null	3	1.406	0.0719	9.15583e-05
unt	Ti-IMAC	YPL115C	RPHASSVS[+79.966331]TVK	RPHASSVSTVK	1082.4	7(0,1):8.5756	null	2	1.196	1.16	0.00274474
unt	Ti-IMAC	YKR100C	EFIES[+79.966331]LRPK	EFIESLRPK	1082.7	4(0,0):1000	null	3	1.064	0.536	0.00482632
unt	Ti-IMAC	YGL181W	SHSFY[+79.966331]KGGHNR	SHSFYKGGHNR	1083.1	4(-2,0):7.52952	null	3	0.955	0.998	0.00741136
unt	Ti-IMAC	YOR227W	IRT[+79.966331]AQDQPVKETK	IRTAQDQPVKETK	1083.9	2(0,0):72.3941	null	3	2.742	2.22e-06	9.15583e-05
unt	Ti-IMAC	YHR132W-A	RRMS[+79.966331]SSSGGDSIS[+79.966331]R	RRMSSSSGGDSISR	1084.1	3(0,3):8.5756	12(0,0):18.8756	2	1.294	0.00813	0.00312848
unt	Ti-IMAC	YLR335W	GSQTTTNDSKEESTTEATGNES[+79.966331]QDATK	GSQTTTNDSKEESTTEATGNESQDATK	1084.8	21(0,0):19.8772	null	3	6.063	4.06e-07	9.15583e-05
unt	Ti-IMAC	YDR422C	RASHTS[+79.966331]EHNGAIPPR	RASHTSEHNGAIPPR	1085.1	5(0,0):31.8712	null	4	3.462	2.48e-06	9.15583e-05
unt	Ti-IMAC	YBL054W	KNS[+79.966331]HSVISSR	KNSHSVISSR	1085.2	2(0,2):10.3591	null	3	2.31	0.000717	9.15583e-05
unt	Ti-IMAC	YBL054W	KNS[+79.966331]HSVISSR	KNSHSVISSR	1085.7	2(0,0):13.2658	null	2	1.595	0.00368	0.000384763
unt	Ti-IMAC	YDL161W	RGT[+79.966331]GRSDENDDDLQR	RGTGRSDENDDDLQR	1086.2	2(0,0):25.1744	null	3	2.861	2.57e-06	9.15583e-05
unt	Ti-IMAC	YJR059W	ERNT[+79.966331]HHAGLPQR	ERNTHHAGLPQR	1086.9	3(0,0):1000	null	3	1.725	0.00653	9.15583e-05
unt	Ti-IMAC	YJR059W	ERNT[+79.966331]HHAGLPQR	ERNTHHAGLPQR	1087.3	3(0,0):1000	null	4	1.578	0.00468	0.000173235
unt	Ti-IMAC	YMR031C	T[+79.966331]S[+79.966331]GGGSRTSSITSSK	TSGGGSRTSSITSSK	1087.8	0(0,0):17.3201	1(0,0):18.3423	2	1.195	0.816	0.00618987
unt	Ti-IMAC	YDR458C	ANKPPES[+79.966331]PPQSK	ANKPPESPPQSK	1088.7	6(0,0):33.1965	null	3	2.211	0.00173	9.15583e-05
unt	Ti-IMAC	YLR103C	INNDNNDDT[+79.966331]DGEEEEDNSAQK	INNDNNDDTDGEEEEDNSAQK	1088.8	8(0,0):53.6964	null	3	2.79	1e-09	9.15583e-05
unt	Ti-IMAC	YDL161W	RGT[+79.966331]GRSDENDDDLQR	RGTGRSDENDDDLQR	1089	2(0,0):34.4604	null	2	3.06	6.7e-08	9.15583e-05
unt	Ti-IMAC	YPR163C	GSNFQGS[+79.966331]SRPPRR	GSNFQGSSRPPRR	1089.2	6(-5,1):0	null	3	1.218	2.7	0.00898223
unt	Ti-IMAC	YNL004W	RMS[+79.966331]DDHGYER	RMSDDHGYER	1089.7	2(0,0):68.5409	null	3	1.924	0.000467	9.15583e-05
unt	Ti-IMAC	YNL004W	RMS[+79.966331]DDHGYER	RMSDDHGYER	1089.9	2(0,0):99.2461	null	2	1.682	0.00302	9.15583e-05
unt	Ti-IMAC	YDR458C	ANKPPES[+79.966331]PPQSK	ANKPPESPPQSK	1090.9	6(0,0):54.6414	null	2	2.002	3.69e-07	9.15583e-05
unt	Ti-IMAC	YBR108W	KRAPT[+79.966331]PPAPSR	KRAPTPPAPSR	1091.3	4(0,0):26.6694	null	3	1.629	0.00916	0.000321337
unt	Ti-IMAC	YDL161W	RGTGRS[+79.966331]DENDDDLQR	RGTGRSDENDDDLQR	1092.8	5(0,0):14.8943	null	3	3.528	2.55e-07	9.15583e-05
unt	Ti-IMAC	YPR163C	GSNFQS[+79.966331]SSRPPRR	GSNFQSSSRPPRR	1093	5(0,2):0	null	3	1.648	0.0172	0.000321337
unt	Ti-IMAC	YDL223C	VKTS[+79.966331]PPTSHEHSNIK	VKTSPPTSHEHSNIK	1093.3	3(-1,0):11.355	null	3	3.111	3.74e-07	9.15583e-05
unt	Ti-IMAC	YFR024C-A	ISSAS[+79.966331]TPQTSQGR	ISSASTPQTSQGR	1093.4	4(0,1):6.89655	null	2	2.225	3.2e-05	9.15583e-05
unt	Ti-IMAC	YDL223C	VKTS[+79.966331]PPTSHEHSNIK	VKTSPPTSHEHSNIK	1093.7	3(-1,0):0	null	4	2.578	3.4e-05	9.15583e-05
unt	Ti-IMAC	YGR196C	NRNST[+79.966331]SS[+79.966331]GQDKVAKPKPVANETK	NRNSTSSGQDKVAKPKPVANETK	1093.9	4(-1,1):0	6(-1,0):11.5568	4	2.74	4.21e-06	9.15583e-05
unt	Ti-IMAC	YOR083W	VYDHNDDGHES[+79.966331]ES[+79.966331]EDDENEEENENQK	VYDHNDDGHESESEDDENEEENENQK	1094.9	10(0,0):35.4808	12(0,0):29.6723	3	3.674	0	9.15583e-05
unt	Ti-IMAC	YMR031C	NNSITSAT[+79.966331]SKTSKESQTK	NNSITSATSKTSKESQTK	1095.2	7(0,9):0	null	3	2.337	5.23e-05	9.15583e-05
unt	Ti-IMAC	YDL161W	RGTGRS[+79.966331]DENDDDLQR	RGTGRSDENDDDLQR	1095.9	5(0,0):41.3293	null	2	3.237	1.07e-07	9.15583e-05
unt	Ti-IMAC	YBL007C	NFTKS[+79.966331]PSR	NFTKSPSR	1096	4(0,0):22.0135	null	2	1.39	0.0842	0.000384763
unt	Ti-IMAC	YNL183C	SSSHIGSVSNS[+79.966331]SSSDRNR	SSSHIGSVSNSSSSDRNR	1096.4	10(-4,3):3.97609	null	3	1.967	0.000148	9.15583e-05
unt	Ti-IMAC	YER033C	RNNS[+79.966331]DDETEHTSAIK	RNNSDDETEHTSAIK	1096.6	3(0,0):39.7191	null	3	3.359	1.4e-07	9.15583e-05
unt	Ti-IMAC	YMR275C	QEGGKGSS[+79.966331]RS[+79.966331]PSLHSPK	QEGGKGSSRSPSLHSPK	1096.8	7(-1,4):5.87771	9(-3,0):2.2762	3	1.406	0.355	0.00088935
unt	Ti-IMAC	YGR196C	NSTSS[+79.966331]GQDKVAKPKPVANETK	NSTSSGQDKVAKPKPVANETK	1097.7	4(-1,0):12.2056	null	3	4.32	0	9.15583e-05
unt	Ti-IMAC	YGR196C	NRNS[+79.966331]T[+79.966331]SSGQDKVAKPKPVANETK	NRNSTSSGQDKVAKPKPVANETK	1098.8	3(0,3):8.67639	4(0,2):0	3	2.905	3e-09	9.15583e-05
unt	Ti-IMAC	YOR051C	KSDEPS[+79.966331]RESTPVR	KSDEPSRESTPVR	1098.9	5(0,0):27.0289	null	2	2.03	7.52e-05	9.15583e-05
unt	Ti-IMAC	YMR086W	KVS[+79.966331]QESLHSQPK	KVSQESLHSQPK	1099	2(0,3):10.7431	null	2	1.287	0.338	0.00566114
unt	Ti-IMAC	YFR034C	S[+79.966331]SGALVDDDKRESHK	SSGALVDDDKRESHK	1099.2	0(0,0):18.4164	null	3	2.983	1.7e-08	9.15583e-05
unt	Ti-IMAC	YMR295C	KSSIS[+79.966331]NT[+79.966331]SDHDGANRASDVK	KSSISNTSDHDGANRASDVK	1099.3	4(-3,3):6.73068	6(-5,1):5.87771	3	1.735	0.00165	0.000247893
unt	Ti-IMAC	YBR071W	KRQS[+79.966331]MHLGSK	KRQSMHLGSK	1099.5	3(0,0):30.6121	null	3	1.247	2.47	0.00560735
unt	Ti-IMAC	YMR275C	GS[+79.966331]SRSPSLHSPK	GSSRSPSLHSPK	1099.7	1(0,1):9.82305	null	3	2.815	0.000672	9.15583e-05
unt	Ti-IMAC	YGR129W	QDSS[+79.966331]ADEEDNKNVPK	QDSSADEEDNKNVPK	1100	3(-1,0):11.5056	null	2	1.989	3.21e-07	9.15583e-05
unt	Ti-IMAC	YGR196C	NSTSS[+79.966331]GQDKVAKPKPVANETK	NSTSSGQDKVAKPKPVANETK	1100.1	4(-1,0):10.2952	null	4	3.291	4.15e-05	9.15583e-05
unt	Ti-IMAC	YNL068C	AKENENATSEKDS[+79.966331]DSNSNDLETK	AKENENATSEKDSDSNSNDLETK	1102	12(0,0):15.0304	null	3	4.42	0	9.15583e-05
unt	Ti-IMAC	YAR007C	KFANENPNS[+79.966331]QK	KFANENPNSQK	1102	8(0,0):1000	null	2	2.548	1.37e-05	9.15583e-05
unt	Ti-IMAC	YFR034C	SS[+79.966331]GALVDDDKRESHK	SSGALVDDDKRESHK	1102.2	1(-1,11):0	null	4	1.428	0.0532	0.00566114
unt	Ti-IMAC	YBL097W	NREQSSNDSETHT[+79.966331]EDESTKELK	NREQSSNDSETHTEDESTKELK	1102.4	12(0,5):12.5714	null	3	2.333	3.04e-06	9.15583e-05
unt	Ti-IMAC	YBL097W	NREQSSNDSETHT[+79.966331]EDESTKELK	NREQSSNDSETHTEDESTKELK	1102.7	12(-2,0):5.97107	null	4	3.827	5.57e-06	9.15583e-05
unt	Ti-IMAC	YOL148C	ENKPNLNSSSSPSNNNS[+79.966331]TQDNSK	ENKPNLNSSSSPSNNNSTQDNSK	1102.8	16(0,1):8.65157	null	3	2.791	0.00224	0.000247893
unt	Ti-IMAC	YGL008C	TDTSSSSSS[+79.966331]SSASSVSAHQPTQEKPAK	TDTSSSSSSSSASSVSAHQPTQEKPAK	1103.1	8(-1,0):12.1958	null	3	4.288	0	9.15583e-05
unt	Ti-IMAC	YGR145W	RHDNS[+79.966331]S[+79.966331]DEEGIDENGNK	RHDNSSDEEGIDENGNK	1104.5	4(0,0):1000	5(0,0):1000	2	1.881	3.07e-06	9.15583e-05
unt	Ti-IMAC	YMR295C	SSISNTSDHDGANRAS[+79.966331]DVK	SSISNTSDHDGANRASDVK	1104.6	15(0,0):35.9509	null	3	3.306	1.78e-06	9.15583e-05
unt	Ti-IMAC	YMR295C	SSISNTSDHDGANRAS[+79.966331]DVK	SSISNTSDHDGANRASDVK	1105	15(0,0):116.744	null	2	2.725	3e-09	9.15583e-05
unt	Ti-IMAC	YJL095W	REAPKPPANT[+79.966331]SPQR	REAPKPPANTSPQR	1105.4	9(0,1):0	null	3	2.38	5.12e-05	9.15583e-05
unt	Ti-IMAC	YHL023C	NSSLNDTPGQS[+79.966331]PHHYHHR	NSSLNDTPGQSPHHYHHR	1105.5	10(-4,4):5.23067	null	3	1.88	0.00192	9.15583e-05
unt	Ti-IMAC	YER128W	EKETNNSKDPDPTTTDSTDT[+79.966331]SPQAK	EKETNNSKDPDPTTTDSTDTSPQAK	1105.9	19(0,0):14.4894	null	3	4.242	0	9.15583e-05
unt	Ti-IMAC	YBR108W	KRAPT[+79.966331]PPAPSR	KRAPTPPAPSR	1106.4	4(0,0):26.9265	null	2	1.615	0.000118	0.000247893
unt	Ti-IMAC	YDR422C	RRASHT[+79.966331]S[+79.966331]EHNGAIPPR	RRASHTSEHNGAIPPR	1107	5(-2,0):8.70097	6(-3,0):7.09261	4	0.913	0.0568	0.0072861
unt	Ti-IMAC	YNL271C	QKENSNS[+79.966331]PS[+79.966331]SEGNEEDEAEDRR	QKENSNSPSSEGNEEDEAEDRR	1107.2	6(-2,3):0	8(-4,1):0	3	1.257	0.117	0.00566114
unt	Ti-IMAC	YBR043C	TNLES[+79.966331]TASNSREHR	TNLESTASNSREHR	1107.5	4(0,0):13.2658	null	3	1.68	0.00105	9.15583e-05
unt	Ti-IMAC	YER040W	KKS[+79.966331]LQQNS[+79.966331]LSR	KKSLQQNSLSR	1107.8	2(0,0):56.1925	7(0,0):37.4092	2	1.481	0.00309	0.000384763
unt	Ti-IMAC	YPR069C	EISDTMWPGQAM[+15.994915]T[+79.966331]LKVEK	EISDTMWPGQAMTLKVEK	1108	12(-8,0):5.84957	null	3	1.389	0.373	0.00110335
unt	Ti-IMAC	YER040W	KKS[+79.966331]LQQNSLSR	KKSLQQNSLSR	1108.1	2(0,0):54.7899	null	3	3.066	3.68e-05	9.15583e-05
unt	Ti-IMAC	YOR123C	KQNS[+79.966331]PTTYGASR	KQNSPTTYGASR	1108.3	3(0,3):2.97257	null	3	2.852	3.03e-05	9.15583e-05
unt	Ti-IMAC	YOR083W	VYDHNDDGHES[+79.966331]ESEDDENEEENENQK	VYDHNDDGHESESEDDENEEENENQK	1108.7	10(0,2):10.3591	null	3	3.042	1e-09	9.15583e-05
unt	Ti-IMAC	YBL067C	RSS[+79.966331]S[+79.966331]SSQISPEHR	RSSSSSQISPEHR	1109.6	2(0,0):13.24	3(0,2):0	2	1.882	3.53	0.00137452
unt	Ti-IMAC	YDR422C	RAS[+79.966331]HTSEHNGAIPPR	RASHTSEHNGAIPPR	1110.1	2(0,3):8.65157	null	2	1.32	0.0105	0.000672545
unt	Ti-IMAC	YOR123C	KQNS[+79.966331]PTTYGASR	KQNSPTTYGASR	1110.7	3(0,0):33.7014	null	2	2.454	1.68e-06	9.15583e-05
unt	Ti-IMAC	YER040W	KKS[+79.966331]LQQNSLSR	KKSLQQNSLSR	1110.8	2(0,0):114.267	null	2	1.934	4.21e-05	9.15583e-05
unt	Ti-IMAC	YAR002W	RVS[+79.966331]PNAAPR	RVSPNAAPR	1110.9	2(0,0):1000	null	2	1.937	0.000536	9.15583e-05
unt	Ti-IMAC	YML006C	IDKSNS[+79.966331]NELDNSK	IDKSNSNELDNSK	1111.2	5(0,0):48.874	null	2	2.973	1.59e-06	9.15583e-05
unt	Ti-IMAC	YIL119C	Y[+79.966331]LEY[+79.966331]LQPKLNLMDES[+79.966331]STISK	YLEYLQPKLNLMDESSTISK	1111.6	0(0,0):23.9194	3(0,0):20.9878	4	1.535	1.07	0.00312848
unt	Ti-IMAC	YJR059W	NT[+79.966331]HHAGLPQR	NTHHAGLPQR	1112.9	1(0,0):1000	null	3	2.427	0.00227	9.15583e-05
unt	Ti-IMAC	YER116C	ALEEDPGS[+79.966331]DHNTSNNDSGNHDR	ALEEDPGSDHNTSNNDSGNHDR	1114	7(0,0):22.1296	null	3	3.344	3e-09	9.15583e-05
unt	Ti-IMAC	YDR293C	HRASNSS[+79.966331]VHSFSSQGNNNGGGR	HRASNSSVHSFSSQGNNNGGGR	1114.2	6(-3,0):5.92484	null	4	5.631	4e-09	9.15583e-05
unt	Ti-IMAC	YOL109W	NEAT[+79.966331]PEAEQVKK	NEATPEAEQVKK	1114.2	3(0,0):1000	null	2	1.645	7.25e-06	9.15583e-05
unt	Ti-IMAC	YDL025C	KNTDS[+79.966331]DQEDQIK	KNTDSDQEDQIK	1114.5	4(0,0):30.8348	null	2	2.577	2.85e-05	9.15583e-05
unt	Ti-IMAC	YLR442C	IHSMNENPT[+79.966331]PEKGNAK	IHSMNENPTPEKGNAK	1114.6	8(0,0):85.2649	null	3	3.028	3.4e-08	9.15583e-05
unt	Ti-IMAC	YPR042C	QHPQGFHS[+79.966331]PGR	QHPQGFHSPGR	1114.8	7(0,0):1000	null	3	1.094	0.163	0.000384763
unt	Ti-IMAC	YBL067C	RSSSS[+79.966331]S[+79.966331]QISPEHR	RSSSSSQISPEHR	1114.9	4(-3,0):10.3591	5(-4,0):8.70097	3	1.27	1.09	0.00130463
unt	Ti-IMAC	YOL148C	ENKPNLNSSS[+79.966331]SPSNNNSTQDNSK	ENKPNLNSSSSPSNNNSTQDNSK	1115.1	9(-2,1):0	null	3	2.034	0.00693	9.15583e-05
unt	Ti-IMAC	YPR171W	NKPKPTPPS[+79.966331]PPAKR	NKPKPTPPSPPAKR	1115.2	8(0,0):57.7111	null	3	1.592	0.0218	0.000384763
unt	Ti-IMAC	YOR123C	SETEKSDSDS[+79.966331]DEDDEGENINHR	SETEKSDSDSDEDDEGENINHR	1115.7	9(-4,0):12.5714	null	3	3.964	2.3e-08	9.15583e-05
unt	Ti-IMAC	YER042W	KDS[+79.966331]PSSVSYKR	KDSPSSVSYKR	1115.8	2(0,0):18.3423	null	3	1.994	1.36e-05	9.15583e-05
unt	Ti-IMAC	YNL076W	RQS[+79.966331]M[+15.994915]DIPSK	RQSMDIPSK	1116.5	2(0,0):72.245	null	2	2.027	7.72e-05	9.15583e-05
unt	Ti-IMAC	YDR293C	HRAS[+79.966331]NSSVHSFSSQGNNNGGGR	HRASNSSVHSFSSQGNNNGGGR	1116.8	3(0,3):4.87684	null	3	3.712	9.8e-08	9.15583e-05
unt	Ti-IMAC	YNL004W	RM[+15.994915]S[+79.966331]DDHGYERDNHLSR	RMSDDHGYERDNHLSR	1117.1	2(0,0):32.9614	null	4	2.174	0.00069	9.15583e-05
unt	Ti-IMAC	YMR295C	KS[+79.966331]S[+79.966331]ISNTSDHDGANRAS[+79.966331]DVK	KSSISNTSDHDGANRASDVK	1117.2	1(0,3):10.3591	2(0,2):10.9132	3	2.439	0.000114	9.15583e-05
unt	Ti-IMAC	YOR051C	SDEPS[+79.966331]REST[+79.966331]PVR	SDEPSRESTPVR	1117.6	4(-4,0):10.9132	8(0,0):24.437	2	1.3	0.0419	0.00137452
unt	Ti-IMAC	YAL051W	SASPINTNNASGDSPDT[+79.966331]KKQHK	SASPINTNNASGDSPDTKKQHK	1118.7	16(-10,0):2.80603	null	3	1.315	0.103	0.00384563
unt	Ti-IMAC	YML008C	KPENAETPSQTS[+79.966331]QEATQ	KPENAETPSQTSQEATQ	1119	11(0,0):16.224	null	2	3.177	2e-08	9.15583e-05
unt	Ti-IMAC	YJR059W	NT[+79.966331]HHAGLPQR	NTHHAGLPQR	1119.8	1(0,0):1000	null	2	1.291	0.00718	0.000247893
unt	Ti-IMAC	YOR051C	SDEPSRES[+79.966331]T[+79.966331]PVR	SDEPSRESTPVR	1119.9	7(-3,0):8.70097	8(-4,0):7.5535	3	1.237	0.0961	0.000818026
unt	Ti-IMAC	YML008C	KPENAETPSQTS[+79.966331]QEATQ	KPENAETPSQTSQEATQ	1120	11(0,0):13.2658	null	3	3.337	7.12e-06	9.15583e-05
unt	Ti-IMAC	YPR171W	NKPKPTPPS[+79.966331]PPAKR	NKPKPTPPSPPAKR	1120.2	8(0,0):45.5624	null	4	2.371	0.00074	9.15583e-05
unt	Ti-IMAC	YGL008C	TDTSSSSSS[+79.966331]S[+79.966331]SASSVSAHQPTQEKPAK	TDTSSSSSSSSASSVSAHQPTQEKPAK	1120.3	8(-2,5):0	9(-3,4):1.93572	3	4.13	1.8	9.15583e-05
unt	Ti-IMAC	YER033C	KTS[+79.966331]PAKDFNR	KTSPAKDFNR	1120.8	2(-1,0):5.28803	null	3	2.316	0.00273	9.15583e-05
unt	Ti-IMAC	YMR086W	KVS[+79.966331]QES[+79.966331]LHSQPK	KVSQESLHSQPK	1121	2(0,0):52.1296	5(0,0):27.6854	2	2.247	1.5e-06	9.15583e-05
unt	Ti-IMAC	YNL166C	LADQT[+79.966331]PHDDNSENCPNR	LADQTPHDDNSENCPNR	1122.3	4(0,0):40.739	null	3	3.432	1.5e-08	9.15583e-05
unt	Ti-IMAC	YBL085W	SPTQESGNS[+79.966331]GVKYGNLNDS[+79.966331]ASNIGK	SPTQESGNSGVKYGNLNDSASNIGK	1122.7	8(0,0):14.8943	18(0,0):26.7948	3	2.136	0.873	0.000672545
unt	Ti-IMAC	YMR086W	KVS[+79.966331]QES[+79.966331]LHSQPK	KVSQESLHSQPK	1122.8	2(0,0):34.0887	5(0,0):27.1565	3	1.387	0.0186	0.000247893
unt	Ti-IMAC	YBL103C	HGS[+79.966331]INTPR	HGSINTPR	1122.9	2(0,0):43.467	null	2	1.786	9.1e-08	9.15583e-05
unt	Ti-IMAC	YGL207W	SS[+79.966331]PATKVPSKPDR	SSPATKVPSKPDR	1123.3	1(-1,0):8.63001	null	3	2.777	3.12e-05	9.15583e-05
unt	Ti-IMAC	YNL004W	MS[+79.966331]DDHGYER	MSDDHGYER	1123.5	1(0,0):19.877	null	2	0.892	1.09	0.00638484
unt	Ti-IMAC	YDR293C	ASNSS[+79.966331]VHSFSSQGNNNGGGRK	ASNSSVHSFSSQGNNNGGGRK	1123.6	4(-1,0):11.3673	null	3	3.357	2.8e-07	9.15583e-05
unt	Ti-IMAC	YJL165C	S[+79.966331]RKNS[+79.966331]LSTPR	SRKNSLSTPR	1123.7	0(0,0):28.4426	4(0,0):24.1536	3	1.436	0.157	0.000607672
unt	Ti-IMAC	YFR024C-A	SRIS[+79.966331]SAST[+79.966331]PQTSQGR	SRISSASTPQTSQGR	1123.9	3(0,0):28.8739	7(-1,0):11.5056	2	3.419	0	9.15583e-05
unt	Ti-IMAC	YNL076W	RQS[+79.966331]M[+15.994915]DIPSK	RQSMDIPSK	1124.1	2(0,0):31.5405	null	3	1.445	0.0483	0.000173235
unt	Ti-IMAC	YHR135C	T[+79.966331]PEQHPNDDNS[+79.966331]SLAASHK	TPEQHPNDDNSSLAASHK	1124.2	0(0,11):6.03223	10(0,5):0	3	1.006	1.03	0.00566114
unt	Ti-IMAC	YGL008C	TDTSSSS[+79.966331]S[+79.966331]SSSASSVSAHQPTQEKPAK	TDTSSSSSSSSASSVSAHQPTQEKPAK	1124.3	6(-6,9):0	7(-7,8):0	4	1.764	4.05	0.00130463
unt	Ti-IMAC	YNL004W	MS[+79.966331]DDHGYER	MSDDHGYER	1124.7	1(0,0):23.7506	null	3	1.439	0.00136	9.15583e-05
unt	Ti-IMAC	YHR058C	TGNGNM[+15.994915]GITTEMLDKLM[+15.994915]VT[+79.966331]S[+79.966331]IR	TGNGNMGITTEMLDKLMVTSIR	1124.8	18(0,0):39.9153	19(0,0):38.857	3	2.059	0.428	0.00171932
unt	Ti-IMAC	YPL112C	FSAGS[+79.966331]GS[+79.966331]ESHTESSRSDDEDSQAK	FSAGSGSESHTESSRSDDEDSQAK	1124.9	4(0,0):19.8772	6(0,2):10.3591	3	2.069	3.28	0.00319444
unt	Ti-IMAC	YLR150W	NRPRPS[+79.966331]GNEGAIR	NRPRPSGNEGAIR	1125.7	5(0,0):1000	null	3	2.042	0.0033	9.15583e-05
unt	Ti-IMAC	YJL165C	S[+79.966331]RKNSLS[+79.966331]TPR	SRKNSLSTPR	1125.8	0(0,0):42.6875	6(0,0):30.7046	2	1.708	0.00191	0.000384763
unt	Ti-IMAC	YLR150W	NRPRPS[+79.966331]GNEGAIR	NRPRPSGNEGAIR	1126	5(0,0):1000	null	2	1.418	0.017	0.000384763
unt	Ti-IMAC	YFR024C-A	SRISS[+79.966331]AST[+79.966331]PQTSQGR	SRISSASTPQTSQGR	1126.1	4(-1,2):10.3591	7(-4,0):4.3543	3	2.148	1.34	0.000384763
unt	Ti-IMAC	YDR422C	RAS[+79.966331]HTSEHNGAIPPR	RASHTSEHNGAIPPR	1126.5	2(0,0):16.176	null	3	2.923	2.11e-06	9.15583e-05
unt	Ti-IMAC	YOR204W	GKPRS[+79.966331]ARNNS[+79.966331]S[+79.966331]NYNNNNGGYNGGR	GKPRSARNNSSNYNNNNGGYNGGR	1127.2	4(0,8):10.698	9(0,3):11.7186	3	2.575	0.000191	0.000958419
unt	Ti-IMAC	YNL088W	M[+15.994915]GSTSAT[+79.966331]S[+79.966331]KENTPEQDDVATKK	MGSTSATSKENTPEQDDVATKK	1127.6	6(-2,5):4.14733	7(-4,4):4.92075	3	2.8	6.34e-07	9.15583e-05
unt	Ti-IMAC	YNL166C	LADQT[+79.966331]PHDDNSENCPNR	LADQTPHDDNSENCPNR	1128.3	4(0,0):34.5528	null	2	1.156	0.000309	9.15583e-05
unt	Ti-IMAC	YHR132W-A	RRMS[+79.966331]S[+79.966331]SSGGDSISR	RRMSSSSGGDSISR	1129	3(0,0):24.8358	4(0,0):20.3546	2	1.805	0.00331	0.000321337
unt	Ti-IMAC	YHR132W-A	RRMS[+79.966331]S[+79.966331]SSGGDSISR	RRMSSSSGGDSISR	1129.1	3(0,0):40.3388	4(0,0):30.7046	3	2.498	1.88e-05	9.15583e-05
unt	Ti-IMAC	YOL130W	VSQTGEKSES[+79.966331]TNETEIHEK	VSQTGEKSESTNETEIHEK	1129.6	9(-2,0):10.3591	null	3	3.618	2.6e-08	9.15583e-05
unt	Ti-IMAC	YDR422C	RAS[+79.966331]HTS[+79.966331]EHNGAIPPR	RASHTSEHNGAIPPR	1130	2(0,2):8.05829	5(-1,0):4.78655	3	1.5	0.00865	0.000321337
unt	Ti-IMAC	YPR158W-B YPR158W-A YPR158C-D YPR158C-C YPR137C-B YPR137C-A YPL257W-B YPL257W-A YOR142W-B YOR142W-A YOL103W-B YOL103W-A YNL054W-B YNL054W-A YMR051C YMR050C YML045W-A YML045W YML040W YML039W YLR256W-A YLR227W-B YLR227W-A YLR157C-B YLR157C-A YJR029W YJR028W YJR027W YJR026W YHR214C-C YHR214C-B YGR161C-D YGR161C-C YGR038C-B YGR038C-A YGR027W-B YGR027W-A YER160C YER159C-A YER138C YER137C-A YDR365W-B Y…	AHNVS[+79.966331]TSNNSPSTDNDSISK	AHNVSTSNNSPSTDNDSISK	1130.8	4(0,5):0	null	3	2.838	1.33	0.00260968
unt	Ti-IMAC	YML008C	KPENAETPS[+79.966331]QT[+79.966331]SQEATQ	KPENAETPSQTSQEATQ	1131.2	8(0,7):0	10(-4,5):0	2	1.046	0.00256	0.000173235
unt	Ti-IMAC	YLR335W	GSQTTTNDS[+79.966331]KEESTTEATGNESQDATK	GSQTTTNDSKEESTTEATGNESQDATK	1131.3	8(0,6):6.68546	null	3	2.719	1.93e-06	9.15583e-05
unt	Ti-IMAC	YDL161W	RGT[+79.966331]GRS[+79.966331]DENDDDLQR	RGTGRSDENDDDLQR	1131.7	2(0,0):1000	5(0,0):1000	3	3.364	0	9.15583e-05
unt	Ti-IMAC	YCR061W	RAEGEDEGDNTS[+79.966331]NHDTLR	RAEGEDEGDNTSNHDTLR	1132.1	11(0,0):21.3031	null	3	3.312	5e-08	9.15583e-05
unt	Ti-IMAC	YBL085W	SPTQESGNSGVKYGNLNDS[+79.966331]ASNIGK	SPTQESGNSGVKYGNLNDSASNIGK	1132.4	18(-10,0):10.7957	null	3	2.201	0.158	0.00164957
unt	Ti-IMAC	YDR293C	HRAS[+79.966331]NS[+79.966331]SVHSFSSQGNNNGGGR	HRASNSSVHSFSSQGNNNGGGR	1132.4	3(0,3):7.32171	5(0,4):0	3	3.038	2.64e-05	9.15583e-05
unt	Ti-IMAC	YDR293C	KTSS[+79.966331]QSSIYGHSR	KTSSQSSIYGHSR	1132.5	3(-2,0):9.64261	null	3	3.905	1.34e-07	9.15583e-05
unt	Ti-IMAC	YHR132W-A	RMS[+79.966331]SSSGGDSISR	RMSSSSGGDSISR	1132.8	2(0,0):33.7014	null	2	1.652	0.0127	0.000247893
unt	Ti-IMAC	YGL108C	LTDTSDPS[+79.966331]KNKVSPK	LTDTSDPSKNKVSPK	1132.8	7(-4,0):8.79034	null	3	1.508	0.542	0.00605897
unt	Ti-IMAC	YDR293C	KTSS[+79.966331]QSSIYGHSR	KTSSQSSIYGHSR	1133.1	3(0,0):24.437	null	2	2.178	2.2e-06	9.15583e-05
unt	Ti-IMAC	YAL043C	RKS[+79.966331]DDDDDGNDNEEVGNDGPTANSK	RKSDDDDDGNDNEEVGNDGPTANSK	1133.5	2(0,21):10.5629	null	3	0.868	0.395	0.00848244
unt	Ti-IMAC	YBR198C	TLTPQNKQS[+79.966331]PANTK	TLTPQNKQSPANTK	1134	8(-6,4):11.7212	null	3	1.017	0.266	0.00279623
unt	Ti-IMAC	YHR132W-A	RMSSS[+79.966331]SGGDSISR	RMSSSSGGDSISR	1134.1	4(0,0):13.145	null	3	3.064	6.11e-06	9.15583e-05
unt	Ti-IMAC	YFR016C	SKTPES[+79.966331]PKVVK	SKTPESPKVVK	1135	5(0,0):52.6153	null	3	2.292	0.000364	9.15583e-05
unt	Ti-IMAC	YFR016C	SKTPES[+79.966331]PKVVK	SKTPESPKVVK	1135.3	5(0,0):44.732	null	2	1.757	9.96e-05	9.15583e-05
unt	Ti-IMAC	YGL023C	TALHS[+79.966331]VSK	TALHSVSK	1135.5	4(0,2):7.48087	null	2	1.182	0.0293	0.000173235
unt	Ti-IMAC	YJR033C	LLKS[+79.966331]PTKDR	LLKSPTKDR	1135.7	3(0,0):14.6549	null	3	1.82	0.0169	9.15583e-05
unt	Ti-IMAC	YAR028W	EVNSGSHSDSSSNSAEDTQS[+79.966331]PVSAGK	EVNSGSHSDSSSNSAEDTQSPVSAGK	1135.8	19(0,0):22.873	null	3	3.922	1.98e-06	9.15583e-05
unt	Ti-IMAC	YER164W	IKNSVNGDGTAANS[+79.966331]DS[+79.966331]DDDSTSR	IKNSVNGDGTAANSDSDDDSTSR	1136.1	13(0,0):22.2415	15(0,0):17.3566	3	3.775	0.000523	9.15583e-05
unt	Ti-IMAC	YGR273C	GFEY[+79.966331]SIT[+79.966331]KDPR	GFEYSITKDPR	1136.1	3(0,0):13.2658	6(0,0):15.0304	3	1.201	0.742	0.00391081
unt	Ti-IMAC	YCL051W	S[+79.966331]CTPDGKEEMNR	SCTPDGKEEMNR	1136.8	0(0,0):24.2082	null	2	1.374	0.00503	0.000533659
unt	Ti-IMAC	YBR054W	AKKAQEEEEDVAT[+79.966331]DS[+79.966331]E	AKKAQEEEEDVATDSE	1137.1	12(0,0):1000	14(0,0):1000	2	1.627	5e-09	9.15583e-05
unt	Ti-IMAC	YCR034W	NVPT[+79.966331]PSPS[+79.966331]PKPQHRR	NVPTPSPSPKPQHRR	1137.7	3(0,0):24.1536	7(0,0):26.4212	3	1.534	0.00157	9.15583e-05
unt	Ti-IMAC	YDR040C YDR039C	AHNPENDLES[+79.966331]NNKR	AHNPENDLESNNKR	1138.1	9(0,0):1000	null	3	2.671	1.6e-07	9.15583e-05
unt	Ti-IMAC	YLR335W	GSQTTTNDS[+79.966331]KEESTTEATGNESQDATK	GSQTTTNDSKEESTTEATGNESQDATK	1138.3	8(0,6):6.68546	null	3	2.976	2e-09	9.15583e-05
unt	Ti-IMAC	YMR031C	S[+79.966331]AEHSKEISVSQK	SAEHSKEISVSQK	1138.4	0(0,0):19.8772	null	3	2.188	3.14e-05	9.15583e-05
unt	Ti-IMAC	YBL047C	YPAPGT[+79.966331]SPSHNEGNSKK	YPAPGTSPSHNEGNSKK	1138.6	5(0,1):0	null	3	2.705	1.66e-06	9.15583e-05
unt	Ti-IMAC	YDR169C	LTATSEPT[+79.966331]SRR	LTATSEPTSRR	1138.7	7(0,1):0	null	2	2.003	0.000117	9.15583e-05
unt	Ti-IMAC	YIL115C	QFEDHQS[+79.966331]SEEDASEKDSR	QFEDHQSSEEDASEKDSR	1140.1	6(0,0):13.24	null	2	2.147	9.45e-05	9.15583e-05
unt	Ti-IMAC	YJL123C	EADATPDDDRS[+79.966331]SISSNSNK	EADATPDDDRSSISSNSNK	1140.4	10(0,3):0	null	3	2.975	1.06e-06	9.15583e-05
unt	Ti-IMAC	YER088C	RGS[+79.966331]FSGHSMK	RGSFSGHSMK	1140.6	2(0,0):14.2316	null	2	2.378	1.45e-05	9.15583e-05
unt	Ti-IMAC	YER088C	RGS[+79.966331]FSGHSMK	RGSFSGHSMK	1140.7	2(0,2):10.3591	null	3	2.356	0.000278	9.15583e-05
unt	Ti-IMAC	YJL123C	EADATPDDDRSS[+79.966331]ISSNSNK	EADATPDDDRSSISSNSNK	1141	11(0,0):24.437	null	2	3.05	3.6e-08	9.15583e-05
unt	Ti-IMAC	YBL047C	YPAPGTS[+79.966331]PSHNEGNSKK	YPAPGTSPSHNEGNSKK	1141.1	6(0,0):13.2658	null	2	2.641	1e-09	9.15583e-05
unt	Ti-IMAC	YFR034C	RSS[+79.966331]GALVDDDKR	RSSGALVDDDKR	1141.2	2(0,0):20.3546	null	2	2.191	0.00179	0.000384763
unt	Ti-IMAC	YMR047C	MVLSSKNDGEDSAT[+79.966331]KHHSR	MVLSSKNDGEDSATKHHSR	1141.3	13(-2,0):4.08456	null	3	1.972	0.000794	9.15583e-05
unt	Ti-IMAC	YDL099W	[+42.010564]S[+79.966331]EQESDEVKR	SEQESDEVKR	1141.5	0(0,0):40.3388	null	2	1.46	0.000711	9.15583e-05
unt	Ti-IMAC	YFR034C	RS[+79.966331]SGALVDDDKR	RSSGALVDDDKR	1141.9	1(0,1):11.5313	null	3	3.868	4.52e-07	9.15583e-05
unt	Ti-IMAC	YKR064W	RSS[+79.966331]QTRQDEDHWQR	RSSQTRQDEDHWQR	1142.7	2(-1,2):5.74963	null	4	1.429	0.164	0.00185728
unt	Ti-IMAC	YFR034C	RSS[+79.966331]GALVDDDKR	RSSGALVDDDKR	1143.7	2(0,0):26.3752	null	2	2.566	6.46e-05	9.15583e-05
unt	Ti-IMAC	YPR158C-D YPR158C-C YPL257W-B YPL257W-A YOL103W-B YOL103W-A YML040W YML039W YLR256W-A YLR227W-B YLR227W-A YLR157C-B YLR157C-A YJR027W YJR026W YGR027W-B YGR027W-A YER138C YER137C-A YDR365W-B YDR365W-A	NLSDEKNDSRSYTNTT[+79.966331]KPK	NLSDEKNDSRSYTNTTKPK	1143.8	15(-13,0):5.2138	null	4	2.697	0.049	0.000321337
unt	Ti-IMAC	YMR295C	SSISNT[+79.966331]SDHDGANRAS[+79.966331]DVK	SSISNTSDHDGANRASDVK	1143.9	5(-2,1):0	15(0,0):25.7685	3	3.177	1.33e-06	9.15583e-05
unt	Ti-IMAC	YGL253W YFR053C	KGS[+79.966331]M[+15.994915]ADVPK	KGSMADVPK	1144.3	2(0,0):1000	null	2	1.459	0.00233	0.000321337
unt	Ti-IMAC	YLR045C	VASS[+79.966331]PLRNDNK	VASSPLRNDNK	1144.4	3(-1,0):9.34047	null	2	2.03	0.000361	9.15583e-05
unt	Ti-IMAC	YMR295C	SSISNTS[+79.966331]DHDGANRAS[+79.966331]DVK	SSISNTSDHDGANRASDVK	1145.4	6(0,0):13.24	15(0,0):76.1046	2	2.194	5.94e-07	9.15583e-05
unt	Ti-IMAC	YKL101W	AIHASPS[+79.966331]TKS[+79.966331]IHK	AIHASPSTKSIHK	1145.6	6(0,1):0	9(0,0):14.2316	2	1.652	0.715	0.00835765
unt	Ti-IMAC	YNL166C	LADQTPHDDNS[+79.966331]ENCPNR	LADQTPHDDNSENCPNR	1146.2	10(0,0):14.7665	null	3	1.82	0.00179	0.000247893
unt	Ti-IMAC	YOR267C	KVDADADADCDANGDS[+79.966331]NGRVDCK	KVDADADADCDANGDSNGRVDCK	1146.2	15(0,0):1000	null	3	4.142	0	9.15583e-05
unt	Ti-IMAC	YNL111C	TSERVS[+79.966331]VEK	TSERVSVEK	1146.5	5(0,0):24.2992	null	2	1.215	0.161	0.000607672
unt	Ti-IMAC	YDL161W	GTGRS[+79.966331]DENDDDLQR	GTGRSDENDDDLQR	1146.7	4(0,0):16.42	null	3	3.689	2.65e-07	9.15583e-05
unt	Ti-IMAC	YOR239W	SDFEKS[+79.966331]DTEGSR	SDFEKSDTEGSR	1146.9	5(0,0):13.2658	null	2	1.93	4.56e-05	9.15583e-05
unt	Ti-IMAC	YDL223C	VKTS[+79.966331]PPTSHEHSNIKAS[+79.966331]PTAHR	VKTSPPTSHEHSNIKASPTAHR	1147.1	3(-1,0):10.334	16(0,0):14.8943	4	4.041	4.45e-05	9.15583e-05
unt	Ti-IMAC	YJL123C	EADATPDDDRSS[+79.966331]ISS[+79.966331]NSNK	EADATPDDDRSSISSNSNK	1147.1	11(-1,0):8.5756	14(-1,0):9.34047	2	1.487	0.216	0.00144331
unt	Ti-IMAC	YOR267C	KVDADADADCDANGDS[+79.966331]NGRVDCK	KVDADADADCDANGDSNGRVDCK	1147.3	15(0,0):1000	null	3	3.539	3.9e-08	9.15583e-05
unt	Ti-IMAC	YOR123C	S[+79.966331]ETEKS[+79.966331]DSDSDEDDEGENINHR	SETEKSDSDSDEDDEGENINHR	1148.3	0(0,9):8.5756	5(-3,4):0	3	1.288	0.038	0.000672545
unt	Ti-IMAC	YER125W	LPSSSPHSQAPSGHTASSSTNT[+79.966331]SSTTR	LPSSSPHSQAPSGHTASSSTNTSSTTR	1148.9	21(-4,4):0	null	3	1.931	0.000571	9.15583e-05
unt	Ti-IMAC	YDL105W	NS[+79.966331]T[+79.966331]VT[+79.966331]EPDSSGETR	NSTVTEPDSSGETR	1149	1(0,0):20.7154	2(0,0):22.9835	3	1.727	0.0684	0.000173235
unt	Ti-IMAC	YBL097W	EQSSNDSETHT[+79.966331]EDESTKELK	EQSSNDSETHTEDESTKELK	1149.2	10(-2,0):12.7421	null	3	2.364	0.000669	9.15583e-05
unt	Ti-IMAC	YMR031C	EDANDCKS[+79.966331]AEHSKEISVSQK	EDANDCKSAEHSKEISVSQK	1149.3	7(0,0):22.1296	null	3	2.849	1.42e-07	9.15583e-05
unt	Ti-IMAC	YPR158C-D YPR158C-C YPL257W-B YPL257W-A YOL103W-B YOL103W-A YML040W YML039W YLR256W-A YLR227W-B YLR227W-A YLR157C-B YLR157C-A YJR027W YJR026W YGR027W-B YGR027W-A YER138C YER137C-A YDR365W-B YDR365W-A	NLSDEKNDSRSY[+79.966331]TNTTKPK	NLSDEKNDSRSYTNTTKPK	1149.4	11(-1,3):4.78655	null	3	2.941	4.9e-08	9.15583e-05
unt	Ti-IMAC	YJL123C	EADATPDDDRS[+79.966331]SIS[+79.966331]SNSNK	EADATPDDDRSSISSNSNK	1149.6	10(0,6):5.87771	13(-2,3):0	3	1.684	1.69	0.00171932
unt	Ti-IMAC	YIL038C	TPTTAAATTTSS[+79.966331]NANSR	TPTTAAATTTSSNANSR	1149.8	11(0,0):19.3315	null	2	4	0	9.15583e-05
unt	Ti-IMAC	YDL105W	RNS[+79.966331]TVTEPDSSGETR	RNSTVTEPDSSGETR	1149.8	2(0,0):28.8739	null	2	3.048	2.1e-08	9.15583e-05
unt	Ti-IMAC	YBL097W	EQSSNDSETHT[+79.966331]EDESTKELK	EQSSNDSETHTEDESTKELK	1149.9	10(0,0):24.1536	null	3	3.713	6.2e-08	9.15583e-05
unt	Ti-IMAC	YMR031C	EDANDCKS[+79.966331]AEHSKEISVSQK	EDANDCKSAEHSKEISVSQK	1150.1	7(0,0):27.1205	null	3	2.583	5.36e-07	9.15583e-05
unt	Ti-IMAC	YDL223C	VKTS[+79.966331]PPTSHEHSNIKAS[+79.966331]PTAHR	VKTSPPTSHEHSNIKASPTAHR	1150.2	3(0,0):38.617	16(-10,2):9.39406	3	2.971	2.18e-05	9.15583e-05
unt	Ti-IMAC	YKL101W	AIHASPS[+79.966331]TKS[+79.966331]IHK	AIHASPSTKSIHK	1150.5	6(0,1):0	9(-2,0):10.3339	2	1.286	0.151	0.00151155
unt	Ti-IMAC	YBL097W	EQSSNDSETHT[+79.966331]EDESTKELK	EQSSNDSETHTEDESTKELK	1151	10(-4,0):5.97107	null	4	2.845	1.03e-05	9.15583e-05
unt	Ti-IMAC	YDR422C	RAS[+79.966331]HT[+79.966331]SEHNGAIPPR	RASHTSEHNGAIPPR	1151.7	2(0,3):0	4(0,1):0	2	1.291	0.00291	0.000818026
unt	Ti-IMAC	YOR083W	VY[+79.966331]DHNDDGHES[+79.966331]ESEDDENEEENENQK	VYDHNDDGHESESEDDENEEENENQK	1152.1	1(0,0):22.0614	10(0,2):0	3	1.438	2.86e-05	9.15583e-05
unt	Ti-IMAC	YOR096W YNL096C	SRT[+79.966331]LTAVHDK	SRTLTAVHDK	1152.6	2(-2,0):8.05829	null	3	2.686	9.82e-05	9.15583e-05
unt	Ti-IMAC	YIL038C	TPTTAAATTTSS[+79.966331]NANSR	TPTTAAATTTSSNANSR	1152.7	11(-1,0):7.48087	null	3	3.278	0.000166	9.15583e-05
unt	Ti-IMAC	YDL105W	RNS[+79.966331]TVTEPDSSGETR	RNSTVTEPDSSGETR	1153	2(0,3):5.87771	null	3	2.773	7.02e-05	9.15583e-05
unt	Ti-IMAC	YOR014W	HSS[+79.966331]SRFEPSR	HSSSRFEPSR	1153.2	2(0,0):38.663	null	3	1.826	0.029	9.15583e-05
unt	Ti-IMAC	YBL093C	SSGS[+79.966331]SMAT[+79.966331]PTHSDSHEDMKR	SSGSSMATPTHSDSHEDMKR	1153.2	3(0,0):14.8848	7(-3,0):12.9907	3	3.601	1.29	9.15583e-05
unt	Ti-IMAC	YPL110C	GAGHS[+79.966331]PHHVNGADTALQK	GAGHSPHHVNGADTALQK	1154.2	4(0,0):44.7389	null	4	2.967	8.58e-05	9.15583e-05
unt	Ti-IMAC	YMR037C	QLTS[+79.966331]S[+79.966331]HNNSSTNMK	QLTSSHNNSSTNMK	1154.3	3(-1,6):0	4(-2,5):0	2	1.168	1.82	0.00644685
unt	Ti-IMAC	YHR152W	S[+79.966331]SSSNNDNYHHHNNINNYNESAK	SSSSNNDNYHHHNNINNYNESAK	1154.7	0(0,2):0	null	3	1.961	8.91e-05	9.15583e-05
unt	Ti-IMAC	YJR098C	VIS[+79.966331]NKVEKDSDSEQR	VISNKVEKDSDSEQR	1155.3	2(0,0):58.2592	null	2	1.234	0.0236	0.00247507
unt	Ti-IMAC	YMR086W	SNS[+79.966331]AHSALNAR	SNSAHSALNAR	1155.7	2(0,0):35.8197	null	2	2.707	1.4e-07	9.15583e-05
unt	Ti-IMAC	YPR158W-B YPR158W-A YPR158C-D YPR158C-C YPR137C-B YPR137C-A YPL257W-B YPL257W-A YOR142W-B YOR142W-A YOL103W-B YOL103W-A YNL054W-B YNL054W-A YMR051C YMR050C YML045W-A YML045W YML040W YML039W YLR256W-A YLR227W-B YLR227W-A YLR157C-B YLR157C-A YJR029W YJR028W YJR027W YJR026W YHR214C-C YHR214C-B YGR161C-D YGR161C-C YGR038C-B YGR038C-A YGR027W-B YGR027W-A YER160C YER159C-A YER138C YER137C-A YDR365W-B Y…	AHNVSTSNNSPST[+79.966331]DNDSISK	AHNVSTSNNSPSTDNDSISK	1156	12(0,0):13.145	null	3	4.014	3e-09	9.15583e-05
unt	Ti-IMAC	YIL074C	RVS[+79.966331]ITKQPK	RVSITKQPK	1156.1	2(0,2):10.3591	null	3	1.441	0.00758	0.000247893
unt	Ti-IMAC	YOL081W	TSS[+79.966331]FNNTAHETGSEK	TSSFNNTAHETGSEK	1156.5	2(-2,0):0	null	2	2.264	5e-09	9.15583e-05
unt	Ti-IMAC	YMR275C	GS[+79.966331]SRS[+79.966331]PSLHSPK	GSSRSPSLHSPK	1156.8	1(0,1):5.82966	4(-2,0):4.87684	3	1.602	0.224	0.000384763
unt	Ti-IMAC	YBR225W	QHS[+79.966331]NPTISTTSNK	QHSNPTISTTSNK	1157	2(0,0):34.4604	null	2	1.64	0.00636	9.15583e-05
unt	Ti-IMAC	YBR029C	[+42.010564]S[+79.966331]DNPEMKPHGTSK	SDNPEMKPHGTSK	1157.5	0(0,0):40.3956	null	2	1.392	0.0016	9.15583e-05
unt	Ti-IMAC	YNL271C	STS[+79.966331]TEARPLNK	STSTEARPLNK	1157.9	2(-2,0):10.2828	null	2	0.911	0.581	0.00312848
unt	Ti-IMAC	YNL246W	MMS[+79.966331]DQENENEHAK	MMSDQENENEHAK	1158.2	2(0,0):1000	null	2	2.857	6e-09	9.15583e-05
unt	Ti-IMAC	YDR113C	YIQGGKEVS[+79.966331]PTKR	YIQGGKEVSPTKR	1158.4	8(0,0):20.1226	null	3	2.263	0.00174	9.15583e-05
unt	Ti-IMAC	YHR158C	HGKTPS[+79.966331]DAS[+79.966331]ISDQSR	HGKTPSDASISDQSR	1158.6	5(-2,0):6.75723	8(0,0):24.1536	3	2.724	3.73e-05	9.15583e-05
unt	Ti-IMAC	YMR086W	SNS[+79.966331]AHSALNAR	SNSAHSALNAR	1158.7	2(-2,0):12.0917	null	3	2.766	4.11e-06	9.15583e-05
unt	Ti-IMAC	YHL007C	QTHAPT[+79.966331]TPNRTSPNRS[+79.966331]SISR	QTHAPTTPNRTSPNRSSISR	1158.8	5(0,6):0	15(0,3):0	3	1.705	1.58	0.00378397
unt	Ti-IMAC	YGR002C	KSEVKENLS[+79.966331]PK	KSEVKENLSPK	1158.9	8(0,0):110.197	null	2	1.996	8.52e-07	9.15583e-05
unt	Ti-IMAC	YHR158C	HGKTPS[+79.966331]DAS[+79.966331]ISDQSR	HGKTPSDASISDQSR	1159	5(0,0):30.7046	8(0,0):30.7046	2	2.336	1.5e-08	9.15583e-05
unt	Ti-IMAC	YPR158W-B YPR137C-B YPL257W-B YOR142W-B YOL103W-B YNL284C-B YNL054W-B YMR050C YMR045C YML045W YML039W YLR157C-B YLR035C-A YJR029W YJR027W YHR214C-B YGR161C-D YGR038C-B YGR027W-B YER160C YER138C YDR365W-B YDR316W-B YDR261C-D YDR210C-D YDR098C-B YBR012W-B YBL005W-B YAR009C	AVS[+79.966331]PTDS[+79.966331]TPPSTHTEDSKR	AVSPTDSTPPSTHTEDSKR	1159.1	2(0,0):35.8197	6(0,1):5.2873	3	2.817	2.82	9.15583e-05
unt	Ti-IMAC	YDR113C	YIQGGKEVS[+79.966331]PTKR	YIQGGKEVSPTKR	1159.5	8(0,0):24.7542	null	2	2.463	1.79e-05	9.15583e-05
unt	Ti-IMAC	YEL032W	QPAS[+79.966331]NS[+79.966331]GSPIKS[+79.966331]TPRR	QPASNSGSPIKSTPRR	1160.3	3(0,4):7.5535	5(0,7):0	3	1.367	0.498	0.00384563
unt	Ti-IMAC	YBR279W	ESEGDSKTEGS[+79.966331]EQEGENEKDEEIK	ESEGDSKTEGSEQEGENEKDEEIK	1160.3	10(-3,0):9.56507	null	3	1.259	1.55	0.00560735
unt	Ti-IMAC	YLR096W	SAS[+79.966331]PVVGEHQEK	SASPVVGEHQEK	1160.6	2(-2,0):11.5568	null	3	2.538	1.9e-05	9.15583e-05
unt	Ti-IMAC	YHR159W	DNAGNNS[+79.966331]LTDESGHR	DNAGNNSLTDESGHR	1160.7	6(0,0):22.873	null	3	2.18	0.000226	9.15583e-05
unt	Ti-IMAC	YPR158W-B YPR158W-A YPR158C-D YPR158C-C YPR137C-B YPR137C-A YPL257W-B YPL257W-A YOR142W-B YOR142W-A YOL103W-B YOL103W-A YNL054W-B YNL054W-A YMR051C YMR050C YML045W-A YML045W YML040W YML039W YLR256W-A YLR227W-B YLR227W-A YLR157C-B YLR157C-A YJR029W YJR028W YJR027W YJR026W YHR214C-C YHR214C-B YGR161C-D YGR161C-C YGR038C-B YGR038C-A YGR027W-B YGR027W-A YER160C YER159C-A YER138C YER137C-A YDR365W-B Y…	AHNVSTSNNSPSTDNDS[+79.966331]ISK	AHNVSTSNNSPSTDNDSISK	1161.4	16(0,2):11.5313	null	2	4.383	0	9.15583e-05
unt	Ti-IMAC	YLR096W	SAS[+79.966331]PVVGEHQEK	SASPVVGEHQEK	1161.6	2(-2,0):9.82499	null	2	2.144	7.8e-08	9.15583e-05
unt	Ti-IMAC	YDR348C	EKVSRPSSHREHS[+79.966331]NSGT[+79.966331]YISR	EKVSRPSSHREHSNSGTYISR	1161.7	12(-9,5):3.50831	16(0,0):20.5682	4	2.449	0.258	0.000672545
unt	Ti-IMAC	YFR016C	SKT[+79.966331]PES[+79.966331]PKVVK	SKTPESPKVVK	1161.9	2(-2,0):10.9132	5(0,0):19.3859	3	1.613	0.0164	0.000384763
unt	Ti-IMAC	YNL167C	KNS[+79.966331]AVTTAPAQKDDVENNK	KNSAVTTAPAQKDDVENNK	1162	2(0,0):55.9301	null	3	5.348	0	9.15583e-05
unt	Ti-IMAC	YJL081C	STS[+79.966331]PAANSADTPNETGK	STSPAANSADTPNETGK	1162.1	2(-2,0):0	null	2	3.142	0	9.15583e-05
unt	Ti-IMAC	YMR266W	YKEEES[+79.966331]RSAV	YKEEESRSAV	1162.2	5(0,2):5.87771	null	2	1.768	0.000278	9.15583e-05
unt	Ti-IMAC	YFR016C	SKT[+79.966331]PES[+79.966331]PKVVK	SKTPESPKVVK	1162.3	2(0,0):21.7452	5(0,0):56.0383	2	2.065	1.17e-05	9.15583e-05
unt	Ti-IMAC	YHR097C	LVKT[+79.966331]HS[+79.966331]GHLEQKDVDDNR	LVKTHSGHLEQKDVDDNR	1162.6	3(0,0):1000	5(0,0):1000	3	4.231	1e-09	9.15583e-05
unt	Ti-IMAC	YDR293C	KTSS[+79.966331]QSS[+79.966331]IYGHSR	KTSSQSSIYGHSR	1162.7	3(0,0):18.4164	6(-1,0):10.2828	2	2.326	0.000169	9.15583e-05
unt	Ti-IMAC	YDR293C	KTSSQS[+79.966331]S[+79.966331]IYGHSR	KTSSQSSIYGHSR	1164.6	5(-2,0):11.0148	6(0,0):20.8024	3	2.239	2.97	0.000384763
unt	Ti-IMAC	YGL222C	KHS[+79.966331]PPS[+79.966331]SPSSTTTLGKK	KHSPPSSPSSTTTLGKK	1164.9	2(0,0):23.2534	5(0,1):7.48087	3	2.836	0.124	9.15583e-05
unt	Ti-IMAC	YER128W	ETNNSKDPDPTTTDSTDTS[+79.966331]PQAK	ETNNSKDPDPTTTDSTDTSPQAK	1165.3	18(0,0):24.7542	null	3	1.509	0.00645	0.00088935
unt	Ti-IMAC	YNL004W	M[+15.994915]S[+79.966331]DDHGYERDNHLSR	MSDDHGYERDNHLSR	1165.6	1(0,0):18.1821	null	4	1.217	0.0193	0.000384763
unt	Ti-IMAC	YMR124W	RGDITSAGS[+79.966331]TSGEDSSQPK	RGDITSAGSTSGEDSSQPK	1166.4	8(0,1):8.65157	null	3	3.323	1.68e-07	9.15583e-05
unt	Ti-IMAC	YDR169C	RAS[+79.966331]RLS[+79.966331]VSK	RASRLSVSK	1167.7	2(0,0):58.1123	5(0,0):42.6519	2	1.18	0.06	0.00404303
unt	Ti-IMAC	YDR309C	RRNS[+79.966331]IATPSPQSK	RRNSIATPSPQSK	1167.7	3(0,0):60.9366	null	3	3.046	4.28e-06	9.15583e-05
unt	Ti-IMAC	YFR024C-A	SRIS[+79.966331]SAS[+79.966331]TPQTSQGR	SRISSASTPQTSQGR	1167.8	3(0,0):28.8739	6(0,0):16.224	2	2.313	4.6e-08	9.15583e-05
unt	Ti-IMAC	YHR097C	LVKT[+79.966331]HS[+79.966331]GHLEQKDVDDNR	LVKTHSGHLEQKDVDDNR	1168	3(0,0):1000	5(0,0):1000	4	2.903	1.39e-06	9.15583e-05
unt	Ti-IMAC	YDR309C	RRNS[+79.966331]IATPSPQSK	RRNSIATPSPQSK	1168.2	3(0,0):34.4604	null	2	2.365	2.69e-06	9.15583e-05
unt	Ti-IMAC	YOR167C YLR264W	TGS[+79.966331]RGGVTQVR	TGSRGGVTQVR	1168.2	2(-2,0):10.9132	null	3	1.589	0.0289	0.000321337
unt	Ti-IMAC	YMR124W	RGDITSAGS[+79.966331]TSGEDSSQPK	RGDITSAGSTSGEDSSQPK	1168.5	8(0,1):11.5056	null	2	2.732	4e-09	9.15583e-05
unt	Ti-IMAC	YOR233W	HST[+79.966331]YSSSASSYSK	HSTYSSSASSYSK	1169.4	2(0,0):13.24	null	2	1.262	0.044	0.000384763
unt	Ti-IMAC	YML008C	KPENAETPS[+79.966331]QTSQEATQ	KPENAETPSQTSQEATQ	1169.7	8(0,3):0	null	2	1.277	0.000745	9.15583e-05
unt	Ti-IMAC	YMR086W	TSS[+79.966331]LPNQR	TSSLPNQR	1170.6	2(0,0):32.3958	null	2	1.569	0.00258	9.15583e-05
unt	Ti-IMAC	YFR024C-A	SRISSAS[+79.966331]T[+79.966331]PQTSQGR	SRISSASTPQTSQGR	1170.8	6(-6,0):3.38051	7(-7,0):2.44262	3	1.77	0.321	0.00234325
unt	Ti-IMAC	YLR337C	TETES[+79.966331]ISKNPTK	TETESISKNPTK	1171	4(0,0):24.7542	null	2	2.123	7.4e-07	9.15583e-05
unt	Ti-IMAC	YHL002W	HNM[+15.994915]STQADNS[+79.966331]DDEELQK	HNMSTQADNSDDEELQK	1171.2	9(0,0):88.5031	null	3	3.835	4.08e-07	9.15583e-05
unt	Ti-IMAC	YNL183C	SSSHIGS[+79.966331]VSNSSSSDR	SSSHIGSVSNSSSSDR	1171.3	6(-6,0):8.35631	null	3	2.014	0.782	0.000173235
unt	Ti-IMAC	YKR100C	NSS[+79.966331]ITSVNKR	NSSITSVNKR	1171.9	2(0,0):30.7046	null	2	1.767	0.00726	9.15583e-05
unt	Ti-IMAC	YER033C	NNS[+79.966331]DDETEHTSAIK	NNSDDETEHTSAIK	1172.2	2(0,0):92.1669	null	2	2.767	7e-08	9.15583e-05
unt	Ti-IMAC	YNR019W	NLHHRKS[+79.966331]S[+79.966331]PDAVDSVGK	NLHHRKSSPDAVDSVGK	1172.4	6(0,0):43.7724	7(0,0):43.8583	3	3.567	0	9.15583e-05
unt	Ti-IMAC	YNL183C	SSSHIGS[+79.966331]VSNSSSSDR	SSSHIGSVSNSSSSDR	1172.7	6(0,0):24.7542	null	2	2.116	0.000409	9.15583e-05
unt	Ti-IMAC	YNR019W	NLHHRKS[+79.966331]S[+79.966331]PDAVDSVGK	NLHHRKSSPDAVDSVGK	1172.8	6(0,0):57.2951	7(0,0):64.0615	4	3.451	2e-09	9.15583e-05
unt	Ti-IMAC	YBL034C	KS[+79.966331]EGDEESDDAVDENDVKK	KSEGDEESDDAVDENDVKK	1173.1	1(0,6):2.70057	null	3	2.232	0.000787	0.000173235
unt	Ti-IMAC	YMR049C	KRAAS[+79.966331]EES[+79.966331]DVEEDEDK	KRAASEESDVEEDEDK	1173.8	4(0,0):1000	7(0,0):1000	3	1.324	0.356	0.0037167
unt	Ti-IMAC	YKR100C	NSS[+79.966331]ITSVNKR	NSSITSVNKR	1173.9	2(-1,0):3.97834	null	3	1.811	0.0599	9.15583e-05
unt	Ti-IMAC	YNL068C	ENENATSEKDS[+79.966331]DSNSNDLETK	ENENATSEKDSDSNSNDLETK	1174	10(-4,2):4.92075	null	3	3.035	5.95e-07	9.15583e-05
unt	Ti-IMAC	YDR422C	RAS[+79.966331]HT[+79.966331]SEHNGAIPPR	RASHTSEHNGAIPPR	1174.7	2(0,3):12.3199	4(0,1):0	3	2.031	0.000292	9.15583e-05
unt	Ti-IMAC	YFR017C	ERES[+79.966331]SIGEHAPGAERR	ERESSIGEHAPGAERR	1174.8	3(0,1):10.3339	null	3	2.749	0.00059	9.15583e-05
unt	Ti-IMAC	YMR005W	ANS[+79.966331]PKKPSDGTGVSASDTPK	ANSPKKPSDGTGVSASDTPK	1175	2(0,0):57.5562	null	3	4.672	0	9.15583e-05
unt	Ti-IMAC	YFL034C-B	RHS[+79.966331]QTSFPAQK	RHSQTSFPAQK	1175.2	2(0,0):32.072	null	3	2.864	2.45e-05	9.15583e-05
unt	Ti-IMAC	YFL034C-B	RHS[+79.966331]QTSFPAQK	RHSQTSFPAQK	1175.7	2(0,3):10.3339	null	2	1.761	0.000102	0.000173235
unt	Ti-IMAC	YDL173W	KKVAS[+79.966331]NGGNEEDEIR	KKVASNGGNEEDEIR	1175.8	4(0,0):1000	null	3	2.955	5.05e-06	9.15583e-05
unt	Ti-IMAC	YNL216W	LQEESHSNGVDNS[+79.966331]NSNSDNKDSIRPK	LQEESHSNGVDNSNSNSDNKDSIRPK	1176.2	12(0,0):13.3776	null	3	2.71	3.4e-08	9.15583e-05
unt	Ti-IMAC	YJL081C	VTPTEEKEQEAVS[+79.966331]K	VTPTEEKEQEAVSK	1176.4	12(0,0):55.6798	null	2	1.565	0.000685	9.15583e-05
unt	Ti-IMAC	YFR017C	ERES[+79.966331]SIGEHAPGAERR	ERESSIGEHAPGAERR	1176.7	3(0,1):0	null	4	2.51	7.66e-05	9.15583e-05
unt	Ti-IMAC	YBR102C	YLQSTQQTPGRENNRS[+79.966331]PNK	YLQSTQQTPGRENNRSPNK	1176.9	15(-12,0):7.33077	null	3	1.553	0.409	0.00241169
unt	Ti-IMAC	YKR100C	NSS[+79.966331]ITSVNKR	NSSITSVNKR	1177	2(0,0):30.7046	null	2	1.551	0.0025	9.15583e-05
unt	Ti-IMAC	YHL002W	HNM[+15.994915]STQADNS[+79.966331]DDEELQK	HNMSTQADNSDDEELQK	1177.9	9(0,0):28.352	null	2	1.568	2.08e-05	9.15583e-05
unt	Ti-IMAC	YMR005W	ANS[+79.966331]PKKPSDGTGVSASDTPK	ANSPKKPSDGTGVSASDTPK	1178.2	2(0,0):51.7096	null	2	2.554	4e-09	9.15583e-05
unt	Ti-IMAC	YDR113C	DLADSGKNEES[+79.966331]S[+79.966331]DDDEGNEDSESK	DLADSGKNEESSDDDEGNEDSESK	1178.5	10(-6,0):6.32175	11(-7,0):5.69605	3	2.241	5.89e-05	9.15583e-05
unt	Ti-IMAC	YLR248W	SSGTNNKDVSQITS[+79.966331]SPKK	SSGTNNKDVSQITSSPKK	1178.7	13(0,1):0	null	3	4.39	2e-09	9.15583e-05
unt	Ti-IMAC	YIL074C	RVS[+79.966331]ITK	RVSITK	1179	2(0,0):13.2658	null	2	0.923	0.2	0.00279623
unt	Ti-IMAC	YBR112C	QKLNS[+79.966331]PNSNINK	QKLNSPNSNINK	1179	4(0,0):34.5528	null	3	1.861	0.204	0.000384763
unt	Ti-IMAC	YHR132W-A	RMSSS[+79.966331]S[+79.966331]GGDSISR	RMSSSSGGDSISR	1179.1	4(0,0):37.4092	5(0,0):46.2407	2	1.901	0.00824	0.000247893
unt	Ti-IMAC	YJL076W	ISS[+79.966331]GIDAGKK	ISSGIDAGKK	1179.5	2(0,0):32.3958	null	2	1.667	0.00105	9.15583e-05
unt	Ti-IMAC	YHR132W-A	QGSISSGPPPRS[+79.966331]PNK	QGSISSGPPPRSPNK	1179.7	11(0,0):64.2491	null	3	2.423	0.000178	9.15583e-05
unt	Ti-IMAC	YCR088W	KEPVKT[+79.966331]PSPAPAAK	KEPVKTPSPAPAAK	1179.8	5(0,0):26.4212	null	3	3.078	1.41e-07	9.15583e-05
unt	Ti-IMAC	YBL091C	ADES[+79.966331]DPVESK	ADESDPVESK	1179.9	3(0,0):38.1888	null	2	1.686	0.00133	9.15583e-05
unt	Ti-IMAC	YDR113C	DLADSGKNEES[+79.966331]SDDDEGNEDSESK	DLADSGKNEESSDDDEGNEDSESK	1180.6	10(-6,1):0	null	3	1.908	3.05e-05	9.15583e-05
unt	Ti-IMAC	YGR097W	RGNNS[+79.966331]AQNLTTSSSTASR	RGNNSAQNLTTSSSTASR	1180.9	4(0,0):28.352	null	2	1.435	0.000744	0.000173235
unt	Ti-IMAC	YML037C	QES[+79.966331]MSDQQAEPK	QESMSDQQAEPK	1181	2(0,0):13.2658	null	2	0.98	0.0871	0.00554616
unt	Ti-IMAC	YPR158W-B YPR137C-B YPL257W-B YOR142W-B YOL103W-B YNL284C-B YNL054W-B YMR050C YMR045C YML045W YML039W YLR157C-B YLR035C-A YJR029W YJR027W YHR214C-B YGR161C-D YGR038C-B YGR027W-B YER160C YER138C YDR365W-B YDR316W-B YDR261C-D YDR210C-D YDR098C-B YBR012W-B YBL005W-B YAR009C	AVS[+79.966331]PTDSTPPSTHTEDSKR	AVSPTDSTPPSTHTEDSKR	1181.6	2(0,0):26.7948	null	3	3.624	0.142	9.15583e-05
unt	Ti-IMAC	YDR169C	ASRLS[+79.966331]VSK	ASRLSVSK	1181.8	4(0,0):21.3031	null	2	1.244	0.0214	0.000321337
unt	Ti-IMAC	YPL143W YOR234C	HLS[+79.966331]YQR	HLSYQR	1182.1	2(0,1):11.5056	null	2	1.264	0.0084	0.000321337
unt	Ti-IMAC	YPR158W-B YPR137C-B YPL257W-B YOR142W-B YOL103W-B YNL284C-B YNL054W-B YMR050C YMR045C YML045W YML039W YLR157C-B YLR035C-A YJR029W YJR027W YHR214C-B YGR161C-D YGR038C-B YGR027W-B YER160C YER138C YDR365W-B YDR316W-B YDR261C-D YDR210C-D YDR098C-B YBR012W-B YBL005W-B YAR009C	AVSPTDST[+79.966331]PPSTHTEDSKR	AVSPTDSTPPSTHTEDSKR	1182.5	7(-5,0):4.50749	null	4	1.802	0.0195	0.000321337
unt	Ti-IMAC	YBL054W	STSTFS[+79.966331]DHEPQHTKPR	STSTFSDHEPQHTKPR	1183.1	5(0,0):18.4726	null	4	3.458	2.1e-08	9.15583e-05
unt	Ti-IMAC	YMR266W	YKEEES[+79.966331]RS[+79.966331]AV	YKEEESRSAV	1183.3	5(0,0):53.8617	7(0,0):47.2466	2	0.826	0.0308	0.00260968
unt	Ti-IMAC	YOL093W	KLDAEAKSAS[+79.966331]S[+79.966331]S[+79.966331]PAPK	KLDAEAKSASSSPAPK	1183.4	9(0,0):13.2658	10(-3,0):11.5568	2	1.034	0.0049	0.00130463
unt	Ti-IMAC	YMR173W	KSSYGSNNDDSY[+79.966331]GSNNDDSYGSSNKK	KSSYGSNNDDSYGSNNDDSYGSSNKK	1183.5	11(-1,2):10.3591	null	3	1.85	0.00854	0.00151155
unt	Ti-IMAC	YPR018W	SNSDLQAQTAS[+79.966331]QSQSPEKK	SNSDLQAQTASQSQSPEKK	1184	10(0,4):10.3591	null	3	3.819	1.52e-07	9.15583e-05
unt	Ti-IMAC	YHR132W-A	QGSISSGPPPRS[+79.966331]PNK	QGSISSGPPPRSPNK	1184.5	11(0,0):40.821	null	2	2.429	1.9e-05	9.15583e-05
unt	Ti-IMAC	YBL054W	STSTFS[+79.966331]DHEPQHTKPR	STSTFSDHEPQHTKPR	1184.6	5(-3,0):8.51547	null	3	3.229	2e-09	9.15583e-05
unt	Ti-IMAC	YPR141C	STQHLST[+79.966331]PS[+79.966331]PK	STQHLSTPSPK	1185.1	6(-1,0):6.46661	8(0,0):24.2431	2	1.709	5.4e-07	9.15583e-05
unt	Ti-IMAC	YER172C	ELDS[+79.966331]GDDQPQSSEAKR	ELDSGDDQPQSSEAKR	1185.5	3(0,0):48.7626	null	2	2.341	5.64e-06	9.15583e-05
unt	Ti-IMAC	YBR054W	KAQEEEEDVAT[+79.966331]DS[+79.966331]E	KAQEEEEDVATDSE	1185.6	10(0,0):1000	12(0,0):1000	2	1.566	0.000372	9.15583e-05
unt	Ti-IMAC	YGR161C	RLST[+79.966331]S[+79.966331]SSPSSSPM[+15.994915]SAQR	RLSTSSSPSSSPMSAQR	1186.5	3(-1,0):4.78766	4(-2,0):2.565	3	2.554	1.05	0.000173235
unt	Ti-IMAC	YMR031C	NNS[+79.966331]ITSATSK	NNSITSATSK	1187	2(0,0):24.7542	null	2	2.149	2.17e-07	9.15583e-05
unt	Ti-IMAC	YLL029W	AHSIS[+79.966331]HVPGTHM[+15.994915]R	AHSISHVPGTHMR	1187.4	4(-2,0):4.4862	null	4	2.655	0.000328	9.15583e-05
unt	Ti-IMAC	YFL007W	FERS[+79.966331]PGRPSSSQGEIKR	FERSPGRPSSSQGEIKR	1187.5	3(0,0):27.7716	null	4	2.772	5e-07	9.15583e-05
unt	Ti-IMAC	YPR158W-B YPR137C-B YPL257W-B YOR142W-B YOL103W-B YNL284C-B YNL054W-B YMR050C YMR045C YML045W YML039W YLR157C-B YLR035C-A YJR029W YJR027W YHR214C-B YGR161C-D YGR038C-B YGR027W-B YER160C YER138C YDR365W-B YDR316W-B YDR261C-D YDR210C-D YDR098C-B YBR012W-B YBL005W-B YAR009C	AVS[+79.966331]PTDS[+79.966331]TPPSTHTEDSKR	AVSPTDSTPPSTHTEDSKR	1187.8	2(0,0):35.8197	6(-2,1):0	3	2.214	29.3	0.00352648
unt	Ti-IMAC	YMR173W	KSSYGSNNDDSY[+79.966331]GSNNDDSYGSSNKK	KSSYGSNNDDSYGSNNDDSYGSSNKK	1188.1	11(0,0):18.3423	null	3	4.124	0	9.15583e-05
unt	Ti-IMAC	YBR071W	RQS[+79.966331]MHLGSK	RQSMHLGSK	1188.5	2(0,0):51.0043	null	2	0.931	0.068	0.00352648
unt	Ti-IMAC	YNL278W	KAT[+79.966331]TPEKFER	KATTPEKFER	1188.6	2(0,1):8.65157	null	3	1.922	0.0017	9.15583e-05
unt	Ti-IMAC	YPR022C	KRENDNDLS[+79.966331]PNSSSSPAER	KRENDNDLSPNSSSSPAER	1189.4	8(0,0):44.1211	null	3	3.366	5.71e-07	9.15583e-05
unt	Ti-IMAC	YMR295C	AS[+79.966331]DVKISEDDKAR	ASDVKISEDDKAR	1190.3	1(0,0):53.7097	null	3	2.632	5.28e-06	9.15583e-05
unt	Ti-IMAC	YLR079W	NWNNNS[+79.966331]PKNDAR	NWNNNSPKNDAR	1190.4	5(0,0):1000	null	2	1.287	0.0742	0.00293317
unt	Ti-IMAC	YMR295C	SSIS[+79.966331]NTS[+79.966331]DHDGANRAS[+79.966331]DVK	SSISNTSDHDGANRASDVK	1190.4	3(-3,2):3.38271	6(-6,0):5.2873	3	1.458	0.244	0.00234325
unt	Ti-IMAC	YPR171W	NKPKPTPPS[+79.966331]PPAK	NKPKPTPPSPPAK	1190.7	8(0,0):44.1531	null	3	1.949	0.00765	9.15583e-05
unt	Ti-IMAC	YKL054C	EIS[+79.966331]DIKKDDQK	EISDIKKDDQK	1190.8	2(0,0):1000	null	3	1.565	0.262	0.00541748
unt	Ti-IMAC	YNL068C	ARS[+79.966331]PLHSNSNNTNNNGANNSNLQTSGM[+15.994915]ENK	ARSPLHSNSNNTNNNGANNSNLQTSGMENK	1190.9	2(0,0):51.7096	null	3	4.195	0	9.15583e-05
unt	Ti-IMAC	YPL155C	DHVGLKS[+79.966331]PR	DHVGLKSPR	1191.5	6(0,0):1000	null	2	1.333	0.0014	9.15583e-05
unt	Ti-IMAC	YHL007C	HQQPVASSTVNSNKSST[+79.966331]DIRR	HQQPVASSTVNSNKSSTDIRR	1191.6	16(0,0):20.3704	null	3	1.513	0.000814	0.000321337
unt	Ti-IMAC	YOR204W	DAMM[+15.994915]S[+79.966331]APGSR	DAMMSAPGSR	1192	4(0,4):10.3591	null	2	1.063	0.0399	0.00116933
unt	Ti-IMAC	YDL161W	T[+79.966331]GNQSMTDKYSK	TGNQSMTDKYSK	1192.2	0(0,0):46.2407	null	2	1.818	2.58e-05	9.15583e-05
unt	Ti-IMAC	YLR079W	NWNNNS[+79.966331]PKNDAR	NWNNNSPKNDAR	1192.4	5(0,0):1000	null	3	1.281	0.247	0.00103116
unt	Ti-IMAC	YLR150W	SNTSS[+79.966331]KKADVPPPSADPSK	SNTSSKKADVPPPSADPSK	1192.8	4(-2,0):4.78655	null	3	2.821	7.83e-07	9.15583e-05
unt	Ti-IMAC	YPR018W	SNSDLQAQTASQSQS[+79.966331]PEKK	SNSDLQAQTASQSQSPEKK	1192.9	14(0,0):13.2658	null	2	2.866	0	9.15583e-05
unt	Ti-IMAC	YDL051W	EESKEDS[+79.966331]SAIADDDEEHKE	EESKEDSSAIADDDEEHKE	1193	6(-4,1):0	null	3	2.457	0.000175	9.15583e-05
unt	Ti-IMAC	YBL054W	S[+79.966331]TSTFSDHEPQHTKPR	STSTFSDHEPQHTKPR	1193.1	0(0,5):0	null	2	0.83	0.314	0.00332433
unt	Ti-IMAC	YBR054W	KAQEEEEDVAT[+79.966331]DSE	KAQEEEEDVATDSE	1193.5	10(0,0):13.2658	null	2	1.438	0.000191	9.15583e-05
unt	Ti-IMAC	YMR102C	SHQESFDGES[+79.966331]SSGESK	SHQESFDGESSSGESK	1193.9	9(0,0):13.24	null	2	0.984	0.0422	0.00144331
unt	Ti-IMAC	YNL027W	RSSQT[+79.966331]SNNSFTSR	RSSQTSNNSFTSR	1194.7	4(-3,0):2.97257	null	3	2.683	4.23e-05	9.15583e-05
unt	Ti-IMAC	YLL038C	S[+79.966331]SISTPGRKS[+79.966331]TDNSHLK	SSISTPGRKSTDNSHLK	1194.8	0(0,1):0	9(0,4):3.97609	3	1.723	0.991	0.00123735
unt	Ti-IMAC	YOR301W	S[+79.966331]QQDGKPQITTK	SQQDGKPQITTK	1194.9	0(0,0):43.5046	null	3	1.808	4.13e-05	9.15583e-05
unt	Ti-IMAC	YHR132W-A	MSS[+79.966331]SSGGDSISR	MSSSSGGDSISR	1195	2(0,1):10.2828	null	2	1.356	0.0984	0.000384763
unt	Ti-IMAC	YNL180C	QQPHHNNS[+79.966331]T[+79.966331]DSTLPK	QQPHHNNSTDSTLPK	1195.1	7(0,4):5.97107	8(0,3):2.565	3	1.099	0.229	0.00103116
unt	Ti-IMAC	YOL060C	IITT[+79.966331]HTPHSS[+79.966331]KEPSPAPHSNDK	IITTHTPHSSKEPSPAPHSNDK	1195.2	3(0,0):19.3315	9(0,0):16.1512	3	2.637	6.25e-06	9.15583e-05
unt	Ti-IMAC	YGL014W	NMKNSYHGYY[+79.966331]NNNNNNNNNNNNNNNSNATNSNSAEK	NMKNSYHGYYNNNNNNNNNNNNNNNSNATNSNSAEK	1195.3	9(0,0):14.4892	null	3	3.914	1e-09	9.15583e-05
unt	Ti-IMAC	YGL077C	NDNASGGY[+79.966331]M[+15.994915]QPDQSS[+79.966331]NAS[+79.966331]MHKR	NDNASGGYMQPDQSSNASMHKR	1195.4	7(-3,0):1.736	14(-10,0):8.65157	3	1.285	1.39	0.00477034
unt	Ti-IMAC	YOR086C	SVSS[+79.966331]EKAAHASDESFKR	SVSSEKAAHASDESFKR	1195.5	3(0,0):14.0073	null	3	2.539	1.05e-06	9.15583e-05
unt	Ti-IMAC	YIR006C	QIEDAQNES[+79.966331]DEEETNGK	QIEDAQNESDEEETNGK	1195.7	8(0,0):42.8082	null	2	2.272	4.15e-07	9.15583e-05
unt	Ti-IMAC	YJL123C	EADATPDDDRSS[+79.966331]IS[+79.966331]SNSNK	EADATPDDDRSSISSNSNK	1196.3	11(-1,3):0	13(-3,1):0	2	1.386	0.001	0.000672545
unt	Ti-IMAC	YGL014W	NMKNSYHGYY[+79.966331]NNNNNNNNNNNNNNNSNATNSNSAEK	NMKNSYHGYYNNNNNNNNNNNNNNNSNATNSNSAEK	1196.5	9(-5,16):12.3227	null	4	3.658	0.00293	9.15583e-05
unt	Ti-IMAC	YOR301W	S[+79.966331]QQDGKPQITTK	SQQDGKPQITTK	1196.6	0(0,0):80.9987	null	2	2.235	1.49e-06	9.15583e-05
unt	Ti-IMAC	YDR208W	SES[+79.966331]ATAEIKK	SESATAEIKK	1196.7	2(0,0):30.7047	null	2	1.586	0.000187	9.15583e-05
unt	Ti-IMAC	YGL009C	VEVTS[+79.966331]EDEK	VEVTSEDEK	1196.8	4(0,0):24.437	null	2	1.641	0.000111	9.15583e-05
unt	Ti-IMAC	YPR041W	RT[+79.966331]PM[+15.994915]DLRHK	RTPMDLRHK	1197.1	1(0,0):1000	null	3	1.688	0.064	0.000745823
unt	Ti-IMAC	YMR031C	DIHNIGKTS[+79.966331]GGGSR	DIHNIGKTSGGGSR	1197.2	8(-1,4):0	null	3	2.45	0.000111	9.15583e-05
unt	Ti-IMAC	YOL060C	IITT[+79.966331]HTPHS[+79.966331]SKEPSPAPHSNDK	IITTHTPHSSKEPSPAPHSNDK	1197.2	3(-1,2):11.3673	8(0,1):8.67639	4	2.89	0.000191	9.15583e-05
unt	Ti-IMAC	YAL043C	S[+79.966331]LS[+79.966331]S[+79.966331]GSGSSIYSK	SLSSGSGSSIYSK	1197.8	0(0,10):4.57229	2(0,8):6.73068	3	1.173	0.212	0.00130463
unt	Ti-IMAC	YDL226C	RSAT[+79.966331]PANSSNGANFQK	RSATPANSSNGANFQK	1198	3(0,0):37.4092	null	2	3.201	5e-09	9.15583e-05
unt	Ti-IMAC	YLL032C	TTIDNTSQSGAS[+79.966331]PQR	TTIDNTSQSGASPQR	1199	11(0,0):34.4604	null	2	3.307	0	9.15583e-05
unt	Ti-IMAC	YOR014W	HSS[+79.966331]SRFEPS[+79.966331]R	HSSSRFEPSR	1199.2	2(0,1):11.355	8(-5,0):8.29187	3	1.133	0.131	0.000672545
unt	Ti-IMAC	YPR163C	GSNFQS[+79.966331]SSRPPR	GSNFQSSSRPPR	1199.4	5(0,2):0	null	3	1.688	0.0827	0.000173235
unt	Ti-IMAC	YKL105C	KPSNPPSS[+79.966331]GNLASHEASK	KPSNPPSSGNLASHEASK	1199.9	7(-5,0):6.59058	null	3	2.058	0.00244	9.15583e-05
unt	Ti-IMAC	YBL093C	NKSS[+79.966331]GSS[+79.966331]MAT[+79.966331]PTHSDSHEDMK	NKSSGSSMATPTHSDSHEDMK	1200	3(-1,2):11.5568	6(-1,0):7.48087	3	1.713	0.287	0.00171932
unt	Ti-IMAC	YOR101W	NYVNQNNNNEGNTKYS[+79.966331]SNGNGNR	NYVNQNNNNEGNTKYSSNGNGNR	1200.2	15(-3,0):9.56507	null	3	2.932	1.1e-08	9.15583e-05
unt	Ti-IMAC	YOR014W	HSS[+79.966331]S[+79.966331]RFEPSR	HSSSRFEPSR	1201.1	2(0,0):32.3958	3(0,0):60.0418	2	1.722	0.00016	9.15583e-05
unt	Ti-IMAC	YDL223C	AATS[+79.966331]PVT[+79.966331]HTHGHS[+79.966331]SATTSPVTHTHGHASVK	AATSPVTHTHGHSSATTSPVTHTHGHASVK	1201.2	3(0,0):19.8431	6(0,11):1.66786	4	3.588	3.63	0.000672545
unt	Ti-IMAC	YDL226C	RSAT[+79.966331]PANSSNGANFQK	RSATPANSSNGANFQK	1201.4	3(-2,0):7.69885	null	3	2.618	0.000223	9.15583e-05
unt	Ti-IMAC	YLR238W	TGPGPEINKEEHPS[+79.966331]SPGKK	TGPGPEINKEEHPSSPGKK	1201.8	13(0,1):0	null	3	3.064	3.2e-08	9.15583e-05
unt	Ti-IMAC	YBR112C	LNS[+79.966331]PNSNINK	LNSPNSNINK	1201.8	2(0,0):53.199	null	2	2.152	0.000103	9.15583e-05
unt	Ti-IMAC	YLR238W	TGPGPEINKEEHPS[+79.966331]SPGKK	TGPGPEINKEEHPSSPGKK	1201.9	13(0,1):8.67639	null	4	3.141	2.86e-07	9.15583e-05
unt	Ti-IMAC	YDL022W	RSS[+79.966331]SSVSLK	RSSSSVSLK	1202.1	2(0,4):0	null	2	1.118	0.376	0.0037167
unt	Ti-IMAC	YLR006C	GKDGNSS[+79.966331]PQEFK	GKDGNSSPQEFK	1202.2	6(-1,0):10.2828	null	2	2.926	1.4e-08	9.15583e-05
unt	Ti-IMAC	YNL180C	GSLSSASS[+79.966331]SPSTDR	GSLSSASSSPSTDR	1202.2	7(-1,0):9.34047	null	2	1.743	5.23e-05	9.15583e-05
unt	Ti-IMAC	YPL043W	KAQPEMNDKDDNES[+79.966331]GNEDAEENHDDEEDENEEEDR	KAQPEMNDKDDNESGNEDAEENHDDEEDENEEEDR	1202.6	13(0,0):1000	null	4	2.597	0.000345	9.15583e-05
unt	Ti-IMAC	YKL180W YJL177W	YGATST[+79.966331]NPAK	YGATSTNPAK	1202.9	5(-2,0):8.5756	null	2	1.309	0.00343	0.000173235
unt	Ti-IMAC	YKL088W	RKS[+79.966331]IHDESNFER	RKSIHDESNFER	1203.6	2(0,0):84.3587	null	3	3.093	4.63e-07	9.15583e-05
unt	Ti-IMAC	YML016C	S[+79.966331]SNSRPSS[+79.966331]IRS[+79.966331]GSVSR	SSNSRPSSIRSGSVSR	1203.8	0(0,0):26.3058	7(-6,7):8.65157	3	1.25	7.93	0.00892503
unt	Ti-IMAC	YOR352W	RLS[+79.966331]MSQQSK	RLSMSQQSK	1203.9	2(0,0):28.5005	null	2	2.204	0.000512	9.15583e-05
unt	Ti-IMAC	YBR086C	AVDNDTAGS[+79.966331]AGKKPLATESTEKR	AVDNDTAGSAGKKPLATESTEKR	1204	8(-3,0):12.3106	null	4	4.018	1e-09	9.15583e-05
unt	Ti-IMAC	YBR156C	NGLHNDKS[+79.966331]IT[+79.966331]PK	NGLHNDKSITPK	1204.1	7(0,0):1000	9(0,0):1000	3	1.492	0.0262	0.000247893
unt	Ti-IMAC	YKL088W	RKS[+79.966331]IHDESNFER	RKSIHDESNFER	1204.2	2(0,0):49.9715	null	4	3.333	8.43e-06	9.15583e-05
unt	Ti-IMAC	YPL012W	NGKDS[+79.966331]DEFGDDDDGEKDSR	NGKDSDEFGDDDDGEKDSR	1204.5	4(0,0):57.2291	null	3	2.832	0.00093	9.15583e-05
unt	Ti-IMAC	YKL088W	RKS[+79.966331]IHDESNFER	RKSIHDESNFER	1204.6	2(0,0):53.8617	null	2	2.173	6.93e-06	9.15583e-05
unt	Ti-IMAC	YOL060C	TSNY[+79.966331]DANGSSSTIKR	TSNYDANGSSSTIKR	1205	3(-3,0):12.0917	null	3	2.548	0.000211	9.15583e-05
unt	Ti-IMAC	YOR101W	NYVNQNNNNEGNTKYS[+79.966331]SNGNGNR	NYVNQNNNNEGNTKYSSNGNGNR	1205.4	15(-3,0):8.70097	null	3	1.784	0.0189	0.000247893
unt	Ti-IMAC	YPL043W	KAQPEMNDKDDNES[+79.966331]GNEDAEENHDDEEDENEEEDR	KAQPEMNDKDDNESGNEDAEENHDDEEDENEEEDR	1205.6	13(0,0):1000	null	4	2.043	1.26e-05	9.15583e-05
unt	Ti-IMAC	YMR016C	SGPPSDSSSGSMS[+79.966331]PNSNR	SGPPSDSSSGSMSPNSNR	1206.8	12(0,0):40.7092	null	2	3.139	0	9.15583e-05
unt	Ti-IMAC	YGL253W YFR053C	KGS[+79.966331]M[+15.994915]ADVPK	KGSMADVPK	1206.9	2(0,0):1000	null	2	1.491	0.00101	9.15583e-05
unt	Ti-IMAC	YGL181W	SRSHSFY[+79.966331]K	SRSHSFYK	1207	6(-2,0):12.7421	null	3	1.111	2.19	0.00293317
unt	Ti-IMAC	YNL076W	RQS[+79.966331]M[+15.994915]DIPSK	RQSMDIPSK	1207.2	2(0,0):53.8617	null	2	1.25	0.00562	0.000321337
unt	Ti-IMAC	YER020W	NGSTPDTQTASAGS[+79.966331]DNVGK	NGSTPDTQTASAGSDNVGK	1207.3	13(0,0):18.4899	null	2	2.55	3e-09	9.15583e-05
unt	Ti-IMAC	YPR158W-B YPR158W-A YPR158C-D YPR158C-C YPR137C-B YPR137C-A YPL257W-B YPL257W-A YOR142W-B YOR142W-A YOL103W-B YOL103W-A YNL054W-B YNL054W-A YMR051C YMR050C YML045W-A YML045W YML040W YML039W YLR256W-A YLR227W-B YLR227W-A YLR157C-B YLR157C-A YJR029W YJR028W YJR027W YJR026W YHR214C-C YHR214C-B YGR161C-D YGR161C-C YGR038C-B YGR038C-A YGR027W-B YGR027W-A YER160C YER159C-A YER138C YER137C-A YDR365W-B Y…	AHNVS[+79.966331]TSNNSPSTDNDSISK	AHNVSTSNNSPSTDNDSISK	1207.5	4(0,0):13.24	null	2	3.641	0	9.15583e-05
unt	Ti-IMAC	YPR158W-B YPR158W-A YPR158C-D YPR158C-C YPR137C-B YPR137C-A YPL257W-B YPL257W-A YOR142W-B YOR142W-A YOL103W-B YOL103W-A YNL054W-B YNL054W-A YMR051C YMR050C YML045W-A YML045W YML040W YML039W YLR256W-A YLR227W-B YLR227W-A YLR157C-B YLR157C-A YJR029W YJR028W YJR027W YJR026W YHR214C-C YHR214C-B YGR161C-D YGR161C-C YGR038C-B YGR038C-A YGR027W-B YGR027W-A YER160C YER159C-A YER138C YER137C-A YDR365W-B Y…	AHNVSTS[+79.966331]NNSPSTDNDSISK	AHNVSTSNNSPSTDNDSISK	1208	6(-2,0):4.78655	null	3	3.729	0.0016	9.15583e-05
unt	Ti-IMAC	YJR059W	KRPTS[+79.966331]PSISGSGSGGNSPSSSAGAR	KRPTSPSISGSGSGGNSPSSSAGAR	1208.2	4(-1,0):4.78655	null	3	6.364	0	9.15583e-05
unt	Ti-IMAC	YBR086C	AVDNDTAGS[+79.966331]AGKKPLATESTEKR	AVDNDTAGSAGKKPLATESTEKR	1208.3	8(0,0):16.5032	null	3	4.006	0	9.15583e-05
unt	Ti-IMAC	YIL135C	[+42.010564]MDTS[+79.966331]NHNQDHDSHVAAQR	MDTSNHNQDHDSHVAAQR	1208.4	3(0,0):18.8756	null	3	3.977	3e-09	9.15583e-05
unt	Ti-IMAC	YHL007C	HQQPVASSTVNSNKS[+79.966331]STDIRR	HQQPVASSTVNSNKSSTDIRR	1208.4	14(-3,2):1.7284	null	4	4.713	0	9.15583e-05
unt	Ti-IMAC	YNL004W	RMS[+79.966331]DDHGYERDNHLSR	RMSDDHGYERDNHLSR	1208.5	2(0,0):53.7748	null	4	3.18	8.91e-07	9.15583e-05
unt	Ti-IMAC	YFR034C	NKSNSS[+79.966331]PYLNK	NKSNSSPYLNK	1208.6	5(-1,0):10.2828	null	2	1.928	0.00141	9.15583e-05
unt	Ti-IMAC	YBR102C	YLQST[+79.966331]QQTPGRENNRS[+79.966331]PNK	YLQSTQQTPGRENNRSPNK	1208.8	4(0,3):2.80603	15(0,0):22.1875	3	1.93	0.344	0.000672545
unt	Ti-IMAC	YNL004W	RMS[+79.966331]DDHGYERDNHLSR	RMSDDHGYERDNHLSR	1208.9	2(0,0):19.9807	null	3	1.739	0.0286	0.000607672
unt	Ti-IMAC	YOR042W	TTDVDLNS[+79.966331]DGKKDNDTSAK	TTDVDLNSDGKKDNDTSAK	1209.1	7(0,0):76.4293	null	2	2.725	1e-09	9.15583e-05
unt	Ti-IMAC	YOR083W	LRS[+79.966331]PPTAAR	LRSPPTAAR	1209.1	2(0,0):27.6854	null	2	1.729	0.018	0.000173235
unt	Ti-IMAC	YBR054W	KAQEEEEDVATDS[+79.966331]E	KAQEEEEDVATDSE	1209.2	12(0,0):34.28	null	2	1.701	0.00106	9.15583e-05
unt	Ti-IMAC	YMR086W	SNS[+79.966331]AHS[+79.966331]ALNAR	SNSAHSALNAR	1209.4	2(-2,0):8.6265	5(0,0):40.9777	2	1.723	0.00268	9.15583e-05
unt	Ti-IMAC	YBR043C	TNLESTAS[+79.966331]NSR	TNLESTASNSR	1209.5	7(-2,0):8.65157	null	2	2.059	1.66e-05	9.15583e-05
unt	Ti-IMAC	YOR273C	PSSLT[+79.966331]KTESNS[+79.966331]DPR	PSSLTKTESNSDPR	1209.7	4(0,0):21.772	10(0,0):25.7806	3	2.091	1.1	0.000247893
unt	Ti-IMAC	YMR029C	QGPSESPS[+79.966331]PTKVK	QGPSESPSPTKVK	1209.8	7(-2,2):10.3339	null	2	1.913	1.38e-05	9.15583e-05
unt	Ti-IMAC	YMR016C	SGPPSDSSSGSMS[+79.966331]PNSNR	SGPPSDSSSGSMSPNSNR	1210	12(0,0):28.2822	null	3	2.639	0.0249	9.15583e-05
unt	Ti-IMAC	YOR273C	PSS[+79.966331]LTKTES[+79.966331]NSDPR	PSSLTKTESNSDPR	1210.9	2(-1,0):0	8(0,0):22.0135	2	2.102	1.8e-07	9.15583e-05
unt	Ti-IMAC	YER033C	HGDLQSS[+79.966331]PSKVNKNDSQNETLNK	HGDLQSSPSKVNKNDSQNETLNK	1211.1	6(0,0):15.4977	null	3	4.681	2e-09	9.15583e-05
unt	Ti-IMAC	YER151C	TSSPS[+79.966331]PSPPAAK	TSSPSPSPPAAK	1211.2	4(0,0):13.2658	null	2	1.481	0.0281	0.00116933
unt	Ti-IMAC	YDR210C-D YDR210C-C	AHNVSTS[+79.966331]INS[+79.966331]PSTDNDSISK	AHNVSTSINSPSTDNDSISK	1211.3	6(-2,0):5.87771	9(0,0):20.8712	3	3.099	29	0.000384763
unt	Ti-IMAC	YBR060C	KNT[+79.966331]SPDPALKPK	KNTSPDPALKPK	1211.4	2(0,1):8.65157	null	3	2.418	3.92e-07	9.15583e-05
unt	Ti-IMAC	YMR029C	QGPSESPS[+79.966331]PTKVK	QGPSESPSPTKVK	1211.4	7(0,0):23.6387	null	3	1.681	0.058	0.000247893
unt	Ti-IMAC	YJR059W	KRPTS[+79.966331]PSISGSGSGGNSPSSSAGAR	KRPTSPSISGSGSGGNSPSSSAGAR	1211.5	4(-1,12):0	null	4	2.784	0.000865	9.15583e-05
unt	Ti-IMAC	YOL028C	GHEGKS[+79.966331]DDEGNGS[+79.966331]GDENGVDSVEKR	GHEGKSDDEGNGSGDENGVDSVEKR	1211.9	5(0,0):44.7605	12(0,0):60.023	3	2.983	5e-09	9.15583e-05
unt	Ti-IMAC	YOR133W YDR385W	ETVESESSQTALS[+79.966331]KSPNKHNR	ETVESESSQTALSKSPNKHNR	1212.4	12(-8,2):0	null	3	1.914	0.138	0.000672545
unt	Ti-IMAC	YOL109W	LEETKES[+79.966331]LQNK	LEETKESLQNK	1212.5	6(0,0):64.5356	null	2	2.841	5.18e-05	9.15583e-05
unt	Ti-IMAC	YGR130C	TTDQSGGS[+79.966331]KSGVVPTDEQKEEK	TTDQSGGSKSGVVPTDEQKEEK	1212.8	7(-3,0):9.56507	null	3	4.177	7e-09	9.15583e-05
unt	Ti-IMAC	YER033C	HGDLQS[+79.966331]SPSKVNKNDSQNETLNK	HGDLQSSPSKVNKNDSQNETLNK	1213	5(0,0):15.8345	null	4	3.755	6.8e-08	9.15583e-05
unt	Ti-IMAC	YDR348C	EHSNSGTYIS[+79.966331]R	EHSNSGTYISR	1213.2	9(-2,0):12.1958	null	2	1.494	0.00021	9.15583e-05
unt	Ti-IMAC	YCR061W	AEGEDEGDNT[+79.966331]SNHDTLR	AEGEDEGDNTSNHDTLR	1213.2	9(0,0):13.2658	null	3	2.534	0.000107	9.15583e-05
unt	Ti-IMAC	YGL083W	KDGS[+79.966331]SDIPR	KDGSSDIPR	1213.3	3(0,0):16.224	null	2	1.766	0.00175	9.15583e-05
unt	Ti-IMAC	YLR335W	ADGTGEAQVDNS[+79.966331]PTTESNSR	ADGTGEAQVDNSPTTESNSR	1213.4	11(0,0):40.4561	null	3	4.025	3e-09	9.15583e-05
unt	Ti-IMAC	YLR335W	ADGTGEAQVDNS[+79.966331]PTTESNSR	ADGTGEAQVDNSPTTESNSR	1213.8	11(0,0):26.5336	null	2	4.092	0	9.15583e-05
unt	Ti-IMAC	YDR120C	T[+79.966331]VEPLLSLSIDFY[+79.966331]VR	TVEPLLSLSIDFYVR	1214.3	0(0,6):7.93402	12(-4,0):7.5535	3	1.625	0.134	0.000533659
unt	Ti-IMAC	YOL004W	TSAGNQGIES[+79.966331]ETEKGK	TSAGNQGIESETEKGK	1214.7	9(0,2):7.48087	null	2	1.926	1.34e-05	9.15583e-05
unt	Ti-IMAC	YOL145C	KTLSDS[+79.966331]DEDDDDVVKKPSHNK	KTLSDSDEDDDDVVKKPSHNK	1215.8	5(-4,0):6.29866	null	4	3.719	0	9.15583e-05
unt	Ti-IMAC	YOR127W	ATGKQDSNVKLS[+79.966331]PASK	ATGKQDSNVKLSPASK	1215.8	11(0,0):22.1163	null	3	3.633	2.7e-08	9.15583e-05
unt	Ti-IMAC	YOR083W	LRS[+79.966331]PPT[+79.966331]AAR	LRSPPTAAR	1215.9	2(0,0):1000	5(0,0):1000	2	1.196	0.337	0.00741136
unt	Ti-IMAC	YDR113C	DLADS[+79.966331]GKNEES[+79.966331]SDDDEGNEDSESK	DLADSGKNEESSDDDEGNEDSESK	1216.3	4(0,16):1.59332	10(0,1):0	3	1.899	0.00144	0.00158194
unt	Ti-IMAC	YPL090C YBR181C	RAS[+79.966331]S[+79.966331]LKA	RASSLKA	1216.8	2(0,0):1000	3(0,0):1000	2	0.822	0.11	0.000384763
unt	Ti-IMAC	YPR171W	NKPKPTPPS[+79.966331]PPAK	NKPKPTPPSPPAK	1217.1	8(0,0):15.1757	null	2	1.344	0.00169	0.000384763
unt	Ti-IMAC	YPR158W-B YPR158W-A YPR158C-D YPR158C-C YPR137C-B YPR137C-A YPL257W-B YPL257W-A YOR142W-B YOR142W-A YOL103W-B YOL103W-A YNL054W-B YNL054W-A YMR051C YMR050C YML045W-A YML045W YML040W YML039W YLR256W-A YLR227W-B YLR227W-A YLR157C-B YLR157C-A YJR029W YJR028W YJR027W YJR026W YHR214C-C YHR214C-B YGR161C-D YGR161C-C YGR038C-B YGR038C-A YGR027W-B YGR027W-A YER160C YER159C-A YER138C YER137C-A YDR365W-B Y…	AHNVST[+79.966331]SNNS[+79.966331]PSTDNDSISK	AHNVSTSNNSPSTDNDSISK	1217.6	5(0,0):16.224	9(0,0):14.2316	2	3.175	75.7	0.000247893
unt	Ti-IMAC	YGR202C	NQDENKDTQLT[+79.966331]PR	NQDENKDTQLTPR	1217.6	10(0,0):18.4726	null	3	2.914	3.75e-07	9.15583e-05
unt	Ti-IMAC	YIL045W	S[+79.966331]KSVHFDR	SKSVHFDR	1217.7	0(0,0):27.6854	null	3	1.743	0.00268	9.15583e-05
unt	Ti-IMAC	YPL116W	SNAS[+79.966331]PEKELHENKPR	SNASPEKELHENKPR	1217.8	3(0,0):16.4694	null	3	2.575	1.56e-07	9.15583e-05
unt	Ti-IMAC	YIL135C	TVSNNAANSLS[+79.966331]RQS[+79.966331]SR	TVSNNAANSLSRQSSR	1217.9	10(0,0):13.145	13(0,1):0	2	2.088	0.00195	0.000247893
unt	Ti-IMAC	YGR202C	NQDENKDTQLT[+79.966331]PR	NQDENKDTQLTPR	1218	10(0,0):53.199	null	2	2.786	0	9.15583e-05
unt	Ti-IMAC	YHR195W	CRKES[+79.966331]TAEPDSLSR	CRKESTAEPDSLSR	1218.1	4(0,1):0	null	3	1.857	0.0291	0.000384763
unt	Ti-IMAC	YER161C	KAS[+79.966331]PGATLR	KASPGATLR	1218.4	2(0,0):34.9779	null	2	1.474	0.0351	0.00164957
unt	Ti-IMAC	YJR043C	RPAT[+79.966331]STPPRKPS[+79.966331]PVVKR	RPATSTPPRKPSPVVKR	1218.6	3(0,0):13.2658	11(0,0):15.8301	3	1.33	0.0499	0.00241169
unt	Ti-IMAC	YPL116W	SNAS[+79.966331]PEKELHENKPR	SNASPEKELHENKPR	1219.4	3(-3,0):0	null	2	1.706	9.9e-06	0.000173235
unt	Ti-IMAC	YLR006C	QATSMT[+79.966331]PTHS[+79.966331]PVRK	QATSMTPTHSPVRK	1220	5(0,0):13.2658	9(0,0):23.3435	2	2.154	1.53e-06	9.15583e-05
unt	Ti-IMAC	YMR124W	NVS[+79.966331]DAT[+79.966331]IKR	NVSDATIKR	1220.2	2(0,0):1000	5(0,0):1000	2	1.28	0.00217	9.15583e-05
unt	Ti-IMAC	YIL115C	QFEDHQS[+79.966331]S[+79.966331]EEDASEKDSR	QFEDHQSSEEDASEKDSR	1220.5	6(0,0):32.7393	7(0,0):39.0749	3	2.198	0.00312	9.15583e-05
unt	Ti-IMAC	YHR082C	YSHS[+79.966331]SDSKELEQER	YSHSSDSKELEQER	1220.6	3(0,1):0	null	2	1.035	0.0798	0.00312848
unt	Ti-IMAC	YMR086W	SNS[+79.966331]PS[+79.966331]PPEKINNKR	SNSPSPPEKINNKR	1221.1	2(0,0):15.1757	4(0,0):45.8049	3	1.832	0.0094	0.000247893
unt	Ti-IMAC	YLR006C	QATSMT[+79.966331]PTHS[+79.966331]PVRK	QATSMTPTHSPVRK	1221.7	5(-3,0):7.5678	9(0,0):18.3423	3	2.616	0.000212	9.15583e-05
unt	Ti-IMAC	YER161C	KAS[+79.966331]PGATLR	KASPGATLR	1221.8	2(0,0):50.7202	null	2	1.653	0.00279	9.15583e-05
unt	Ti-IMAC	YMR143W YDL083C	S[+79.966331]ATAVAHVK	SATAVAHVK	1222	0(0,0):19.8431	null	2	1.507	0.000107	9.15583e-05
unt	Ti-IMAC	YCR088W	KEPVKT[+79.966331]PS[+79.966331]PAPAAK	KEPVKTPSPAPAAK	1222.1	5(0,0):1000	7(0,0):1000	3	2.72	1.22e-05	9.15583e-05
unt	Ti-IMAC	YOR123C	QNS[+79.966331]PTTYGASR	QNSPTTYGASR	1222.2	2(0,0):42.6519	null	2	2.37	4.16e-05	9.15583e-05
unt	Ti-IMAC	YCR088W	KEPVKTPS[+79.966331]PAPAAK	KEPVKTPSPAPAAK	1222.4	7(0,0):18.3423	null	3	2.929	3.49e-07	9.15583e-05
unt	Ti-IMAC	YML093W	MLDRNS[+79.966331]DDEEDGR	MLDRNSDDEEDGR	1222.5	5(0,0):1000	null	2	2.355	1.18e-07	9.15583e-05
unt	Ti-IMAC	YPL116W	SNAS[+79.966331]PEKELHENKPR	SNASPEKELHENKPR	1222.6	3(0,0):13.6364	null	4	2.174	0.000904	9.15583e-05
unt	Ti-IMAC	YKR100C	NSS[+79.966331]ITS[+79.966331]VNKR	NSSITSVNKR	1222.7	2(0,0):28.8739	5(-1,0):11.5056	2	1.601	0.0413	0.000247893
unt	Ti-IMAC	YNL088W	MGSTSAT[+79.966331]S[+79.966331]KENTPEQDDVATKK	MGSTSATSKENTPEQDDVATKK	1223	6(0,5):6.68546	7(0,4):4.92256	3	4.011	0	9.15583e-05
unt	Ti-IMAC	YDR508C	RAEGSHANSPDSSNSNGTT[+79.966331]PISTK	RAEGSHANSPDSSNSNGTTPISTK	1223.2	18(-7,4):6.59058	null	3	1.618	0.131	0.000672545
unt	Ti-IMAC	YML093W	MLDRNS[+79.966331]DDEEDGR	MLDRNSDDEEDGR	1223.3	5(0,0):1000	null	3	2.076	3.03e-05	9.15583e-05
unt	Ti-IMAC	YCR088W	KEPVKTPS[+79.966331]PAPAAK	KEPVKTPSPAPAAK	1223.6	7(0,0):14.2316	null	2	2.002	3e-07	9.15583e-05
unt	Ti-IMAC	YMR173W	SSYGS[+79.966331]NNDDSYGS[+79.966331]NNDDSYGSSNKKK	SSYGSNNDDSYGSNNDDSYGSSNKKK	1223.7	4(0,0):14.2316	12(-11,0):3.46813	3	1.668	3.66	0.00854078
unt	Ti-IMAC	YIR023W	KTSQSS[+79.966331]PNVTPSHMSR	KTSQSSPNVTPSHMSR	1223.8	5(-3,0):0	null	3	3.588	1.14e-07	9.15583e-05
unt	Ti-IMAC	YMR086W	SIRS[+79.966331]NS[+79.966331]PSPPEK	SIRSNSPSPPEK	1224	3(-3,4):0	5(-5,0):0.690309	3	1.203	0.365	0.00110335
unt	Ti-IMAC	YCR034W	NVPT[+79.966331]PSPSPKPQHR	NVPTPSPSPKPQHR	1224.8	3(0,0):39.8036	null	3	1.668	0.00366	9.15583e-05
unt	Ti-IMAC	YPR133C	DRDS[+79.966331]SATPSSRQELEEK	DRDSSATPSSRQELEEK	1225.3	3(0,3):0	null	3	1.628	0.0528	0.000672545
unt	Ti-IMAC	YMR173W	SSYGS[+79.966331]NNDDSYGS[+79.966331]NNDDSYGSSNKKK	SSYGSNNDDSYGSNNDDSYGSSNKKK	1226	4(0,0):24.8358	12(-3,0):2.97257	3	2.655	5.09	0.00279623
unt	Ti-IMAC	YFL014W	[+42.010564]S[+79.966331]DAGRKGFGEK	SDAGRKGFGEK	1226.1	0(0,0):1000	null	3	1.307	0.174	0.000672545
unt	Ti-IMAC	YDR113C	DLADSGKNEES[+79.966331]S[+79.966331]DDDEGNEDSESK	DLADSGKNEESSDDDEGNEDSESK	1227.1	10(-6,0):6.32175	11(-7,0):5.69605	3	1.809	3.8e-06	9.15583e-05
unt	Ti-IMAC	YNL032W	KEFDEDEDDGYDS[+79.966331]NEHHQK	KEFDEDEDDGYDSNEHHQK	1227.6	12(0,0):37.2475	null	3	4.835	0	9.15583e-05
unt	Ti-IMAC	YNL032W	KEFDEDEDDGYDS[+79.966331]NEHHQK	KEFDEDEDDGYDSNEHHQK	1227.9	12(0,0):20.8024	null	4	4.461	0	9.15583e-05
unt	Ti-IMAC	YMR043W	S[+79.966331]DIEEGTPTNNGQQK	SDIEEGTPTNNGQQK	1227.9	0(0,0):74.326	null	2	2.288	7.54e-07	9.15583e-05
unt	Ti-IMAC	YBL054W	STS[+79.966331]TFSDHEPQHTKPR	STSTFSDHEPQHTKPR	1228.2	2(0,0):14.4892	null	3	2.524	5.69e-06	9.15583e-05
unt	Ti-IMAC	YDR293C	NNSGY[+79.966331]YHNSYDNNNNSNNPGSNSHRK	NNSGYYHNSYDNNNNSNNPGSNSHRK	1228.2	4(-2,1):0	null	4	3.144	7.52e-06	9.15583e-05
unt	Ti-IMAC	YER129W	NS[+79.966331]SSHLTSYNSGRPSSR	NSSSHLTSYNSGRPSSR	1228.3	1(0,1):9.82305	null	3	1.333	0.227	0.000384763
unt	Ti-IMAC	YBL054W	STS[+79.966331]TFSDHEPQHTKPR	STSTFSDHEPQHTKPR	1228.5	2(-2,1):4.49622	null	4	3.135	5.5e-07	9.15583e-05
unt	Ti-IMAC	YCR088W	KEPVKTPS[+79.966331]PAPAAK	KEPVKTPSPAPAAK	1228.9	7(0,0):14.2316	null	2	2.366	5e-09	9.15583e-05
unt	Ti-IMAC	YMR031C	EATETS[+79.966331]SAVQTKEPEEK	EATETSSAVQTKEPEEK	1229.2	5(0,1):10.3339	null	3	3.71	1e-08	9.15583e-05
unt	Ti-IMAC	YHR132W-A	QGSISSGPPPRS[+79.966331]PNK	QGSISSGPPPRSPNK	1229.5	11(0,0):25.2714	null	3	1.176	0.988	0.00144331
unt	Ti-IMAC	YAL051W	S[+79.966331]ASPINTNNASGDS[+79.966331]PDTKK	SASPINTNNASGDSPDTKK	1229.7	0(0,2):0	13(0,0):26.7948	2	2.247	0.000361	9.15583e-05
unt	Ti-IMAC	YHR132W-A	QGSISS[+79.966331]GPPPRSPNK	QGSISSGPPPRSPNK	1229.9	5(0,0):17.5331	null	2	1.157	0.00447	0.000958419
unt	Ti-IMAC	YLL008W	GGKDDEIDEEDDS[+79.966331]EEAK	GGKDDEIDEEDDSEEAK	1230.3	12(0,0):1000	null	2	2.873	9e-09	9.15583e-05
unt	Ti-IMAC	YCR034W	NVPT[+79.966331]PS[+79.966331]PSPKPQHR	NVPTPSPSPKPQHR	1230.9	3(0,0):37.2305	5(0,0):15.0304	3	1.65	0.000997	9.15583e-05
unt	Ti-IMAC	YMR031C	EATETSS[+79.966331]AVQTKEPEEK	EATETSSAVQTKEPEEK	1231	6(-1,0):6.89655	null	2	3.803	7.2e-08	9.15583e-05
unt	Ti-IMAC	YDR169C	LTATSEPTS[+79.966331]R	LTATSEPTSR	1231.3	8(-1,0):9.34047	null	2	1.632	7.8e-05	9.15583e-05
unt	Ti-IMAC	YBR054W	KAQEEEEDVAT[+79.966331]DS[+79.966331]E	KAQEEEEDVATDSE	1231.6	10(0,0):1000	12(0,0):1000	2	1.765	5.85e-05	9.15583e-05
unt	Ti-IMAC	YPR019W	RNDIHTSDLSS[+79.966331]PRR	RNDIHTSDLSSPRR	1232.2	10(-1,0):7.48087	null	3	2.906	0.000974	9.15583e-05
unt	Ti-IMAC	YAL051W	SAS[+79.966331]PINTNNASGDSPDTKK	SASPINTNNASGDSPDTKK	1232.3	2(-2,0):0	null	3	2.716	1.59e-05	9.15583e-05
unt	Ti-IMAC	YFL034C-B	RHS[+79.966331]QTS[+79.966331]FPAQK	RHSQTSFPAQK	1232.5	2(0,2):10.3339	5(-1,0):9.34047	2	1.04	0.469	0.00696491
unt	Ti-IMAC	YJR043C	RPAT[+79.966331]STPPRKPSPVVK	RPATSTPPRKPSPVVK	1232.6	3(0,8):1.5358	null	4	2.005	0.0146	0.000247893
unt	Ti-IMAC	YOL028C	GHEGKS[+79.966331]DDEGNGS[+79.966331]GDENGVDSVEK	GHEGKSDDEGNGSGDENGVDSVEK	1232.7	5(0,0):121.407	12(0,0):48.2435	3	4.251	0	9.15583e-05
unt	Ti-IMAC	YER059W	GADKMSACNSNENNENDDS[+79.966331]DDENTGVQR	GADKMSACNSNENNENDDSDDENTGVQR	1232.9	18(-13,0):3.09535	null	3	2.307	1.54e-06	9.15583e-05
unt	Ti-IMAC	YJL165C	NVDS[+79.966331]GDEKDADAS[+79.966331]VNSGDDGDNDSEANM[+15.994915]HK	NVDSGDEKDADASVNSGDDGDNDSEANMHK	1233.3	3(0,12):6.04975	12(0,3):3.50831	3	1.366	0.0196	0.00116933
unt	Ti-IMAC	YMR124W	RGDITSAGS[+79.966331]T[+79.966331]SGEDSSQPK	RGDITSAGSTSGEDSSQPK	1233.4	8(0,2):0	9(0,1):0	2	2.012	2.68	0.00306855
unt	Ti-IMAC	YOR279C	SQS[+79.966331]RLGS[+79.966331]EEDEEGDGHDGDEGETK	SQSRLGSEEDEEGDGHDGDEGETK	1233.5	2(-2,0):0	6(-6,0):10.6579	3	2.579	4.2e-08	9.15583e-05
unt	Ti-IMAC	YCR034W	NVPT[+79.966331]PSPS[+79.966331]PKPQHR	NVPTPSPSPKPQHR	1233.8	3(0,0):13.2658	7(0,0):13.2658	2	2.169	9.47e-07	9.15583e-05
unt	Ti-IMAC	YMR173W	SSYGSNNDDS[+79.966331]YGSNNDDSYGSSNKKK	SSYGSNNDDSYGSNNDDSYGSSNKKK	1233.9	9(0,3):0	null	3	4.149	0.133	9.15583e-05
unt	Ti-IMAC	YPR018W	S[+79.966331]NSDLQAQTASQSQSPEKK	SNSDLQAQTASQSQSPEKK	1234.1	0(0,0):21.3031	null	3	4.236	0.000371	9.15583e-05
unt	Ti-IMAC	YBR108W	RAPT[+79.966331]PPAPSR	RAPTPPAPSR	1234.2	3(0,0):23.3465	null	2	1.632	0.0569	0.000533659
unt	Ti-IMAC	YPR171W	NKPKPTPPS[+79.966331]PPAK	NKPKPTPPSPPAK	1234.4	8(0,0):47.9665	null	3	1.995	0.00641	9.15583e-05
unt	Ti-IMAC	YDR293C	ASNSS[+79.966331]VHSFSSQGNNNGGGR	ASNSSVHSFSSQGNNNGGGR	1234.8	4(-1,5):0	null	3	3.937	6.4e-07	9.15583e-05
unt	Ti-IMAC	YOL089C	SDIS[+79.966331]NVNHQTGTPR	SDISNVNHQTGTPR	1235.5	3(0,0):14.7665	null	3	1.112	0.724	0.00123735
unt	Ti-IMAC	YOR279C	SQS[+79.966331]RLGS[+79.966331]EEDEEGDGHDGDEGETK	SQSRLGSEEDEEGDGHDGDEGETK	1235.8	2(-2,0):0	6(-6,0):2.63753	3	2.162	6.23e-05	9.15583e-05
unt	Ti-IMAC	YGR197C	DGVS[+79.966331]YSNQR	DGVSYSNQR	1236.2	3(0,2):10.3339	null	2	1.268	0.0748	0.000247893
unt	Ti-IMAC	YDL223C	HHQYGS[+79.966331]DEGEQDYHDDEQGEEQAGK	HHQYGSDEGEQDYHDDEQGEEQAGK	1236.6	5(0,0):21.605	null	4	5.607	1e-09	9.15583e-05
unt	Ti-IMAC	YIL095W	HGFT[+79.966331]GNSVNNSR	HGFTGNSVNNSR	1236.8	3(0,0):26.7948	null	2	2.188	4e-09	9.15583e-05
unt	Ti-IMAC	YNL106C	RKS[+79.966331]STAPDEISTSTK	RKSSTAPDEISTSTK	1236.9	2(0,2):0	null	3	2.551	0.00128	9.15583e-05
unt	Ti-IMAC	YCR088W	KEPVKT[+79.966331]PS[+79.966331]PAPAAK	KEPVKTPSPAPAAK	1237	5(0,0):1000	7(0,0):1000	2	1.933	1.18e-06	9.15583e-05
unt	Ti-IMAC	YNL106C	RKS[+79.966331]STAPDEISTSTK	RKSSTAPDEISTSTK	1237.1	2(0,0):16.224	null	2	2.846	2e-08	9.15583e-05
unt	Ti-IMAC	YIL095W	HGFT[+79.966331]GNSVNNSR	HGFTGNSVNNSR	1237.3	3(0,3):9.56507	null	3	2.149	0.00273	9.15583e-05
unt	Ti-IMAC	YBR108W	RAPT[+79.966331]PPAPSR	RAPTPPAPSR	1237.4	3(0,0):35.7805	null	3	1.779	0.000178	9.15583e-05
unt	Ti-IMAC	YHL007C	HQQPVASSTVNSNKS[+79.966331]S[+79.966331]TDIRR	HQQPVASSTVNSNKSSTDIRR	1237.5	14(-8,2):3.65107	15(-9,1):8.0791	4	2.766	3.31e-05	9.15583e-05
unt	Ti-IMAC	YNL183C	ASMDSNNANATQS[+79.966331]RS[+79.966331]ISR	ASMDSNNANATQSRSISR	1237.6	12(-2,0):4.87684	14(-4,0):8.35631	3	2.536	1.93e-05	9.15583e-05
unt	Ti-IMAC	YNL088W	MGSTS[+79.966331]ATSKENTPEQDDVATKK	MGSTSATSKENTPEQDDVATKK	1237.7	4(0,0):13.2665	null	3	1.462	0.108	0.00137452
unt	Ti-IMAC	YDR293C	ASNS[+79.966331]SVHSFSSQGNNNGGGR	ASNSSVHSFSSQGNNNGGGR	1238	3(-2,1):0	null	2	1.311	0.00892	0.00164957
unt	Ti-IMAC	YNL032W	KEFDEDEDDGYDS[+79.966331]NEHHQK	KEFDEDEDDGYDSNEHHQK	1238.3	12(0,0):24.7542	null	2	1.675	2.05e-07	9.15583e-05
unt	Ti-IMAC	YOR279C	LGS[+79.966331]EEDEEGDGHDGDEGETK	LGSEEDEEGDGHDGDEGETK	1238.5	2(0,0):254.59	null	2	3.126	0	9.15583e-05
unt	Ti-IMAC	YDR239C	VANPDS[+79.966331]DPE	VANPDSDPE	1238.6	5(0,0):1000	null	2	1.03	0.0186	9.15583e-05
unt	Ti-IMAC	YFL007W	ARS[+79.966331]AT[+79.966331]PTLQDQK	ARSATPTLQDQK	1239.9	2(0,0):34.4881	4(0,0):13.2658	2	1.957	4.77e-05	9.15583e-05
unt	Ti-IMAC	YDR143C	NGVNGPSSTTQNPPSNSGGSNNNQS[+79.966331]PR	NGVNGPSSTTQNPPSNSGGSNNNQSPR	1240	24(0,0):21.0958	null	3	4.065	7.08e-07	9.15583e-05
unt	Ti-IMAC	YHR082C	RLS[+79.966331]MEQK	RLSMEQK	1240.4	2(0,0):1000	null	2	1.507	0.0122	0.000247893
unt	Ti-IMAC	YER059W	MSACNSNENNENDDS[+79.966331]DDENTGVQR	MSACNSNENNENDDSDDENTGVQR	1241.2	14(0,0):57.2786	null	3	4.118	6e-09	9.15583e-05
unt	Ti-IMAC	YJL020C	KVPMDS[+79.966331]PK	KVPMDSPK	1241.4	5(0,0):1000	null	2	1.342	0.00342	9.15583e-05
unt	Ti-IMAC	YIL115C	EYYTSAKVS[+79.966331]NIPFVS[+79.966331]QNS[+79.966331]TLR	EYYTSAKVSNIPFVSQNSTLR	1241.9	8(-5,0):7.5535	14(0,0):16.5728	3	1.776	1.79	0.00444444
unt	Ti-IMAC	YER059W	MSACNSNENNENDDS[+79.966331]DDENTGVQR	MSACNSNENNENDDSDDENTGVQR	1242.3	14(0,0):42.7972	null	3	3.578	0.000616	9.15583e-05
unt	Ti-IMAC	YHR132W-A	QGS[+79.966331]ISSGPPPRS[+79.966331]PNK	QGSISSGPPPRSPNK	1242.6	2(0,2):10.6854	11(-6,0):5.99387	3	1.352	0.513	0.00234325
unt	Ti-IMAC	YLR086W	SYSQS[+79.966331]PPRS[+79.966331]PGRS[+79.966331]PTR	SYSQSPPRSPGRSPTR	1242.8	4(-2,0):7.52952	8(0,0):13.1623	3	1.289	0.104	0.00103116
unt	Ti-IMAC	YJL165C	NVDS[+79.966331]GDEKDADASVNSGDDGDNDSEANM[+15.994915]HK	NVDSGDEKDADASVNSGDDGDNDSEANMHK	1243.1	3(0,0):84.4687	null	3	6.087	0	9.15583e-05
unt	Ti-IMAC	YFR016C	TPES[+79.966331]PKVVK	TPESPKVVK	1244	3(0,0):49.6764	null	2	1.807	0.015	0.000173235
unt	Ti-IMAC	YDR156W	KETS[+79.966331]IGVSATGGKK	KETSIGVSATGGKK	1244.7	3(-1,0):5.87771	null	3	3.329	2.64e-06	9.15583e-05
unt	Ti-IMAC	YCR034W	NVPT[+79.966331]PS[+79.966331]PS[+79.966331]PKPQHR	NVPTPSPSPKPQHR	1244.9	3(0,0):1000	5(0,0):1000	3	1.745	0.000206	9.15583e-05
unt	Ti-IMAC	YOR279C	LGS[+79.966331]EEDEEGDGHDGDEGETK	LGSEEDEEGDGHDGDEGETK	1245.1	2(0,0):57.9865	null	3	3.455	4.5e-08	9.15583e-05
unt	Ti-IMAC	YDR156W	KETS[+79.966331]IGVSATGGKK	KETSIGVSATGGKK	1245.2	3(-1,0):11.5056	null	2	2.286	2.64e-05	9.15583e-05
unt	Ti-IMAC	YDR113C	YIQGGKEVS[+79.966331]PTK	YIQGGKEVSPTK	1245.4	8(0,2):10.3339	null	2	1.982	0.000455	9.15583e-05
unt	Ti-IMAC	YBL093C	SSGS[+79.966331]SMAT[+79.966331]PTHSDSHEDMK	SSGSSMATPTHSDSHEDMK	1245.5	3(0,0):14.0073	7(-7,0):8.70097	3	2.244	1.22	0.000533659
unt	Ti-IMAC	YMR086W	SNS[+79.966331]PSPPEKINNK	SNSPSPPEKINNK	1245.6	2(-2,0):0	null	2	2.448	1.48e-06	9.15583e-05
unt	Ti-IMAC	YGL008C	[+42.010564]TDTSSSSSSS[+79.966331]SASSVSAHQPTQEKPAK	TDTSSSSSSSSASSVSAHQPTQEKPAK	1245.8	9(0,0):14.2316	null	3	3.555	3.2e-08	9.15583e-05
unt	Ti-IMAC	YCR028C	SITQHEVERESVS[+79.966331]S[+79.966331]KR	SITQHEVERESVSSKR	1246.6	12(-2,0):10.3591	13(0,0):15.6174	3	1.61	0.0861	0.00103116
unt	Ti-IMAC	YHR132W-A	QGS[+79.966331]ISSGPPPRS[+79.966331]PNK	QGSISSGPPPRSPNK	1246.8	2(0,0):22.0135	11(0,0):17.5568	2	1.737	0.00123	9.15583e-05
unt	Ti-IMAC	YCR034W	NVPT[+79.966331]PS[+79.966331]PS[+79.966331]PKPQHR	NVPTPSPSPKPQHR	1247	3(0,0):1000	5(0,0):1000	2	1.62	7.61e-05	9.15583e-05
unt	Ti-IMAC	YNL004W	MS[+79.966331]DDHGYERDNHLSR	MSDDHGYERDNHLSR	1247	1(0,0):20.6496	null	3	2.105	0.00773	9.15583e-05
unt	Ti-IMAC	YNL004W	MS[+79.966331]DDHGYERDNHLSR	MSDDHGYERDNHLSR	1247.1	1(0,0):24.991	null	4	2.84	0.00173	9.15583e-05
unt	Ti-IMAC	YLR361C-A	TGGHRPQIS[+79.966331]DEEVSKR	TGGHRPQISDEEVSKR	1247.2	8(0,0):58.1325	null	3	3.715	2.2e-08	9.15583e-05
unt	Ti-IMAC	YLR361C-A	TGGHRPQIS[+79.966331]DEEVSKR	TGGHRPQISDEEVSKR	1247.3	8(0,0):26.9941	null	4	4.017	1.5e-08	9.15583e-05
unt	Ti-IMAC	YGL237C	IIQEQPHATSTAAAADKKT[+79.966331]	IIQEQPHATSTAAAADKKT	1247.4	18(0,0):75.2622	null	3	4.665	1e-09	9.15583e-05
unt	Ti-IMAC	YCR087C-A	NHTS[+79.966331]CISEDEKYQK	NHTSCISEDEKYQK	1247.9	3(-1,3):8.65157	null	3	2.162	0.00138	9.15583e-05
unt	Ti-IMAC	YMR173W	KKSSYGSNNDDS[+79.966331]YGSNNDDSYGSSNK	KKSSYGSNNDDSYGSNNDDSYGSSNK	1248.2	11(-9,1):4.9882	null	3	2.236	0.000444	0.000321337
unt	Ti-IMAC	YBL093C	SSGS[+79.966331]S[+79.966331]MATPTHSDSHEDMK	SSGSSMATPTHSDSHEDMK	1248.5	3(-3,6):0	4(-4,5):0	2	1.614	0.0049	0.000321337
unt	Ti-IMAC	YOR227W	IST[+79.966331]PTS[+79.966331]TPTTASSKPSSSGGNR	ISTPTSTPTTASSKPSSSGGNR	1248.6	2(-1,0):0	5(-1,4):0	3	2.516	1.8	0.000321337
unt	Ti-IMAC	YIR003W	SNNEVT[+79.966331]EHSDSEDLTEKQK	SNNEVTEHSDSEDLTEKQK	1248.6	5(0,0):17.5568	null	3	3.267	3.76e-07	9.15583e-05
unt	Ti-IMAC	YDL025C	KNTDS[+79.966331]DQEDQIKYNKPNDR	KNTDSDQEDQIKYNKPNDR	1248.9	4(0,0):24.7566	null	3	3.405	4e-09	9.15583e-05
unt	Ti-IMAC	YPR124W	NNES[+79.966331]KVAISENNQK	NNESKVAISENNQK	1250.1	3(0,0):64.5325	null	3	2.323	0.00056	9.15583e-05
unt	Ti-IMAC	YER149C	ARSS[+79.966331]TNMGGTDKFNK	ARSSTNMGGTDKFNK	1250.4	3(-1,1):0	null	3	3.832	2e-09	9.15583e-05
unt	Ti-IMAC	YKL068W	AHS[+79.966331]PQTDLKDDHDES[+79.966331]TPDPQSK	AHSPQTDLKDDHDESTPDPQSK	1250.6	2(0,0):37.819	14(0,1):11.355	3	3.33	1.4e-08	9.15583e-05
unt	Ti-IMAC	YML100W	IAS[+79.966331]PIQHEHDSGSR	IASPIQHEHDSGSR	1250.8	2(0,0):99.5491	null	2	1.763	7.2e-07	9.15583e-05
unt	Ti-IMAC	YGL237C	IIQEQPHATSTAAAADKKT[+79.966331]	IIQEQPHATSTAAAADKKT	1250.9	18(0,0):25.155	null	4	2.919	0.000276	9.15583e-05
unt	Ti-IMAC	YNL216W	LQEESHSNGVDNS[+79.966331]NS[+79.966331]NSDNKDSIRPK	LQEESHSNGVDNSNSNSDNKDSIRPK	1251	12(-6,4):0	14(-10,2):0	3	2.278	1.89e-06	9.15583e-05
unt	Ti-IMAC	YER059W	MSACNSNENNENDDS[+79.966331]DDENTGVQR	MSACNSNENNENDDSDDENTGVQR	1251.2	14(0,0):21.364	null	2	2.083	0.000165	9.15583e-05
unt	Ti-IMAC	YOL060C	IITTHT[+79.966331]PHSS[+79.966331]KEPS[+79.966331]PAPHSNDK	IITTHTPHSSKEPSPAPHSNDK	1251.4	5(-2,0):8.05829	9(-1,0):7.48087	3	2.802	1.76	0.000384763
unt	Ti-IMAC	YNL101W	RSS[+79.966331]VSHGNEAIPR	RSSVSHGNEAIPR	1251.6	2(-1,0):8.65162	null	3	2.645	1.7e-05	9.15583e-05
unt	Ti-IMAC	YML100W	IAS[+79.966331]PIQHEHDSGSR	IASPIQHEHDSGSR	1251.9	2(0,0):59.4594	null	3	2.412	2.1e-06	9.15583e-05
unt	Ti-IMAC	YBL103C	IHGSAYPGGET[+79.966331]PAQQHEK	IHGSAYPGGETPAQQHEK	1251.9	10(0,0):45.8308	null	3	3.793	1.1e-08	9.15583e-05
unt	Ti-IMAC	YCR087C-A	NHTSCIS[+79.966331]EDEKYQK	NHTSCISEDEKYQK	1252.1	6(0,0):53.199	null	2	2.678	2e-09	9.15583e-05
unt	Ti-IMAC	YDL025C	KNTDS[+79.966331]DQEDQIKYNKPNDR	KNTDSDQEDQIKYNKPNDR	1252.2	4(-2,0):9.69199	null	4	4.614	2e-09	9.15583e-05
unt	Ti-IMAC	YOL060C	IITTHT[+79.966331]PHS[+79.966331]SKEPS[+79.966331]PAPHSNDK	IITTHTPHSSKEPSPAPHSNDK	1252.3	5(-3,0):0	8(0,1):2.71163	4	2.7	2.71	0.000745823
unt	Ti-IMAC	YOR028C	KNS[+79.966331]ATTNLPSEERR	KNSATTNLPSEERR	1252.4	2(0,0):17.994	null	3	2.314	2.8e-05	9.15583e-05
unt	Ti-IMAC	YNL101W	RSS[+79.966331]VSHGNEAIPR	RSSVSHGNEAIPR	1252.6	2(0,0):38.4164	null	2	2.321	4.9e-07	9.15583e-05
unt	Ti-IMAC	YGL009C	VYT[+79.966331]PSKGPR	VYTPSKGPR	1252.7	2(0,0):28.8739	null	2	1.256	0.0852	0.000321337
unt	Ti-IMAC	YJL165C	NVDSGDEKDADAS[+79.966331]VNS[+79.966331]GDDGDNDSEANMHKQK	NVDSGDEKDADASVNSGDDGDNDSEANMHKQK	1254	12(-9,0):0	15(-12,0):0	3	1.021	0.0321	0.00886009
unt	Ti-IMAC	YEL032W	VRQPAS[+79.966331]NSGS[+79.966331]PIK	VRQPASNSGSPIK	1254.1	5(0,2):12.1958	9(-2,0):5.2873	2	1.415	0.0152	0.000533659
unt	Ti-IMAC	YDR348C	EHSNS[+79.966331]GTYISR	EHSNSGTYISR	1254.4	4(-2,2):4.08456	null	3	1.562	0.0243	0.000173235
unt	Ti-IMAC	YKL068W	AHS[+79.966331]PQTDLKDDHDEST[+79.966331]PDPQSK	AHSPQTDLKDDHDESTPDPQSK	1254.4	2(0,0):21.3254	15(-1,0):8.84892	4	3.871	8e-09	9.15583e-05
unt	Ti-IMAC	YHR114W	LGSAPNNAGEDSDNNS[+79.966331]IRT[+79.966331]TSTNNTKK	LGSAPNNAGEDSDNNSIRTTSTNNTKK	1254.8	15(-4,0):9.34744	18(0,1):4.35591	3	3.153	5.56e-06	9.15583e-05
unt	Ti-IMAC	YLR278C	EQPQQHITS[+79.966331]PQR	EQPQQHITSPQR	1254.8	8(0,0):20.3546	null	2	1.768	0.000194	9.15583e-05
unt	Ti-IMAC	YDR293C	TSS[+79.966331]QSSIYGHSR	TSSQSSIYGHSR	1254.9	2(-2,0):11.5859	null	2	2.358	2.49e-07	9.15583e-05
unt	Ti-IMAC	YNL216W	LQEESHSNGVDNS[+79.966331]NSNS[+79.966331]DNKDSIRPK	LQEESHSNGVDNSNSNSDNKDSIRPK	1255.3	12(-6,9):0	16(-12,5):7.31555	3	1.805	0.0165	0.000321337
unt	Ti-IMAC	YBL047C	YPAPGTS[+79.966331]PSHNEGNSK	YPAPGTSPSHNEGNSK	1255.4	6(0,0):13.2658	null	3	2.839	1.17e-07	9.15583e-05
unt	Ti-IMAC	YHR114W	LGSAPNNAGEDSDNNS[+79.966331]IRTTSTNNTKK	LGSAPNNAGEDSDNNSIRTTSTNNTKK	1256	15(-4,9):8.67529	null	4	4.405	3.4e-08	9.15583e-05
unt	Ti-IMAC	YJL165C	NVDS[+79.966331]GDEKDADASVNSGDDGDNDSEANMHKQK	NVDSGDEKDADASVNSGDDGDNDSEANMHKQK	1256.3	3(0,0):76.375	null	3	4.137	0	9.15583e-05
unt	Ti-IMAC	YDR348C	EHSNS[+79.966331]GTYISR	EHSNSGTYISR	1256.7	4(0,0):18.8756	null	2	2.282	1.35e-05	9.15583e-05
unt	Ti-IMAC	YOR113W	RNS[+79.966331]FVR	RNSFVR	1257.2	2(0,0):1000	null	2	1.158	0.119	0.00103116
unt	Ti-IMAC	YDL025C	NTDS[+79.966331]DQEDQIKYNKPNDRR	NTDSDQEDQIKYNKPNDRR	1257.4	3(0,0):33.6294	null	3	3.038	1.07e-06	9.15583e-05
unt	Ti-IMAC	YOR028C	KNSAT[+79.966331]TNLPSEERR	KNSATTNLPSEERR	1257.4	4(0,0):30.8348	null	2	1.882	0.000697	0.000384763
unt	Ti-IMAC	YHR052W	SSSELEKESS[+79.966331]ESEAVKK	SSSELEKESSESEAVKK	1257.7	9(0,0):17.0091	null	3	3.781	3.17e-06	9.15583e-05
unt	Ti-IMAC	YDR293C	TSS[+79.966331]QSSIYGHSR	TSSQSSIYGHSR	1257.8	2(-2,0):10.334	null	3	2.932	6.99e-06	9.15583e-05
unt	Ti-IMAC	YBR086C	AVDNDT[+79.966331]AGS[+79.966331]AGKKPLATESTEKR	AVDNDTAGSAGKKPLATESTEKR	1257.9	5(0,0):28.0749	8(0,0):29.9314	4	3.724	7e-09	9.15583e-05
unt	Ti-IMAC	YIR003W	SNNEVTEHS[+79.966331]DSEDLTEKQK	SNNEVTEHSDSEDLTEKQK	1258.1	8(0,0):37.4092	null	2	4.096	0	9.15583e-05
unt	Ti-IMAC	YPR041W	SQNAPSDGTGSSTPQHHDEDEDELS[+79.966331]R	SQNAPSDGTGSSTPQHHDEDEDELSR	1258.1	24(-16,0):11.18	null	3	1.341	0.0683	0.000384763
unt	Ti-IMAC	YDR170C	SSVSHHQTTNDTSQHS[+79.966331]DDDSNDRRENDSNISETVER	SSVSHHQTTNDTSQHSDDDSNDRRENDSNISETVER	1258.2	15(0,0):21.7995	null	4	3.944	7.38e-06	9.15583e-05
unt	Ti-IMAC	YJL165C	NVDS[+79.966331]GDEKDADASVNSGDDGDNDSEANMHKQK	NVDSGDEKDADASVNSGDDGDNDSEANMHKQK	1258.3	3(0,0):76.375	null	3	4.225	0	9.15583e-05
unt	Ti-IMAC	YPL124W	MSS[+79.966331]PLHR	MSSPLHR	1258.4	2(0,0):24.437	null	2	1.339	0.0716	0.000247893
unt	Ti-IMAC	YDR397C	SRLHHNS[+79.966331]VSDPVKSEDSS	SRLHHNSVSDPVKSEDSS	1258.7	6(0,0):26.4212	null	3	2.712	8.4e-07	9.15583e-05
unt	Ti-IMAC	YDL025C	NTDS[+79.966331]DQEDQIKYNKPNDRR	NTDSDQEDQIKYNKPNDRR	1259.7	3(0,0):34.9779	null	4	4.025	1e-09	9.15583e-05
unt	Ti-IMAC	YFR017C	ERESS[+79.966331]IGEHAPGAER	ERESSIGEHAPGAER	1260	4(0,0):21.5144	null	2	2.578	1.33e-06	9.15583e-05
unt	Ti-IMAC	YCL051W	SGS[+79.966331]PISHMQHR	SGSPISHMQHR	1260.1	2(-2,0):0	null	3	2.192	0.000889	9.15583e-05
unt	Ti-IMAC	YOL109W	LEET[+79.966331]KES[+79.966331]LQNK	LEETKESLQNK	1260.2	3(0,0):1000	6(0,0):1000	2	1.566	0.0308	0.000533659
unt	Ti-IMAC	YIR003W	SNNEVTEHS[+79.966331]DSEDLTEKQK	SNNEVTEHSDSEDLTEKQK	1261.5	8(-3,0):6.08732	null	4	3.715	3.26e-07	9.15583e-05
unt	Ti-IMAC	YHR114W	LGSAPNNAGEDS[+79.966331]DNNSIRTTSTNNTKK	LGSAPNNAGEDSDNNSIRTTSTNNTKK	1262	11(0,4):7.5535	null	3	2.483	3.4e-05	9.15583e-05
unt	Ti-IMAC	YHR052W	SSSELEKESS[+79.966331]ESEAVKK	SSSELEKESSESEAVKK	1262.1	9(0,0):16.224	null	2	3.594	0	9.15583e-05
unt	Ti-IMAC	YHR114W	LGSAPNNAGEDSDNNS[+79.966331]IRT[+79.966331]T[+79.966331]STNNTKK	LGSAPNNAGEDSDNNSIRTTSTNNTKK	1262.3	15(0,6):11.5717	18(0,3):6.45201	3	2.753	4.61	0.00185728
unt	Ti-IMAC	YDR397C	LHHNS[+79.966331]VSDPVKSEDSS	LHHNSVSDPVKSEDSS	1262.6	4(0,0):26.4212	null	3	2.807	3.61e-06	9.15583e-05
unt	Ti-IMAC	YGR162W	LKETSDSTSTST[+79.966331]PTPTPSTNDSK	LKETSDSTSTSTPTPTPSTNDSK	1262.8	11(-8,0):6.29373	null	3	2.979	1.46e-06	9.15583e-05
unt	Ti-IMAC	YJR059W	KRPTS[+79.966331]PSISGSGSGGNS[+79.966331]PSSSAGAR	KRPTSPSISGSGSGGNSPSSSAGAR	1264.4	4(-1,0):5.2873	16(0,0):26.4212	3	5.443	0	9.15583e-05
unt	Ti-IMAC	YLL045C YHL033C	S[+79.966331]KQDASPKPYAVK	SKQDASPKPYAVK	1264.7	0(0,0):35.8488	null	3	2.413	2.48e-06	9.15583e-05
unt	Ti-IMAC	YGL222C	KHS[+79.966331]PPSSPSSTTTLGK	KHSPPSSPSSTTTLGK	1264.9	2(0,3):11.7186	null	3	3.354	2.44e-07	9.15583e-05
unt	Ti-IMAC	YBR043C	TNLES[+79.966331]TASNSREHRDNQLSR	TNLESTASNSREHRDNQLSR	1265.4	4(0,5):0	null	3	1.484	0.53	0.00359141
unt	Ti-IMAC	YEL032W	VRQPAS[+79.966331]NSGS[+79.966331]PIKS[+79.966331]TPR	VRQPASNSGSPIKSTPR	1266	5(0,2):5.94807	9(-2,0):9.64261	3	1.543	0.00561	0.000321337
unt	Ti-IMAC	YBL047C	YPAPGTSPSHNEGNS[+79.966331]K	YPAPGTSPSHNEGNSK	1266.2	14(-6,0):7.32171	null	2	1.412	0.0421	0.00171932
unt	Ti-IMAC	YLL045C YHL033C	S[+79.966331]KQDASPKPYAVK	SKQDASPKPYAVK	1266.2	0(0,0):85.7737	null	2	1.67	0.000247	9.15583e-05
unt	Ti-IMAC	YDR200C	TPET[+79.966331]SPPKRPMGR	TPETSPPKRPMGR	1266.5	3(0,1):0	null	3	1.501	0.0425	0.000384763
unt	Ti-IMAC	YPR040W	RNT[+79.966331]PPLR	RNTPPLR	1266.6	2(0,0):1000	null	2	1.345	0.285	0.000384763
unt	Ti-IMAC	YPR018W	S[+79.966331]NSDLQAQTASQSQS[+79.966331]PEKK	SNSDLQAQTASQSQSPEKK	1266.8	0(0,2):7.71046	14(-4,0):1.93572	3	2.191	0.125	0.000247893
unt	Ti-IMAC	YCR034W	NVPTPSPS[+79.966331]PKPQHR	NVPTPSPSPKPQHR	1267.7	7(0,0):25.7806	null	3	1.68	0.0318	0.000321337
unt	Ti-IMAC	YFR034C	SNSS[+79.966331]PYLNKR	SNSSPYLNKR	1267.9	3(0,0):21.5144	null	2	1.227	0.329	0.00116933
unt	Ti-IMAC	YMR173W	KKSS[+79.966331]Y[+79.966331]GSNNDDSYGSNNDDSYGSSNK	KKSSYGSNNDDSYGSNNDDSYGSSNK	1267.9	3(-1,8):7.93325	4(-2,7):4.49627	3	3.74	1.34e-06	9.15583e-05
unt	Ti-IMAC	YDR293C	ASNSS[+79.966331]VHSFSSQGNNNGGGR	ASNSSVHSFSSQGNNNGGGR	1268.1	4(-3,5):0	null	3	2.086	2.07e-05	9.15583e-05
unt	Ti-IMAC	YMR031C	DIHNIGKT[+79.966331]SGGGS[+79.966331]R	DIHNIGKTSGGGSR	1268.3	7(0,1):10.3339	12(-4,0):3.67117	3	1.327	0.131	0.000533659
unt	Ti-IMAC	YCR021C	EAVPES[+79.966331]PR	EAVPESPR	1268.4	5(0,0):1000	null	2	1.288	0.000472	9.15583e-05
unt	Ti-IMAC	YAL029C	GNKPS[+79.966331]RLSDEVK	GNKPSRLSDEVK	1268.6	4(0,3):8.70097	null	3	1.221	0.43	0.00312848
unt	Ti-IMAC	YMR086W	AAS[+79.966331]EAEPAKNSNPSMTNR	AASEAEPAKNSNPSMTNR	1268.8	2(0,0):32.3622	null	3	3.197	6e-08	9.15583e-05
unt	Ti-IMAC	YBL034C	SEGDEES[+79.966331]DDAVDENDVKK	SEGDEESDDAVDENDVKK	1269.9	6(0,0):46.3304	null	2	3.853	0	9.15583e-05
unt	Ti-IMAC	YDR293C	RHS[+79.966331]LGLNEAKK	RHSLGLNEAKK	1270.1	2(0,0):1000	null	3	2.923	4.82e-05	9.15583e-05
unt	Ti-IMAC	YFR034C	SNS[+79.966331]SPYLNKR	SNSSPYLNKR	1270.4	2(-2,1):7.48087	null	3	2.325	0.000175	9.15583e-05
unt	Ti-IMAC	YCR042C	SKDAQDNDEEEEEGES[+79.966331]DEEEEEGEEERR	SKDAQDNDEEEEEGESDEEEEEGEEERR	1270.5	15(0,0):97.2358	null	4	6.234	0	9.15583e-05
unt	Ti-IMAC	YDR293C	RHS[+79.966331]LGLNEAKK	RHSLGLNEAKK	1270.6	2(0,0):1000	null	2	2.216	2.49e-05	9.15583e-05
unt	Ti-IMAC	YBL034C	SEGDEES[+79.966331]DDAVDENDVKK	SEGDEESDDAVDENDVKK	1270.7	6(0,0):36.0442	null	3	4.188	0	9.15583e-05
unt	Ti-IMAC	YGR126W	GQLEDDS[+79.966331]NVDDQHR	GQLEDDSNVDDQHR	1271	6(0,0):1000	null	2	2.193	2.68e-06	9.15583e-05
unt	Ti-IMAC	YCR034W	NVPTPSPS[+79.966331]PKPQHR	NVPTPSPSPKPQHR	1271.1	7(0,0):18.8756	null	2	2.087	1.75e-06	9.15583e-05
unt	Ti-IMAC	YIL135C	TVSNNAANSLS[+79.966331]R	TVSNNAANSLSR	1272	10(0,0):13.145	null	2	2.107	5.21e-05	9.15583e-05
unt	Ti-IMAC	YDL223C	GSDYDYNNSTHS[+79.966331]AEHTPR	GSDYDYNNSTHSAEHTPR	1272.1	11(-2,0):12.1617	null	3	2.664	1.42e-06	9.15583e-05
unt	Ti-IMAC	YKR028W	SRS[+79.966331]KEAF	SRSKEAF	1272.4	2(-2,0):7.481	null	2	1.101	0.0043	0.000247893
unt	Ti-IMAC	YDL161W	T[+79.966331]GNQS[+79.966331]MTDKYSK	TGNQSMTDKYSK	1272.5	0(0,0):34.4579	4(0,0):13.2658	2	1.198	0.0102	0.000384763
unt	Ti-IMAC	YGR186W	ENESPVKKEEDS[+79.966331]DTLSK	ENESPVKKEEDSDTLSK	1272.7	11(-8,4):5.94807	null	3	1.998	0.00429	0.000173235
unt	Ti-IMAC	YCR042C	SKDAQDNDEEEEEGES[+79.966331]DEEEEEGEEERR	SKDAQDNDEEEEEGESDEEEEEGEEERR	1273.6	15(0,0):138.719	null	3	5.395	0	9.15583e-05
unt	Ti-IMAC	YDR169C	LTATS[+79.966331]EPTSR	LTATSEPTSR	1273.8	4(0,0):13.24	null	2	1.709	7.06e-05	9.15583e-05
unt	Ti-IMAC	YBR215W	NMDNKNT[+79.966331]PERGSSSFAAK	NMDNKNTPERGSSSFAAK	1273.9	6(0,0):23.6803	null	3	2.856	2.63e-05	9.15583e-05
unt	Ti-IMAC	YOL060C	IITTHT[+79.966331]PHSS[+79.966331]KEPS[+79.966331]PAPHSNDK	IITTHTPHSSKEPSPAPHSNDK	1274	5(-3,0):5.3565	9(-1,0):10.3339	3	2.194	1.8	0.000672545
unt	Ti-IMAC	YBR054W	KAQEEEEDVAT[+79.966331]DS[+79.966331]E	KAQEEEEDVATDSE	1274.7	10(0,0):1000	12(0,0):1000	2	0.974	0.0693	0.000672545
unt	Ti-IMAC	YPL199C	DQLS[+79.966331]HES[+79.966331]QTAYQQGDKK	DQLSHESQTAYQQGDKK	1275.7	3(0,5):6.68546	6(0,2):10.3591	3	2.405	1.95e-05	9.15583e-05
unt	Ti-IMAC	YHR073W	SSPQDHDHLT[+79.966331]PTATTK	SSPQDHDHLTPTATTK	1275.8	9(0,5):9.34744	null	3	2.553	0.00013	9.15583e-05
unt	Ti-IMAC	YCR034W	NVPT[+79.966331]PSPS[+79.966331]PKPQHR	NVPTPSPSPKPQHR	1276	3(0,2):11.0148	7(0,0):24.1536	3	1.351	0.00603	0.000173235
unt	Ti-IMAC	YMR031C	DIHNIGKT[+79.966331]S[+79.966331]GGGSR	DIHNIGKTSGGGSR	1276.3	7(0,5):0	8(0,4):0	2	1.405	0.00136	0.000384763
unt	Ti-IMAC	YMR124W	RGDITS[+79.966331]AGS[+79.966331]TSGEDSSQPK	RGDITSAGSTSGEDSSQPK	1276.4	5(0,0):13.24	8(0,2):11.5056	2	1.334	0.15	0.00247507
unt	Ti-IMAC	YDR293C	TSS[+79.966331]QSS[+79.966331]IYGHSR	TSSQSSIYGHSR	1276.8	2(-2,0):0	5(-1,0):10.2828	2	1.811	3.25	0.000384763
unt	Ti-IMAC	YNL309W	FVEKPNT[+79.966331]PPS[+79.966331]SRQR	FVEKPNTPPSSRQR	1277	6(0,0):18.4127	9(0,1):5.87771	3	1.141	0.341	0.00384563
unt	Ti-IMAC	YPL089C	SNVKGM[+15.994915]NQS[+79.966331]ENDDDENNDEDDDDHGNFER	SNVKGMNQSENDDDENNDEDDDDHGNFER	1277.4	8(-8,0):4.7067	null	3	2.008	1.36e-07	9.15583e-05
unt	Ti-IMAC	YKL068W	AHS[+79.966331]PQTDLKDDHDESTPDPQSK	AHSPQTDLKDDHDESTPDPQSK	1277.6	2(0,0):31.5052	null	3	4.231	0	9.15583e-05
unt	Ti-IMAC	YKL068W	AHS[+79.966331]PQTDLKDDHDESTPDPQSK	AHSPQTDLKDDHDESTPDPQSK	1277.7	2(0,0):20.2234	null	4	5.367	0	9.15583e-05
unt	Ti-IMAC	YER070W	EAS[+79.966331]PAPTGSHSLTK	EASPAPTGSHSLTK	1277.9	2(0,0):55.0995	null	2	1.692	5.56e-05	9.15583e-05
unt	Ti-IMAC	YER070W	EAS[+79.966331]PAPTGSHSLTK	EASPAPTGSHSLTK	1278.1	2(0,0):41.9072	null	3	2.437	1.76e-06	9.15583e-05
unt	Ti-IMAC	YNL042W	SQES[+79.966331]PLNKKPTSLHSR	SQESPLNKKPTSLHSR	1278.2	3(-3,0):7.72491	null	4	3.209	2.6e-05	9.15583e-05
unt	Ti-IMAC	YCR034W	NVPT[+79.966331]PSPS[+79.966331]PKPQHR	NVPTPSPSPKPQHR	1278.3	3(0,2):12.7421	7(-2,0):6.75723	3	1.662	0.00264	0.000173235
unt	Ti-IMAC	YJL165C	NVDSGDEKDADASVNS[+79.966331]GDDGDNDSEANMHK	NVDSGDEKDADASVNSGDDGDNDSEANMHK	1278.4	15(0,0):25.7131	null	4	4.517	0	9.15583e-05
unt	Ti-IMAC	YIL095W	HGFT[+79.966331]GNS[+79.966331]VNNSR	HGFTGNSVNNSR	1278.6	3(0,0):35.9865	6(0,0):28.2822	2	1.432	0.000897	9.15583e-05
unt	Ti-IMAC	YKL104C	EVGAS[+79.966331]MTR	EVGASMTR	1278.6	4(0,2):10.3339	null	2	0.932	0.0737	0.000958419
unt	Ti-IMAC	YLR429W	TAITASSKEEPSAARTS[+79.966331]PK	TAITASSKEEPSAARTSPK	1279	16(-5,0):4.9882	null	3	2.666	5.49e-07	9.15583e-05
unt	Ti-IMAC	YLR319C	DQRQS[+79.966331]DSVENSYGEK	DQRQSDSVENSYGEK	1280.2	4(0,0):18.8756	null	2	1.237	0.00261	0.000384763
unt	Ti-IMAC	YNL042W	SQES[+79.966331]PLNKKPTSLHSR	SQESPLNKKPTSLHSR	1280.7	3(0,0):23.0968	null	3	2.821	2.36e-05	9.15583e-05
unt	Ti-IMAC	YDR108W	VGQHEHEVCDASDS[+79.966331]TDS[+79.966331]IPKNK	VGQHEHEVCDASDSTDSIPKNK	1281.1	13(0,1):8.65157	16(-2,0):6.75723	3	3.111	1.45e-05	0.000247893
unt	Ti-IMAC	YDR293C	T[+79.966331]S[+79.966331]SQSSIYGHSR	TSSQSSIYGHSR	1281.6	0(0,5):12.1574	1(0,4):8.644	3	1.839	0.0554	9.15583e-05
unt	Ti-IMAC	YDR397C	LHHNSVSDPVKSEDS[+79.966331]S	LHHNSVSDPVKSEDSS	1282	14(0,1):0	null	2	3.109	0	9.15583e-05
unt	Ti-IMAC	YCR002C	S[+79.966331]SAHMSSNAIQR	SSAHMSSNAIQR	1282.2	0(0,1):0	null	2	1.701	0.000346	9.15583e-05
unt	Ti-IMAC	YOL060C	IITTHTPHS[+79.966331]S[+79.966331]KEPSPAPHSNDK	IITTHTPHSSKEPSPAPHSNDK	1282.4	8(-6,0):10.5887	9(-7,0):6.06784	4	3.175	0.000134	9.15583e-05
unt	Ti-IMAC	YML112W	TRDSITSSSTTT[+79.966331]PPSSQQK	TRDSITSSSTTTPPSSQQK	1282.9	11(0,0):24.7542	null	3	2.283	3.56e-06	9.15583e-05
unt	Ti-IMAC	YDR229W	PDNNTEQLQGS[+79.966331]PSS[+79.966331]DQR	PDNNTEQLQGSPSSDQR	1283.1	10(0,0):24.8358	13(0,0):13.24	2	2.893	0.0162	9.15583e-05
unt	Ti-IMAC	YCR042C	LIGQNGEESEKEKEDT[+79.966331]PEHDEEEEGKPAR	LIGQNGEESEKEKEDTPEHDEEEEGKPAR	1283.4	15(0,0):39.1374	null	3	3.236	1.9e-08	9.15583e-05
unt	Ti-IMAC	YGL049C	NNS[+79.966331]QGNAQYYNNR	NNSQGNAQYYNNR	1284.1	2(0,0):52.6153	null	2	2.385	8.07e-07	9.15583e-05
unt	Ti-IMAC	YCR002C	SSAHMS[+79.966331]SNAIQR	SSAHMSSNAIQR	1284.6	5(0,0):17.0091	null	3	3.16	1.09e-05	9.15583e-05
unt	Ti-IMAC	YBR086C	AVDNDTAGS[+79.966331]AGKKPLATESTEK	AVDNDTAGSAGKKPLATESTEK	1284.7	8(-3,0):9.96326	null	3	3.235	2.6e-08	9.15583e-05
unt	Ti-IMAC	YIR003W	SNNEVT[+79.966331]EHSDS[+79.966331]EDLTEKQK	SNNEVTEHSDSEDLTEKQK	1285	5(0,3):8.70097	10(0,0):22.873	3	3.099	0.000121	9.15583e-05
unt	Ti-IMAC	YBL054W	STS[+79.966331]T[+79.966331]FSDHEPQHTKPR	STSTFSDHEPQHTKPR	1285.1	2(-2,10):0	3(-3,9):2.22422	3	1.578	0.435	0.000384763
unt	Ti-IMAC	YJR049C	RSS[+79.966331]LLNK	RSSLLNK	1285.2	2(0,0):28.8739	null	2	1.187	0.669	0.00566114
unt	Ti-IMAC	YMR031C	DVAS[+79.966331]ARGDDKIDEEK	DVASARGDDKIDEEK	1285.4	3(0,0):1000	null	3	1.371	0.0192	0.000533659
unt	Ti-IMAC	YKL088W	KS[+79.966331]IHDESNFER	KSIHDESNFER	1285.7	1(0,0):28.3867	null	3	2.331	0.000888	9.15583e-05
unt	Ti-IMAC	YHL007C	HQQPVASSTVNSNKSS[+79.966331]TDIR	HQQPVASSTVNSNKSSTDIR	1285.8	15(-4,1):4.78655	null	3	2.244	0.00247	0.000173235
unt	Ti-IMAC	YOL091W	[+42.010564]DNILKASNM[+15.994915]EGTSTM[+15.994915]TVT[+79.966331]S[+79.966331]R	DNILKASNMEGTSTMTVTSR	1286.1	17(-4,0):8.43979	18(0,0):14.1184	3	1.33	1.47	0.0072861
unt	Ti-IMAC	YNR049C	RAS[+79.966331]SRPTRPSAGQEFR	RASSRPTRPSAGQEFR	1286.6	2(0,7):6.61465	null	4	2.128	0.0158	0.000247893
unt	Ti-IMAC	YDR108W	VGQHEHEVCDASDS[+79.966331]TDS[+79.966331]IPKNK	VGQHEHEVCDASDSTDSIPKNK	1286.8	13(0,1):4.3543	16(-2,0):6.75723	3	3.859	8e-09	9.15583e-05
unt	Ti-IMAC	YKL068W	AHS[+79.966331]PQTDLKDDHDESTPDPQSK	AHSPQTDLKDDHDESTPDPQSK	1287.2	2(0,0):21.7452	null	2	2.503	0	9.15583e-05
unt	Ti-IMAC	YAR028W	EVNS[+79.966331]GSHSDSSSNSAEDTQSPVSAGK	EVNSGSHSDSSSNSAEDTQSPVSAGK	1287.9	3(0,10):7.48087	null	3	2.861	7.9e-07	9.15583e-05
unt	Ti-IMAC	YCR034W	NVPT[+79.966331]PS[+79.966331]PS[+79.966331]PKPQHR	NVPTPSPSPKPQHR	1288.5	3(0,0):1000	5(0,0):1000	3	1.464	0.00424	9.15583e-05
unt	Ti-IMAC	YGR058W	AENGHHSYGSPQSYS[+79.966331]PR	AENGHHSYGSPQSYSPR	1288.7	14(-1,0):8.6265	null	3	2.2	0.000454	9.15583e-05
unt	Ti-IMAC	YNL111C	VSVEKVS[+79.966331]TSENQSK	VSVEKVSTSENQSK	1289.5	6(0,2):0	null	2	3.27	0	9.15583e-05
unt	Ti-IMAC	YCR034W	NVPT[+79.966331]PS[+79.966331]PS[+79.966331]PKPQHR	NVPTPSPSPKPQHR	1290.3	3(0,0):1000	5(0,0):1000	2	1.573	4.87e-05	9.15583e-05
unt	Ti-IMAC	YGR090W	KAS[+79.966331]ETSDQNIVK	KASETSDQNIVK	1290.7	2(0,0):48.874	null	2	3.067	2.54e-07	9.15583e-05
unt	Ti-IMAC	YFL007W	FERS[+79.966331]PGRPSSSQGEIK	FERSPGRPSSSQGEIK	1290.8	3(0,0):31.0929	null	3	1.486	0.499	0.00547964
unt	Ti-IMAC	YNL111C	VSVEKVST[+79.966331]SENQSK	VSVEKVSTSENQSK	1291.1	7(0,5):4.3543	null	3	1.947	0.000125	9.15583e-05
unt	Ti-IMAC	YOL070C	RDDT[+79.966331]LKAIHDR	RDDTLKAIHDR	1291.3	3(0,0):1000	null	3	1.705	0.0161	0.000247893
unt	Ti-IMAC	YLL024C YER103W YBL075C YAL005C	GTGKS[+79.966331]NKITITNDK	GTGKSNKITITNDK	1291.9	4(-3,0):8.67639	null	2	1.563	0.0808	0.000672545
unt	Ti-IMAC	YLL024C YER103W YBL075C YAL005C	GTGKS[+79.966331]NKITITNDK	GTGKSNKITITNDK	1292.3	4(-3,0):10.2211	null	3	1.852	0.013	0.000321337
unt	Ti-IMAC	YNL189W	RRDT[+79.966331]QQVELR	RRDTQQVELR	1292.4	3(0,0):1000	null	3	1.978	0.0128	9.15583e-05
unt	Ti-IMAC	YGL253W YFR053C	KGS[+79.966331]M[+15.994915]ADVPK	KGSMADVPK	1292.7	2(0,0):1000	null	2	1.234	0.02	0.000460759
unt	Ti-IMAC	YML112W	TRDSITSS[+79.966331]STTT[+79.966331]PPSSQQK	TRDSITSSSTTTPPSSQQK	1293.2	7(-7,2):6.59058	11(0,0):13.2658	3	1.332	0.495	0.00754138
unt	Ti-IMAC	YPL226W	GTPKPVDT[+79.966331]DDEED	GTPKPVDTDDEED	1293.8	7(0,0):28.4024	null	2	2.081	1.02e-05	9.15583e-05
unt	Ti-IMAC	YDR229W	PDNNTEQLQGS[+79.966331]PS[+79.966331]SDQR	PDNNTEQLQGSPSSDQR	1293.9	10(0,0):27.1565	12(0,1):11.355	3	3.039	1.18e-05	9.15583e-05
unt	Ti-IMAC	YLR344W YGR034W	AKQS[+79.966331]LDVSSDR	AKQSLDVSSDR	1294.1	3(0,0):76.7327	null	2	1.989	3.36e-06	9.15583e-05
unt	Ti-IMAC	YMR049C	AASEES[+79.966331]DVEEDEDK	AASEESDVEEDEDK	1294.4	5(0,0):53.5337	null	2	2.327	1.57e-05	9.15583e-05
unt	Ti-IMAC	YLR025W	NKES[+79.966331]PTKAIVR	NKESPTKAIVR	1294.5	3(0,0):40.3388	null	3	2.907	3.58e-06	9.15583e-05
unt	Ti-IMAC	YGR130C	TTDQS[+79.966331]GGS[+79.966331]KSGVVPTDEQKEEK	TTDQSGGSKSGVVPTDEQKEEK	1294.7	4(-4,5):9.39406	7(-7,2):11.0148	3	3.471	1.09e-07	9.15583e-05
unt	Ti-IMAC	YOL060C	IITT[+79.966331]HT[+79.966331]PHSSKEPS[+79.966331]PAPHSNDK	IITTHTPHSSKEPSPAPHSNDK	1295.2	3(0,6):5.55697	5(-3,4):7.09261	4	2.668	3.39	0.000958419
unt	Ti-IMAC	YDR309C	RNS[+79.966331]IATPSPQSK	RNSIATPSPQSK	1295.3	2(0,0):58.3337	null	2	2.489	1.87e-07	9.15583e-05
unt	Ti-IMAC	YMR173W	KSSYGSNNDDSYGS[+79.966331]NNDDSYGSSNK	KSSYGSNNDDSYGSNNDDSYGSSNK	1295.4	13(0,0):18.3423	null	3	3.897	9.43e-06	9.15583e-05
unt	Ti-IMAC	YGR162W	FGNNSS[+79.966331]RGHDFR	FGNNSSRGHDFR	1295.7	5(-1,0):0	null	3	1.684	0.0157	0.000173235
unt	Ti-IMAC	YDR229W	PDNNTEQLQGS[+79.966331]PSSDQR	PDNNTEQLQGSPSSDQR	1296.1	10(0,0):24.7542	null	2	3.92	0	9.15583e-05
unt	Ti-IMAC	YHR146W	RES[+79.966331]TEGVLDGSKK	RESTEGVLDGSKK	1296.2	2(0,1):0	null	3	3.281	7.33e-07	9.15583e-05
unt	Ti-IMAC	YGL181W	SHS[+79.966331]FYK	SHSFYK	1296.6	2(0,0):18.8773	null	2	0.945	0.0217	9.15583e-05
unt	Ti-IMAC	YNL233W	KNHDDT[+79.966331]PVKIDHVTR	KNHDDTPVKIDHVTR	1296.7	5(0,0):41.8496	null	4	2.313	0.00224	9.15583e-05
unt	Ti-IMAC	YML093W	EINGEFDNSS[+79.966331]DNDKRHDAR	EINGEFDNSSDNDKRHDAR	1296.9	9(-1,0):3.97609	null	3	2.399	6.72e-05	9.15583e-05
unt	Ti-IMAC	YIL050W	[+42.010564]M[+15.994915]ELS[+79.966331]SPSKK	MELSSPSKK	1297.3	3(0,0):16.224	null	2	1.324	0.0134	0.000247893
unt	Ti-IMAC	YKL089W	SQDDEVVQS[+79.966331]PSGK	SQDDEVVQSPSGK	1297.9	8(0,0):13.2658	null	2	1.689	0.00101	0.000533659
unt	Ti-IMAC	YDR309C	RNS[+79.966331]IATPSPQSK	RNSIATPSPQSK	1298.1	2(0,0):14.8943	null	3	2.47	0.000139	9.15583e-05
unt	Ti-IMAC	YIR003W	SNNEVT[+79.966331]EHSDSEDLTEKQK	SNNEVTEHSDSEDLTEKQK	1298.2	5(0,0):14.8943	null	3	3.856	1.4e-08	9.15583e-05
unt	Ti-IMAC	YLR025W	NKES[+79.966331]PTKAIVR	NKESPTKAIVR	1298.5	3(0,0):13.2658	null	2	1.804	0.00134	0.000247893
unt	Ti-IMAC	YLR344W YGR034W	AKQS[+79.966331]LDVSSDR	AKQSLDVSSDR	1298.7	3(0,0):37.2305	null	3	1.438	0.00176	9.15583e-05
unt	Ti-IMAC	YGL049C	NNS[+79.966331]QGNAQYYNNR	NNSQGNAQYYNNR	1299.4	2(0,0):68.0716	null	2	2.128	2.46e-05	9.15583e-05
unt	Ti-IMAC	YMR173W	KSSYGSNNDDSYGS[+79.966331]NNDDSYGSSNK	KSSYGSNNDDSYGSNNDDSYGSSNK	1299.5	13(0,0):17.0807	null	2	2.133	1.22e-07	9.15583e-05
unt	Ti-IMAC	YPL043W	AQPEMNDKDDNES[+79.966331]GNEDAEENHDDEEDENEEEDR	AQPEMNDKDDNESGNEDAEENHDDEEDENEEEDR	1299.7	12(0,0):1000	null	3	3.01	3.11e-05	9.15583e-05
unt	Ti-IMAC	YGR162W	FGNNS[+79.966331]SRGHDFR	FGNNSSRGHDFR	1299.9	4(0,0):16.224	null	2	1.908	0.00172	9.15583e-05
unt	Ti-IMAC	YGR097W	GNNS[+79.966331]AQNLTTSSSTASR	GNNSAQNLTTSSSTASR	1300.1	3(0,0):72.245	null	2	3.222	0.0463	9.15583e-05
unt	Ti-IMAC	YNL039W	RLS[+79.966331]TISNK	RLSTISNK	1300.2	2(0,1):9.34047	null	2	1.458	0.104	0.00130463
unt	Ti-IMAC	YML093W	EINGEFDNS[+79.966331]SDNDKRHDAR	EINGEFDNSSDNDKRHDAR	1300.3	8(0,1):0	null	4	3.422	6.19e-06	9.15583e-05
unt	Ti-IMAC	YPR079W	S[+79.966331]SPSASSSSLANR	SSPSASSSSLANR	1300.3	0(0,1):0	null	2	1.814	0.00335	0.000384763
unt	Ti-IMAC	YIR003W	SNNEVT[+79.966331]EHSDSEDLTEKQK	SNNEVTEHSDSEDLTEKQK	1300.6	5(0,0):20.9484	null	3	3.271	5.23e-06	9.15583e-05
unt	Ti-IMAC	YFL021W	RNPSPSIVKPGS[+79.966331]RR	RNPSPSIVKPGSRR	1300.7	11(0,0):76.375	null	3	2.459	0.000233	9.15583e-05
unt	Ti-IMAC	YPL043W	AQPEMNDKDDNES[+79.966331]GNEDAEENHDDEEDENEEEDR	AQPEMNDKDDNESGNEDAEENHDDEEDENEEEDR	1301	12(0,0):1000	null	3	2.648	0.00411	9.15583e-05
unt	Ti-IMAC	YML027W	KTLT[+79.966331]PVKTS[+79.966331]PNSR	KTLTPVKTSPNSR	1301.1	3(-2,8):0	8(-7,3):9.02382	3	1.553	0.247	0.00088935
unt	Ti-IMAC	YML093W	EINGEFDNS[+79.966331]SDNDKRHDAR	EINGEFDNSSDNDKRHDAR	1301.7	8(0,1):9.34047	null	2	1.125	0.0122	0.00471183
unt	Ti-IMAC	YOL145C	TLSDS[+79.966331]DEDDDDVVKKPSHNK	TLSDSDEDDDDVVKKPSHNK	1302.2	4(0,0):26.3152	null	3	3.056	0	9.15583e-05
unt	Ti-IMAC	YLL021W	NSSHKEDNDKYVS[+79.966331]PIK	NSSHKEDNDKYVSPIK	1302.6	12(-2,0):9.96326	null	4	2.997	6.54e-06	9.15583e-05
unt	Ti-IMAC	YOL145C	TLSDS[+79.966331]DEDDDDVVKKPSHNK	TLSDSDEDDDDVVKKPSHNK	1302.7	4(-2,0):10.9028	null	4	2.895	1.97e-06	9.15583e-05
unt	Ti-IMAC	YAL051W	SASPINTNNASGDS[+79.966331]PDTKK	SASPINTNNASGDSPDTKK	1302.8	13(0,0):20.8024	null	3	3.036	0.542	0.000672545
unt	Ti-IMAC	YHL007C	HQQPVASS[+79.966331]T[+79.966331]VNSNKS[+79.966331]STDIRR	HQQPVASSTVNSNKSSTDIRR	1303.1	7(-1,9):4.78655	8(-2,8):2.2762	3	1.738	3.8	0.00791539
unt	Ti-IMAC	YGR097W	GNNS[+79.966331]AQNLTTSSSTASR	GNNSAQNLTTSSSTASR	1303.8	3(0,0):44.407	null	3	3.546	2.7e-08	9.15583e-05
unt	Ti-IMAC	YGR270W	ELQEDS[+79.966331]PIREKR	ELQEDSPIREKR	1304.3	5(0,0):1000	null	3	1.335	0.235	0.00130463
unt	Ti-IMAC	YDR475C	IRDKS[+79.966331]KPSS[+79.966331]PTATDINSSASASR	IRDKSKPSSPTATDINSSASASR	1304.6	4(0,3):7.77999	8(0,0):13.2658	3	2.596	0.000264	0.000321337
unt	Ti-IMAC	YHR114W	LGSAPNNAGEDS[+79.966331]DNNS[+79.966331]IRTTSTNNTKK	LGSAPNNAGEDSDNNSIRTTSTNNTKK	1304.7	11(0,10):7.47825	15(0,4):12.5714	3	2.871	6.89e-05	9.15583e-05
unt	Ti-IMAC	YKL089W	SQDDEVVQS[+79.966331]PSGK	SQDDEVVQSPSGK	1305.2	8(0,0):13.2658	null	2	1.123	0.194	0.00325665
unt	Ti-IMAC	YPR161C	YKEEMHQS[+79.966331]LSQR	YKEEMHQSLSQR	1305.4	7(0,0):13.2658	null	2	1.337	0.0129	0.00268002
unt	Ti-IMAC	YNL173C	GGGKDT[+79.966331]STSADAEASEDQNKEPLSK	GGGKDTSTSADAEASEDQNKEPLSK	1305.7	5(0,1):11.5313	null	3	1.405	0.0249	0.00359141
unt	Ti-IMAC	YGR129W	NLATQTQNSS[+79.966331]KQDSSADEEDNKNVPK	NLATQTQNSSKQDSSADEEDNKNVPK	1306.4	9(-1,5):2.80873	null	4	4.21	2.46e-07	9.15583e-05
unt	Ti-IMAC	YPR041W	SQNAPSDGTGSST[+79.966331]PQHHDEDEDELSR	SQNAPSDGTGSSTPQHHDEDEDELSR	1306.6	12(0,0):13.2658	null	3	4.132	7.3e-08	9.15583e-05
unt	Ti-IMAC	YAL051W	SASPINTNNASGDS[+79.966331]PDTKK	SASPINTNNASGDSPDTKK	1306.7	13(0,0):20.8024	null	3	2.853	0.123	9.15583e-05
unt	Ti-IMAC	YER166W	GPSTNVRS[+79.966331]SLDR	GPSTNVRSSLDR	1306.9	7(0,1):0	null	2	1.27	0.0814	0.00566114
unt	Ti-IMAC	YLR403W	RPS[+79.966331]VSNPPYHR	RPSVSNPPYHR	1306.9	2(0,2):12.7421	null	3	2.663	1.46e-07	9.15583e-05
unt	Ti-IMAC	YCL014W	AADVENLS[+79.966331]DDDEHRQNESR	AADVENLSDDDEHRQNESR	1307.3	7(0,0):39.9229	null	3	2.763	1.65e-05	9.15583e-05
unt	Ti-IMAC	YAL051W	SASPINTNNASGDS[+79.966331]PDTKK	SASPINTNNASGDSPDTKK	1307.4	13(0,0):15.1757	null	2	2.03	3.8e-07	9.15583e-05
unt	Ti-IMAC	YOL109W	LEETKES[+79.966331]LQNKGQEVK	LEETKESLQNKGQEVK	1308	6(0,0):86.6218	null	2	3.284	0	9.15583e-05
unt	Ti-IMAC	YPL043W	AQPEMNDKDDNES[+79.966331]GNEDAEENHDDEEDENEEEDR	AQPEMNDKDDNESGNEDAEENHDDEEDENEEEDR	1309	12(0,0):1000	null	4	3.812	2.29e-05	9.15583e-05
unt	Ti-IMAC	YDL223C	AATS[+79.966331]PVTHTHGHSSATTSPVTHTHGHASVK	AATSPVTHTHGHSSATTSPVTHTHGHASVK	1309.1	3(0,0):18.2958	null	4	4.142	1e-09	9.15583e-05
unt	Ti-IMAC	YDR229W	PDNNTEQLQGS[+79.966331]PS[+79.966331]SDQR	PDNNTEQLQGSPSSDQR	1309.4	10(0,0):17.5568	12(0,1):0	3	2.926	0.000139	9.15583e-05
unt	Ti-IMAC	YLR138W	KRT[+79.966331]LT[+79.966331]PAPPR	KRTLTPAPPR	1309.6	2(0,0):1000	4(0,0):1000	3	1.624	0.00214	9.15583e-05
unt	Ti-IMAC	YGR186W	MGQNGSNSSS[+79.966331]PGVPNGDNSR	MGQNGSNSSSPGVPNGDNSR	1309.7	9(-4,0):12.5714	null	3	2.582	3.25e-05	9.15583e-05
unt	Ti-IMAC	YNL069C	KVSS[+79.966331]ASAAASESDVAK	KVSSASAAASESDVAK	1310.1	3(-1,0):10.2828	null	2	2.261	6e-08	9.15583e-05
unt	Ti-IMAC	YHL023C	RPS[+79.966331]MDYK	RPSMDYK	1310.3	2(0,0):26.7948	null	2	0.944	1.41	0.00495016
unt	Ti-IMAC	YDL223C	AATS[+79.966331]PVTHTHGHSSATTSPVTHTHGHASVK	AATSPVTHTHGHSSATTSPVTHTHGHASVK	1310.5	3(-1,0):0	null	3	1.431	0.000893	0.000247893
unt	Ti-IMAC	YOL060C	IITTHTPHS[+79.966331]S[+79.966331]KEPS[+79.966331]PAPHSNDK	IITTHTPHSSKEPSPAPHSNDK	1310.6	8(-6,0):4.4862	9(-7,0):9.52875	3	1.022	0.973	0.00848244
unt	Ti-IMAC	YGR186W	MGQNGSNSS[+79.966331]SPGVPNGDNSR	MGQNGSNSSSPGVPNGDNSR	1310.8	8(0,1):0	null	2	2.316	2.1e-08	9.15583e-05
unt	Ti-IMAC	YOL109W	LEETKES[+79.966331]LQNKGQEVK	LEETKESLQNKGQEVK	1311	6(0,0):73.3109	null	2	3.608	1e-09	9.15583e-05
unt	Ti-IMAC	YOL109W	LEETKES[+79.966331]LQNKGQEVK	LEETKESLQNKGQEVK	1312	6(0,0):33.6334	null	3	3.216	8.63e-06	9.15583e-05
unt	Ti-IMAC	YGR129W	NLATQTQNSSKQDSS[+79.966331]ADEEDNKNVPK	NLATQTQNSSKQDSSADEEDNKNVPK	1312.2	14(0,0):14.2316	null	3	4.789	1e-09	9.15583e-05
unt	Ti-IMAC	YPR041W	SQNAPSDGTGSST[+79.966331]PQHHDEDEDELSR	SQNAPSDGTGSSTPQHHDEDEDELSR	1312.3	12(-1,0):11.5568	null	4	5.383	0	9.15583e-05
unt	Ti-IMAC	YLR403W	RPS[+79.966331]VSNPPYHR	RPSVSNPPYHR	1312.4	2(0,0):42.6519	null	2	2.036	5.04e-05	9.15583e-05
unt	Ti-IMAC	YOL109W	LEETKES[+79.966331]LQNKGQEVK	LEETKESLQNKGQEVK	1312.5	6(0,0):86.6218	null	2	3.468	0	9.15583e-05
unt	Ti-IMAC	YDR309C	SLLETPNS[+79.966331]NKDS[+79.966331]AKAFFPSR	SLLETPNSNKDSAKAFFPSR	1312.7	7(-7,0):4.4862	11(0,0):30.0803	3	1.807	0.294	0.00279623
unt	Ti-IMAC	YKR019C	RLSSS[+79.966331]S[+79.966331]MEPATNKDSNK	RLSSSSMEPATNKDSNK	1313.1	4(-2,0):5.2873	5(-3,0):2.97257	3	2.525	4.9e-05	9.15583e-05
unt	Ti-IMAC	YCL014W	AADVENLS[+79.966331]DDDEHRQNESR	AADVENLSDDDEHRQNESR	1313.1	7(0,0):32.2519	null	2	1.445	0.0047	0.000321337
unt	Ti-IMAC	YML100W	SATRS[+79.966331]PSAFNR	SATRSPSAFNR	1313.4	4(0,0):14.2316	null	2	1.939	0.00131	0.000173235
unt	Ti-IMAC	YBR102C	S[+79.966331]M[+15.994915]GGSITPGR	SMGGSITPGR	1314	0(0,0):49.6032	null	2	1.188	0.0745	0.00158194
unt	Ti-IMAC	YPR041W	SQNAPSDGTGSST[+79.966331]PQHHDEDEDELSR	SQNAPSDGTGSSTPQHHDEDEDELSR	1314.1	12(0,0):16.224	null	2	3.787	0	9.15583e-05
unt	Ti-IMAC	YFR017C	ESS[+79.966331]IGEHAPGAER	ESSIGEHAPGAER	1315	2(-1,0):6.46661	null	2	2.023	1.36e-05	9.15583e-05
unt	Ti-IMAC	YML100W	SATRS[+79.966331]PSAFNR	SATRSPSAFNR	1315.3	4(0,0):15.4977	null	2	2.26	0.00208	9.15583e-05
unt	Ti-IMAC	YLR185W YDR500C	GKGTPS[+79.966331]FGK	GKGTPSFGK	1316.1	5(0,0):30.8348	null	2	1.614	6.5e-05	9.15583e-05
unt	Ti-IMAC	YCL025C	QAQELEKNESS[+79.966331]DNIGANTGHK	QAQELEKNESSDNIGANTGHK	1316.4	10(-1,0):5.87771	null	3	3.573	3e-09	9.15583e-05
unt	Ti-IMAC	YER178W	YGGHSM[+15.994915]S[+79.966331]DPGTTYR	YGGHSMSDPGTTYR	1316.6	6(-6,0):3.46813	null	3	2.546	7.04e-06	9.15583e-05
unt	Ti-IMAC	YER164W	QSSNPSSGSAHEKEY[+79.966331]DSMDEEDCR	QSSNPSSGSAHEKEYDSMDEEDCR	1316.8	14(-9,2):9.64261	null	3	1.89	0.000885	0.00312848
unt	Ti-IMAC	YGL222C	KHS[+79.966331]PPS[+79.966331]SPSSTTTLGK	KHSPPSSPSSTTTLGK	1317.2	2(0,0):36.5564	5(0,0):13.2658	3	2.38	0.15	0.000247893
unt	Ti-IMAC	YGL222C	KHS[+79.966331]PPSS[+79.966331]PSSTTTLGK	KHSPPSSPSSTTTLGK	1317.2	2(0,0):44.732	6(0,2):10.3339	2	2.591	1e-09	9.15583e-05
unt	Ti-IMAC	YFR017C	ESS[+79.966331]IGEHAPGAER	ESSIGEHAPGAER	1317.3	2(-1,0):0	null	3	2.528	4.41e-06	9.15583e-05
unt	Ti-IMAC	YDL173W	KVAS[+79.966331]NGGNEEDEIR	KVASNGGNEEDEIR	1317.6	3(0,0):1000	null	2	3.029	5.3e-08	9.15583e-05
unt	Ti-IMAC	YER178W	YGGHS[+79.966331]M[+15.994915]SDPGTTYR	YGGHSMSDPGTTYR	1317.6	4(0,0):18.8756	null	2	2.283	1.05e-06	9.15583e-05
unt	Ti-IMAC	YDR397C	SRLHHNSVSDPVKSEDS[+79.966331]S	SRLHHNSVSDPVKSEDSS	1318	16(0,1):0	null	3	3.904	0	9.15583e-05
unt	Ti-IMAC	YBR086C	FDEDGKS[+79.966331]IRDAK	FDEDGKSIRDAK	1319.3	6(0,0):1000	null	3	2.099	0.000193	9.15583e-05
unt	Ti-IMAC	YBR086C	DAKSS[+79.966331]AES[+79.966331]SNATNNNTLGTESK	DAKSSAESSNATNNNTLGTESK	1319.5	4(-1,4):0	7(-4,0):4.92075	3	2.594	2.51e-05	9.15583e-05
unt	Ti-IMAC	YBR086C	FDEDGKS[+79.966331]IRDAK	FDEDGKSIRDAK	1319.8	6(0,0):1000	null	2	2.083	3.52e-06	9.15583e-05
unt	Ti-IMAC	YDR397C	SRLHHNSVSDPVKSEDS[+79.966331]S	SRLHHNSVSDPVKSEDSS	1319.8	16(0,1):0	null	4	2.568	0.000357	9.15583e-05
unt	Ti-IMAC	YJR059W	KRPTSPSISGS[+79.966331]GSGGNS[+79.966331]PSSSAGAR	KRPTSPSISGSGSGGNSPSSSAGAR	1320	10(0,2):3.46813	16(0,0):13.9884	3	3.78	9.2e-08	9.15583e-05
unt	Ti-IMAC	YOL130W	STS[+79.966331]QKS[+79.966331]DADDDTLER	STSQKSDADDDTLER	1321	2(-2,0):9.82305	5(0,0):14.7665	3	1.395	0.0104	0.000247893
unt	Ti-IMAC	YDR397C	SRLHHNSVSDPVKS[+79.966331]EDSS	SRLHHNSVSDPVKSEDSS	1321.3	13(0,4):0	null	2	2.502	0	9.15583e-05
unt	Ti-IMAC	YBR086C	KPLATESTEKRNS[+79.966331]LVK	KPLATESTEKRNSLVK	1321.8	12(0,0):29.2773	null	3	1.864	0.00031	9.15583e-05
unt	Ti-IMAC	YBR086C	KPLATESTEKRNS[+79.966331]LVK	KPLATESTEKRNSLVK	1322.2	12(-6,0):12.1463	null	4	1.957	0.00269	0.000173235
unt	Ti-IMAC	YBR086C	SSAES[+79.966331]SNATNNNTLGTESK	SSAESSNATNNNTLGTESK	1322.7	4(-4,0):12.3227	null	2	3.358	2e-09	9.15583e-05
unt	Ti-IMAC	YEL032W	VRQPAS[+79.966331]NSGS[+79.966331]PIKSTPR	VRQPASNSGSPIKSTPR	1323.6	5(0,2):0	9(-2,0):10.3591	3	1.985	0.00162	0.000173235
unt	Ti-IMAC	YFL033C	KLS[+79.966331]MSNTTNR	KLSMSNTTNR	1323.9	2(0,0):51.6432	null	2	1.743	0.00193	9.15583e-05
unt	Ti-IMAC	YKL042W	[+42.010564]MNGS[+79.966331]PTPKR	MNGSPTPKR	1324.2	3(0,2):11.355	null	2	1.748	0.000208	9.15583e-05
unt	Ti-IMAC	YNL047C	AKSNENTTESVT[+79.966331]PQVTNEQHTR	AKSNENTTESVTPQVTNEQHTR	1324.4	11(0,0):39.8036	null	3	3.793	2.3e-08	9.15583e-05
unt	Ti-IMAC	YNL098C	TNIDNSTGQAGQANAQS[+79.966331]ANT[+79.966331]VNNR	TNIDNSTGQAGQANAQSANTVNNR	1324.7	16(0,0):27.1288	19(0,0):36.8216	3	2.457	0.0378	9.15583e-05
unt	Ti-IMAC	YPR132W YGR118W	SS[+79.966331]PFGGSSHAK	SSPFGGSSHAK	1325.1	1(-1,0):0	null	2	1.206	2.03	0.00199757
unt	Ti-IMAC	YLR319C	S[+79.966331]KLYGNNNNDDDRNINSAENK	SKLYGNNNNDDDRNINSAENK	1325.3	0(0,0):45.7067	null	3	1.578	0.05	0.000607672
unt	Ti-IMAC	YHR159W	HSS[+79.966331]VSVPNAM[+15.994915]SK	HSSVSVPNAMSK	1325.4	2(0,0):36.8328	null	2	2.193	4.8e-08	9.15583e-05
unt	Ti-IMAC	YBR054W	AQEEEEDVAT[+79.966331]DS[+79.966331]E	AQEEEEDVATDSE	1325.9	9(0,0):1000	11(0,0):1000	2	1.513	2.16e-05	9.15583e-05
unt	Ti-IMAC	YOR295W	EKPIVS[+79.966331]DSEQSDTK	EKPIVSDSEQSDTK	1326.1	5(0,0):21.3031	null	2	1.72	0.000231	9.15583e-05
unt	Ti-IMAC	YMR058W	QVNEDRHS[+79.966331]TEKHQFLTK	QVNEDRHSTEKHQFLTK	1327.1	7(0,1):0	null	4	1.871	0.0659	0.0072861
unt	Ti-IMAC	YMR058W	QVNEDRHS[+79.966331]TEKHQFLTK	QVNEDRHSTEKHQFLTK	1327.4	7(0,0):14.2316	null	3	2.439	0.000826	0.000321337
unt	Ti-IMAC	YBR086C	DAKS[+79.966331]SAES[+79.966331]SNATNNNTLGTESK	DAKSSAESSNATNNNTLGTESK	1327.7	3(0,5):6.9719	7(-3,1):8.65157	3	1.571	0.0706	0.000818026
unt	Ti-IMAC	YDR293C	KRSST[+79.966331]INNDSDSLSSPTK	KRSSTINNDSDSLSSPTK	1327.7	4(-2,0):10.3339	null	3	2.413	0.000155	9.15583e-05
unt	Ti-IMAC	YOR189W	IEDTS[+79.966331]PPSANSR	IEDTSPPSANSR	1328.7	4(0,0):22.8533	null	2	2.286	1.71e-06	9.15583e-05
unt	Ti-IMAC	YHR058C	VPTDTSTTATAATNGNNAGGGS[+79.966331]NK	VPTDTSTTATAATNGNNAGGGSNK	1328.9	21(0,0):49.362	null	3	4.142	9.12e-07	9.15583e-05
unt	Ti-IMAC	YDR054C	KQPHKAEDES[+79.966331]EDVEDVER	KQPHKAEDESEDVEDVER	1329	9(0,0):1000	null	3	2.741	2.69e-06	9.15583e-05
unt	Ti-IMAC	YJL115W	RKIEGGS[+79.966331]TDIESTPK	RKIEGGSTDIESTPK	1329.1	6(0,1):0	null	3	1.708	0.0267	0.000672545
unt	Ti-IMAC	YDR397C	LHHNS[+79.966331]VSDPVKSEDS[+79.966331]S	LHHNSVSDPVKSEDSS	1329.2	4(0,2):8.65157	14(0,1):0	2	2.465	3e-09	9.15583e-05
unt	Ti-IMAC	YCR088W	KSFTPSKS[+79.966331]PAPVSK	KSFTPSKSPAPVSK	1329.3	7(-2,0):12.1958	null	2	2.402	0.000388	9.15583e-05
unt	Ti-IMAC	YKL068W	LTEKAHS[+79.966331]PQTDLKDDHDESTPDPQSK	LTEKAHSPQTDLKDDHDESTPDPQSK	1329.4	6(0,0):22.1623	null	3	3.596	1e-09	9.15583e-05
unt	Ti-IMAC	YNL098C	TQTDRTNIDNST[+79.966331]GQAGQANAQSANTVNNR	TQTDRTNIDNSTGQAGQANAQSANTVNNR	1329.9	11(0,0):18.8756	null	3	4.673	0	9.15583e-05
unt	Ti-IMAC	YHR058C	VPTDTSTTATAATNGNNAGGGS[+79.966331]NK	VPTDTSTTATAATNGNNAGGGSNK	1330.4	21(0,0):38.0501	null	2	3.578	0	9.15583e-05
unt	Ti-IMAC	YDL226C	SAT[+79.966331]PANSSNGANFQK	SATPANSSNGANFQK	1330.9	2(-2,0):0	null	2	2.494	0	9.15583e-05
unt	Ti-IMAC	YKL068W	LTEKAHS[+79.966331]PQTDLKDDHDESTPDPQSK	LTEKAHSPQTDLKDDHDESTPDPQSK	1331	6(0,0):20.3302	null	4	3.894	3e-09	9.15583e-05
unt	Ti-IMAC	YCR034W	NVPT[+79.966331]PS[+79.966331]PS[+79.966331]PKPQHR	NVPTPSPSPKPQHR	1331.1	3(0,0):1000	5(0,0):1000	3	1.64	0.000517	9.15583e-05
unt	Ti-IMAC	YDR397C	LHHNS[+79.966331]VSDPVKSEDS[+79.966331]S	LHHNSVSDPVKSEDSS	1331.2	4(0,0):24.1536	14(0,1):0	3	2.381	0.00046	9.15583e-05
unt	Ti-IMAC	YKL068W	LTEKAHSPQT[+79.966331]DLKDDHDESTPDPQSK	LTEKAHSPQTDLKDDHDESTPDPQSK	1331.6	9(0,0):17.2497	null	3	4.107	0	9.15583e-05
unt	Ti-IMAC	YML112W	DSITSS[+79.966331]STTT[+79.966331]PPSSQQK	DSITSSSTTTPPSSQQK	1331.7	5(0,0):13.24	9(-1,0):10.2828	2	2.339	4.62	0.000672545
unt	Ti-IMAC	YHR058C	VPTDTSTTATAATNGNNAGGGS[+79.966331]NK	VPTDTSTTATAATNGNNAGGGSNK	1331.8	21(0,0):63.9143	null	2	4.722	0	9.15583e-05
unt	Ti-IMAC	YDR293C	KRS[+79.966331]STINNDSDSLSS[+79.966331]PTK	KRSSTINNDSDSLSSPTK	1331.9	2(0,2):0	14(0,0):17.5331	2	1.298	0.183	0.00860585
unt	Ti-IMAC	YLR219W	TTQVTDPS[+79.966331]GRTQSITKK	TTQVTDPSGRTQSITKK	1332.1	7(0,7):9.39406	null	3	2.276	0.00383	9.15583e-05
unt	Ti-IMAC	YMR058W	QVNEDRHS[+79.966331]TEKHQFLTK	QVNEDRHSTEKHQFLTK	1332.4	7(0,1):9.34047	null	2	1.409	0.00438	0.00279623
unt	Ti-IMAC	YNL152W	LDSSSPNSHPHPS[+79.966331]GLNSPK	LDSSSPNSHPHPSGLNSPK	1333.4	12(0,4):0	null	3	2.796	3.64e-05	9.15583e-05
unt	Ti-IMAC	YCR034W	NVPT[+79.966331]PS[+79.966331]PS[+79.966331]PKPQHR	NVPTPSPSPKPQHR	1333.7	3(0,0):1000	5(0,0):1000	2	1.322	0.00937	0.000247893
unt	Ti-IMAC	YHR158C	TPS[+79.966331]DASISDQSR	TPSDASISDQSR	1334.2	2(0,0):24.2082	null	2	2.392	1.32e-05	9.15583e-05
unt	Ti-IMAC	YDR054C	KQPHKAEDES[+79.966331]EDVEDVER	KQPHKAEDESEDVEDVER	1334.7	9(0,0):1000	null	2	1.987	1.76e-06	9.15583e-05
unt	Ti-IMAC	YGL253W YFR053C	KGS[+79.966331]MADVPK	KGSMADVPK	1334.9	2(0,0):1000	null	2	1.714	3.76e-05	9.15583e-05
unt	Ti-IMAC	YNL079C	QLSEDSHHLQSNNDNFS[+79.966331]KK	QLSEDSHHLQSNNDNFSKK	1335	16(-6,0):11.978	null	3	2.587	0.00156	0.000173235
unt	Ti-IMAC	YJR009C YJL052W YGR192C	TVDGPS[+79.966331]HKDWR	TVDGPSHKDWR	1335.3	5(0,0):27.7447	null	3	0.912	0.423	0.00279623
unt	Ti-IMAC	YPL043W	AQPEM[+15.994915]NDKDDNES[+79.966331]GNEDAEENHDDEEDENEEEDRQVDQASK	AQPEMNDKDDNESGNEDAEENHDDEEDENEEEDRQVDQASK	1335.7	12(0,0):64.1944	null	4	2.903	7.87e-07	9.15583e-05
unt	Ti-IMAC	YCL051W	LKSNDS[+79.966331]NEYSKS[+79.966331]EGQIR	LKSNDSNEYSKSEGQIR	1336	5(-3,3):1.5358	11(-2,0):7.52952	3	1.511	0.161	0.00171932
unt	Ti-IMAC	YBR188C	RVLQEPDRDNDDS[+79.966331]G	RVLQEPDRDNDDSG	1336.8	12(0,0):1000	null	2	0.9	0.133	0.000818026
unt	Ti-IMAC	YDR293C	KRSS[+79.966331]TINNDSDSLS[+79.966331]SPTK	KRSSTINNDSDSLSSPTK	1337.4	3(-1,1):3.97609	13(-2,3):8.65157	3	3.005	5.2e-08	9.15583e-05
unt	Ti-IMAC	YGR129W	NLATQTQNSS[+79.966331]KQDS[+79.966331]SADEEDNKNVPK	NLATQTQNSSKQDSSADEEDNKNVPK	1337.5	9(-1,5):0	13(-8,1):0	3	3.035	1.66e-07	9.15583e-05
unt	Ti-IMAC	YNL069C	VSSASAAAS[+79.966331]ESDVAK	VSSASAAASESDVAK	1337.6	8(0,2):6.59058	null	2	1.835	0.0154	0.000533659
unt	Ti-IMAC	YBL103C	VRS[+79.966331]PS[+79.966331]SSFR	VRSPSSSFR	1338.2	2(0,4):7.97117	4(0,2):0	3	1.177	0.407	0.000533659
unt	Ti-IMAC	YBL103C	VRS[+79.966331]PS[+79.966331]SSFR	VRSPSSSFR	1339.4	2(0,0):30.6566	4(0,2):0	2	1.291	0.0437	0.00116933
unt	Ti-IMAC	YHL015W	[+42.010564]S[+79.966331]DFQKEK	SDFQKEK	1339.6	0(0,0):1000	null	2	0.932	0.254	0.000818026
unt	Ti-IMAC	YMR173W	KSS[+79.966331]YGSNNDDSYGSNNDDSYGSSNK	KSSYGSNNDDSYGSNNDDSYGSSNK	1339.7	2(-1,1):0	null	3	2.998	0.0148	0.000173235
unt	Ti-IMAC	YNL175C	S[+79.966331]ETELSKEDAVTKK	SETELSKEDAVTKK	1340	0(0,0):14.966	null	3	2.418	6.5e-05	9.15583e-05
unt	Ti-IMAC	YBR188C	RVLQEPDRDNDDS[+79.966331]G	RVLQEPDRDNDDSG	1340.2	12(0,0):1000	null	3	1.827	0.00018	9.15583e-05
unt	Ti-IMAC	YMR173W	KSSYGSNNDDS[+79.966331]Y[+79.966331]GSNNDDSYGSSNK	KSSYGSNNDDSYGSNNDDSYGSSNK	1340.6	10(-9,8):0	11(-10,2):0	3	2.156	0.0114	0.000247893
unt	Ti-IMAC	YML113W	TQPS[+79.966331]PAAHITK	TQPSPAAHITK	1340.9	3(0,0):30.6566	null	2	1.379	0.000259	9.15583e-05
unt	Ti-IMAC	YHR132W-A	QGS[+79.966331]ISSGPPPR	QGSISSGPPPR	1341.2	2(0,0):37.4092	null	2	1.89	1.29e-06	9.15583e-05
unt	Ti-IMAC	YBR112C	M[+15.994915]REEEQTSQEKS[+79.966331]PQENTLPR	MREEEQTSQEKSPQENTLPR	1341.3	11(0,0):39.0749	null	3	3.599	2.8e-08	9.15583e-05
unt	Ti-IMAC	YGL023C	SSHS[+79.966331]SKLGEGQIDGR	SSHSSKLGEGQIDGR	1341.6	3(0,0):16.224	null	2	1.765	2.31e-05	9.15583e-05
unt	Ti-IMAC	YBR189W	KAEAS[+79.966331]GEAAEEAEDEE	KAEASGEAAEEAEDEE	1341.6	4(0,0):1000	null	2	1.815	6.16e-05	9.15583e-05
unt	Ti-IMAC	YLR248W	SSGTNNKDVSQITSS[+79.966331]PK	SSGTNNKDVSQITSSPK	1342.4	14(0,0):24.437	null	2	3.02	1.5e-08	9.15583e-05
unt	Ti-IMAC	YJR083C	VTT[+79.966331]PLKPK	VTTPLKPK	1342.5	2(0,0):28.8739	null	2	1.558	0.000158	9.15583e-05
unt	Ti-IMAC	YGR229C	SQQGLSHVTSTGSSS[+79.966331]SM[+15.994915]ER	SQQGLSHVTSTGSSSSMER	1342.6	14(-1,1):0	null	3	3.94	3.1e-08	9.15583e-05
unt	Ti-IMAC	YHL007C	APAQETVTT[+79.966331]PTSKPAQAR	APAQETVTTPTSKPAQAR	1342.6	8(-1,0):6.59058	null	3	3.26	0.011	9.15583e-05
unt	Ti-IMAC	YNL175C	SET[+79.966331]ELSKEDAVTKK	SETELSKEDAVTKK	1342.8	2(-2,0):0	null	2	2.697	4.25e-06	9.15583e-05
unt	Ti-IMAC	YGL140C	IAS[+79.966331]HKAGQNADGLPK	IASHKAGQNADGLPK	1342.9	2(0,0):1000	null	3	1.995	0.000491	9.15583e-05
unt	Ti-IMAC	YBR112C	M[+15.994915]REEEQTSQEKS[+79.966331]PQENTLPR	MREEEQTSQEKSPQENTLPR	1343.5	11(0,0):16.615	null	4	4.238	1.4e-08	9.15583e-05
unt	Ti-IMAC	YML064C	KPS[+79.966331]SSPSSKAPSPGVNT[+79.966331]	KPSSSPSSKAPSPGVNT	1343.8	2(0,2):0	16(0,0):18.3423	2	1.083	2.36	0.00560735
unt	Ti-IMAC	YDR293C	NNS[+79.966331]GYYHNSYDNNNNSNNPGSNSHR	NNSGYYHNSYDNNNNSNNPGSNSHR	1343.9	2(0,0):16.209	null	4	4.342	9.5e-08	9.15583e-05
unt	Ti-IMAC	YMR043W	[+42.010564]SDIEEGT[+79.966331]PTNNGQQK	SDIEEGTPTNNGQQK	1344.1	6(-6,2):4.78655	null	2	0.896	0.248	0.00501729
unt	Ti-IMAC	YPR041W	SQNAPSDGTGSST[+79.966331]PQHHDEDEDELSR	SQNAPSDGTGSSTPQHHDEDEDELSR	1344.2	12(-12,0):10.2828	null	2	1.161	5.25e-05	9.15583e-05
unt	Ti-IMAC	YLR248W	SSGTNNKDVSQITSS[+79.966331]PK	SSGTNNKDVSQITSSPK	1344.8	14(-1,0):9.82305	null	3	3.701	4.2e-08	9.15583e-05
unt	Ti-IMAC	YCR088W	SFTPSKS[+79.966331]PAPVSKK	SFTPSKSPAPVSKK	1345.1	6(0,0):34.4881	null	3	2.645	3.92e-05	9.15583e-05
unt	Ti-IMAC	YDR293C	NNS[+79.966331]GYYHNSYDNNNNSNNPGSNSHR	NNSGYYHNSYDNNNNSNNPGSNSHR	1345.1	2(0,0):24.8358	null	3	4.763	4e-09	9.15583e-05
unt	Ti-IMAC	YNL076W	LDNTS[+79.966331]IANS[+79.966331]NGNGNDDTSNQR	LDNTSIANSNGNGNDDTSNQR	1345.2	4(-1,0):10.3339	8(0,0):22.9059	3	3.51	3.03e-05	9.15583e-05
unt	Ti-IMAC	YML113W	TQPS[+79.966331]PAAHITK	TQPSPAAHITK	1345.4	3(0,0):35.7774	null	3	1.799	0.000198	9.15583e-05
unt	Ti-IMAC	YDR054C	KQPHKAEDES[+79.966331]EDVEDVER	KQPHKAEDESEDVEDVER	1345.4	9(0,0):1000	null	4	2.354	0.00645	0.000247893
unt	Ti-IMAC	YLR219W	RLS[+79.966331]TSS[+79.966331]AAPPTSR	RLSTSSAAPPTSR	1346	2(0,2):0	5(-2,0):9.34047	2	1.249	0.114	0.00898223
unt	Ti-IMAC	YPL089C	GM[+15.994915]NQS[+79.966331]ENDDDENNDEDDDDHGNFER	GMNQSENDDDENNDEDDDDHGNFER	1346.3	4(0,0):1000	null	3	5.506	3e-09	9.15583e-05
unt	Ti-IMAC	YLR429W	EVKQEAPKS[+79.966331]PSPLK	EVKQEAPKSPSPLK	1346.9	8(0,2):8.51547	null	3	3.148	6.12e-07	9.15583e-05
unt	Ti-IMAC	YDR397C	SRLHHNSVSDPVKS[+79.966331]EDS[+79.966331]S	SRLHHNSVSDPVKSEDSS	1347.1	13(0,0):14.0618	16(0,1):0	3	3.655	3e-09	9.15583e-05
unt	Ti-IMAC	YBL061C	[+42.010564]ASS[+79.966331]PQVHPYKK	ASSPQVHPYKK	1347.2	2(-1,0):7.38062	null	2	2.089	0.00023	9.15583e-05
unt	Ti-IMAC	YMR005W	[+42.010564]ANS[+79.966331]PKKPSDGTGVSASDTPK	ANSPKKPSDGTGVSASDTPK	1347.5	2(0,5):4.14733	null	3	2.156	0.000535	9.15583e-05
unt	Ti-IMAC	YLR429W	EVKQEAPKS[+79.966331]PSPLK	EVKQEAPKSPSPLK	1347.7	8(0,0):21.3031	null	2	2.534	2.7e-06	9.15583e-05
unt	Ti-IMAC	YBL061C	[+42.010564]AS[+79.966331]SPQVHPYKK	ASSPQVHPYKK	1347.7	1(0,1):0	null	3	2.287	8.28e-06	9.15583e-05
unt	Ti-IMAC	YBR245C	AAYGDIS[+79.966331]DEEEKKQK	AAYGDISDEEEKKQK	1347.9	6(0,0):18.4127	null	3	1.459	0.0335	0.000672545
unt	Ti-IMAC	YJR043C	RPATS[+79.966331]TPPRKPS[+79.966331]PVVK	RPATSTPPRKPSPVVK	1348.1	4(-1,1):4.78655	11(0,0):22.9835	3	2.137	0.00102	9.15583e-05
unt	Ti-IMAC	YHL002W	HNMSTQADNS[+79.966331]DDEELQK	HNMSTQADNSDDEELQK	1348.1	9(0,0):92.8698	null	2	4.304	0	9.15583e-05
unt	Ti-IMAC	YML112W	TRDSITSSST[+79.966331]TT[+79.966331]PPSSQQK	TRDSITSSSTTTPPSSQQK	1348.5	9(-3,1):7.48087	11(-1,0):10.3339	3	1.205	3.53	0.00677171
unt	Ti-IMAC	YNL076W	LDNTS[+79.966331]IANS[+79.966331]NGNGNDDTSNQR	LDNTSIANSNGNGNDDTSNQR	1348.6	4(0,0):13.24	8(0,0):42.8082	2	2.976	0.00435	9.15583e-05
unt	Ti-IMAC	YKL112W	GLDDESGPTHGNDS[+79.966331]GNHRHNEEDDVHTQMTK	GLDDESGPTHGNDSGNHRHNEEDDVHTQMTK	1348.9	13(0,0):14.866	null	3	1.11	0.133	0.00444444
unt	Ti-IMAC	YMR005W	[+42.010564]ANS[+79.966331]PKKPSDGTGVSASDTPK	ANSPKKPSDGTGVSASDTPK	1349	2(0,0):16.42	null	2	0.901	0.0557	0.00391081
unt	Ti-IMAC	YFL013C	KPSIGGDKSEEDGEGEDDKS[+79.966331]EETVEETR	KPSIGGDKSEEDGEGEDDKSEETVEETR	1349.2	19(-17,7):7.06893	null	3	1.311	0.0262	0.00123735
unt	Ti-IMAC	YBR188C	VLQEPDRDNDDS[+79.966331]G	VLQEPDRDNDDSG	1349.4	11(0,0):1000	null	2	1.781	9.9e-08	9.15583e-05
unt	Ti-IMAC	YPR041W	SQNAPSDGTGSST[+79.966331]PQHHDEDEDELSR	SQNAPSDGTGSSTPQHHDEDEDELSR	1349.5	12(0,0):13.2658	null	3	3.794	5.7e-08	9.15583e-05
unt	Ti-IMAC	YML093W	TAQSNGNDDEDAS[+79.966331]PQLK	TAQSNGNDDEDASPQLK	1349.6	12(0,0):126.525	null	2	3.508	0	9.15583e-05
unt	Ti-IMAC	YKL112W	GLDDESGPTHGNDS[+79.966331]GNHRHNEEDDVHTQMTK	GLDDESGPTHGNDSGNHRHNEEDDVHTQMTK	1349.8	13(0,0):13.1252	null	4	4.328	2e-09	9.15583e-05
unt	Ti-IMAC	YBL103C	S[+79.966331]PSSSFR	SPSSSFR	1349.9	0(0,0):19.1895	null	2	0.877	0.079	0.00572815
unt	Ti-IMAC	YML052W	KSHERPDDVS[+79.966331]V	KSHERPDDVSV	1350	9(0,0):151.623	null	2	1.758	4.87e-07	9.15583e-05
unt	Ti-IMAC	YLR403W	RPS[+79.966331]VSNPPYHR	RPSVSNPPYHR	1350	2(0,2):9.64261	null	3	2.429	5.83e-07	9.15583e-05
unt	Ti-IMAC	YNL183C	ARQSS[+79.966331]IYS[+79.966331]ASR	ARQSSIYSASR	1350.2	4(0,2):7.48087	7(0,0):28.8739	2	1.595	0.245	0.000672545
unt	Ti-IMAC	YDR186C	FPNSQQPDSAGAS[+79.966331]SPKR	FPNSQQPDSAGASSPKR	1350.3	12(0,1):8.65157	null	3	4.692	1e-09	9.15583e-05
unt	Ti-IMAC	YOR153W	NANDPENVGERS[+79.966331]DLSSDRK	NANDPENVGERSDLSSDRK	1350.4	11(0,4):1.05502	null	3	1.812	0.0379	0.000533659
unt	Ti-IMAC	YMR173W	NSYGSSNYGSSNNDDSYGS[+79.966331]SNRGGR	NSYGSSNYGSSNNDDSYGSSNRGGR	1350.5	18(-3,0):4.08456	null	3	3.05	1.25e-06	9.15583e-05
unt	Ti-IMAC	YML093W	TAQSNGNDDEDAS[+79.966331]PQLK	TAQSNGNDDEDASPQLK	1350.6	12(0,0):71.9838	null	3	3.544	6e-09	9.15583e-05
unt	Ti-IMAC	YML112W	DSITSSSTTT[+79.966331]PPSSQQK	DSITSSSTTTPPSSQQK	1350.7	9(0,0):13.24	null	2	3.016	1.21e-06	9.15583e-05
unt	Ti-IMAC	YIL154C	DSNVSS[+79.966331]LSR	DSNVSSLSR	1350.8	5(-1,0):7.38062	null	2	1.649	0.0115	0.000173235
unt	Ti-IMAC	YCR042C	LIGQNGEES[+79.966331]EKEKEDT[+79.966331]PEHDEEEEGKPAR	LIGQNGEESEKEKEDTPEHDEEEEGKPAR	1351.9	8(0,0):1000	15(0,0):1000	3	2.561	1.74e-05	9.15583e-05
unt	Ti-IMAC	YHL002W	HNMSTQADNS[+79.966331]DDEELQK	HNMSTQADNSDDEELQK	1352.3	9(0,0):112.193	null	3	4.442	1e-09	9.15583e-05
unt	Ti-IMAC	YER149C	SST[+79.966331]NMGGTDKFNK	SSTNMGGTDKFNK	1352.4	2(0,0):19.8431	null	3	2.141	2.61e-06	9.15583e-05
unt	Ti-IMAC	YER149C	SST[+79.966331]NMGGTDKFNK	SSTNMGGTDKFNK	1352.5	2(-2,0):0	null	2	2.247	3.72e-06	9.15583e-05
unt	Ti-IMAC	YIR006C	NEEQSSFSS[+79.966331]PSAK	NEEQSSFSSPSAK	1352.6	8(-1,0):11.5056	null	2	2.532	1.75e-06	9.15583e-05
unt	Ti-IMAC	YDR507C	NKRAS[+79.966331]VINVEK	NKRASVINVEK	1352.7	4(0,0):1000	null	2	2.161	9.64e-05	9.15583e-05
unt	Ti-IMAC	YLR219W	RLS[+79.966331]TSS[+79.966331]AAPPTSR	RLSTSSAAPPTSR	1353	2(0,0):32.3958	5(0,0):19.3315	2	2.191	0.00198	9.15583e-05
unt	Ti-IMAC	YBR155W	[+42.010564]SS[+79.966331]VNANGGYTKPQK	SSVNANGGYTKPQK	1354.5	1(-1,0):7.93325	null	2	1.622	3.33e-05	9.15583e-05
unt	Ti-IMAC	YLR219W	RLS[+79.966331]TSSAAPPTSR	RLSTSSAAPPTSR	1354.7	2(0,0):22.8533	null	2	2.25	9.5e-06	9.15583e-05
unt	Ti-IMAC	YOR127W	QDSNVKLS[+79.966331]PASK	QDSNVKLSPASK	1354.9	7(0,0):27.0289	null	2	2.341	1.7e-05	9.15583e-05
unt	Ti-IMAC	YIL018W YFR031C-A	RNS[+79.966331]WPK	RNSWPK	1354.9	2(0,0):1000	null	2	0.669	0.652	0.00835765
unt	Ti-IMAC	YLR219W	RLS[+79.966331]TSSAAPPTSR	RLSTSSAAPPTSR	1355	2(0,3):0	null	3	2.337	0.00138	9.15583e-05
unt	Ti-IMAC	YKR100C	HNTRQS[+79.966331]SNENLIR	HNTRQSSNENLIR	1355.2	5(0,0):15.4977	null	3	1.732	0.000513	9.15583e-05
unt	Ti-IMAC	YJL076W	SSSKIEAPS[+79.966331]PSVNKK	SSSKIEAPSPSVNKK	1355.4	8(0,0):20.1669	null	3	1.73	0.139	0.00171932
unt	Ti-IMAC	YDR186C	FPNSQQPDS[+79.966331]AGASSPKR	FPNSQQPDSAGASSPKR	1355.6	8(0,0):40.3388	null	2	2.47	1.38e-06	9.15583e-05
unt	Ti-IMAC	YKR072C	TAVAS[+79.966331]TSGKQDADHNQSIECPR	TAVASTSGKQDADHNQSIECPR	1355.6	4(0,0):16.224	null	3	2.045	0.0169	9.15583e-05
unt	Ti-IMAC	YMR311C	EALKDEDEDEDDS[+79.966331]TTKEP	EALKDEDEDEDDSTTKEP	1355.7	12(0,2):7.48087	null	3	1.963	0.000123	9.15583e-05
unt	Ti-IMAC	YNL076W	LDNTSIANS[+79.966331]NGNGNDDTSNQR	LDNTSIANSNGNGNDDTSNQR	1356.6	8(0,0):27.1205	null	3	4.271	3.2e-08	9.15583e-05
unt	Ti-IMAC	YLR219W	RLS[+79.966331]TSS[+79.966331]AAPPTSR	RLSTSSAAPPTSR	1356.7	2(0,2):3.97609	5(-2,0):5.87771	3	2.18	0.00033	9.15583e-05
unt	Ti-IMAC	YPR079W	LRSS[+79.966331]PSASSSSLANR	LRSSPSASSSSLANR	1356.9	3(0,0):22.8533	null	2	2.055	0.284	0.000384763
unt	Ti-IMAC	YOR290C	QFEVS[+79.966331]DDEKNDKQAR	QFEVSDDEKNDKQAR	1357	4(0,0):1000	null	3	2.209	0.000171	9.15583e-05
unt	Ti-IMAC	YCR042C	LIGQNGEES[+79.966331]EKEKEDT[+79.966331]PEHDEEEEGKPAR	LIGQNGEESEKEKEDTPEHDEEEEGKPAR	1357.1	8(0,0):1000	15(0,0):1000	3	3.042	6.9e-07	9.15583e-05
unt	Ti-IMAC	YBR225W	IQPQSHISS[+79.966331]PPRTEK	IQPQSHISSPPRTEK	1357.3	8(-1,4):8.65157	null	3	1.962	0.000481	9.15583e-05
unt	Ti-IMAC	YBL092W	T[+79.966331]KFLSPSGHK	TKFLSPSGHK	1357.4	0(0,0):19.2422	null	3	1.125	2.74	0.00886009
unt	Ti-IMAC	YMR173W	NKNSYGSSNYGS[+79.966331]SNNDDSYGSSNR	NKNSYGSSNYGSSNNDDSYGSSNR	1357.7	11(0,0):17.3566	null	3	3.921	4.75e-07	9.15583e-05
unt	Ti-IMAC	YJR092W	HVS[+79.966331]SPFK	HVSSPFK	1357.7	2(0,1):0	null	2	1.31	0.000738	9.15583e-05
unt	Ti-IMAC	YNL076W	LDNTSIANS[+79.966331]NGNGNDDTSNQR	LDNTSIANSNGNGNDDTSNQR	1357.9	8(0,0):94.2853	null	2	4.293	0	9.15583e-05
unt	Ti-IMAC	YMR311C	EALKDEDEDEDDS[+79.966331]TTKEP	EALKDEDEDEDDSTTKEP	1358.1	12(0,1):0	null	2	1.428	5.11e-06	9.15583e-05
unt	Ti-IMAC	YPR041W	SQNAPSDGTGS[+79.966331]STPQHHDEDEDELSR	SQNAPSDGTGSSTPQHHDEDEDELSR	1358.5	10(-5,14):0	null	4	1.449	0.514	0.00495016
unt	Ti-IMAC	YOR290C	QFEVS[+79.966331]DDEKNDKQAR	QFEVSDDEKNDKQAR	1358.7	4(0,0):1000	null	2	2.243	0.000503	9.15583e-05
unt	Ti-IMAC	YCR042C	LIGQNGEES[+79.966331]EKEKEDT[+79.966331]PEHDEEEEGKPAR	LIGQNGEESEKEKEDTPEHDEEEEGKPAR	1359.1	8(0,0):1000	15(0,0):1000	4	3.143	2.6e-08	9.15583e-05
unt	Ti-IMAC	YDR130C	HSIQVT[+79.966331]PR	HSIQVTPR	1359.2	5(0,0):29.9272	null	2	1.282	0.0597	0.000173235
unt	Ti-IMAC	YGR129W	NLATQTQNS[+79.966331]S[+79.966331]KQDSSADEEDNKNVPK	NLATQTQNSSKQDSSADEEDNKNVPK	1359.5	8(0,6):2.9616	9(0,5):3.54781	4	3.798	2e-09	9.15583e-05
unt	Ti-IMAC	YMR140W	RNT[+79.966331]SHSITPIHDESTSASR	RNTSHSITPIHDESTSASR	1359.6	2(0,1):3.6122	null	4	2.47	0.000547	9.15583e-05
unt	Ti-IMAC	YPL226W	GTPKPVDT[+79.966331]DDEED	GTPKPVDTDDEED	1359.7	7(0,0):33.6334	null	2	1.524	0.00108	9.15583e-05
unt	Ti-IMAC	YML057W	IIENKTERPQSSTT[+79.966331]PIDSK	IIENKTERPQSSTTPIDSK	1359.9	13(0,0):13.2658	null	3	2.028	0.00157	9.15583e-05
unt	Ti-IMAC	YBR086C	AVDNDT[+79.966331]AGS[+79.966331]AGKKPLATESTEK	AVDNDTAGSAGKKPLATESTEK	1360.1	5(0,0):33.6321	8(0,0):43.9818	3	2.644	2.69e-05	9.15583e-05
unt	Ti-IMAC	YDR141C	MEAEENPSET[+79.966331]ETNDSHLDRK	MEAEENPSETETNDSHLDRK	1360.1	9(-2,5):3.46813	null	3	1.693	0.0794	0.00234325
unt	Ti-IMAC	YIL033C	SRS[+79.966331]SVM[+15.994915]FK	SRSSVMFK	1361.2	2(0,1):7.93325	null	2	1.335	0.0663	0.00144331
unt	Ti-IMAC	YMR086W	SNES[+79.966331]HLGFKK	SNESHLGFKK	1361.8	3(0,0):27.0472	null	3	1.492	0.105	0.000321337
unt	Ti-IMAC	YML072C	GSDHAPSGHHQY[+79.966331]HQLINHDANDTK	GSDHAPSGHHQYHQLINHDANDTK	1361.9	11(-10,11):3.52036	null	4	1.72	0.0615	0.000384763
unt	Ti-IMAC	YCR088W	EPVKT[+79.966331]PS[+79.966331]PAPAAK	EPVKTPSPAPAAK	1362	4(0,0):1000	6(0,0):1000	3	1.993	0.000165	9.15583e-05
unt	Ti-IMAC	YBR086C	AVDNDT[+79.966331]AGS[+79.966331]AGKKPLATESTEK	AVDNDTAGSAGKKPLATESTEK	1362.4	5(0,0):30.2119	8(0,0):37.2305	2	1.531	4.98e-05	9.15583e-05
unt	Ti-IMAC	YDR225W	ATKAS[+79.966331]QEL	ATKASQEL	1362.7	4(0,0):38.717	null	2	1.506	0.00123	9.15583e-05
unt	Ti-IMAC	YMR086W	INS[+79.966331]LTQR	INSLTQR	1362.8	2(0,0):28.5005	null	2	1.516	0.00674	9.15583e-05
unt	Ti-IMAC	YNL088W	MGSTSAT[+79.966331]S[+79.966331]KENTPEQDDVATK	MGSTSATSKENTPEQDDVATK	1363.4	6(-4,5):2.22422	7(-4,4):7.5535	3	2.426	0.0001	9.15583e-05
unt	Ti-IMAC	YML112W	DSITSSSTTT[+79.966331]PPSSQQK	DSITSSSTTTPPSSQQK	1363.7	9(-6,0):8.65157	null	3	1.636	0.0383	0.000247893
unt	Ti-IMAC	YOL080C	TVNVS[+79.966331]STTQY[+79.966331]APR	TVNVSSTTQYAPR	1363.8	4(-4,3):0	9(-9,0):10.3591	3	1.017	2.13	0.00365669
unt	Ti-IMAC	YOL004W	QNVSESSGS[+79.966331]DDGSSIASR	QNVSESSGSDDGSSIASR	1364.1	8(0,0):18.8756	null	2	2.53	9.7e-07	9.15583e-05
unt	Ti-IMAC	YML093W	EINGEFDNS[+79.966331]S[+79.966331]DNDKRHDAR	EINGEFDNSSDNDKRHDAR	1365.1	8(0,0):1000	9(0,0):1000	3	2.277	0.000813	9.15583e-05
unt	Ti-IMAC	YBR054W	SSDS[+79.966331]DSSIKEKLK	SSDSDSSIKEKLK	1365.3	3(0,3):2.97257	null	3	1.193	1.25	0.00339194
unt	Ti-IMAC	YBL103C	VRS[+79.966331]PSSSFR	VRSPSSSFR	1365.4	2(0,0):30.7046	null	2	1.489	0.0378	0.000321337
unt	Ti-IMAC	YOL145C	TLS[+79.966331]DS[+79.966331]DEDDDDVVKKPSHNK	TLSDSDEDDDDVVKKPSHNK	1365.6	2(-2,0):8.63001	4(0,0):35.7774	3	2.292	1.25e-07	9.15583e-05
unt	Ti-IMAC	YPR079W	LRSS[+79.966331]PSASSSS[+79.966331]LANR	LRSSPSASSSSLANR	1365.6	3(-1,0):8.5756	10(-1,0):11.5056	2	1.599	0.425	0.00319444
unt	Ti-IMAC	YPR041W	SQNAPSDGTGSST[+79.966331]PQHHDEDEDELSR	SQNAPSDGTGSSTPQHHDEDEDELSR	1365.7	12(-4,0):7.5535	null	3	2.698	2.08e-05	9.15583e-05
unt	Ti-IMAC	YNL309W	FVEKPNT[+79.966331]PPSSR	FVEKPNTPPSSR	1366	6(0,4):11.5568	null	2	1.219	0.00212	0.000247893
unt	Ti-IMAC	YLR429W	QEAPKS[+79.966331]PSPLK	QEAPKSPSPLK	1366.3	5(0,0):18.8756	null	2	2.037	0.000743	9.15583e-05
unt	Ti-IMAC	YDL025C	NTDS[+79.966331]DQEDQIKYNKPNDR	NTDSDQEDQIKYNKPNDR	1366.6	3(0,0):41.33	null	3	2.955	2.38e-06	9.15583e-05
unt	Ti-IMAC	YLR429W	QEAPKS[+79.966331]PSPLK	QEAPKSPSPLK	1366.6	5(0,0):20.1226	null	3	2.46	9.69e-05	9.15583e-05
unt	Ti-IMAC	YLR219W	STAGNNNDS[+79.966331]RANS[+79.966331]ITVK	STAGNNNDSRANSITVK	1366.8	8(0,0):28.3929	12(0,0):15.0304	3	2.341	0.00341	9.15583e-05
unt	Ti-IMAC	YER040W	SLQQNS[+79.966331]LSR	SLQQNSLSR	1366.8	5(0,0):18.8756	null	2	1.144	0.399	0.00854078
unt	Ti-IMAC	YER120W	TVPHENEKQTS[+79.966331]NSTPAPQNQIK	TVPHENEKQTSNSTPAPQNQIK	1366.9	10(0,3):4.08456	null	3	1.987	0.0215	0.000321337
unt	Ti-IMAC	YHR159W	GQAEDS[+79.966331]GDDSSLNMRK	GQAEDSGDDSSLNMRK	1367	5(0,0):56.6322	null	2	2.56	0	9.15583e-05
unt	Ti-IMAC	YLR219W	STAGNNNDS[+79.966331]RANS[+79.966331]ITVK	STAGNNNDSRANSITVK	1367.2	8(0,0):17.0866	12(0,0):30.7046	2	1.644	0.00803	0.000247893
unt	Ti-IMAC	YHR052W	SSS[+79.966331]ELEKESSESEAVKK	SSSELEKESSESEAVKK	1367.8	2(-2,0):6.97998	null	3	3.101	1.92e-06	9.15583e-05
unt	Ti-IMAC	YLR219W	STAGNNNDS[+79.966331]RANS[+79.966331]ITVK	STAGNNNDSRANSITVK	1368.7	8(0,0):30.07	12(0,0):30.7046	2	2.351	5.23e-07	9.15583e-05
unt	Ti-IMAC	YHL007C	HQQPVASSTVNS[+79.966331]NKS[+79.966331]STDIR	HQQPVASSTVNSNKSSTDIR	1369	11(-4,0):8.70097	14(0,0):13.2658	3	2.351	3.12	0.000460759
unt	Ti-IMAC	YLR429W	EVKQEAPKS[+79.966331]PS[+79.966331]PLK	EVKQEAPKSPSPLK	1369.2	8(0,0):1000	10(0,0):1000	3	2.192	0.00213	0.000173235
unt	Ti-IMAC	YHR159W	GQAEDS[+79.966331]GDDSSLNMRK	GQAEDSGDDSSLNMRK	1369.3	5(0,0):33.1965	null	3	2.923	9.3e-08	9.15583e-05
unt	Ti-IMAC	YPL043W	AQPEM[+15.994915]NDKDDNES[+79.966331]GNEDAEENHDDEEDENEEEDRQVDQASK	AQPEMNDKDDNESGNEDAEENHDDEEDENEEEDRQVDQASK	1369.5	12(0,0):22.3955	null	4	1.619	0.000406	0.000384763
unt	Ti-IMAC	YGR116W	VGDEGNAAES[+79.966331]ES[+79.966331]DNVAASR	VGDEGNAAESESDNVAASR	1369.6	9(0,0):44.7336	11(0,0):50.2214	2	2.791	2.06e-07	9.15583e-05
unt	Ti-IMAC	YBR150C	TLEPGEEYHHSNGTNTDNNETTGADDT[+79.966331]DDNNNNNNNNNK	TLEPGEEYHHSNGTNTDNNETTGADDTDDNNNNNNNNNK	1369.7	26(-26,0):5.84151	null	4	2.242	0.00203	0.000247893
unt	Ti-IMAC	YDR155C	KVESLGS[+79.966331]PSGATK	KVESLGSPSGATK	1370.2	6(0,0):13.2658	null	2	2.365	2e-09	9.15583e-05
unt	Ti-IMAC	YNL156C	NTVS[+79.966331]SNNLER	NTVSSNNLER	1370.5	3(0,1):11.5056	null	2	1.724	0.000761	9.15583e-05
unt	Ti-IMAC	YLR187W	SEANSS[+79.966331]PKPQKLEVK	SEANSSPKPQKLEVK	1370.6	5(-1,0):5.87771	null	3	2.415	4.78e-06	9.15583e-05
unt	Ti-IMAC	YBL103C	VRS[+79.966331]PSSSFR	VRSPSSSFR	1370.8	2(0,0):26.4212	null	3	1.77	8.6e-05	9.15583e-05
unt	Ti-IMAC	YLR429W	EVKQEAPKS[+79.966331]PS[+79.966331]PLK	EVKQEAPKSPSPLK	1370.9	8(0,0):1000	10(0,0):1000	2	1.994	0.000278	9.15583e-05
unt	Ti-IMAC	YMR005W	[+42.010564]ANS[+79.966331]PKKPSDGTGVSASDTPK	ANSPKKPSDGTGVSASDTPK	1371	2(0,5):9.39406	null	3	2.135	4.44e-05	9.15583e-05
unt	Ti-IMAC	YLR187W	SEANS[+79.966331]SPKPQKLEVK	SEANSSPKPQKLEVK	1371.5	4(0,1):0	null	2	2.124	0.000361	9.15583e-05
unt	Ti-IMAC	YOL004W	QNVSESS[+79.966331]GSDDGSSIASR	QNVSESSGSDDGSSIASR	1371.6	6(-3,7):5.94807	null	3	1.25	1.3	0.00785671
unt	Ti-IMAC	YOL100W	DLPTS[+79.966331]KS[+79.966331]PSPKPR	DLPTSKSPSPKPR	1372	4(-1,4):4.78655	6(-3,2):9.64261	3	1.39	0.649	0.00482632
unt	Ti-IMAC	YMR037C	RSS[+79.966331]VVIESTK	RSSVVIESTK	1372.2	2(0,0):13.24	null	2	2.478	3.96e-06	9.15583e-05
unt	Ti-IMAC	YLR219W	STAGNNNDS[+79.966331]RANS[+79.966331]ITVK	STAGNNNDSRANSITVK	1372.3	8(0,0):20.9846	12(0,0):30.8348	2	1.595	0.00912	0.000384763
unt	Ti-IMAC	YPR041W	SQNAPSDGTGS[+79.966331]S[+79.966331]TPQHHDEDEDELSR	SQNAPSDGTGSSTPQHHDEDEDELSR	1372.6	10(-2,2):4.87684	11(-3,1):0	3	3.436	2.22e-06	9.15583e-05
unt	Ti-IMAC	YER120W	TVPHENEKQT[+79.966331]SNS[+79.966331]TPAPQNQIK	TVPHENEKQTSNSTPAPQNQIK	1372.9	9(0,0):13.2658	12(-2,1):0	3	2.001	0.00155	0.000173235
unt	Ti-IMAC	YDR155C	KVESLGS[+79.966331]PSGATK	KVESLGSPSGATK	1373	6(0,0):13.2658	null	2	3.039	2e-09	9.15583e-05
unt	Ti-IMAC	YHR114W	LGSAPNNAGEDS[+79.966331]DNNSIRT[+79.966331]TSTNNTK	LGSAPNNAGEDSDNNSIRTTSTNNTK	1373.1	11(0,4):3.52815	18(0,1):8.65162	3	3.62	0.101	9.15583e-05
unt	Ti-IMAC	YOR089C	IPLKTAEEQNSASNERES[+79.966331]NNQR	IPLKTAEEQNSASNERESNNQR	1373.3	17(0,0):13.6348	null	3	2.981	4.15e-07	9.15583e-05
unt	Ti-IMAC	YKL112W	GLDDESGPT[+79.966331]HGNDSGNHRHNEEDDVHTQMTK	GLDDESGPTHGNDSGNHRHNEEDDVHTQMTK	1373.6	8(-3,21):0	null	4	1.402	0.157	0.00566114
unt	Ti-IMAC	YMR173W	NKNS[+79.966331]YGSSNYGSSNNDDSYGSSNR	NKNSYGSSNYGSSNNDDSYGSSNR	1373.9	3(0,4):0	null	2	2.358	0.000149	9.15583e-05
unt	Ti-IMAC	YGR217W	EPIATPRM[+15.994915]DYGVNNFM[+15.994915]WS[+79.966331]PR	EPIATPRMDYGVNNFMWSPR	1374.1	17(-13,0):7.62559	null	3	1.339	0.053	0.000384763
unt	Ti-IMAC	YLR219W	STAGNNNDS[+79.966331]RANSITVK	STAGNNNDSRANSITVK	1374.6	8(0,0):30.07	null	2	2.715	4e-09	9.15583e-05
unt	Ti-IMAC	YDR397C	LHHNSVSDPVKS[+79.966331]EDS[+79.966331]S	LHHNSVSDPVKSEDSS	1374.8	11(0,4):5.2384	14(0,1):0	3	2.372	0.000112	9.15583e-05
unt	Ti-IMAC	YMR037C	RSS[+79.966331]VVIESTK	RSSVVIESTK	1375.3	2(0,0):13.2658	null	3	1.448	0.0108	0.000247893
unt	Ti-IMAC	YGR229C	RSQQGLSHVTST[+79.966331]GSSSSMER	RSQQGLSHVTSTGSSSSMER	1375.3	11(0,4):11.0148	null	3	2.81	1.62e-05	9.15583e-05
unt	Ti-IMAC	YNL098C	TNIDNS[+79.966331]TGQAGQANAQSANTVNNR	TNIDNSTGQAGQANAQSANTVNNR	1375.4	5(0,1):5.2873	null	3	4.343	0	9.15583e-05
unt	Ti-IMAC	YPL249C	RNS[+79.966331]YHHVPLTGSK	RNSYHHVPLTGSK	1375.6	2(0,1):4.78655	null	3	2.318	0.000128	9.15583e-05
unt	Ti-IMAC	YGR058W	AENGHHSYGS[+79.966331]PQSYS[+79.966331]PR	AENGHHSYGSPQSYSPR	1375.7	9(0,0):33.1965	14(-2,0):8.6265	3	2.432	4.74e-05	9.15583e-05
unt	Ti-IMAC	YER151C	QAS[+79.966331]NKTVSGSMVTK	QASNKTVSGSMVTK	1376.4	2(0,0):20.9142	null	2	1.208	0.0203	0.000958419
unt	Ti-IMAC	YOR204W	DAMMSAPGS[+79.966331]RS[+79.966331]NSRR	DAMMSAPGSRSNSRR	1377.4	8(-4,4):2.01746	10(-6,2):0	3	1.941	0.000345	9.15583e-05
unt	Ti-IMAC	YFR034C	SNSS[+79.966331]PYLNK	SNSSPYLNK	1377.5	3(0,0):17.0091	null	2	1.745	0.000714	9.15583e-05
unt	Ti-IMAC	YDR397C	LHHNS[+79.966331]VSDPVKS[+79.966331]EDS[+79.966331]S	LHHNSVSDPVKSEDSS	1378.1	4(0,2):0	11(0,4):10.9132	2	1.009	0.283	0.00384563
unt	Ti-IMAC	YDL022W	SSS[+79.966331]SVSLK	SSSSVSLK	1378.2	2(0,0):16.224	null	2	0.877	0.157	0.00579476
unt	Ti-IMAC	YPR008W	RIS[+79.966331]PISNSR	RISPISNSR	1378.4	2(0,0):42.0735	null	2	1.652	0.0086	9.15583e-05
unt	Ti-IMAC	YJL123C	MVNTDVKGS[+79.966331]QEGVKGGSNSVAGK	MVNTDVKGSQEGVKGGSNSVAGK	1378.9	8(0,0):21.7985	null	3	3.553	2e-09	9.15583e-05
unt	Ti-IMAC	YJL165C	NVDS[+79.966331]GDEKDADASVNS[+79.966331]GDDGDNDSEANMHK	NVDSGDEKDADASVNSGDDGDNDSEANMHK	1379	3(0,0):81.6131	15(0,0):56.0189	3	4.728	3e-09	9.15583e-05
unt	Ti-IMAC	YGR116W	VGDEGNAAESES[+79.966331]DNVAASR	VGDEGNAAESESDNVAASR	1379	11(-2,0):6.59058	null	2	3.912	0	9.15583e-05
unt	Ti-IMAC	YML065W	DKATQTAQIS[+79.966331]DAETR	DKATQTAQISDAETR	1379.3	9(0,0):39.8036	null	2	2.978	1.34e-07	9.15583e-05
unt	Ti-IMAC	YBR189W	KAEAS[+79.966331]GEAAEEAEDEE	KAEASGEAAEEAEDEE	1379.4	4(0,0):1000	null	2	1.834	0.00015	9.15583e-05
unt	Ti-IMAC	YEL017W	EDDDEKPQS[+79.966331]GDETSATKPLSSR	EDDDEKPQSGDETSATKPLSSR	1379.6	8(0,0):16.1512	null	3	3.513	1e-09	9.15583e-05
unt	Ti-IMAC	YJL165C	NVDS[+79.966331]GDEKDADASVNSGDDGDNDSEANMHK	NVDSGDEKDADASVNSGDDGDNDSEANMHK	1379.7	3(0,0):68.0807	null	3	3.715	2.6e-06	9.15583e-05
unt	Ti-IMAC	YNL183C	QSS[+79.966331]IYSASR	QSSIYSASR	1379.9	2(0,0):26.3752	null	2	1.798	0.0123	9.15583e-05
unt	Ti-IMAC	YGR129W	NLATQTQNSS[+79.966331]KQDSS[+79.966331]ADEEDNKNVPK	NLATQTQNSSKQDSSADEEDNKNVPK	1380.2	9(-1,4):0	14(0,0):17.0091	3	4.573	3.05e-06	9.15583e-05
unt	Ti-IMAC	YPL249C	RNS[+79.966331]YHHVPLTGSK	RNSYHHVPLTGSK	1380.8	2(0,1):0	null	4	2.113	0.000409	0.000173235
unt	Ti-IMAC	YJL165C	NVDS[+79.966331]GDEKDADASVNSGDDGDNDSEANMHK	NVDSGDEKDADASVNSGDDGDNDSEANMHK	1381.8	3(0,0):68.0807	null	3	6.627	0	9.15583e-05
unt	Ti-IMAC	YBR275C	SKVDDLRS[+79.966331]DEDEHGTVAQEK	SKVDDLRSDEDEHGTVAQEK	1382.1	7(0,0):40.0603	null	3	4.62	4e-09	9.15583e-05
unt	Ti-IMAC	YCL051W	SNDS[+79.966331]NEYSKSEGQIR	SNDSNEYSKSEGQIR	1382.2	3(0,0):29.8227	null	3	2.989	0.00749	9.15583e-05
unt	Ti-IMAC	YJL165C	NVDSGDEKDADAS[+79.966331]VNS[+79.966331]GDDGDNDSEANMHK	NVDSGDEKDADASVNSGDDGDNDSEANMHK	1382.6	12(0,0):17.2874	15(0,0):16.5124	4	3.268	0.000187	9.15583e-05
unt	Ti-IMAC	YDL226C	S[+79.966331]ATPANSSNGANFQK	SATPANSSNGANFQK	1382.6	0(0,2):9.34047	null	2	2.08	6.07e-05	9.15583e-05
unt	Ti-IMAC	YOL119C	DHEAQST[+79.966331]RDHDVELETR	DHEAQSTRDHDVELETR	1383.3	6(0,0):13.2658	null	3	1.877	2.18e-05	9.15583e-05
unt	Ti-IMAC	YOL119C	DHEAQS[+79.966331]TRDHDVELETR	DHEAQSTRDHDVELETR	1383.6	5(0,1):0	null	4	2.611	0.00063	9.15583e-05
unt	Ti-IMAC	YGR145W	ALTAAEES[+79.966331]DEER	ALTAAEESDEER	1383.9	7(0,0):81.6917	null	2	2.6	8.6e-07	9.15583e-05
unt	Ti-IMAC	YDR186C	FPNSQQPDSAGAS[+79.966331]SPKR	FPNSQQPDSAGASSPKR	1384	12(0,1):7.48087	null	3	4.225	9e-08	9.15583e-05
unt	Ti-IMAC	YML065W	DKATQTAQIS[+79.966331]DAETR	DKATQTAQISDAETR	1384.2	9(0,4):7.5535	null	3	2.377	0.000395	9.15583e-05
unt	Ti-IMAC	YGR130C	T[+79.966331]TDQS[+79.966331]GGS[+79.966331]KSGVVPTDEQKEEK	TTDQSGGSKSGVVPTDEQKEEK	1384.3	0(0,9):0	4(-3,5):7.66256	3	2.043	0.00506	0.000247893
unt	Ti-IMAC	YLR419W	TKNNSKS[+79.966331]S[+79.966331]TPVNDVPTTAGK	TKNNSKSSTPVNDVPTTAGK	1384.5	6(-2,2):2.22422	7(-3,1):0	3	2.83	0.00194	9.15583e-05
unt	Ti-IMAC	YMR309C	SSNYDS[+79.966331]S[+79.966331]DEES[+79.966331]DEEDGKKVVK	SSNYDSSDEESDEEDGKKVVK	1384.6	5(0,0):19.5224	6(0,0):27.0472	3	2.437	0.000707	9.15583e-05
unt	Ti-IMAC	YNL156C	SVS[+79.966331]IDSTK	SVSIDSTK	1384.7	2(0,4):11.9386	null	2	1.135	0.00483	0.000173235
unt	Ti-IMAC	YFL021W	RNPS[+79.966331]PSIVKPGS[+79.966331]RR	RNPSPSIVKPGSRR	1385.4	3(0,2):5.94807	11(0,0):60.391	3	2.426	4.73e-05	9.15583e-05
unt	Ti-IMAC	YBR112C	M[+15.994915]REEEQTSQEKS[+79.966331]PQENTLPR	MREEEQTSQEKSPQENTLPR	1385.9	11(0,5):10.8468	null	3	2.161	0.000514	0.000247893
unt	Ti-IMAC	YPR018W	SNS[+79.966331]DLQAQTASQSQSPEK	SNSDLQAQTASQSQSPEK	1386	2(-2,0):0	null	2	2.811	0	9.15583e-05
unt	Ti-IMAC	YBR189W	KAEAS[+79.966331]GEAAEEAEDEE	KAEASGEAAEEAEDEE	1386.5	4(0,0):1000	null	2	1.355	0.000378	9.15583e-05
unt	Ti-IMAC	YBR275C	SKVDDLRS[+79.966331]DEDEHGTVAQEK	SKVDDLRSDEDEHGTVAQEK	1386.7	7(0,0):28.4265	null	4	2.007	0.0729	0.00110335
unt	Ti-IMAC	YJL165C	NVDS[+79.966331]GDEKDADASVNSGDDGDNDSEANMHK	NVDSGDEKDADASVNSGDDGDNDSEANMHK	1386.9	3(0,0):45.5817	null	4	6.18	0	9.15583e-05
unt	Ti-IMAC	YJR134C	SQLEQKENELKPHQENS[+79.966331]NEK	SQLEQKENELKPHQENSNEK	1387	16(0,0):46.1677	null	3	1.987	0.00179	0.000173235
unt	Ti-IMAC	YJR134C	SQLEQKENELKPHQENS[+79.966331]NEK	SQLEQKENELKPHQENSNEK	1387.2	16(0,0):17.1042	null	4	1.395	0.497	0.00873189
unt	Ti-IMAC	YLR429W	QEAPKS[+79.966331]PS[+79.966331]PLK	QEAPKSPSPLK	1387.3	5(0,0):1000	7(0,0):1000	2	1.649	0.00454	0.000173235
unt	Ti-IMAC	YOR028C	KNSAT[+79.966331]TNLPSEER	KNSATTNLPSEER	1388	4(-2,1):6.59058	null	3	2.073	0.00278	9.15583e-05
unt	Ti-IMAC	YOR267C	KLS[+79.966331]M[+15.994915]SQLR	KLSMSQLR	1388.3	2(0,2):8.65157	null	2	1.418	0.248	0.00279623
unt	Ti-IMAC	YER111C	IT[+79.966331]SPSS[+79.966331]YNKTPR	ITSPSSYNKTPR	1388.4	1(0,1):0	5(-1,4):9.34047	2	1.428	0.351	0.00279623
unt	Ti-IMAC	YMR124W	MVSANY[+79.966331]SR	MVSANYSR	1388.5	5(0,1):0	null	2	1.196	0.00139	0.000173235
unt	Ti-IMAC	YDL129W	RRS[+79.966331]DNPATNEYVR	RRSDNPATNEYVR	1388.6	2(0,0):92.2017	null	3	2.912	2.61e-07	9.15583e-05
unt	Ti-IMAC	YCR034W	NVPT[+79.966331]PS[+79.966331]PS[+79.966331]PKPQHR	NVPTPSPSPKPQHR	1388.9	3(0,0):1000	5(0,0):1000	3	1.22	0.47	0.00144331
unt	Ti-IMAC	YKL126W	KEEQQNNQATAGEHDAS[+79.966331]ITRSSLDR	KEEQQNNQATAGEHDASITRSSLDR	1389.8	16(0,5):2.2762	null	4	5.273	0	9.15583e-05
unt	Ti-IMAC	YPR161C	GHIVEKGES[+79.966331]PVVK	GHIVEKGESPVVK	1390.1	8(0,0):1000	null	3	3.14	9.6e-08	9.15583e-05
unt	Ti-IMAC	YKL088W	KHSVSSGT[+79.966331]SNSEDEVDSPSMEK	KHSVSSGTSNSEDEVDSPSMEK	1390.4	7(-5,1):0	null	3	4.056	2.4e-08	9.15583e-05
unt	Ti-IMAC	YMR043W	[+42.010564]S[+79.966331]DIEEGT[+79.966331]PTNNGQQKER	SDIEEGTPTNNGQQKER	1390.5	0(0,0):22.9537	6(0,0):24.7542	2	1.546	0.00377	0.000173235
unt	Ti-IMAC	YML093W	TAQSNGNDDEDAS[+79.966331]PQLK	TAQSNGNDDEDASPQLK	1390.8	12(0,0):38.6171	null	2	1.702	0.000152	0.000173235
unt	Ti-IMAC	YOR028C	KNS[+79.966331]ATTNLPSEER	KNSATTNLPSEER	1391	2(0,0):37.4092	null	2	2.935	3.12e-07	9.15583e-05
unt	Ti-IMAC	YKL126W	KEEQQNNQATAGEHDASITRS[+79.966331]SLDR	KEEQQNNQATAGEHDASITRSSLDR	1391.1	20(0,1):0	null	3	5.035	0	9.15583e-05
unt	Ti-IMAC	YGR054W	ANKKSSETSPDS[+79.966331]T[+79.966331]PAPSAPASTNAPTNNK	ANKKSSETSPDSTPAPSAPASTNAPTNNK	1391.4	11(-3,0):8.70097	12(-4,0):7.5535	3	3.991	1.4e-08	9.15583e-05
unt	Ti-IMAC	YMR091C	RHVDEEEDLS[+79.966331]EDKGVTR	RHVDEEEDLSEDKGVTR	1391.7	9(0,0):17.8632	null	4	2.909	9.63e-05	9.15583e-05
unt	Ti-IMAC	YER132C	KPHSVDFTSST[+79.966331]SS[+79.966331]PKQR	KPHSVDFTSSTSSPKQR	1391.8	10(-2,1):11.0148	12(-1,0):6.59058	3	1.591	0.32	0.00560735
unt	Ti-IMAC	YNL098C	TQTDRT[+79.966331]NIDNSTGQAGQANAQSANTVNNR	TQTDRTNIDNSTGQAGQANAQSANTVNNR	1392	5(-5,0):8.05829	null	3	2.958	3e-09	9.15583e-05
unt	Ti-IMAC	YMR173W	KSS[+79.966331]YGS[+79.966331]NNDDSYGSNNDDSYGSSNK	KSSYGSNNDDSYGSNNDDSYGSSNK	1392.3	2(-1,11):0	5(-4,8):1.20202	3	2.618	0.00021	9.15583e-05
unt	Ti-IMAC	YLR262C-A	S[+79.966331]GKPLVGGGIKK	SGKPLVGGGIKK	1392.5	0(0,0):1000	null	3	2.495	6.78e-06	9.15583e-05
unt	Ti-IMAC	YPR079W	LRS[+79.966331]SPSAS[+79.966331]SSSLANR	LRSSPSASSSSLANR	1393.2	2(0,3):0	7(0,0):21.3031	3	1.86	1.65	0.000672545
unt	Ti-IMAC	YBR038W	YAANLQES[+79.966331]PKR	YAANLQESPKR	1393.3	7(0,0):57.0474	null	3	2.029	0.000127	9.15583e-05
unt	Ti-IMAC	YDR186C	FPNSQQPDSAGAS[+79.966331]SPKR	FPNSQQPDSAGASSPKR	1393.6	12(0,0):15.4977	null	3	4.187	1.5e-08	9.15583e-05
unt	Ti-IMAC	YGR054W	ANKKSSETSPDS[+79.966331]T[+79.966331]PAPSAPASTNAPTNNK	ANKKSSETSPDSTPAPSAPASTNAPTNNK	1393.6	11(-7,0):7.09261	12(-8,0):5.99387	4	3.73	5.45e-07	9.15583e-05
unt	Ti-IMAC	YPL043W	AQPEM[+15.994915]NDKDDNES[+79.966331]GNEDAEENHDDEEDENEEEDRQVDQASK	AQPEMNDKDDNESGNEDAEENHDDEEDENEEEDRQVDQASK	1394	12(0,0):28.0238	null	4	1.781	0.000714	0.000321337
unt	Ti-IMAC	YMR173W	NKSSYGS[+79.966331]S[+79.966331]SNDDS[+79.966331]YGSSNNDDSYGSSNK	NKSSYGSSSNDDSYGSSNNDDSYGSSNK	1394.3	6(-4,2):0	7(-5,1):0	3	2.221	0.00251	0.00312848
unt	Ti-IMAC	YER149C	SST[+79.966331]NMGGTDKFNK	SSTNMGGTDKFNK	1394.7	2(-2,0):0	null	2	1.882	0.000167	9.15583e-05
unt	Ti-IMAC	YGR116W	RVGDEGNAAES[+79.966331]ESDNVAASR	RVGDEGNAAESESDNVAASR	1394.9	10(0,0):26.4212	null	3	3.857	3.7e-08	9.15583e-05
unt	Ti-IMAC	YJL115W	KIEGGS[+79.966331]TDIEST[+79.966331]PKDAAR	KIEGGSTDIESTPKDAAR	1395.1	5(0,1):6.59058	11(-1,0):7.48087	3	4.121	9.3e-08	9.15583e-05
unt	Ti-IMAC	YNL079C	QLSEDS[+79.966331]HHLQSNNDNFSKK	QLSEDSHHLQSNNDNFSKK	1395.1	5(-3,5):0.860965	null	4	2.937	0.000546	9.15583e-05
unt	Ti-IMAC	YLR160C YLR158C YLR157C YLR155C	IASGFWT[+79.966331]TKM[+15.994915]NANSLDTFR	IASGFWTTKMNANSLDTFR	1395.2	6(-4,10):8.67639	null	4	1.963	0.447	0.00151155
unt	Ti-IMAC	YIL112W	GGSSPVKET[+79.966331]NNNLSNM[+15.994915]NSSPAQNPK	GGSSPVKETNNNLSNMNSSPAQNPK	1395.6	8(-6,5):0	null	3	1.833	3.34e-05	9.15583e-05
unt	Ti-IMAC	YMR173W	KSS[+79.966331]Y[+79.966331]GSNNDDSYGSNNDDSYGSSNK	KSSYGSNNDDSYGSNNDDSYGSSNK	1395.7	2(-1,8):0	3(-2,2):0	3	3.501	1.47e-06	9.15583e-05
unt	Ti-IMAC	YGR116W	RVGDEGNAAES[+79.966331]ESDNVAASR	RVGDEGNAAESESDNVAASR	1395.8	10(0,0):17.0091	null	2	2.906	2.1e-08	9.15583e-05
unt	Ti-IMAC	YPL089C	GM[+15.994915]NQS[+79.966331]ENDDDENNDEDDDDHGNFER	GMNQSENDDDENNDEDDDDHGNFER	1395.9	4(0,0):1000	null	3	2.262	8.98e-05	9.15583e-05
unt	Ti-IMAC	YNL076W	LDNTSIANS[+79.966331]NGNGNDDTSNQR	LDNTSIANSNGNGNDDTSNQR	1396.3	8(-4,0):5.94807	null	2	2.346	7.77e-06	9.15583e-05
unt	Ti-IMAC	YBR086C	KGS[+79.966331]ANEKLHQELGEK	KGSANEKLHQELGEK	1396.8	2(0,0):1000	null	4	3.264	1.69e-05	9.15583e-05
unt	Ti-IMAC	YNL079C	QLS[+79.966331]EDSHHLQSNNDNFSKK	QLSEDSHHLQSNNDNFSKK	1396.9	2(0,0):25.1744	null	3	3.257	1.38e-06	9.15583e-05
unt	Ti-IMAC	YKL064W	EKQESATLDHES[+79.966331]ISR	EKQESATLDHESISR	1397	11(0,2):8.05829	null	3	2.684	0.000222	9.15583e-05
unt	Ti-IMAC	YBR086C	KGS[+79.966331]ANEKLHQELGEK	KGSANEKLHQELGEK	1397.6	2(0,0):1000	null	2	3.137	3.3e-08	9.15583e-05
unt	Ti-IMAC	YNL233W	NHDDT[+79.966331]PVKIDHVTR	NHDDTPVKIDHVTR	1397.9	4(0,0):49.6454	null	4	2.856	1.05e-05	9.15583e-05
unt	Ti-IMAC	YLR257W	SLS[+79.966331]RS[+79.966331]ISRGPTK	SLSRSISRGPTK	1398	2(-2,4):6.45201	4(-4,2):0	3	1.127	0.418	0.00477034
unt	Ti-IMAC	YBR086C	KGS[+79.966331]ANEKLHQELGEK	KGSANEKLHQELGEK	1398.6	2(0,0):1000	null	3	3.567	8.29e-07	9.15583e-05
unt	Ti-IMAC	YDL153C	LNELQNSEDS[+79.966331]DAEDGGKQK	LNELQNSEDSDAEDGGKQK	1398.8	9(0,0):14.8943	null	3	3.663	8.89e-06	9.15583e-05
unt	Ti-IMAC	YCR042C	DAQDNDEEEEEGES[+79.966331]DEEEEEGEEERR	DAQDNDEEEEEGESDEEEEEGEEERR	1399.2	13(0,0):1000	null	3	3.493	2.01e-07	9.15583e-05
unt	Ti-IMAC	YCR088W	EPVKTPS[+79.966331]PAPAAK	EPVKTPSPAPAAK	1399.3	6(0,0):13.2658	null	2	2.694	6.4e-08	9.15583e-05
unt	Ti-IMAC	YDL153C	LNELQNSEDS[+79.966331]DAEDGGKQK	LNELQNSEDSDAEDGGKQK	1399.7	9(-3,0):7.04503	null	2	2.263	3.08e-07	9.15583e-05
unt	Ti-IMAC	YDR333C	DKGS[+79.966331]DDDDDDEEFDK	DKGSDDDDDDEEFDK	1399.8	3(0,0):1000	null	2	1.361	0.00269	0.000247893
unt	Ti-IMAC	YNL101W	S[+79.966331]SVSHGNEAIPR	SSVSHGNEAIPR	1399.9	0(0,1):0	null	2	1.52	0.00574	0.000247893
unt	Ti-IMAC	YPR171W	AKS[+79.966331]YNSEMETPK	AKSYNSEMETPK	1400.1	2(0,0):26.3752	null	2	2.063	1.26e-06	9.15583e-05
unt	Ti-IMAC	YMR173W	NKNSYGSS[+79.966331]NYGSSNNDDSYGSSNR	NKNSYGSSNYGSSNNDDSYGSSNR	1400.6	7(0,4):12.1856	null	3	3.698	2.7e-06	9.15583e-05
unt	Ti-IMAC	YNL101W	SS[+79.966331]VSHGNEAIPR	SSVSHGNEAIPR	1400.8	1(-1,0):0	null	3	2.468	0.000761	9.15583e-05
unt	Ti-IMAC	YGL023C	SQSAS[+79.966331]VQNANNLR	SQSASVQNANNLR	1401.8	4(0,0):48.874	null	2	2.523	5e-08	9.15583e-05
unt	Ti-IMAC	YOR188W	NAPGDCVS[+79.966331]PVQQK	NAPGDCVSPVQQK	1402.1	7(0,0):1000	null	2	1.938	3.48e-06	9.15583e-05
unt	Ti-IMAC	YJL115W	KIEGGS[+79.966331]TDIES[+79.966331]TPKDAAR	KIEGGSTDIESTPKDAAR	1402.4	5(0,1):0	10(0,1):0	2	2.002	0.000518	0.000247893
unt	Ti-IMAC	YDL226C	S[+79.966331]AT[+79.966331]PANSSNGANFQK	SATPANSSNGANFQK	1402.5	0(0,0):56.6322	2(0,0):55.0995	2	1.924	3.85e-05	9.15583e-05
unt	Ti-IMAC	YDR186C	FPNSQQPDSAGAS[+79.966331]SPKR	FPNSQQPDSAGASSPKR	1402.6	12(0,1):5.87771	null	3	1.948	0.00441	0.000247893
unt	Ti-IMAC	YFL021W	NPSPSIVKPGS[+79.966331]RR	NPSPSIVKPGSRR	1402.8	10(0,0):32.7393	null	3	2.218	7.34e-05	9.15583e-05
unt	Ti-IMAC	YGR129W	NLATQTQNSS[+79.966331]KQDSS[+79.966331]ADEEDNKNVPK	NLATQTQNSSKQDSSADEEDNKNVPK	1403.1	9(-1,4):0	14(-9,0):7.48087	3	3.577	3.1e-08	9.15583e-05
unt	Ti-IMAC	YDR156W	ETS[+79.966331]IGVSATGGKK	ETSIGVSATGGKK	1403.6	2(0,0):28.8739	null	2	1.759	0.000438	9.15583e-05
unt	Ti-IMAC	YLR219W	STAGNNNDS[+79.966331]RANS[+79.966331]ITVK	STAGNNNDSRANSITVK	1403.7	8(0,0):25.3819	12(0,2):10.3591	3	1.457	0.0124	0.000384763
unt	Ti-IMAC	YCR088W	EPVKTPS[+79.966331]PAPAAK	EPVKTPSPAPAAK	1404.2	6(0,0):54.6414	null	3	2.523	3.56e-05	9.15583e-05
unt	Ti-IMAC	YBR069C	EASPAQYSHS[+79.966331]LHER	EASPAQYSHSLHER	1404.5	9(0,0):14.6549	null	3	2.313	0.000514	9.15583e-05
unt	Ti-IMAC	YNL309W	FVEKPNT[+79.966331]PPS[+79.966331]SR	FVEKPNTPPSSR	1404.6	6(0,0):20.8712	9(0,1):7.481	3	1.45	0.13	0.000384763
unt	Ti-IMAC	YBR059C	QSSDPTISEQS[+79.966331]PR	QSSDPTISEQSPR	1404.8	10(0,0):40.9569	null	2	2.32	4.3e-08	9.15583e-05
unt	Ti-IMAC	YMR173W	VKQFANS[+79.966331]NNNNNDS[+79.966331]GNNNQGDYVTK	VKQFANSNNNNNDSGNNNQGDYVTK	1404.9	6(0,0):23.9056	13(0,0):34.7212	3	1.457	0.00905	0.00488666
unt	Ti-IMAC	YFL021W	NPSPSIVKPGS[+79.966331]RR	NPSPSIVKPGSRR	1405	10(0,0):33.6334	null	2	1.778	7.54e-05	9.15583e-05
unt	Ti-IMAC	YML020W	VTT[+79.966331]PLHS[+79.966331]SPK	VTTPLHSSPK	1405.3	2(0,0):32.3958	6(0,1):0	2	1.532	0.0248	0.000173235
unt	Ti-IMAC	YFL007W	TQS[+79.966331]NLSYR	TQSNLSYR	1405.5	2(0,0):13.3795	null	2	1.067	0.181	0.00325665
unt	Ti-IMAC	YDR309C	NS[+79.966331]IATPSPQSK	NSIATPSPQSK	1405.9	1(0,0):64.5356	null	2	1.589	0.000352	9.15583e-05
unt	Ti-IMAC	YOL109W	LEET[+79.966331]KES[+79.966331]LQNKGQEVK	LEETKESLQNKGQEVK	1406.2	3(0,0):1000	6(0,0):1000	3	2.602	0.000856	9.15583e-05
unt	Ti-IMAC	YNL309W	FVEKPNT[+79.966331]PPS[+79.966331]SR	FVEKPNTPPSSR	1406.3	6(0,0):55.0995	9(0,0):13.24	2	1.543	0.00236	9.15583e-05
unt	Ti-IMAC	YHR159W	RVVT[+79.966331]RHSS[+79.966331]VSVPNAM[+15.994915]SK	RVVTRHSSVSVPNAMSK	1406.5	3(0,3):9.56507	7(-1,0):6.59058	3	1.641	0.048	0.00110335
unt	Ti-IMAC	YMR173W	VKQFANS[+79.966331]NNNNNDS[+79.966331]GNNNQGDYVTK	VKQFANSNNNNNDSGNNNQGDYVTK	1406.6	6(0,0):27.3518	13(0,0):43.4034	3	1.667	0.00576	0.000384763
unt	Ti-IMAC	YGR116W	VGDEGNAAES[+79.966331]ES[+79.966331]DNVAASR	VGDEGNAAESESDNVAASR	1407	9(0,0):22.1875	11(0,0):25.9231	3	1.678	0.0195	0.000173235
unt	Ti-IMAC	YNL173C	DTSTSADAEAS[+79.966331]EDQNKEPLSK	DTSTSADAEASEDQNKEPLSK	1407.2	10(0,0):15.862	null	3	2.485	5.34e-06	9.15583e-05
unt	Ti-IMAC	YDL226C	SAT[+79.966331]PANSSNGANFQK	SATPANSSNGANFQK	1407.9	2(-2,0):0	null	2	1.438	0.000923	0.000247893
unt	Ti-IMAC	YDR113C	S[+79.966331]RANHNDLLSNSR	SRANHNDLLSNSR	1408.7	0(0,0):25.2382	null	3	1.46	0.0826	0.000384763
unt	Ti-IMAC	YMR043W	[+42.010564]S[+79.966331]DIEEGT[+79.966331]PTNNGQQKER	SDIEEGTPTNNGQQKER	1409.1	0(0,0):41.1494	6(0,0):26.4212	3	1.965	0.000125	9.15583e-05
unt	Ti-IMAC	YJL005W	QEEQEQQIEQSS[+79.966331]PTEANDR	QEEQEQQIEQSSPTEANDR	1409.5	11(-1,0):5.87771	null	3	4.788	1e-08	9.15583e-05
unt	Ti-IMAC	YNL161W	EQGSHQS[+79.966331]LQEHLQR	EQGSHQSLQEHLQR	1409.6	6(-3,0):12.9907	null	3	2.143	0.0019	9.15583e-05
unt	Ti-IMAC	YHR146W	KQTAS[+79.966331]PLSSSTEEPK	KQTASPLSSSTEEPK	1409.7	4(0,0):45.7067	null	2	2.428	3.6e-08	9.15583e-05
unt	Ti-IMAC	YML027W	LINSIDHS[+79.966331]PSKAK	LINSIDHSPSKAK	1409.9	7(0,2):5.94807	null	3	1.827	0.0065	9.15583e-05
unt	Ti-IMAC	YOL109W	LEET[+79.966331]KES[+79.966331]LQNKGQEVK	LEETKESLQNKGQEVK	1410.4	3(0,0):1000	6(0,0):1000	2	1.913	1.43e-05	9.15583e-05
unt	Ti-IMAC	YML093W	EINGEFDNS[+79.966331]S[+79.966331]DNDKRHDAR	EINGEFDNSSDNDKRHDAR	1410.7	8(0,0):1000	9(0,0):1000	3	1.328	0.208	0.00312848
unt	Ti-IMAC	YGL181W	SDYGGS[+79.966331]RDS[+79.966331]FQSSGSR	SDYGGSRDSFQSSGSR	1410.9	5(-3,0):12.9907	8(0,0):14.8095	3	2.121	1.28	0.000247893
unt	Ti-IMAC	YNL152W	LDS[+79.966331]SSPNSHPHPSGLNS[+79.966331]PK	LDSSSPNSHPHPSGLNSPK	1411.5	2(0,2):0	16(0,0):31.5052	2	1.693	0.00875	0.000321337
unt	Ti-IMAC	YNL152W	LDSSS[+79.966331]PNSHPHPSGLNS[+79.966331]PK	LDSSSPNSHPHPSGLNSPK	1411.8	4(-2,0):3.97609	16(-4,0):3.07276	3	3.234	0.00156	9.15583e-05
unt	Ti-IMAC	YDR348C	S[+79.966331]KVIVPK	SKVIVPK	1412.1	0(0,0):1000	null	2	1.202	0.000635	9.15583e-05
unt	Ti-IMAC	YNL098C	TNIDNSTGQAGQANAQS[+79.966331]ANTVNNRVNNNSK	TNIDNSTGQAGQANAQSANTVNNRVNNNSK	1413.5	16(0,12):1.5358	null	3	2.74	2e-07	9.15583e-05
unt	Ti-IMAC	YNL068C	ARS[+79.966331]PLHSNSNNTNNNGANNSNLQTSGMENK	ARSPLHSNSNNTNNNGANNSNLQTSGMENK	1413.6	2(0,0):51.7096	null	3	6.121	0	9.15583e-05
unt	Ti-IMAC	YLR257W	SLS[+79.966331]RS[+79.966331]IS[+79.966331]RGPTK	SLSRSISRGPTK	1413.9	2(-2,0):0	4(-4,0):8.54292	2	0.893	0.0184	0.00279623
unt	Ti-IMAC	YGR148C YGL031C	S[+79.966331]LKPEVR	SLKPEVR	1414.2	0(0,0):1000	null	2	1.047	0.00629	0.000173235
unt	Ti-IMAC	YNL068C	ARS[+79.966331]PLHSNSNNTNNNGANNSNLQTSGMENK	ARSPLHSNSNNTNNNGANNSNLQTSGMENK	1414.3	2(0,0):18.2474	null	4	6.295	0	9.15583e-05
unt	Ti-IMAC	YNL068C	ARS[+79.966331]PLHSNSNNTNNNGANNSNLQTSGMENK	ARSPLHSNSNNTNNNGANNSNLQTSGMENK	1414.5	2(0,0):60.3364	null	3	5.81	0	9.15583e-05
unt	Ti-IMAC	YOL051W	STPNTNPS[+79.966331]PLKTQTK	STPNTNPSPLKTQTK	1414.9	7(0,0):14.8095	null	3	1.391	0.0444	0.000321337
unt	Ti-IMAC	YDL153C	KLNELQNS[+79.966331]EDS[+79.966331]DAEDGGKQK	KLNELQNSEDSDAEDGGKQK	1415.1	7(0,0):1000	10(0,0):1000	3	3.336	1.1e-07	9.15583e-05
unt	Ti-IMAC	YER178W	YGGHS[+79.966331]M[+15.994915]SDPGTTYR	YGGHSMSDPGTTYR	1415.2	4(0,0):18.8756	null	2	2.207	2.52e-06	9.15583e-05
unt	Ti-IMAC	YJR092W	SIS[+79.966331]PIKR	SISPIKR	1415.2	2(0,0):21.3041	null	2	0.958	0.0692	0.00279623
unt	Ti-IMAC	YDR384C	TSS[+79.966331]ASSPQDLEK	TSSASSPQDLEK	1415.3	2(0,0):21.3031	null	2	1.701	0.0927	9.15583e-05
unt	Ti-IMAC	YDR239C	NAHS[+79.966331]RSHS[+79.966331]IQAPLQK	NAHSRSHSIQAPLQK	1415.6	3(0,2):1.93572	7(0,0):18.3423	3	2.35	0.000263	9.15583e-05
unt	Ti-IMAC	YML064C	KPSSSPS[+79.966331]S[+79.966331]KAPS[+79.966331]PGVNT	KPSSSPSSKAPSPGVNT	1416.1	6(-4,0):11.0148	7(0,0):23.6238	3	1.523	0.194	0.000384763
unt	Ti-IMAC	YGR116W	VGDEGNAAES[+79.966331]ES[+79.966331]DNVAASR	VGDEGNAAESESDNVAASR	1416.4	9(0,0):33.1965	11(0,0):38.5171	2	2.606	1.75e-06	9.15583e-05
unt	Ti-IMAC	YNL161W	EQGSHQS[+79.966331]LQEHLQR	EQGSHQSLQEHLQR	1416.4	6(0,0):17.5331	null	2	1.666	0.00219	0.000247893
unt	Ti-IMAC	YPR041W	SQNAPSDGTGS[+79.966331]S[+79.966331]TPQHHDEDEDELSR	SQNAPSDGTGSSTPQHHDEDEDELSR	1416.9	10(0,2):0	11(-3,1):0	3	4.331	1.24e-06	9.15583e-05
unt	Ti-IMAC	YIR003W	SNNEVTEHS[+79.966331]DSEDLTEK	SNNEVTEHSDSEDLTEK	1417	8(0,0):28.2822	null	3	3.83	3.2e-07	9.15583e-05
unt	Ti-IMAC	YDR379W	KAQS[+79.966331]SLGSISK	KAQSSLGSISK	1417.1	3(0,0):13.24	null	2	2.159	0.000596	9.15583e-05
unt	Ti-IMAC	YGL181W	SDY[+79.966331]GGSRDS[+79.966331]FQSSGSR	SDYGGSRDSFQSSGSR	1417.3	2(-2,3):0	8(0,0):21.9901	2	2.018	0.982	0.00279623
unt	Ti-IMAC	YIR003W	SNNEVTEHS[+79.966331]DSEDLTEK	SNNEVTEHSDSEDLTEK	1417.5	8(0,0):36.8328	null	2	4.476	0	9.15583e-05
unt	Ti-IMAC	YER178W	YGGHS[+79.966331]M[+15.994915]SDPGTTYR	YGGHSMSDPGTTYR	1417.5	4(-4,2):0	null	3	2.148	4.17e-05	9.15583e-05
unt	Ti-IMAC	YGL181W	SDYGGS[+79.966331]RDSFQSSGSR	SDYGGSRDSFQSSGSR	1419.6	5(-3,0):12.9907	null	3	2.55	0.0251	9.15583e-05
unt	Ti-IMAC	YDR293C	RHS[+79.966331]LGLNEAK	RHSLGLNEAK	1419.7	2(0,0):1000	null	3	2.401	0.000545	9.15583e-05
unt	Ti-IMAC	YGL021W	HKT[+79.966331]SFSDFHK	HKTSFSDFHK	1419.9	2(0,1):0	null	3	1.867	0.017	9.15583e-05
unt	Ti-IMAC	YDR480W	LSQKEEDHSGKPPTIT[+79.966331]TSPAEK	LSQKEEDHSGKPPTITTSPAEK	1420.2	15(0,2):0	null	3	3.918	4.6e-08	9.15583e-05
unt	Ti-IMAC	YPR041W	SQNAPSDGT[+79.966331]GS[+79.966331]STPQHHDEDEDELSR	SQNAPSDGTGSSTPQHHDEDEDELSR	1420.3	8(0,0):13.0832	10(-5,2):8.67639	4	2.477	0.00913	0.000173235
unt	Ti-IMAC	YML072C	RSPSNLNSTSVT[+79.966331]PR	RSPSNLNSTSVTPR	1420.4	11(0,0):17.994	null	3	3.84	2.07e-06	9.15583e-05
unt	Ti-IMAC	YMR173W	SSYGS[+79.966331]S[+79.966331]NNDSYGSNNDDSYGSSNK	SSYGSSNNDSYGSNNDDSYGSSNK	1421.4	4(-4,8):5.08456	5(-5,7):3.69567	3	2.005	0.00124	0.000384763
unt	Ti-IMAC	YDL153C	KLNELQNS[+79.966331]EDS[+79.966331]DAEDGGKQK	KLNELQNSEDSDAEDGGKQK	1421.8	7(0,0):1000	10(0,0):1000	2	2.388	1.7e-08	9.15583e-05
unt	Ti-IMAC	YDR480W	LSQKEEDHSGKPPTITT[+79.966331]SPAEK	LSQKEEDHSGKPPTITTSPAEK	1422.4	16(0,1):0	null	4	4.93	1e-09	9.15583e-05
unt	Ti-IMAC	YDR293C	RHS[+79.966331]LGLNEAK	RHSLGLNEAK	1422.5	2(0,0):1000	null	2	1.892	0.000347	9.15583e-05
unt	Ti-IMAC	YDR229W	RPVASSAGS[+79.966331]ENNDHLDDM[+15.994915]NHLR	RPVASSAGSENNDHLDDMNHLR	1422.7	8(-3,0):12.7904	null	4	4.232	3e-09	9.15583e-05
unt	Ti-IMAC	YNR052C	QASEQHQQQNM[+15.994915]GPQVYS[+79.966331]PK	QASEQHQQQNMGPQVYSPK	1422.8	16(0,0):14.4892	null	3	3.259	0.000108	9.15583e-05
unt	Ti-IMAC	YML072C	RSPSNLNSTSVT[+79.966331]PR	RSPSNLNSTSVTPR	1423	11(0,0):48.874	null	2	1.574	0.00315	0.000321337
unt	Ti-IMAC	YOR204W	DAMMSAPGSRSNS[+79.966331]R	DAMMSAPGSRSNSR	1424.4	12(-8,0):3.73632	null	3	1.503	0.012	0.000247893
unt	Ti-IMAC	YER030W	SENNGTVEDS[+79.966331]ES[+79.966331]DMDDAK	SENNGTVEDSESDMDDAK	1425	9(0,0):44.3658	11(0,0):40.821	2	2.478	8.19e-07	9.15583e-05
unt	Ti-IMAC	YMR173W	KKSSYGS[+79.966331]NNDDSYGSSNNNDSYGSNNDDSYGSSNR	KKSSYGSNNDDSYGSSNNNDSYGSNNDDSYGSSNR	1425.2	6(-4,9):0	null	3	2.38	4.6e-08	9.15583e-05
unt	Ti-IMAC	YDR432W	GGYDS[+79.966331]PRGGYDSPR	GGYDSPRGGYDSPR	1425.8	4(0,0):20.1669	null	3	1.931	3.97e-06	9.15583e-05
unt	Ti-IMAC	YFL013C	KPSIGGDKS[+79.966331]EEDGEGEDDKS[+79.966331]EETVEETR	KPSIGGDKSEEDGEGEDDKSEETVEETR	1426	8(0,0):34.3625	19(0,0):17.9998	3	4.981	0	9.15583e-05
unt	Ti-IMAC	YFL013C	KPSIGGDKS[+79.966331]EEDGEGEDDKS[+79.966331]EETVEETR	KPSIGGDKSEEDGEGEDDKSEETVEETR	1426.1	8(-6,0):9.00894	19(0,3):10.0075	4	3.051	7.82e-06	9.15583e-05
unt	Ti-IMAC	YKL112W	SNS[+79.966331]IDYAK	SNSIDYAK	1426.1	2(0,0):30.9036	null	2	1.811	6.26e-05	9.15583e-05
unt	Ti-IMAC	YDL226C	NFNGNAEDS[+79.966331]STAGNTTHTEYQK	NFNGNAEDSSTAGNTTHTEYQK	1426.4	8(0,2):0	null	3	4.077	0	9.15583e-05
unt	Ti-IMAC	YIR003W	S[+79.966331]ASDNKTSTNPSPLEK	SASDNKTSTNPSPLEK	1426.4	0(0,2):0	null	2	2.097	0.000557	0.000173235
unt	Ti-IMAC	YIR003W	SAS[+79.966331]DNKTSTNPSPLEK	SASDNKTSTNPSPLEK	1426.5	2(-2,0):8.67639	null	3	2.711	3.13e-05	9.15583e-05
unt	Ti-IMAC	YJR135W-A	[+42.010564]SSLS[+79.966331]T[+79.966331]SDLASLDDTS[+79.966331]KK	SSLSTSDLASLDDTSKK	1426.8	3(-3,2):4.87684	4(-4,0):3.50831	3	1.085	7.14	0.00910891
unt	Ti-IMAC	YMR295C	SSISNT[+79.966331]SDHDGANRASDVKISEDDK	SSISNTSDHDGANRASDVKISEDDK	1427	5(0,0):13.3267	null	4	2.182	0.00456	0.000384763
unt	Ti-IMAC	YLR429W	QEAPKSPS[+79.966331]PLK	QEAPKSPSPLK	1427.4	7(0,0):16.1895	null	3	1.188	0.141	0.000672545
unt	Ti-IMAC	YLR429W	TKSPEQEKSAT[+79.966331]PPSSITAAK	TKSPEQEKSATPPSSITAAK	1427.5	10(0,0):31.5052	null	3	2.505	4.35e-06	9.15583e-05
unt	Ti-IMAC	YDL061C	VCS[+79.966331]SHTGLVR	VCSSHTGLVR	1427.9	2(0,0):16.224	null	2	2.151	2.37e-05	9.15583e-05
unt	Ti-IMAC	YPR158W-B YPR137C-B YPL257W-B YOR142W-B YOL103W-B YMR050C YML045W YML039W YLR157C-B YJR029W YJR027W YGR038C-B YGR027W-B YER138C YDR365W-B YDR316W-B YDR261C-D YDR210C-D YDR098C-B YAR009C	HSDSYSENETNHT[+79.966331]NVPISSTGGTNNK	HSDSYSENETNHTNVPISSTGGTNNK	1428	12(-11,0):0	null	4	2.425	0.00756	0.000173235
unt	Ti-IMAC	YIL135C	NFHNLS[+79.966331]QR	NFHNLSQR	1428.3	5(0,0):1000	null	2	1.079	0.534	0.000672545
unt	Ti-IMAC	YLR399C	DASS[+79.966331]LS[+79.966331]PTSAGSR	DASSLSPTSAGSR	1428.6	3(0,0):26.3752	5(0,0):13.2658	2	2.529	1.17e-05	9.15583e-05
unt	Ti-IMAC	YDL061C	VCS[+79.966331]SHTGLVR	VCSSHTGLVR	1428.7	2(0,0):16.224	null	2	1.922	0.000102	9.15583e-05
unt	Ti-IMAC	YBR112C	MREEEQTSQEKS[+79.966331]PQENTLPR	MREEEQTSQEKSPQENTLPR	1428.8	11(0,0):45.8308	null	3	3.377	4e-09	9.15583e-05
unt	Ti-IMAC	YBL031W	SKT[+79.966331]SGSLSSNLK	SKTSGSLSSNLK	1429.1	2(0,0):32.3958	null	2	2.081	0.000273	9.15583e-05
unt	Ti-IMAC	YDL223C	RKY[+79.966331]SGNTATGPPQDTIK	RKYSGNTATGPPQDTIK	1429.2	2(0,1):0	null	3	2.714	1.57e-05	9.15583e-05
unt	Ti-IMAC	YOR371C	NTTSS[+79.966331]PPT[+79.966331]SPKHTPPLNPSKK	NTTSSPPTSPKHTPPLNPSKK	1429.6	4(-1,0):4.35591	7(0,0):17.0091	3	2.17	1.78	0.00247507
unt	Ti-IMAC	YPR079W	LRSS[+79.966331]PSAS[+79.966331]SSS[+79.966331]LANR	LRSSPSASSSSLANR	1429.8	3(-1,0):11.5056	7(-2,2):0	2	1.774	6.59	0.00247507
unt	Ti-IMAC	YMR173W	KKSSYGS[+79.966331]NNDDSYGSSNNNDSYGSNNDDSYGSSNR	KKSSYGSNNDDSYGSSNNNDSYGSNNDDSYGSSNR	1430	6(-4,9):0	null	3	1.993	2.36e-05	0.000247893
unt	Ti-IMAC	YHR027C	QQTIDEQSQIS[+79.966331]PEKQTPNKK	QQTIDEQSQISPEKQTPNKK	1430.4	10(0,0):20.5682	null	3	2.809	4.74e-06	9.15583e-05
unt	Ti-IMAC	YNL098C	TNIDNSTGQAGQANAQS[+79.966331]ANT[+79.966331]VNNRVNNNSK	TNIDNSTGQAGQANAQSANTVNNRVNNNSK	1430.8	16(0,0):76.1319	19(0,0):55.4213	3	3.917	2.8e-07	9.15583e-05
unt	Ti-IMAC	YDR480W	LSQKEEDHSGKPPTITTS[+79.966331]PAEK	LSQKEEDHSGKPPTITTSPAEK	1431	17(0,0):28.8739	null	2	3.407	0	9.15583e-05
unt	Ti-IMAC	YNR049C	RKAS[+79.966331]SEDPM[+15.994915]GTPSSNGNTPEYTPASK	RKASSEDPMGTPSSNGNTPEYTPASK	1431.5	3(0,1):0	null	3	4.098	1e-09	9.15583e-05
unt	Ti-IMAC	YBL031W	SKTSGS[+79.966331]LSSNLK	SKTSGSLSSNLK	1431.6	5(-5,2):0	null	3	1.51	0.00676	0.000173235
unt	Ti-IMAC	YLL038C	SELTRQS[+79.966331]LEK	SELTRQSLEK	1431.7	6(0,0):25.9464	null	2	1.471	0.032	0.000533659
unt	Ti-IMAC	YMR086W	SRS[+79.966331]IEEKDTLEGTESSK	SRSIEEKDTLEGTESSK	1431.9	2(-2,0):0	null	2	3.18	0	9.15583e-05
unt	Ti-IMAC	YLR429W	TKS[+79.966331]PEQEKSATPPSSITAAK	TKSPEQEKSATPPSSITAAK	1432.1	2(-2,8):4.75728	null	4	2.125	0.265	0.00116933
unt	Ti-IMAC	YJL176C	KYDEITHPPS[+79.966331]TTDDENGDKNDNGGK	KYDEITHPPSTTDDENGDKNDNGGK	1432.4	9(0,0):14.2316	null	3	2.922	8.89e-05	9.15583e-05
unt	Ti-IMAC	YER161C	AS[+79.966331]PGATLR	ASPGATLR	1432.6	1(0,0):32.072	null	2	1.054	0.00116	9.15583e-05
unt	Ti-IMAC	YMR086W	SRS[+79.966331]IEEKDTLEGTESSK	SRSIEEKDTLEGTESSK	1432.9	2(-2,0):9.41663	null	3	2.708	0.000194	9.15583e-05
unt	Ti-IMAC	YPR079W	LRSSPS[+79.966331]AS[+79.966331]SSS[+79.966331]LANR	LRSSPSASSSSLANR	1433.2	5(-3,0):3.46813	7(0,0):13.145	3	2.449	3.36	0.000321337
unt	Ti-IMAC	YOR140W	KNS[+79.966331]SNQNYDIDSGAR	KNSSNQNYDIDSGAR	1433.3	2(0,1):0	null	3	3.33	1.13e-06	9.15583e-05
unt	Ti-IMAC	YOR140W	KNS[+79.966331]SNQNYDIDSGAR	KNSSNQNYDIDSGAR	1433.4	2(0,0):24.437	null	2	3.348	8e-09	9.15583e-05
unt	Ti-IMAC	YCL051W	S[+79.966331]GS[+79.966331]PISHMQHR	SGSPISHMQHR	1433.5	0(0,0):45.2199	2(0,0):60.4575	3	1.304	0.039	0.000247893
unt	Ti-IMAC	YDR480W	S[+79.966331]APPNITR	SAPPNITR	1433.7	0(0,0):39.5139	null	2	0.816	0.403	0.00482632
unt	Ti-IMAC	YOR063W	VGKGDDEANGATS[+79.966331]FDR	VGKGDDEANGATSFDR	1433.9	12(0,0):21.5144	null	2	3.588	0	9.15583e-05
unt	Ti-IMAC	YDL022W	SSS[+79.966331]SVS[+79.966331]LK	SSSSVSLK	1434.3	2(0,0):28.8739	5(0,0):14.2316	2	0.729	0.313	0.00260968
unt	Ti-IMAC	YFL013C	KPSIGGDKS[+79.966331]EEDGEGEDDKSEETVEETR	KPSIGGDKSEEDGEGEDDKSEETVEETR	1434.6	8(0,0):82.8436	null	3	5.589	0	9.15583e-05
unt	Ti-IMAC	YLR399C	DASSLS[+79.966331]PTSAGSR	DASSLSPTSAGSR	1435.4	5(0,0):21.3031	null	2	2.521	1.37e-06	9.15583e-05
unt	Ti-IMAC	YBR112C	MREEEQTSQEKS[+79.966331]PQENTLPR	MREEEQTSQEKSPQENTLPR	1435.5	11(0,0):19.718	null	4	5.61	2e-09	9.15583e-05
unt	Ti-IMAC	YNL113W	HIQEEEEQDVDM[+15.994915]T[+79.966331]GDEEQEEEPDREK	HIQEEEEQDVDMTGDEEQEEEPDREK	1435.8	12(0,0):1000	null	3	4.45	0	9.15583e-05
unt	Ti-IMAC	YGR058W	AENGHHSYGS[+79.966331]PQSYSPR	AENGHHSYGSPQSYSPR	1436.1	9(-2,0):12.7421	null	3	2.598	3.46e-05	9.15583e-05
unt	Ti-IMAC	YJL176C	KYDEITHPPS[+79.966331]TTDDENGDKNDNGGK	KYDEITHPPSTTDDENGDKNDNGGK	1436.3	9(0,2):0	null	4	4.913	1e-09	9.15583e-05
unt	Ti-IMAC	YGR129W	NLATQTQNSSKQDS[+79.966331]S[+79.966331]ADEEDNKNVPK	NLATQTQNSSKQDSSADEEDNKNVPK	1436.6	13(-8,0):1.56474	14(-11,0):1.10344	3	2.836	6.44e-06	9.15583e-05
unt	Ti-IMAC	YHR082C	RPS[+79.966331]SSSYTGKS[+79.966331]PLSR	RPSSSSYTGKSPLSR	1436.8	2(0,4):6.59058	10(0,3):9.05325	3	2.834	0.0379	9.15583e-05
unt	Ti-IMAC	YNL076W	SSVSSANT[+79.966331]INS[+79.966331]NTSHDPVRK	SSVSSANTINSNTSHDPVRK	1437.5	7(-4,6):1.48807	10(-7,3):0	3	1.192	5.82	0.00677171
unt	Ti-IMAC	YHR027C	QQTIDEQSQIS[+79.966331]PEKQTPNKK	QQTIDEQSQISPEKQTPNKK	1437.9	10(0,0):22.5909	null	4	3.663	8.9e-08	9.15583e-05
unt	Ti-IMAC	YFL013C	KPSIGGDKS[+79.966331]EEDGEGEDDKSEETVEETR	KPSIGGDKSEEDGEGEDDKSEETVEETR	1437.9	8(0,0):80.9594	null	3	5.942	0	9.15583e-05
unt	Ti-IMAC	YNL113W	HIQEEEEQDVDM[+15.994915]T[+79.966331]GDEEQEEEPDREK	HIQEEEEQDVDMTGDEEQEEEPDREK	1438	12(0,0):1000	null	4	6.086	0	9.15583e-05
unt	Ti-IMAC	YPR022C	ENDNDLS[+79.966331]PNSSSSPAER	ENDNDLSPNSSSSPAER	1439.4	6(0,0):15.0073	null	3	1.349	0.0581	0.000818026
unt	Ti-IMAC	YLL029W	AHS[+79.966331]ISHVPGTHMR	AHSISHVPGTHMR	1439.5	2(0,2):4.79005	null	4	3.443	3.4e-06	9.15583e-05
unt	Ti-IMAC	YGL083W	DGS[+79.966331]SDIPR	DGSSDIPR	1439.6	2(0,0):13.24	null	2	1.126	0.0432	0.000672545
unt	Ti-IMAC	YCL051W	LKS[+79.966331]NDS[+79.966331]NEYSKSEGQIR	LKSNDSNEYSKSEGQIR	1439.8	2(0,0):50.561	5(0,0):41.3293	2	2.223	0.477	0.000384763
unt	Ti-IMAC	YFL013C	KPSIGGDKS[+79.966331]EEDGEGEDDKSEETVEETR	KPSIGGDKSEEDGEGEDDKSEETVEETR	1440.2	8(0,0):22.1873	null	4	4.655	0	9.15583e-05
unt	Ti-IMAC	YAR002W	RASAT[+79.966331]VPSAPYRK	RASATVPSAPYRK	1440.5	4(-2,0):7.52952	null	3	2.499	1.44e-05	9.15583e-05
unt	Ti-IMAC	YBR069C	EAS[+79.966331]PAQYS[+79.966331]HS[+79.966331]LHER	EASPAQYSHSLHER	1440.6	2(0,0):13.0832	7(-1,0):6.59058	3	1.998	0.00111	9.15583e-05
unt	Ti-IMAC	YGL077C	NDNASGGYMQPDQS[+79.966331]S[+79.966331]NASMHKR	NDNASGGYMQPDQSSNASMHKR	1440.7	13(0,4):4.92256	14(-10,3):6.73068	3	2.368	0.00116	9.15583e-05
unt	Ti-IMAC	YBR069C	EAS[+79.966331]PAQYS[+79.966331]HS[+79.966331]LHER	EASPAQYSHSLHER	1440.9	2(0,4):7.52952	7(-1,0):10.2828	2	1.493	0.0774	0.000384763
unt	Ti-IMAC	YBR255W	RVMT[+79.966331]NEEDNNNHNNNNMITK	RVMTNEEDNNNHNNNNMITK	1441	3(0,0):113.439	null	3	2.59	0.00042	9.15583e-05
unt	Ti-IMAC	YAR002W	RAS[+79.966331]ATVPSAPYRK	RASATVPSAPYRK	1441.1	2(0,0):42.6519	null	2	1.878	1.62e-06	9.15583e-05
unt	Ti-IMAC	YKR019C	KTS[+79.966331]VSTNAENDHASSLHEGNLR	KTSVSTNAENDHASSLHEGNLR	1441.1	2(-1,0):11.5313	null	4	5.119	3e-09	9.15583e-05
unt	Ti-IMAC	YOR371C	NTTSS[+79.966331]PPT[+79.966331]SPKHTPPLNPSKK	NTTSSPPTSPKHTPPLNPSKK	1441.2	4(0,0):13.1623	7(0,5):3.42725	4	2.801	8.77e-06	9.15583e-05
unt	Ti-IMAC	YBR112C	MREEEQTSQEKS[+79.966331]PQENTLPR	MREEEQTSQEKSPQENTLPR	1441.3	11(0,0):31.2747	null	2	2.551	2.2e-07	9.15583e-05
unt	Ti-IMAC	YJL076W	IEAPS[+79.966331]PSVNKK	IEAPSPSVNKK	1441.4	4(0,0):26.4212	null	3	1.712	0.0632	0.000672545
unt	Ti-IMAC	YDR113C	DLADSGKNEESS[+79.966331]DDDEGNEDSESKLGK	DLADSGKNEESSDDDEGNEDSESKLGK	1441.6	11(-1,0):10.3339	null	3	3.492	0	9.15583e-05
unt	Ti-IMAC	YIL112W	ESEDLAHKNDAS[+79.966331]SHEGEVNGDSRPDDVPETNEK	ESEDLAHKNDASSHEGEVNGDSRPDDVPETNEK	1442	11(-10,1):0	null	4	1.779	0.0024	0.00560735
unt	Ti-IMAC	YAL031C	AHLASNSSRS[+79.966331]PSVS[+79.966331]PVR	AHLASNSSRSPSVSPVR	1442.1	9(-5,2):7.52952	13(0,0):15.0304	3	2.349	3.38e-05	9.15583e-05
unt	Ti-IMAC	YER040W	KSDSIGLSSSNTTNS[+79.966331]VRK	KSDSIGLSSSNTTNSVRK	1442.2	14(-2,0):8.65157	null	2	2.079	2.24e-06	9.15583e-05
unt	Ti-IMAC	YLR337C	NPTKS[+79.966331]PPPPPS[+79.966331]PSTM[+15.994915]DTGTSNSPSK	NPTKSPPPPPSPSTMDTGTSNSPSK	1442.3	4(0,0):16.7972	10(0,0):46.6769	3	2.6	0.822	0.000321337
unt	Ti-IMAC	YCL051W	LKS[+79.966331]NDS[+79.966331]NEYSKSEGQIR	LKSNDSNEYSKSEGQIR	1442.8	2(0,0):24.0206	5(0,0):24.4138	3	1.745	0.548	0.0041079
unt	Ti-IMAC	YNL098C	KMS[+79.966331]NAANGKNVNSSTTVVNAR	KMSNAANGKNVNSSTTVVNAR	1442.9	2(0,0):68.7599	null	3	3.004	1.25e-06	9.15583e-05
unt	Ti-IMAC	YLL029W	AHS[+79.966331]ISHVPGTHMR	AHSISHVPGTHMR	1443	2(0,0):42.6519	null	2	2.136	1.72e-07	9.15583e-05
unt	Ti-IMAC	YGR229C	SQQGLSHVTSTGSS[+79.966331]S[+79.966331]SM[+15.994915]ER	SQQGLSHVTSTGSSSSMER	1443.2	13(0,0):30.7046	14(0,0):24.1536	3	1.657	1.67	0.00137452
unt	Ti-IMAC	YJL076W	IEAPS[+79.966331]PSVNKK	IEAPSPSVNKK	1443.3	4(0,0):40.3388	null	3	1.677	0.0819	0.000173235
unt	Ti-IMAC	YML065W	ATQTAQIS[+79.966331]DAETR	ATQTAQISDAETR	1443.9	7(0,0):25.7806	null	2	2.344	2.53e-05	9.15583e-05
unt	Ti-IMAC	YAL035W	S[+79.966331]TPAATPAATPTPSSASPNKK	STPAATPAATPTPSSASPNKK	1444	0(0,1):0	null	3	3.01	6.8e-08	9.15583e-05
unt	Ti-IMAC	YDR113C	DLADSGKNEESS[+79.966331]DDDEGNEDSESKLGK	DLADSGKNEESSDDDEGNEDSESKLGK	1444.4	11(-7,0):10.3339	null	3	2.199	2.35e-06	9.15583e-05
unt	Ti-IMAC	YGR054W	SSET[+79.966331]SPDSTPAPSAPASTNAPTNNKETSPEEKK	SSETSPDSTPAPSAPASTNAPTNNKETSPEEKK	1444.8	3(-3,1):0	null	3	3.544	1.9e-06	9.15583e-05
unt	Ti-IMAC	YFL021W	RNPSPSIVKPGS[+79.966331]R	RNPSPSIVKPGSR	1445.1	11(0,0):65.2363	null	3	1.671	6.68e-05	9.15583e-05
unt	Ti-IMAC	YMR173W	SSYGSNNDDSYGS[+79.966331]NNDDSYGSSNK	SSYGSNNDDSYGSNNDDSYGSSNK	1445.3	12(0,0):24.1536	null	3	3.713	2.96e-06	9.15583e-05
unt	Ti-IMAC	YGR054W	SSETS[+79.966331]PDSTPAPSAPASTNAPTNNKETSPEEKK	SSETSPDSTPAPSAPASTNAPTNNKETSPEEKK	1445.5	4(-4,0):9.34047	null	3	3.808	0	9.15583e-05
unt	Ti-IMAC	YBL092W	AS[+79.966331]LPHPK	ASLPHPK	1445.5	1(0,0):1000	null	2	0.67	1.12	0.00495016
unt	Ti-IMAC	YNL098C	NAS[+79.966331]IES[+79.966331]KTGLAGNQATNGK	NASIESKTGLAGNQATNGK	1445.7	2(0,5):2.99529	5(0,2):0	3	1.548	0.00951	0.000247893
unt	Ti-IMAC	YMR173W	SSYGSNNDDSYGS[+79.966331]NNDDSYGSSNK	SSYGSNNDDSYGSNNDDSYGSSNK	1445.9	12(0,0):13.2658	null	2	3.283	1.7e-08	9.15583e-05
unt	Ti-IMAC	YOR204W	DAMMS[+79.966331]APGS[+79.966331]RSNS[+79.966331]RR	DAMMSAPGSRSNSRR	1445.9	4(0,6):9.49393	8(0,2):10.3591	3	1.108	0.288	0.00325665
unt	Ti-IMAC	YBL047C	RANSNEDGESVSSIQES[+79.966331]PK	RANSNEDGESVSSIQESPK	1447.2	16(0,0):24.762	null	3	3.509	2.6e-08	9.15583e-05
unt	Ti-IMAC	YFL021W	RNPSPSIVKPGS[+79.966331]R	RNPSPSIVKPGSR	1447.3	11(0,0):56.0189	null	2	1.973	0.000482	9.15583e-05
unt	Ti-IMAC	YGR054W	SSETS[+79.966331]PDSTPAPSAPASTNAPTNNKETSPEEKK	SSETSPDSTPAPSAPASTNAPTNNKETSPEEKK	1447.4	4(-4,4):8.65162	null	4	3.796	5.9e-08	9.15583e-05
unt	Ti-IMAC	YER079W	SM[+15.994915]S[+79.966331]PSNIASGEDR	SMSPSNIASGEDR	1447.8	2(0,0):33.68	null	2	3.021	1e-09	9.15583e-05
unt	Ti-IMAC	YML034W	MDRPS[+79.966331]SSPSIAS[+79.966331]PRR	MDRPSSSPSIASPRR	1447.8	4(0,4):0	11(0,0):20.8024	3	1.204	1.58	0.00898223
unt	Ti-IMAC	YBL047C	RANSNEDGESVSSIQES[+79.966331]PK	RANSNEDGESVSSIQESPK	1447.9	16(0,0):72.4224	null	2	2.968	9e-09	9.15583e-05
unt	Ti-IMAC	YAL031C	AHLASNS[+79.966331]SRSPSVS[+79.966331]PVR	AHLASNSSRSPSVSPVR	1448.1	6(-2,3):0	13(0,0):24.7542	2	1.796	1.67	0.00260968
unt	Ti-IMAC	YDR480W	EEDHSGKPPTITT[+79.966331]SPAEK	EEDHSGKPPTITTSPAEK	1448.5	12(0,1):7.48087	null	3	4.009	1e-09	9.15583e-05
unt	Ti-IMAC	YPL137C	VKEISS[+79.966331]PMR	VKEISSPMR	1448.7	5(-1,0):9.34047	null	2	1.704	0.0223	0.000533659
unt	Ti-IMAC	YFL021W	NPSPSIVKPGS[+79.966331]RRNS[+79.966331]SVR	NPSPSIVKPGSRRNSSVR	1449.7	10(0,0):25.5941	14(0,0):13.2658	3	1.661	0.767	0.00547964
unt	Ti-IMAC	YGL035C	AQTQS[+79.966331]SVQLK	AQTQSSVQLK	1450.1	4(0,1):11.5056	null	2	1.569	0.00108	9.15583e-05
unt	Ti-IMAC	YGR162W	FGNNS[+79.966331]S[+79.966331]RGHDFR	FGNNSSRGHDFR	1450.4	4(0,0):1000	5(0,0):1000	3	1.168	0.242	0.00279623
unt	Ti-IMAC	YBR231C	LGGGS[+79.966331]DDSDAS[+79.966331]DGGDDYDDGVNRDKGR	LGGGSDDSDASDGGDDYDDGVNRDKGR	1451.1	4(0,0):19.5224	10(-3,0):4.79005	3	2.096	1.65e-05	9.15583e-05
unt	Ti-IMAC	YDR143C	LPPNDSDRNGVNGPSSTTQNPPSNSGGSNNNQS[+79.966331]PR	LPPNDSDRNGVNGPSSTTQNPPSNSGGSNNNQSPR	1451.2	32(-10,0):3.7894	null	3	2.352	0.00028	9.15583e-05
unt	Ti-IMAC	YMR224C	TGS[+79.966331]PDITQSHVDNESR	TGSPDITQSHVDNESR	1451.7	2(0,0):15.1759	null	3	3.096	1.8e-08	9.15583e-05
unt	Ti-IMAC	YFL021W	NPSPSIVKPGSRRNS[+79.966331]S[+79.966331]VR	NPSPSIVKPGSRRNSSVR	1451.8	14(-4,0):8.61278	15(-5,0):6.51031	4	2.421	0.247	0.000384763
unt	Ti-IMAC	YPL043W	AQPEMNDKDDNES[+79.966331]GNEDAEENHDDEEDENEEEDRQVDQASK	AQPEMNDKDDNESGNEDAEENHDDEEDENEEEDRQVDQASK	1451.9	12(0,0):64.8088	null	4	2.881	1.11e-07	9.15583e-05
unt	Ti-IMAC	YBR086C	FDEDGKS[+79.966331]IR	FDEDGKSIR	1452	6(0,0):1000	null	2	2.059	0.000361	9.15583e-05
unt	Ti-IMAC	YHR016C	RGMS[+79.966331]LGSR	RGMSLGSR	1452.3	3(0,0):35.8197	null	2	1.344	0.0823	0.00151155
unt	Ti-IMAC	YCL051W	NNLQT[+79.966331]PSPR	NNLQTPSPR	1452.5	4(0,0):13.2658	null	2	1.986	1.26e-06	9.15583e-05
unt	Ti-IMAC	YPR079W	LRS[+79.966331]SPSAS[+79.966331]SSSLANR	LRSSPSASSSSLANR	1452.6	2(0,3):10.3339	7(0,0):21.3031	3	2.672	1.93	0.000247893
unt	Ti-IMAC	YHL007C	HQQPVAS[+79.966331]STVNS[+79.966331]NKS[+79.966331]STDIR	HQQPVASSTVNSNKSSTDIR	1452.7	6(0,9):0	11(-4,4):7.5535	3	2.628	7.28	0.000672545
unt	Ti-IMAC	YNL271C	GGAENNTS[+79.966331]AS[+79.966331]TLPGDR	GGAENNTSASTLPGDR	1453.1	7(-1,3):11.5568	9(0,0):16.224	2	1.946	6.93e-05	9.15583e-05
unt	Ti-IMAC	YNL047C	SNENTTES[+79.966331]VTPQVT[+79.966331]NEQHTR	SNENTTESVTPQVTNEQHTR	1453.2	7(-2,2):4.87684	13(0,0):26.6594	3	3.819	4.5e-07	9.15583e-05
unt	Ti-IMAC	YDL153C	LNELQNS[+79.966331]EDS[+79.966331]DAEDGGKQK	LNELQNSEDSDAEDGGKQK	1453.3	6(0,0):1000	9(0,0):1000	2	2.493	7e-09	9.15583e-05
unt	Ti-IMAC	YFL005W	EGNIS[+79.966331]INS[+79.966331]GSGNSSK	EGNISINSGSGNSSK	1453.8	4(0,0):19.877	7(0,2):7.48087	2	2.397	1.28e-05	9.15583e-05
unt	Ti-IMAC	YGL073W	NNM[+15.994915]S[+79.966331]PNNDDNSIDTASTNTTNR	NNMSPNNDDNSIDTASTNTTNR	1454.6	3(0,0):30.1285	null	3	3.142	1.7e-08	9.15583e-05
unt	Ti-IMAC	YNL183C	S[+79.966331]QHSS[+79.966331]IGDLKR	SQHSSIGDLKR	1454.9	0(0,0):33.5484	4(0,0):20.3546	2	1.667	0.000878	0.000173235
unt	Ti-IMAC	YDR170C	VANPRVS[+79.966331]YESSR	VANPRVSYESSR	1454.9	6(0,1):8.5756	null	2	1.865	0.00353	0.000173235
unt	Ti-IMAC	YBR086C	FDEDGKS[+79.966331]IR	FDEDGKSIR	1455.1	6(0,0):1000	null	3	1.548	0.0194	9.15583e-05
unt	Ti-IMAC	YNL106C	VSPSNSKS[+79.966331]EEELPCK	VSPSNSKSEEELPCK	1455.2	7(0,0):13.2658	null	2	1.911	5.86e-06	9.15583e-05
unt	Ti-IMAC	YDR432W	GGYDSPRGGY[+79.966331]DS[+79.966331]PR	GGYDSPRGGYDSPR	1455.3	9(-7,0):8.08257	11(0,0):29.1662	2	0.848	0.0851	0.00384563
unt	Ti-IMAC	YAR002W	SNVVVAET[+79.966331]SPEKK	SNVVVAETSPEKK	1455.3	7(0,0):13.2658	null	3	3.415	4e-08	9.15583e-05
unt	Ti-IMAC	YNL161W	EQGSHQS[+79.966331]LQEHLQR	EQGSHQSLQEHLQR	1455.4	6(-3,0):4.22953	null	3	1.52	0.171	0.000672545
unt	Ti-IMAC	YLR407W	LTDESEESS[+79.966331]SANNTTTTASHTLSNSKK	LTDESEESSSANNTTTTASHTLSNSKK	1455.6	8(-1,1):0	null	3	6.04	0	9.15583e-05
unt	Ti-IMAC	YFL004W	ITSQGDLEADGS[+79.966331]S[+79.966331]DEETEQEPHSKR	ITSQGDLEADGSSDEETEQEPHSKR	1455.7	11(0,0):26.5105	12(0,4):11.7212	3	1.992	0.552	0.00088935
unt	Ti-IMAC	YLR407W	LTDESEESSS[+79.966331]ANNTTTTASHTLSNSKK	LTDESEESSSANNTTTTASHTLSNSKK	1455.8	9(-2,0):2.71163	null	4	4.016	1.97e-06	9.15583e-05
unt	Ti-IMAC	YLR257W	SLS[+79.966331]RS[+79.966331]IS[+79.966331]RGPTK	SLSRSISRGPTK	1456.6	2(-2,0):0	4(-4,0):6.45201	2	1.052	0.00156	0.0037167
unt	Ti-IMAC	YAR002W	SNVVVAETS[+79.966331]PEKK	SNVVVAETSPEKK	1456.9	8(0,0):22.8533	null	2	2.79	0	9.15583e-05
unt	Ti-IMAC	YNL166C	LADQTPHDDNSENCPNRS[+79.966331]GGS[+79.966331]TPLDSQTK	LADQTPHDDNSENCPNRSGGSTPLDSQTK	1456.9	17(0,4):7.97117	20(0,1):7.71046	3	3.502	8.01e-07	9.15583e-05
unt	Ti-IMAC	YLR175W	VNENT[+79.966331]PEQWKK	VNENTPEQWKK	1457	4(0,0):1000	null	3	2.037	0.000686	9.15583e-05
unt	Ti-IMAC	YNL166C	LADQTPHDDNSENCPNRS[+79.966331]GGST[+79.966331]PLDSQTK	LADQTPHDDNSENCPNRSGGSTPLDSQTK	1457.1	17(0,0):13.0832	21(-1,0):6.61465	4	4.694	0.000241	9.15583e-05
unt	Ti-IMAC	YDR170C	VANPRVS[+79.966331]YESSR	VANPRVSYESSR	1457.2	6(0,1):6.59058	null	3	1.579	0.0244	0.000247893
unt	Ti-IMAC	YLR175W	VNENT[+79.966331]PEQWKK	VNENTPEQWKK	1457.3	4(0,0):1000	null	2	2.354	9.7e-06	9.15583e-05
unt	Ti-IMAC	YGL202W	EKAQSS[+79.966331]PKQDHDEFLK	EKAQSSPKQDHDEFLK	1457.3	5(-1,0):7.48087	null	3	3.12	3.27e-06	9.15583e-05
unt	Ti-IMAC	YER169W	NDDLDKEQGS[+79.966331]SPLNSK	NDDLDKEQGSSPLNSK	1457.7	9(0,1):8.65157	null	3	2.761	3.34e-06	9.15583e-05
unt	Ti-IMAC	YJR083C	QHEVQPES[+79.966331]KSPRVT[+79.966331]TPLKPK	QHEVQPESKSPRVTTPLKPK	1457.9	7(0,2):4.914	13(0,1):0	4	2.983	1.08e-05	9.15583e-05
unt	Ti-IMAC	YDR033W	APVAS[+79.966331]PRPAAT[+79.966331]PNLSKDKK	APVASPRPAATPNLSKDKK	1459.4	4(0,0):64.6797	10(0,0):26.6594	3	3.472	4e-09	9.15583e-05
unt	Ti-IMAC	YDR033W	APVAS[+79.966331]PRPAAT[+79.966331]PNLSKDKK	APVASPRPAATPNLSKDKK	1459.5	4(0,0):58.4324	10(0,0):25.4815	4	3.893	1.64e-07	9.15583e-05
unt	Ti-IMAC	YMR273C	HGNAS[+79.966331]LIR	HGNASLIR	1459.6	4(0,0):1000	null	2	1.428	0.00423	0.000173235
unt	Ti-IMAC	YDR159W	LNQNSSVKPQINTS[+79.966331]PKR	LNQNSSVKPQINTSPKR	1459.8	13(0,0):21.3031	null	3	3.19	4.27e-05	9.15583e-05
unt	Ti-IMAC	YMR140W	RNT[+79.966331]SHS[+79.966331]ITPIHDESTSASR	RNTSHSITPIHDESTSASR	1460.1	2(0,1):6.61465	5(0,0):20.5682	4	3.264	9.26e-07	9.15583e-05
unt	Ti-IMAC	YBL047C	RANSNEDGES[+79.966331]VS[+79.966331]SIQES[+79.966331]PK	RANSNEDGESVSSIQESPK	1460.2	9(0,3):8.70097	11(0,1):0	3	1.916	0.0095	0.000173235
unt	Ti-IMAC	YIL129C	KKS[+79.966331]QQIFTVQHQK	KKSQQIFTVQHQK	1460.6	2(0,5):12.6833	null	4	2.493	0.0196	0.000173235
unt	Ti-IMAC	YMR140W	RNT[+79.966331]SHS[+79.966331]ITPIHDESTSASR	RNTSHSITPIHDESTSASR	1461.4	2(0,0):28.9973	5(-2,2):1.93572	3	2.523	0.0229	9.15583e-05
unt	Ti-IMAC	YDL002C	VADSKGGEDGSLVSS[+79.966331]N	VADSKGGEDGSLVSSN	1461.6	14(0,0):19.2082	null	2	2.597	7.9e-08	9.15583e-05
unt	Ti-IMAC	YBL101C	RT[+79.966331]SGRLS[+79.966331]VDQEPR	RTSGRLSVDQEPR	1461.9	1(0,1):11.5313	6(0,0):36.4661	3	2.437	0.000581	9.15583e-05
unt	Ti-IMAC	YIL018W YFR031C-A	TGLLRGS[+79.966331]QKTQD	TGLLRGSQKTQD	1462	6(0,0):22.3106	null	2	1.695	1.07e-06	9.15583e-05
unt	Ti-IMAC	YIL129C	KKS[+79.966331]QQIFTVQHQK	KKSQQIFTVQHQK	1462	2(0,0):36.0442	null	3	1.649	0.308	0.000958419
unt	Ti-IMAC	YHR073W	TKS[+79.966331]AQS[+79.966331]STETFTSK	TKSAQSSTETFTSK	1462.2	2(-2,0):11.5322	5(0,0):16.224	2	2.128	1	0.000384763
unt	Ti-IMAC	YGR129W	NLATQTQNS[+79.966331]S[+79.966331]KQDSSADEEDNKNVPK	NLATQTQNSSKQDSSADEEDNKNVPK	1462.8	8(-3,6):0.908747	9(-6,5):0	3	1.665	0.0141	0.00116933
unt	Ti-IMAC	YIL063C	VHS[+79.966331]GSEQLANASEDTKDKPKPLK	VHSGSEQLANASEDTKDKPKPLK	1463.1	2(0,2):2.95315	null	4	2.83	0.000321	0.00677171
unt	Ti-IMAC	YPR041W	SQNAPSDGTGS[+79.966331]S[+79.966331]T[+79.966331]PQHHDEDEDELSR	SQNAPSDGTGSSTPQHHDEDEDELSR	1463.2	10(0,0):18.6552	11(0,0):16.6746	3	2.05	0.0068	0.000173235
unt	Ti-IMAC	YDR143C	LPPNDSDRNGVNGPSSTTQNPPSNSGGSNNNQS[+79.966331]PR	LPPNDSDRNGVNGPSSTTQNPPSNSGGSNNNQSPR	1463.8	32(0,0):36.868	null	4	5.17	1e-09	9.15583e-05
unt	Ti-IMAC	YJL162C	AKESQGAS[+79.966331]PTLGQSEAYHR	AKESQGASPTLGQSEAYHR	1464	7(0,0):18.4127	null	3	4.797	0	9.15583e-05
unt	Ti-IMAC	YIL063C	ATDVDKDKVHSGS[+79.966331]EQLANASEDTK	ATDVDKDKVHSGSEQLANASEDTK	1464.3	12(-11,0):4.4862	null	4	4.424	1.3e-08	9.15583e-05
unt	Ti-IMAC	YBR079C	EVS[+79.966331]EEENTEPEVQEEK	EVSEEENTEPEVQEEK	1465.1	2(0,5):0	null	2	1.277	0.0324	0.00279623
unt	Ti-IMAC	YJR076C	RNT[+79.966331]NPFK	RNTNPFK	1465.6	2(0,0):1000	null	2	1.731	0.000724	9.15583e-05
unt	Ti-IMAC	YNL173C	DTSTS[+79.966331]ADAEASEDQNKEPLSK	DTSTSADAEASEDQNKEPLSK	1465.7	4(-2,0):7.481	null	3	1.84	0.0274	0.000384763
unt	Ti-IMAC	YCL014W	VLTENS[+79.966331]NELKDTNNEGKDAK	VLTENSNELKDTNNEGKDAK	1465.8	5(0,0):33.4479	null	3	2.492	8.3e-07	9.15583e-05
unt	Ti-IMAC	YGL009C	EFEYKDQDQSS[+79.966331]PK	EFEYKDQDQSSPK	1465.9	10(0,0):19.8431	null	3	2.479	0.000355	9.15583e-05
unt	Ti-IMAC	YIL063C	VHSGS[+79.966331]EQLANASEDTKDKPKPLK	VHSGSEQLANASEDTKDKPKPLK	1466	4(-2,0):0	null	4	4.461	1.17e-06	9.15583e-05
unt	Ti-IMAC	YOR018W	SSSRT[+79.966331]HLSHSPLPR	SSSRTHLSHSPLPR	1466.4	4(-4,0):0	null	3	2.432	7.25e-05	9.15583e-05
unt	Ti-IMAC	YOR018W	SSS[+79.966331]RTHLSHSPLPR	SSSRTHLSHSPLPR	1466.5	2(-2,7):9.41663	null	4	2.455	0.000409	9.15583e-05
unt	Ti-IMAC	YPL085W	GHTSS[+79.966331]ISSYTPNQNEHASR	GHTSSISSYTPNQNEHASR	1467	4(-2,0):11.5056	null	2	2.716	1.08e-07	9.15583e-05
unt	Ti-IMAC	YOL123W	GPSQYNDDHNS[+79.966331]GYGYNR	GPSQYNDDHNSGYGYNR	1467.1	10(-6,4):7.52952	null	3	1.913	0.00253	9.15583e-05
unt	Ti-IMAC	YDR480W	LSQKEEDHSGKPPTIT[+79.966331]TSPAEK	LSQKEEDHSGKPPTITTSPAEK	1467.3	15(-2,2):5.94807	null	3	1.616	0.0696	0.00158194
unt	Ti-IMAC	YEL017W	EDDDEKPQS[+79.966331]GDET[+79.966331]SATKPLSSR	EDDDEKPQSGDETSATKPLSSR	1468.4	8(0,11):10.612	12(0,0):14.4384	3	1.352	0.291	0.00471183
unt	Ti-IMAC	YBL047C	RANSNEDGES[+79.966331]VS[+79.966331]SIQES[+79.966331]PK	RANSNEDGESVSSIQESPK	1469	9(0,3):0	11(0,1):0	2	1.469	0.0139	0.000384763
unt	Ti-IMAC	YER040W	QNWNSSNS[+79.966331]VSTNSR	QNWNSSNSVSTNSR	1469.5	7(0,0):24.7542	null	2	2.763	1.87e-07	9.15583e-05
unt	Ti-IMAC	YDR379W	KAQS[+79.966331]SLGSISK	KAQSSLGSISK	1469.7	3(0,0):38.4164	null	2	1.796	0.000281	9.15583e-05
unt	Ti-IMAC	YJR072C	TKGEVNENS[+79.966331]APDLQR	TKGEVNENSAPDLQR	1469.8	8(0,0):25.7196	null	3	2.399	0.00221	9.15583e-05
unt	Ti-IMAC	YMR173W	SSY[+79.966331]GS[+79.966331]NNDDSYGSNNDDSYGSSNK	SSYGSNNDDSYGSNNDDSYGSSNK	1470.1	2(-2,10):0	4(-4,0):0	3	2.532	0.439	0.000173235
unt	Ti-IMAC	YLR337C	NPTKS[+79.966331]PPPPPS[+79.966331]PSTM[+15.994915]DTGT[+79.966331]SNSPSK	NPTKSPPPPPSPSTMDTGTSNSPSK	1470.3	4(0,0):27.0565	10(0,0):31.0929	3	2.413	2.35	0.000672545
unt	Ti-IMAC	YPL085W	GHTSS[+79.966331]ISSYTPNQNEHASR	GHTSSISSYTPNQNEHASR	1471.3	4(-2,2):10.3591	null	3	4.818	1e-09	9.15583e-05
unt	Ti-IMAC	YER040W	S[+79.966331]LQQNSLSR	SLQQNSLSR	1471.5	0(0,0):60.4001	null	2	1.609	9.97e-05	9.15583e-05
unt	Ti-IMAC	YOR322C	GHVLT[+79.966331]PHST[+79.966331]RDIR	GHVLTPHSTRDIR	1471.6	4(0,0):30.0163	8(-1,0):8.65157	3	2.288	1.07e-05	9.15583e-05
unt	Ti-IMAC	YIL063C	ATDVDKDKVHS[+79.966331]GSEQLANASEDTK	ATDVDKDKVHSGSEQLANASEDTK	1471.7	10(0,0):24.1536	null	3	4.786	1e-09	9.15583e-05
unt	Ti-IMAC	YKR056W	RLS[+79.966331]SPLTDSGNRR	RLSSPLTDSGNRR	1471.8	2(0,1):0	null	3	2.264	0.000886	9.15583e-05
unt	Ti-IMAC	YKR100C	HNT[+79.966331]RQSS[+79.966331]NENLIR	HNTRQSSNENLIR	1472.1	2(0,0):18.4726	6(-1,0):6.59058	3	2.287	0.000555	9.15583e-05
unt	Ti-IMAC	YBR069C	EAS[+79.966331]PAQYS[+79.966331]HSLHER	EASPAQYSHSLHER	1472.3	2(0,0):30.1984	7(-1,0):10.3339	3	2.575	9.17e-05	9.15583e-05
unt	Ti-IMAC	YOL070C	DDT[+79.966331]LKAIHDR	DDTLKAIHDR	1472.6	2(0,0):1000	null	3	2.681	3.6e-06	9.15583e-05
unt	Ti-IMAC	YPL089C	GMNQS[+79.966331]ENDDDENNDEDDDDHGNFER	GMNQSENDDDENNDEDDDDHGNFER	1472.8	4(0,0):1000	null	3	6.249	0	9.15583e-05
unt	Ti-IMAC	YBR069C	EAS[+79.966331]PAQYSHS[+79.966331]LHER	EASPAQYSHSLHER	1473.4	2(0,0):18.3423	9(-2,0):6.59058	2	1.227	0.726	0.00164957
unt	Ti-IMAC	YGL009C	EFEYKDQDQSS[+79.966331]PK	EFEYKDQDQSSPK	1473.5	10(0,0):19.3315	null	2	3.113	0	9.15583e-05
unt	Ti-IMAC	YBR059C	QSS[+79.966331]DPTISEQSPR	QSSDPTISEQSPR	1474	2(0,0):38.4164	null	2	2.666	7e-08	9.15583e-05
unt	Ti-IMAC	YBL101C	GQPFQPS[+79.966331]PTKK	GQPFQPSPTKK	1474.1	6(0,0):15.4977	null	2	1.069	0.0176	0.000818026
unt	Ti-IMAC	YBR054W	SSDSDS[+79.966331]SIKEKLK	SSDSDSSIKEKLK	1474.4	5(-2,0):12.1617	null	3	1.613	0.000896	0.000247893
unt	Ti-IMAC	YDR143C	LPPNDSDRNGVNGPSSTTQNPPSNSGGS[+79.966331]NNNQSPR	LPPNDSDRNGVNGPSSTTQNPPSNSGGSNNNQSPR	1474.6	27(-5,5):0	null	3	1.855	0.00627	0.000384763
unt	Ti-IMAC	YPL085W	GHTSS[+79.966331]ISSYTPNQNEHASR	GHTSSISSYTPNQNEHASR	1474.7	4(-2,3):1.27106	null	4	2.85	4.21e-06	9.15583e-05
unt	Ti-IMAC	YIL047C	YKEKLDAEEEQSS[+79.966331]SYR	YKEKLDAEEEQSSSYR	1474.9	12(-1,1):3.97609	null	3	3.433	1.42e-05	9.15583e-05
unt	Ti-IMAC	YML112W	DSITS[+79.966331]SSTTT[+79.966331]PPSSQQK	DSITSSSTTTPPSSQQK	1475.1	4(-3,1):0	9(0,0):13.24	2	1.653	3.74	0.00482632
unt	Ti-IMAC	YLR219W	TYS[+79.966331]LRS[+79.966331]QR	TYSLRSQR	1475.5	2(0,0):24.437	5(0,0):31.2747	2	1.082	0.13	0.000958419
unt	Ti-IMAC	YNL047C	SNENTTESVT[+79.966331]PQVTNEQHTR	SNENTTESVTPQVTNEQHTR	1475.6	9(0,0):23.6387	null	3	4.289	5e-09	9.15583e-05
unt	Ti-IMAC	YBR074W	DHHSNY[+79.966331]SSHS[+79.966331]QIDMER	DHHSNYSSHSQIDMER	1475.9	5(-2,2):0	9(-6,0):8.70097	3	1.846	0.00321	9.15583e-05
unt	Ti-IMAC	YKR100C	HNT[+79.966331]RQSS[+79.966331]NENLIR	HNTRQSSNENLIR	1475.9	2(0,0):27.0289	6(-1,0):10.2828	2	2.106	0.000331	9.15583e-05
unt	Ti-IMAC	YGL066W	STS[+79.966331]MESANTPNMDTKR	STSMESANTPNMDTKR	1476.3	2(0,0):24.2082	null	3	3.527	1.4e-08	9.15583e-05
unt	Ti-IMAC	YER178W	Y[+79.966331]GGHSM[+15.994915]SDPGTTYR	YGGHSMSDPGTTYR	1476.4	0(0,6):2.06594	null	3	1.845	0.00114	9.15583e-05
unt	Ti-IMAC	YJL123C	KPS[+79.966331]VADGELGNSK	KPSVADGELGNSK	1477.3	2(0,0):38.8593	null	2	1.57	0.000554	9.15583e-05
unt	Ti-IMAC	YPR041W	SQNAPS[+79.966331]DGTGS[+79.966331]S[+79.966331]TPQHHDEDEDELSR	SQNAPSDGTGSSTPQHHDEDEDELSR	1477.7	5(0,7):0	10(-2,2):0	3	1.451	0.123	0.00123735
unt	Ti-IMAC	YDR480W	S[+79.966331]APPNITR	SAPPNITR	1478.2	0(0,0):76.4293	null	2	1.185	0.000233	9.15583e-05
unt	Ti-IMAC	YGR008C	RGS[+79.966331]NLQSHEQKFENVQK	RGSNLQSHEQKFENVQK	1478.3	2(0,0):28.2181	null	4	4.756	0	9.15583e-05
unt	Ti-IMAC	YGR253C	EKEAAES[+79.966331]PEEADVEM[+15.994915]S	EKEAAESPEEADVEMS	1478.4	6(0,0):109.943	null	2	3.442	1.2e-08	9.15583e-05
unt	Ti-IMAC	YGR008C	RGS[+79.966331]NLQSHEQKFENVQK	RGSNLQSHEQKFENVQK	1478.5	2(0,0):22.4526	null	3	3.847	4.3e-08	9.15583e-05
unt	Ti-IMAC	YNR019W	S[+79.966331]SPDAVDSVGK	SSPDAVDSVGK	1478.5	0(0,0):19.2082	null	2	1.744	7.31e-06	9.15583e-05
unt	Ti-IMAC	YPL221W	LGS[+79.966331]FKR	LGSFKR	1479	2(0,0):1000	null	2	1.208	0.152	0.00185728
unt	Ti-IMAC	YPR072W	DVS[+79.966331]ISDR	DVSISDR	1479.2	2(0,0):30.7046	null	2	0.838	0.105	0.00151155
unt	Ti-IMAC	YBL047C	RANSNEDGES[+79.966331]VSS[+79.966331]IQESPK	RANSNEDGESVSSIQESPK	1479.3	9(0,2):5.2873	12(0,0):28.8739	2	2.362	0.000833	9.15583e-05
unt	Ti-IMAC	YJL128C	TAQQPQQFAPS[+79.966331]PSNKK	TAQQPQQFAPSPSNKK	1479.5	10(0,2):7.52952	null	3	3.915	1.3e-08	9.15583e-05
unt	Ti-IMAC	YCR034W	NVPT[+79.966331]PS[+79.966331]PS[+79.966331]PKPQHR	NVPTPSPSPKPQHR	1480.1	3(0,0):1000	5(0,0):1000	3	1.075	0.935	0.00477034
unt	Ti-IMAC	YBR112C	MREEEQTSQEKS[+79.966331]PQENTLPR	MREEEQTSQEKSPQENTLPR	1480.2	11(0,0):31.4731	null	3	2.127	0.00465	9.15583e-05
unt	Ti-IMAC	YNL298W	NGHS[+79.966331]PTNGQFPR	NGHSPTNGQFPR	1481	3(0,0):51.6432	null	2	2.598	2.72e-07	9.15583e-05
unt	Ti-IMAC	YNL079C	QLSEDSHHLQSNNDNFS[+79.966331]K	QLSEDSHHLQSNNDNFSK	1481.1	16(-14,0):10.1329	null	3	1.624	0.725	0.000672545
unt	Ti-IMAC	YOR239W	GDNTGDQNAVEKSDFEKS[+79.966331]DTEGSR	GDNTGDQNAVEKSDFEKSDTEGSR	1481.2	17(0,0):16.176	null	3	4.846	0	9.15583e-05
unt	Ti-IMAC	YGL066W	STS[+79.966331]MESANTPNMDTKR	STSMESANTPNMDTKR	1481.3	2(-2,0):0	null	2	2.594	1.39e-06	9.15583e-05
unt	Ti-IMAC	YDL153C	KLNELQNSEDS[+79.966331]DAEDGGK	KLNELQNSEDSDAEDGGK	1481.5	10(0,0):40.5573	null	3	4.396	0	9.15583e-05
unt	Ti-IMAC	YKL088W	HSVSSGTSNS[+79.966331]EDEVDS[+79.966331]PSMEK	HSVSSGTSNSEDEVDSPSMEK	1481.6	9(-5,0):8.51547	15(0,2):10.3591	3	2.231	1.47	0.000321337
unt	Ti-IMAC	YLL038C	S[+79.966331]TDNSHLKLEEM[+15.994915]R	STDNSHLKLEEMR	1481.7	0(0,0):16.224	null	3	2.479	0.000155	9.15583e-05
unt	Ti-IMAC	YDL153C	KLNELQNSEDS[+79.966331]DAEDGGK	KLNELQNSEDSDAEDGGK	1481.9	10(0,0):38.717	null	2	3.462	0	9.15583e-05
unt	Ti-IMAC	YOR239W	GDNTGDQNAVEKSDFEKS[+79.966331]DTEGSR	GDNTGDQNAVEKSDFEKSDTEGSR	1482.1	17(-5,0):12.9947	null	4	3.867	2.75e-07	9.15583e-05
unt	Ti-IMAC	YBR112C	MREEEQTSQEKS[+79.966331]PQENTLPR	MREEEQTSQEKSPQENTLPR	1482.1	11(0,0):19.3522	null	3	2.083	0.000441	9.15583e-05
unt	Ti-IMAC	YBL047C	RANSNEDGES[+79.966331]VSS[+79.966331]IQESPK	RANSNEDGESVSSIQESPK	1483.2	9(0,0):29.9272	12(-1,0):10.3339	3	2.905	2.02e-05	9.15583e-05
unt	Ti-IMAC	YDR379W	ANRDS[+79.966331]IVVKDPR	ANRDSIVVKDPR	1483.2	4(0,0):1000	null	3	1.984	0.0023	9.15583e-05
unt	Ti-IMAC	YJL115W	KIEGGST[+79.966331]DIESTPK	KIEGGSTDIESTPK	1483.5	6(0,0):26.3752	null	2	3.954	0	9.15583e-05
unt	Ti-IMAC	YNL047C	SNENTTESVT[+79.966331]PQVTNEQHTR	SNENTTESVTPQVTNEQHTR	1483.6	9(0,0):13.3267	null	3	2.582	1.15e-05	9.15583e-05
unt	Ti-IMAC	YMR173W	NSYGSSNYGSSNNDDS[+79.966331]YGSSNR	NSYGSSNYGSSNNDDSYGSSNR	1483.8	15(-6,1):8.65157	null	3	2.641	0.00013	9.15583e-05
unt	Ti-IMAC	YNL113W	HIQEEEEQDVDM[+15.994915]T[+79.966331]GDEEQEEEPDREK	HIQEEEEQDVDMTGDEEQEEEPDREK	1484	12(0,0):1000	null	3	3.362	7.9e-08	9.15583e-05
unt	Ti-IMAC	YGL077C	NDNASGGY[+79.966331]MQPDQS[+79.966331]SNAS[+79.966331]MHKR	NDNASGGYMQPDQSSNASMHKR	1484.1	7(-3,0):2.51478	13(0,1):0	3	2.353	1.56	0.000672545
unt	Ti-IMAC	YLR219W	LS[+79.966331]TSSAAPPTSR	LSTSSAAPPTSR	1484.4	1(0,1):0	null	2	1.543	8.51e-05	9.15583e-05
unt	Ti-IMAC	YBL042C	PVSDSGFDNS[+79.966331]SK	PVSDSGFDNSSK	1484.7	9(-7,1):0	null	2	1.201	0.887	0.000958419
unt	Ti-IMAC	YKR056W	LS[+79.966331]SPLTDSGNRR	LSSPLTDSGNRR	1485.3	1(0,1):0	null	2	1.522	0.0232	0.00144331
unt	Ti-IMAC	YMR173W	SSYGSNNDDSY[+79.966331]GSNNDDSYGSSNK	SSYGSNNDDSYGSNNDDSYGSSNK	1485.8	10(-1,0):7.48087	null	3	3.042	0.00199	9.15583e-05
unt	Ti-IMAC	YLR220W	NSAQDLENS[+79.966331]PM[+15.994915]S[+79.966331]VGKDNR	NSAQDLENSPMSVGKDNR	1485.9	8(0,0):49.04	11(0,0):71.9249	3	3.031	0.000137	9.15583e-05
unt	Ti-IMAC	YDR143C	LPPNDSDRNGVNGPSSTTQNPPSNSGGSNNNQS[+79.966331]PR	LPPNDSDRNGVNGPSSTTQNPPSNSGGSNNNQSPR	1486	32(0,0):27.7447	null	4	4.677	0	9.15583e-05
unt	Ti-IMAC	YJL165C	ARS[+79.966331]LSESIK	ARSLSESIK	1486.3	2(0,0):14.2316	null	2	1.237	0.0733	0.00164957
unt	Ti-IMAC	YJL128C	TAQQPQQFAPS[+79.966331]PSNKK	TAQQPQQFAPSPSNKK	1487	10(0,0):14.2316	null	2	2.201	3.26e-07	9.15583e-05
unt	Ti-IMAC	YGL035C	QLQQQQNSLS[+79.966331]PR	QLQQQQNSLSPR	1487	9(0,0):18.8756	null	2	2.266	3.32e-07	9.15583e-05
unt	Ti-IMAC	YNL209W YDL229W	LSS[+79.966331]EEIEK	LSSEEIEK	1487.1	2(0,0):24.437	null	2	1.365	0.0543	0.000321337
unt	Ti-IMAC	YER129W	LSELSNS[+79.966331]PQK	LSELSNSPQK	1487.7	6(0,0):17.0091	null	2	1.683	0.0128	0.000247893
unt	Ti-IMAC	YHR102W	RLT[+79.966331]VSNNRPEHCPSTITNQK	RLTVSNNRPEHCPSTITNQK	1487.7	2(0,0):41.3293	null	3	2.784	0.000127	9.15583e-05
unt	Ti-IMAC	YMR173W	SSYGSNNDDS[+79.966331]YGSNNDDSYGSSNK	SSYGSNNDDSYGSNNDDSYGSSNK	1488.1	9(0,1):9.34047	null	2	2.62	5.66e-07	9.15583e-05
unt	Ti-IMAC	YGR008C	YFSHTGNYGES[+79.966331]PNHIKK	YFSHTGNYGESPNHIKK	1488.1	10(0,0):31.8126	null	3	3.587	1.2e-08	9.15583e-05
unt	Ti-IMAC	YDL225W	SNASIS[+79.966331]SNPEVK	SNASISSNPEVK	1488.2	5(0,0):22.8533	null	2	1.994	9.72e-07	9.15583e-05
unt	Ti-IMAC	YMR173W	SSYGSNNDDSY[+79.966331]GSNNDDSYGSSNK	SSYGSNNDDSYGSNNDDSYGSSNK	1488.6	10(-1,0):6.59058	null	3	3.005	9.32e-05	9.15583e-05
unt	Ti-IMAC	YHR102W	RLT[+79.966331]VSNNRPEHCPSTITNQK	RLTVSNNRPEHCPSTITNQK	1488.9	2(0,0):17.3201	null	4	2.715	0.000678	9.15583e-05
unt	Ti-IMAC	YHR114W	LGSAPNNAGEDSDNNS[+79.966331]IR	LGSAPNNAGEDSDNNSIR	1489.1	15(0,0):29.9272	null	2	3.223	6.24e-06	9.15583e-05
unt	Ti-IMAC	YOR182C YLR287C-A	RMNPGPS[+79.966331]VQ	RMNPGPSVQ	1489.5	6(0,0):1000	null	2	1.15	0.035	9.15583e-05
unt	Ti-IMAC	YJL014W	MQAPVVFMNASQERT[+79.966331]TGR	MQAPVVFMNASQERTTGR	1489.6	14(0,1):0	null	3	1.529	4.97	0.00477034
unt	Ti-IMAC	YGR008C	YFSHTGNYGES[+79.966331]PNHIKK	YFSHTGNYGESPNHIKK	1489.8	10(0,0):33.8951	null	4	3.518	1.81e-07	9.15583e-05
unt	Ti-IMAC	YGR116W	VGDEGNAAES[+79.966331]ESDNVAASR	VGDEGNAAESESDNVAASR	1490	9(0,0):21.3031	null	2	3.372	4e-09	9.15583e-05
unt	Ti-IMAC	YGR008C	YFSHTGNYGES[+79.966331]PNHIKK	YFSHTGNYGESPNHIKK	1490.1	10(0,0):20.9484	null	3	2.802	3.84e-07	9.15583e-05
unt	Ti-IMAC	YNL113W	HIQEEEEQDVDM[+15.994915]T[+79.966331]GDEEQEEEPDREK	HIQEEEEQDVDMTGDEEQEEEPDREK	1490.2	12(0,0):1000	null	3	3.973	0	9.15583e-05
unt	Ti-IMAC	YIL078W	DSMKDISES[+79.966331]PER	DSMKDISESPER	1490.3	8(0,0):40.7092	null	2	2.491	6.08e-06	9.15583e-05
unt	Ti-IMAC	YGL035C	QLQQQQNSLS[+79.966331]PR	QLQQQQNSLSPR	1490.4	9(-2,0):11.0148	null	3	2.277	0.00942	9.15583e-05
unt	Ti-IMAC	YLR335W	SSDSS[+79.966331]SEDEVKVEGPK	SSDSSSEDEVKVEGPK	1490.4	4(0,0):13.2658	null	3	3.238	4.48e-07	9.15583e-05
unt	Ti-IMAC	YGR116W	VGDEGNAAES[+79.966331]ESDNVAASR	VGDEGNAAESESDNVAASR	1490.5	9(0,0):14.6549	null	3	3.201	0.000121	9.15583e-05
unt	Ti-IMAC	YLL021W	AKSEAEVHT[+79.966331]S[+79.966331]EEDIDESNNVNGK	AKSEAEVHTSEEDIDESNNVNGK	1490.8	8(0,0):20.1921	9(0,0):16.618	3	3.25	1e-08	9.15583e-05
unt	Ti-IMAC	YHR114W	LGSAPNNAGEDSDNNS[+79.966331]IR	LGSAPNNAGEDSDNNSIR	1490.8	15(0,0):18.6552	null	3	4.403	6.72e-07	9.15583e-05
unt	Ti-IMAC	YBR112C	MREEEQTSQEKS[+79.966331]PQENTLPR	MREEEQTSQEKSPQENTLPR	1491.2	11(0,0):27.1205	null	3	2.213	2.64e-05	0.00274474
unt	Ti-IMAC	YKR056W	LSS[+79.966331]PLTDSGNRR	LSSPLTDSGNRR	1491.5	2(-1,0):12.2056	null	3	1.495	0.0498	0.000173235
unt	Ti-IMAC	YNL166C	LADQTPHDDNS[+79.966331]ENCPNRSGGS[+79.966331]TPLDSQTK	LADQTPHDDNSENCPNRSGGSTPLDSQTK	1492	10(0,11):8.64987	20(-3,1):6.9719	3	2.327	0.214	0.000607672
unt	Ti-IMAC	YKL052C	KQLAHEEHINNDGDNDDENSNNIES[+79.966331]SPLKQGHHHPK	KQLAHEEHINNDGDNDDENSNNIESSPLKQGHHHPK	1492.7	24(-5,1):0	null	4	3.059	4.54e-07	9.15583e-05
unt	Ti-IMAC	YMR091C	HVDEEEDLS[+79.966331]EDKGVTR	HVDEEEDLSEDKGVTR	1493	8(0,0):57.4898	null	3	2.481	1.89e-07	9.15583e-05
unt	Ti-IMAC	YDR028C	RSDSGVHS[+79.966331]PITDNSSVASSTTSR	RSDSGVHSPITDNSSVASSTTSR	1493.2	7(0,0):36.4661	null	3	5.509	0	9.15583e-05
unt	Ti-IMAC	YKL062W	RKSSS[+79.966331]VTLSPTISHNNNNGK	RKSSSVTLSPTISHNNNNGK	1493.7	4(-2,0):0	null	4	3.541	1.11e-06	9.15583e-05
unt	Ti-IMAC	YIL078W	DSMKDISES[+79.966331]PER	DSMKDISESPER	1494.4	8(-2,0):12.1617	null	3	2.732	1.24e-06	9.15583e-05
unt	Ti-IMAC	YMR173W	NSYGSSNYGS[+79.966331]SNNDDSYGSSNR	NSYGSSNYGSSNNDDSYGSSNR	1494.6	9(0,0):26.3752	null	2	3.438	0.143	9.15583e-05
unt	Ti-IMAC	YNR052C	QASEQHQQQNM[+15.994915]GPQVYS[+79.966331]PK	QASEQHQQQNMGPQVYSPK	1494.7	16(0,0):14.4892	null	3	2.244	0.000931	9.15583e-05
unt	Ti-IMAC	YLR335W	ETYDSNES[+79.966331]DDDVTPSTK	ETYDSNESDDDVTPSTK	1495.1	7(0,0):37.5398	null	2	2.622	1e-09	9.15583e-05
unt	Ti-IMAC	YDR213W	INNEADRSS[+79.966331]VSAGTSNIAK	INNEADRSSVSAGTSNIAK	1495.7	8(-1,2):3.46813	null	3	1.627	0.159	0.000533659
unt	Ti-IMAC	YNL068C	DINSS[+79.966331]PLKNQGGSTANAK	DINSSPLKNQGGSTANAK	1496.3	4(0,0):13.145	null	3	2.842	2.26e-06	9.15583e-05
unt	Ti-IMAC	YML052W	SHERPDDVS[+79.966331]V	SHERPDDVSV	1496.8	8(0,0):88.6261	null	2	1.565	6.59e-07	9.15583e-05
unt	Ti-IMAC	YOR239W	GDNTGDQNAVEKS[+79.966331]DFEKS[+79.966331]DTEGSR	GDNTGDQNAVEKSDFEKSDTEGSR	1497.1	12(0,0):24.8816	17(0,0):17.5331	3	4.431	1e-09	9.15583e-05
unt	Ti-IMAC	YNL298W	NGHS[+79.966331]PTNGQFPR	NGHSPTNGQFPR	1497.1	3(0,2):9.64261	null	3	2.253	5.73e-05	9.15583e-05
unt	Ti-IMAC	YDR028C	RSDSGVHSPIT[+79.966331]DNSSVASSTTSR	RSDSGVHSPITDNSSVASSTTSR	1497.2	10(-9,3):11.6522	null	4	4.549	3.94e-05	9.15583e-05
unt	Ti-IMAC	YDL189W	RAS[+79.966331]VEGSPS[+79.966331]SRDTDSVEMK	RASVEGSPSSRDTDSVEMK	1497.3	2(0,0):38.3708	8(-2,1):10.3591	3	2.106	1.2	0.000958419
unt	Ti-IMAC	YMR086W	SAS[+79.966331]MTNLRKPSAPK	SASMTNLRKPSAPK	1497.4	2(0,8):5.83623	null	3	1.26	0.23	0.00116933
unt	Ti-IMAC	YJL123C	SNLS[+79.966331]LTDKKGVEK	SNLSLTDKKGVEK	1497.7	3(0,0):24.1536	null	3	1.869	0.00145	9.15583e-05
unt	Ti-IMAC	YBR156C	MS[+79.966331]HLEQDLKK	MSHLEQDLKK	1497.8	1(0,0):1000	null	3	1.257	0.452	0.00464703
unt	Ti-IMAC	YLR220W	NSAQDLENS[+79.966331]PM[+15.994915]S[+79.966331]VGKDNR	NSAQDLENSPMSVGKDNR	1498.1	8(0,0):16.5728	11(0,0):27.7447	2	2.289	0.000422	9.15583e-05
unt	Ti-IMAC	YNL098C	NVNSS[+79.966331]TTVVNAR	NVNSSTTVVNAR	1499.2	4(0,0):16.224	null	2	2.265	4.8e-08	9.15583e-05
unt	Ti-IMAC	YKL180W YJL177W	FNS[+79.966331]SIGR	FNSSIGR	1499.4	2(0,0):16.224	null	2	1.273	0.183	0.00345901
unt	Ti-IMAC	YOR204W	DAMMS[+79.966331]APGS[+79.966331]RSNSR	DAMMSAPGSRSNSR	1499.5	4(0,8):9.96326	8(0,0):13.145	2	1.034	0.193	0.00325665
unt	Ti-IMAC	YCR065W	EVNKRPSHPLS[+79.966331]PDHS[+79.966331]SPIAPSK	EVNKRPSHPLSPDHSSPIAPSK	1499.6	10(0,5):12.6933	14(0,1):5.92484	4	3.154	4.17e-05	9.15583e-05
unt	Ti-IMAC	YKL146W	NNNGGSTGIS[+79.966331]HASGSPLTDGNGGNSNGNSR	NNNGGSTGISHASGSPLTDGNGGNSNGNSR	1499.6	9(0,5):6.31657	null	3	4.493	1e-09	9.15583e-05
unt	Ti-IMAC	YIL038C	ETERS[+79.966331]PSSSPIHNATKPEEAVK	ETERSPSSSPIHNATKPEEAVK	1499.7	4(-3,2):7.02267	null	4	3.773	5.7e-08	9.15583e-05
unt	Ti-IMAC	YNL166C	LADQTPHDDNS[+79.966331]ENCPNRSGGST[+79.966331]PLDSQTK	LADQTPHDDNSENCPNRSGGSTPLDSQTK	1499.8	10(0,10):6.60311	21(-4,0):5.82966	3	1.949	0.64	0.00247507
unt	Ti-IMAC	YMR043W	[+42.010564]S[+79.966331]DIEEGTPTNNGQQKER	SDIEEGTPTNNGQQKER	1499.9	0(0,0):35.7632	null	2	2.074	4.11e-06	9.15583e-05
unt	Ti-IMAC	YMR173W	SSYGS[+79.966331]NNDDSYGSNNDDSYGSSNK	SSYGSNNDDSYGSNNDDSYGSSNK	1500.2	4(0,0):13.2931	null	2	3.36	1.9e-08	9.15583e-05
unt	Ti-IMAC	YFL004W	ITSQGDLEADGS[+79.966331]S[+79.966331]DEETEQEPHSKR	ITSQGDLEADGSSDEETEQEPHSKR	1501.3	11(0,0):43.127	12(0,0):41.9344	3	3.242	0.217	0.000173235
unt	Ti-IMAC	YJL029C	IVS[+79.966331]TPQIQQQKEEQKK	IVSTPQIQQQKEEQKK	1501.5	2(0,0):19.8431	null	3	2.166	0.000218	0.000384763
unt	Ti-IMAC	YER167W	SESNNNTGNRVS[+79.966331]YSGSTPNNVDTTK	SESNNNTGNRVSYSGSTPNNVDTTK	1501.6	11(0,0):13.2658	null	3	4.924	0	9.15583e-05
unt	Ti-IMAC	YIL038C	ETERS[+79.966331]PSSSPIHNATKPEEAVK	ETERSPSSSPIHNATKPEEAVK	1501.7	4(-3,4):9.64261	null	3	3.561	5.6e-08	9.15583e-05
unt	Ti-IMAC	YOR371C	NTTSS[+79.966331]PPT[+79.966331]SPKHT[+79.966331]PPLNPSKK	NTTSSPPTSPKHTPPLNPSKK	1501.9	4(-1,4):0	7(-4,1):12.1958	3	2.26	1.97	0.00312848
unt	Ti-IMAC	YDL189W	RAS[+79.966331]VEGS[+79.966331]PSSRDTDSVEMK	RASVEGSPSSRDTDSVEMK	1502.3	2(0,0):50.561	6(0,0):13.2658	2	2.021	1.45e-05	0.000173235
unt	Ti-IMAC	YJL020C	RST[+79.966331]THDVGEISNNVK	RSTTHDVGEISNNVK	1503.4	2(-1,1):6.3559	null	3	2.278	1.64e-06	9.15583e-05
unt	Ti-IMAC	YHR146W	KQTAS[+79.966331]PLS[+79.966331]SSTEEPK	KQTASPLSSSTEEPK	1503.8	4(0,0):23.3435	7(0,0):16.224	2	2.065	5.6e-07	9.15583e-05
unt	Ti-IMAC	YJL029C	IVS[+79.966331]TPQIQQQKEEQKK	IVSTPQIQQQKEEQKK	1504	2(0,0):14.8848	null	3	1.436	0.036	0.00247507
unt	Ti-IMAC	YHR159W	TENAGNSSLPSS[+79.966331]VSKPK	TENAGNSSLPSSVSKPK	1504.2	11(-1,2):7.48087	null	3	3.051	1.02e-06	9.15583e-05
unt	Ti-IMAC	YPL124W	EENFSSNT[+79.966331]SELGNKK	EENFSSNTSELGNKK	1504.3	7(0,0):14.2316	null	3	2.119	8.63e-05	9.15583e-05
unt	Ti-IMAC	YOR239W	GDNTGDQNAVEKS[+79.966331]DFEKS[+79.966331]DTEGSR	GDNTGDQNAVEKSDFEKSDTEGSR	1505	12(-9,0):7.80838	17(0,0):32.3958	2	1.601	0.00498	0.000958419
unt	Ti-IMAC	YLR335W	ETY[+79.966331]DSNES[+79.966331]DDDVTPSTK	ETYDSNESDDDVTPSTK	1505.4	2(-1,2):0	7(-6,0):8.67639	2	1.889	0.0005	9.15583e-05
unt	Ti-IMAC	YJL020C	RST[+79.966331]THDVGEISNNVK	RSTTHDVGEISNNVK	1506.2	2(-1,1):10.3339	null	3	2.114	0.000175	9.15583e-05
unt	Ti-IMAC	YHR159W	TENAGNSS[+79.966331]LPS[+79.966331]SVSKPK	TENAGNSSLPSSVSKPK	1506.2	7(-1,0):8.5756	10(0,1):0	2	2.616	4e-08	9.15583e-05
unt	Ti-IMAC	YHR146W	RES[+79.966331]TEGVLDGSK	RESTEGVLDGSK	1506.3	2(0,0):28.8739	null	2	2.791	5.97e-07	9.15583e-05
unt	Ti-IMAC	YGR274C	SCPMYSSKDNPAS[+79.966331]PK	SCPMYSSKDNPASPK	1506.6	12(0,0):13.3776	null	3	1.836	0.000151	9.15583e-05
unt	Ti-IMAC	YDR384C	T[+79.966331]SSAS[+79.966331]SPQDLEK	TSSASSPQDLEK	1506.8	0(0,2):0	4(0,0):13.145	2	1.308	0.21	0.000321337
unt	Ti-IMAC	YDR432W	NDYGPPRGSY[+79.966331]GGSR	NDYGPPRGSYGGSR	1507	9(-1,3):1.86376	null	3	1.317	0.0379	0.000384763
unt	Ti-IMAC	YNL166C	LADQTPHDDNS[+79.966331]ENCPNRS[+79.966331]GGS[+79.966331]TPLDSQTK	LADQTPHDDNSENCPNRSGGSTPLDSQTK	1507.6	10(0,11):4.34233	17(-13,4):8.70097	3	1.881	0.621	0.00477034
unt	Ti-IMAC	YML052W	SHERPDDVS[+79.966331]V	SHERPDDVSV	1508.4	8(0,0):33.5381	null	3	1.128	0.0199	9.15583e-05
unt	Ti-IMAC	YDR113C	DLADSGKNEES[+79.966331]S[+79.966331]DDDEGNEDSESKLGK	DLADSGKNEESSDDDEGNEDSESKLGK	1508.5	10(0,0):27.7898	11(0,0):34.0365	3	4.542	0	9.15583e-05
unt	Ti-IMAC	YDR229W	RPVASS[+79.966331]AGS[+79.966331]ENNDHLDDM[+15.994915]NHLR	RPVASSAGSENNDHLDDMNHLR	1508.7	5(-1,0):0	8(-4,0):7.59589	4	3.733	1.47e-07	9.15583e-05
unt	Ti-IMAC	YLR220W	NSAQDLENSPM[+15.994915]S[+79.966331]VGKDNR	NSAQDLENSPMSVGKDNR	1508.8	11(0,0):38.1871	null	3	3.497	9.2e-08	9.15583e-05
unt	Ti-IMAC	YNL076W	RQS[+79.966331]MDIPSK	RQSMDIPSK	1508.9	2(0,0):56.7632	null	3	2.075	0.00141	9.15583e-05
unt	Ti-IMAC	YOL036W	RSST[+79.966331]IDNKLPR	RSSTIDNKLPR	1509.3	3(-2,0):5.2873	null	3	2.495	0.00031	9.15583e-05
unt	Ti-IMAC	YMR173W	KSSYGSNNDDSYGSSNNNDSYGS[+79.966331]NNDDSYGSSNR	KSSYGSNNDDSYGSSNNNDSYGSNNDDSYGSSNR	1509.4	22(-12,0):7.04503	null	3	3.316	4.05e-07	9.15583e-05
unt	Ti-IMAC	YGR145W	GHYDYEDEES[+79.966331]DEEES[+79.966331]DDETNQK	GHYDYEDEESDEEESDDETNQK	1510.4	9(0,0):41.558	14(0,0):42.144	3	3.674	1.69e-07	9.15583e-05
unt	Ti-IMAC	YDL173W	VAS[+79.966331]NGGNEEDEIR	VASNGGNEEDEIR	1510.5	2(0,0):1000	null	2	2.948	4.06e-07	9.15583e-05
unt	Ti-IMAC	YLR335W	ETYDS[+79.966331]NESDDDVTPSTK	ETYDSNESDDDVTPSTK	1510.8	4(-3,0):3.46813	null	3	2.791	0.000161	9.15583e-05
unt	Ti-IMAC	YGR229C	GEDSGSADVQS[+79.966331]VQDHESVK	GEDSGSADVQSVQDHESVK	1511.1	10(0,0):19.0044	null	3	3.785	1e-09	9.15583e-05
unt	Ti-IMAC	YDR122W	LAMPEQAHT[+79.966331]SPT[+79.966331]SRKSSDNQR	LAMPEQAHTSPTSRKSSDNQR	1511.2	8(0,1):0	11(0,0):15.0304	3	1.614	0.268	0.00116933
unt	Ti-IMAC	YNL271C	GGAENNTS[+79.966331]ASTLPGDR	GGAENNTSASTLPGDR	1511.7	7(-1,0):11.5056	null	2	2.899	3e-08	9.15583e-05
unt	Ti-IMAC	YGL009C	DQDQSS[+79.966331]PKVEVT[+79.966331]SEDEK	DQDQSSPKVEVTSEDEK	1512.6	5(-1,0):7.38062	11(0,1):0	2	1.622	7.74e-05	9.15583e-05
unt	Ti-IMAC	YLR429W	TKSPEQEKS[+79.966331]AT[+79.966331]PPSSITAAK	TKSPEQEKSATPPSSITAAK	1512.9	8(-8,0):6.2829	10(-10,0):6.04838	4	1.55	0.688	0.00810524
unt	Ti-IMAC	YGR145W	GHYDYEDEES[+79.966331]DEEES[+79.966331]DDETNQK	GHYDYEDEESDEEESDDETNQK	1513	9(0,0):64.0833	14(0,0):57.886	2	2.627	0	9.15583e-05
unt	Ti-IMAC	YNL076W	RQS[+79.966331]MDIPSK	RQSMDIPSK	1513.1	2(0,0):72.245	null	2	2.052	0.00155	9.15583e-05
unt	Ti-IMAC	YFR016C	NSS[+79.966331]NPADTTDLSK	NSSNPADTTDLSK	1513.5	2(0,0):38.4164	null	2	2.162	4.94e-06	9.15583e-05
unt	Ti-IMAC	YMR295C	SSISNT[+79.966331]SDHDGANRAS[+79.966331]DVKISEDDK	SSISNTSDHDGANRASDVKISEDDK	1513.6	5(-2,1):9.82305	15(0,0):17.1233	3	2.087	0.25	0.00206759
unt	Ti-IMAC	YGL009C	DQDQS[+79.966331]SPKVEVT[+79.966331]SEDEK	DQDQSSPKVEVTSEDEK	1513.7	4(0,1):0	11(0,1):0	3	1.743	0.264	0.000384763
unt	Ti-IMAC	YJL042W	RASFS[+79.966331]LHNDKPQPAK	RASFSLHNDKPQPAK	1513.8	4(0,0):24.1536	null	3	2.928	3e-07	9.15583e-05
unt	Ti-IMAC	YJL042W	RASFS[+79.966331]LHNDKPQPAK	RASFSLHNDKPQPAK	1514	4(-2,0):8.70097	null	4	3.7	2.83e-06	9.15583e-05
unt	Ti-IMAC	YMR037C	SM[+15.994915]TPS[+79.966331]RRS[+79.966331]SVVIESTK	SMTPSRRSSVVIESTK	1514.6	4(-4,4):6.03896	7(0,1):0	3	1.514	0.105	0.00116933
unt	Ti-IMAC	YGL203C	HTILVDPNNRQHDS[+79.966331]PNK	HTILVDPNNRQHDSPNK	1514.8	13(0,0):49.2228	null	4	2.135	0.00195	9.15583e-05
unt	Ti-IMAC	YGR229C	GEDSGSADVQS[+79.966331]VQDHESVK	GEDSGSADVQSVQDHESVK	1515.5	10(0,0):67.359	null	2	3.519	0	9.15583e-05
unt	Ti-IMAC	YDL042C	TSENKVSNTVS[+79.966331]PTQDKDAIR	TSENKVSNTVSPTQDKDAIR	1516	10(0,0):50.7202	null	3	3.398	3.95e-07	9.15583e-05
unt	Ti-IMAC	YKL054C	NNYNYYQTQNGQEQQS[+79.966331]PNQGVAQHSEDSQQK	NNYNYYQTQNGQEQQSPNQGVAQHSEDSQQK	1516.4	15(-8,0):12.6733	null	4	4.415	0	9.15583e-05
unt	Ti-IMAC	YGR229C	GEDSGSADVQS[+79.966331]VQDHES[+79.966331]VK	GEDSGSADVQSVQDHESVK	1516.6	10(0,0):42.0735	16(0,0):50.8177	2	2.334	4.2e-08	9.15583e-05
unt	Ti-IMAC	YJL042W	RASFS[+79.966331]LHNDKPQPAK	RASFSLHNDKPQPAK	1517.1	4(0,0):30.7046	null	2	2.316	1.63e-06	9.15583e-05
unt	Ti-IMAC	YLR407W	LTDESEES[+79.966331]SSANNTTTTASHTLSNSKK	LTDESEESSSANNTTTTASHTLSNSKK	1517.6	7(0,1):11.5313	null	3	3.993	1.88e-07	9.15583e-05
unt	Ti-IMAC	YGR054W	SSET[+79.966331]S[+79.966331]PDSTPAPSAPASTNAPTNNKETSPEEKK	SSETSPDSTPAPSAPASTNAPTNNKETSPEEKK	1517.8	3(-3,0):0	4(-4,0):0	3	1.564	0.000211	0.000247893
unt	Ti-IMAC	YFL021W	KIKSSTS[+79.966331]VQSSATPPSNTSSNPDIK	KIKSSTSVQSSATPPSNTSSNPDIK	1518.2	6(-3,0):10.3339	null	3	4.304	1e-09	9.15583e-05
unt	Ti-IMAC	YDR379W	KAQS[+79.966331]S[+79.966331]LGSISK	KAQSSLGSISK	1518.5	3(0,0):40.4561	4(0,0):34.4604	2	2.276	0.00027	9.15583e-05
unt	Ti-IMAC	YDL065C	SANS[+79.966331]PLKHGNEEEELM[+15.994915]K	SANSPLKHGNEEEELMK	1518.6	3(-3,0):8.51547	null	3	1.335	0.0458	0.0037167
unt	Ti-IMAC	YLL021W	MES[+79.966331]PNLK	MESPNLK	1518.9	2(0,0):1000	null	2	1.185	0.00114	9.15583e-05
unt	Ti-IMAC	YHR065C	LIEAEKEGGSES[+79.966331]DSEEDATAEK	LIEAEKEGGSESDSEEDATAEK	1519.1	11(-2,2):10.3591	null	3	1.761	0.00503	0.000247893
unt	Ti-IMAC	YNL113W	HIQEEEEQDVDM[+15.994915]T[+79.966331]GDEEQEEEPDREK	HIQEEEEQDVDMTGDEEQEEEPDREK	1519.4	12(0,0):1000	null	3	3.011	1.2e-08	9.15583e-05
unt	Ti-IMAC	YDL167C	TPS[+79.966331]NNNISVNTNGGSNAGR	TPSNNNISVNTNGGSNAGR	1519.7	2(-2,0):0	null	2	2.075	1.22e-07	9.15583e-05
unt	Ti-IMAC	YKL054C	NNYNYYQTQNGQEQQS[+79.966331]PNQGVAQHSEDSQQK	NNYNYYQTQNGQEQQSPNQGVAQHSEDSQQK	1519.8	15(-11,0):5.55697	null	3	2.292	4.12e-07	9.15583e-05
unt	Ti-IMAC	YPL124W	FQDDT[+79.966331]LNR	FQDDTLNR	1520.4	4(0,0):1000	null	2	1.192	0.00397	9.15583e-05
unt	Ti-IMAC	YKL088W	S[+79.966331]IHDESNFER	SIHDESNFER	1521.3	0(0,0):44.2081	null	2	1.228	0.0477	0.000533659
unt	Ti-IMAC	YBR054W	SSDS[+79.966331]DSS[+79.966331]IKEKLK	SSDSDSSIKEKLK	1521.6	3(0,2):6.05484	6(-1,0):4.3543	3	1.711	0.0161	0.000247893
unt	Ti-IMAC	YKL054C	NNYNYYQTQNGQEQQS[+79.966331]PNQGVAQHSEDSQQK	NNYNYYQTQNGQEQQSPNQGVAQHSEDSQQK	1521.9	15(0,0):13.8247	null	3	2.353	2.6e-08	9.15583e-05
unt	Ti-IMAC	YJR001W	PEQEPLS[+79.966331]PNGR	PEQEPLSPNGR	1522.9	6(0,0):1000	null	2	1.844	5.06e-07	9.15583e-05
unt	Ti-IMAC	YNL166C	LADQTPHDDNSENCPNRS[+79.966331]GGSTPLDSQTK	LADQTPHDDNSENCPNRSGGSTPLDSQTK	1523.1	17(0,3):11.7883	null	3	4.293	1e-09	9.15583e-05
unt	Ti-IMAC	YDR033W	APVAS[+79.966331]PRPAAT[+79.966331]PNLS[+79.966331]KDKK	APVASPRPAATPNLSKDKK	1523.3	4(0,0):1000	10(0,0):1000	3	1.784	0.00195	0.000173235
unt	Ti-IMAC	YBR054W	SSDS[+79.966331]DS[+79.966331]SIKEKLK	SSDSDSSIKEKLK	1523.6	3(-3,3):0	5(-5,1):0	2	1.552	0.277	0.00274474
unt	Ti-IMAC	YDR283C	S[+79.966331]IQNVPR	SIQNVPR	1523.7	0(0,0):1000	null	2	1.26	0.0641	0.000173235
unt	Ti-IMAC	YKL054C	NNYNYYQTQNGQEQQS[+79.966331]PNQGVAQHSEDSQQK	NNYNYYQTQNGQEQQSPNQGVAQHSEDSQQK	1523.8	15(-11,0):7.09802	null	4	2.882	0.153	0.00319444
unt	Ti-IMAC	YKL146W	NNNGGSTGIS[+79.966331]HASGSPLTDGNGGNSNGNSR	NNNGGSTGISHASGSPLTDGNGGNSNGNSR	1524.2	9(-4,19):0	null	3	1.743	0.00826	0.000321337
unt	Ti-IMAC	YKL126W	EEQQNNQATAGEHDASIT[+79.966331]RSSLDR	EEQQNNQATAGEHDASITRSSLDR	1524.6	17(-2,3):0	null	3	3.672	6.9e-08	9.15583e-05
unt	Ti-IMAC	YNL166C	LADQTPHDDNSENCPNRS[+79.966331]GGSTPLDSQTK	LADQTPHDDNSENCPNRSGGSTPLDSQTK	1525.4	17(0,0):18.1423	null	4	5.575	0	9.15583e-05
unt	Ti-IMAC	YFL021W	KIKSSTS[+79.966331]VQSSATPPSNTSSNPDIK	KIKSSTSVQSSATPPSNTSSNPDIK	1525.6	6(-3,6):5.08456	null	4	3.549	0.000135	9.15583e-05
unt	Ti-IMAC	YBL101C	TSGRLS[+79.966331]VDQEPR	TSGRLSVDQEPR	1525.7	5(0,0):22.873	null	2	2.105	4.52e-05	9.15583e-05
unt	Ti-IMAC	YML093W	EINGEFDNS[+79.966331]SDNDKR	EINGEFDNSSDNDKR	1525.7	8(0,1):0	null	2	2.7	1.16e-06	9.15583e-05
unt	Ti-IMAC	YER040W	HNS[+79.966331]NTVTPNFRR	HNSNTVTPNFRR	1525.8	2(0,2):7.52952	null	3	1.976	1.29e-05	9.15583e-05
unt	Ti-IMAC	YML093W	EINGEFDNS[+79.966331]SDNDKR	EINGEFDNSSDNDKR	1525.9	8(0,1):0	null	3	2.521	0.0599	0.000321337
unt	Ti-IMAC	YDL153C	RGM[+15.994915]HDNNGADLDDKDYGS[+79.966331]EDEAVSR	RGMHDNNGADLDDKDYGSEDEAVSR	1526.2	17(-2,0):7.77999	null	4	5.12	7e-09	9.15583e-05
unt	Ti-IMAC	YDR480W	S[+79.966331]APPNITR	SAPPNITR	1526.4	0(0,0):39.5139	null	2	0.723	0.831	0.0072861
unt	Ti-IMAC	YKR058W	ENNISVES[+79.966331]S[+79.966331]PSNPEQKR	ENNISVESSPSNPEQKR	1526.4	7(-3,3):7.97117	8(-4,0):6.03896	3	1.872	0.00804	0.000173235
unt	Ti-IMAC	YDL117W	RNTNIYSSSVS[+79.966331]S[+79.966331]PKSPK	RNTNIYSSSVSSPKSPK	1526.8	10(0,4):1.56474	11(0,3):2.2762	3	1.801	0.0237	0.000607672
unt	Ti-IMAC	YDL153C	RGM[+15.994915]HDNNGADLDDKDYGS[+79.966331]EDEAVSR	RGMHDNNGADLDDKDYGSEDEAVSR	1527.4	17(-2,0):9.64261	null	3	3.538	6e-08	9.15583e-05
unt	Ti-IMAC	YMR173W	KSSYGSNNDDS[+79.966331]YGSSNNNDSYGSNNDDSYGSSNR	KSSYGSNNDDSYGSSNNNDSYGSNNDDSYGSSNR	1527.5	10(-9,12):5.29611	null	3	1.798	4.49e-06	9.15583e-05
unt	Ti-IMAC	YLR429W	T[+79.966331]KSPEQEKSAT[+79.966331]PPSSITAAK	TKSPEQEKSATPPSSITAAK	1528	0(0,2):0	10(0,0):15.4977	2	2.596	1.5	0.000384763
unt	Ti-IMAC	YNL076W	NQQNLDSTKSSVS[+79.966331]SANT[+79.966331]INSNTSHDPVRK	NQQNLDSTKSSVSSANTINSNTSHDPVRK	1528.3	12(-6,1):0	16(0,0):24.6317	4	2.743	0.375	0.000672545
unt	Ti-IMAC	YKL126W	EEQQNNQATAGEHDAS[+79.966331]ITRSSLDR	EEQQNNQATAGEHDASITRSSLDR	1528.4	15(0,5):1.86376	null	4	4.581	8.7e-08	9.15583e-05
unt	Ti-IMAC	YKL088W	S[+79.966331]IHDESNFER	SIHDESNFER	1528.6	0(0,5):4.75601	null	3	1.733	0.0764	0.000384763
unt	Ti-IMAC	YDL153C	RGM[+15.994915]HDNNGADLDDKDYGS[+79.966331]EDEAVSR	RGMHDNNGADLDDKDYGSEDEAVSR	1528.7	17(-2,0):12.7421	null	3	3.846	1.3e-08	9.15583e-05
unt	Ti-IMAC	YEL017W	NEYGSGSGNGSGSGSCDTAT[+79.966331]NDSDLEK	NEYGSGSGNGSGSGSCDTATNDSDLEK	1528.8	19(0,3):9.05325	null	3	1.664	0.0442	0.0037167
unt	Ti-IMAC	YLR371W	HYNDHPLPPM[+15.994915]S[+79.966331]PR	HYNDHPLPPMSPR	1529.2	10(0,0):32.402	null	3	1.629	0.0608	0.00130463
unt	Ti-IMAC	YLR206W	TRS[+79.966331]NPHDSSPSYQDDLEK	TRSNPHDSSPSYQDDLEK	1529.3	2(-2,0):7.7599	null	3	5.062	0	9.15583e-05
unt	Ti-IMAC	YNL175C	S[+79.966331]ETELSKEDAVTK	SETELSKEDAVTK	1529.8	0(0,0):14.8848	null	2	2.58	1.76e-06	9.15583e-05
unt	Ti-IMAC	YNL197C	S[+79.966331]SLNLNTTSHPHEASGR	SSLNLNTTSHPHEASGR	1530	0(0,1):0	null	3	2.743	0.00172	9.15583e-05
unt	Ti-IMAC	YOR316C	TPSYSTSSHTIAS[+79.966331]GGNYTEHNKR	TPSYSTSSHTIASGGNYTEHNKR	1530.2	12(-8,5):5.7316	null	4	2.597	0.00111	9.15583e-05
unt	Ti-IMAC	YPL037C	AGSS[+79.966331]AGANKDDTKLQSQLAK	AGSSAGANKDDTKLQSQLAK	1530.3	3(-1,0):9.82305	null	3	3.274	3.5e-08	9.15583e-05
unt	Ti-IMAC	YHR202W	FILINTGS[+79.966331]VR	FILINTGSVR	1530.5	7(-2,0):10.3591	null	3	1.149	1.01	0.00424338
unt	Ti-IMAC	YOR316C	TPSYSTSSHTIAS[+79.966331]GGNYTEHNKR	TPSYSTSSHTIASGGNYTEHNKR	1531	12(-8,5):5.42379	null	3	1.999	0.98	0.00130463
unt	Ti-IMAC	YER122C	EAQQEKEDEFTNSS[+79.966331]SSTKIR	EAQQEKEDEFTNSSSSTKIR	1531.3	13(-1,3):0	null	3	3.251	3.55e-06	9.15583e-05
unt	Ti-IMAC	YDL223C	KVS[+79.966331]VGS[+79.966331]MGSGK	KVSVGSMGSGK	1531.4	2(0,0):27.1565	5(0,0):20.1052	2	1.026	0.0609	0.00164957
unt	Ti-IMAC	YGR161C	RLSTSSS[+79.966331]PSSSPMSAQR	RLSTSSSPSSSPMSAQR	1531.4	6(-4,0):4.08456	null	3	3.131	2.41e-05	9.15583e-05
unt	Ti-IMAC	YOR089C	IPLKTAEEQNS[+79.966331]ASNER	IPLKTAEEQNSASNER	1531.5	10(0,0):15.0304	null	3	1.649	0.0492	0.00384563
unt	Ti-IMAC	YLR335W	SSDS[+79.966331]SSEDEVKVEGPK	SSDSSSEDEVKVEGPK	1531.9	3(0,0):16.224	null	2	2.515	0	9.15583e-05
unt	Ti-IMAC	YGR229C	SQQGLSHVTSTGSSSS[+79.966331]MER	SQQGLSHVTSTGSSSSMER	1532.2	15(-1,0):5.87771	null	3	4.406	0	9.15583e-05
unt	Ti-IMAC	YOR204W	DAMMSAPGS[+79.966331]RS[+79.966331]NSR	DAMMSAPGSRSNSR	1532.4	8(0,0):13.9884	10(0,2):3.46813	3	1.906	0.00132	9.15583e-05
unt	Ti-IMAC	YNL166C	LADQT[+79.966331]PHDDNS[+79.966331]ENCPNRSGGST[+79.966331]PLDSQTK	LADQTPHDDNSENCPNRSGGSTPLDSQTK	1532.8	4(0,0):13.0421	10(0,7):8.91762	3	1.78	1.52	0.00279623
unt	Ti-IMAC	YKL052C	QLAHEEHINNDGDNDDENS[+79.966331]NNIESSPLKQGHHHPK	QLAHEEHINNDGDNDDENSNNIESSPLKQGHHHPK	1533	18(0,6):5.84151	null	4	1.828	0.038	0.00359141
unt	Ti-IMAC	YLR219W	MNS[+79.966331]MTSGANVR	MNSMTSGANVR	1533.1	2(0,0):51.6432	null	2	2.361	6.17e-07	9.15583e-05
unt	Ti-IMAC	YGR229C	SQQGLSHVTSTGSSSS[+79.966331]MER	SQQGLSHVTSTGSSSSMER	1533.4	15(-1,0):8.5756	null	2	3.985	0	9.15583e-05
unt	Ti-IMAC	YER122C	EAQQEKEDEFTNSS[+79.966331]SSTKIR	EAQQEKEDEFTNSSSSTKIR	1533.6	13(-1,3):0	null	3	1.599	0.13	0.00234325
unt	Ti-IMAC	YLR429W	TKS[+79.966331]PEQEKSAT[+79.966331]PPSSITAAK	TKSPEQEKSATPPSSITAAK	1534	2(0,0):30.7046	10(0,0):32.2731	3	3.137	1.04	9.15583e-05
unt	Ti-IMAC	YLR335W	SSDS[+79.966331]SSEDEVKVEGPK	SSDSSSEDEVKVEGPK	1534.2	3(0,0):18.8756	null	3	3.512	3e-08	9.15583e-05
unt	Ti-IMAC	YGR161C	RLS[+79.966331]TSSSPSSSPMSAQR	RLSTSSSPSSSPMSAQR	1534.4	2(0,0):28.8739	null	2	3.2	2.67e-05	9.15583e-05
unt	Ti-IMAC	YJL081C	VTPTEEKEQEAVS[+79.966331]KSTS[+79.966331]PAANSADTPNETGK	VTPTEEKEQEAVSKSTSPAANSADTPNETGK	1534.6	12(0,3):10.3591	16(0,0):22.0135	3	3.309	2.19e-07	9.15583e-05
unt	Ti-IMAC	YLR206W	TRS[+79.966331]NPHDSSPSYQDDLEK	TRSNPHDSSPSYQDDLEK	1535	2(-2,0):0	null	2	3.267	0	9.15583e-05
unt	Ti-IMAC	YFL034C-B	STPQSQQLTS[+79.966331]TTPQS[+79.966331]QQQEASER	STPQSQQLTSTTPQSQQQEASER	1535	9(-5,2):8.65157	14(0,0):57.7805	3	2.901	1.27	0.000247893
unt	Ti-IMAC	YNL161W	EQGS[+79.966331]HQS[+79.966331]LQEHLQR	EQGSHQSLQEHLQR	1535.9	3(0,0):1000	6(0,0):1000	3	2.302	0.00114	9.15583e-05
unt	Ti-IMAC	YJL081C	VTPTEEKEQEAVS[+79.966331]KSTS[+79.966331]PAANSADTPNETGK	VTPTEEKEQEAVSKSTSPAANSADTPNETGK	1536.3	12(0,3):4.08456	16(-2,0):3.97609	3	3.322	0.285	0.000173235
unt	Ti-IMAC	YJR091C	GLSVSS[+79.966331]VKS[+79.966331]GGSK	GLSVSSVKSGGSK	1536.5	5(0,0):21.5144	8(0,3):7.04503	2	1.922	0.597	0.000384763
unt	Ti-IMAC	YKR010C	DINSDLDSVSFNS[+79.966331]DIENAVQS[+79.966331]TQSTK	DINSDLDSVSFNSDIENAVQSTQSTK	1536.6	12(0,12):4.83328	20(0,4):0	3	1.619	2.43	0.00464703
unt	Ti-IMAC	YNL161W	EQGS[+79.966331]HQS[+79.966331]LQEHLQR	EQGSHQSLQEHLQR	1536.7	3(0,0):1000	6(0,0):1000	3	2.713	8.54e-06	9.15583e-05
unt	Ti-IMAC	YLL021W	SEAEVHT[+79.966331]S[+79.966331]EEDIDESNNVNGKR	SEAEVHTSEEDIDESNNVNGKR	1536.7	6(0,0):43.7675	7(0,0):37.1493	3	4.273	0	9.15583e-05
unt	Ti-IMAC	YGL197W	NNDEEDDEDPVS[+79.966331]PKPVSK	NNDEEDDEDPVSPKPVSK	1537.1	11(0,0):13.2889	null	3	3.184	5e-09	9.15583e-05
unt	Ti-IMAC	YBL047C	ANSNEDGES[+79.966331]VSS[+79.966331]IQES[+79.966331]PK	ANSNEDGESVSSIQESPK	1537.2	8(0,0):18.8756	11(-1,0):6.89655	2	2.741	1e-09	9.15583e-05
unt	Ti-IMAC	YLR249W	KLS[+79.966331]SAELR	KLSSAELR	1537.4	2(0,0):13.24	null	2	1.96	0.00241	9.15583e-05
unt	Ti-IMAC	YNR049C	RKAS[+79.966331]SEDPM[+15.994915]GTPSSNGNTPEYTPASK	RKASSEDPMGTPSSNGNTPEYTPASK	1537.9	3(0,10):0	null	3	1.55	0.0416	0.00144331
unt	Ti-IMAC	YMR016C	TSTS[+79.966331]DEATQPNEPSEAEPVKESESSK	TSTSDEATQPNEPSEAEPVKESESSK	1538.3	3(0,0):16.224	null	3	1.088	2.64	0.00936058
unt	Ti-IMAC	YHR114W	LGSAPNNAGEDS[+79.966331]DNNSIR	LGSAPNNAGEDSDNNSIR	1538.6	11(0,0):44.2778	null	2	2.95	3.34e-05	9.15583e-05
unt	Ti-IMAC	YIR003W	HPESS[+79.966331]LEELQKHQEQQEEK	HPESSLEELQKHQEQQEEK	1538.7	4(-1,0):8.67639	null	4	3.276	7.22e-06	9.15583e-05
unt	Ti-IMAC	YGR229C	SQQGLSHVTS[+79.966331]TGSS[+79.966331]SSM[+15.994915]ERLNGNK	SQQGLSHVTSTGSSSSMERLNGNK	1538.9	9(-4,6):5.2873	13(-8,2):0	3	3.1	2.08e-05	9.15583e-05
unt	Ti-IMAC	YCL029C	ITSRHS[+79.966331]GNQQSMDQEASDHHQQQEFGYDNR	ITSRHSGNQQSMDQEASDHHQQQEFGYDNR	1539	5(-4,0):3.06535	null	4	2.664	0.07	0.00260968
unt	Ti-IMAC	YDR356W	ANIPPS[+79.966331]PR	ANIPPSPR	1539	5(0,0):1000	null	2	1.163	0.00114	9.15583e-05
unt	Ti-IMAC	YEL017W	NEYGSGSGNGSGSGSCDTATNDS[+79.966331]DLEK	NEYGSGSGNGSGSGSCDTATNDSDLEK	1539.1	22(-3,0):9.63843	null	3	2.812	4.73e-06	9.15583e-05
unt	Ti-IMAC	YHR114W	LGSAPNNAGEDS[+79.966331]DNNSIR	LGSAPNNAGEDSDNNSIR	1539.4	11(0,0):16.1512	null	3	3.225	0.000109	9.15583e-05
unt	Ti-IMAC	YKR007W	S[+79.966331]AGDDNLSGHSVPSSGSAQATTHQTAPR	SAGDDNLSGHSVPSSGSAQATTHQTAPR	1539.7	0(0,10):6.06784	null	3	2.935	6.7e-08	9.15583e-05
unt	Ti-IMAC	YGL197W	NNDEEDDEDPVS[+79.966331]PKPVSK	NNDEEDDEDPVSPKPVSK	1540.5	11(0,0):22.1623	null	2	3.135	0	9.15583e-05
unt	Ti-IMAC	YNL113W	HIQEEEEQDVDM[+15.994915]T[+79.966331]GDEEQEEEPDREK	HIQEEEEQDVDMTGDEEQEEEPDREK	1540.6	12(0,0):1000	null	3	3.028	0	9.15583e-05
unt	Ti-IMAC	YGR054W	SSET[+79.966331]SPDSTPAPS[+79.966331]APASTNAPTNNKETSPEEK	SSETSPDSTPAPSAPASTNAPTNNKETSPEEK	1540.7	3(-3,1):0	12(-4,0):12.9907	3	3.62	2e-09	9.15583e-05
unt	Ti-IMAC	YBR074W	DHHSNY[+79.966331]S[+79.966331]SHS[+79.966331]QIDMER	DHHSNYSSHSQIDMER	1541.1	5(-2,2):2.22422	6(-3,1):4.3543	3	1.225	1.64	0.00199757
unt	Ti-IMAC	YDR451C	TLSNTGHSEIIKS[+79.966331]PK	TLSNTGHSEIIKSPK	1541.4	12(0,0):41.3022	null	3	2.3	8.76e-06	9.15583e-05
unt	Ti-IMAC	YGR054W	SSET[+79.966331]SPDST[+79.966331]PAPSAPASTNAPTNNKETSPEEK	SSETSPDSTPAPSAPASTNAPTNNKETSPEEK	1541.9	3(-3,1):0	8(0,0):20.5682	3	3.205	5.43e-07	9.15583e-05
unt	Ti-IMAC	YOR371C	SIS[+79.966331]PYR	SISPYR	1542	2(-2,0):12.2056	null	2	0.731	0.794	0.00495016
unt	Ti-IMAC	YOR204W	DAMMSAPGSRS[+79.966331]NS[+79.966331]R	DAMMSAPGSRSNSR	1542.7	10(0,0):13.2658	12(0,0):25.7806	2	1.948	1.96e-05	9.15583e-05
unt	Ti-IMAC	YNL161W	EQGS[+79.966331]HQS[+79.966331]LQEHLQR	EQGSHQSLQEHLQR	1542.9	3(0,0):1000	6(0,0):1000	2	1.911	0.00299	9.15583e-05
unt	Ti-IMAC	YBL101C	NSSHSLS[+79.966331]ETDLNQSK	NSSHSLSETDLNQSK	1543	6(0,0):17.994	null	3	2.873	1.28e-05	9.15583e-05
unt	Ti-IMAC	YLR335W	ETY[+79.966331]DSNES[+79.966331]DDDVTPSTK	ETYDSNESDDDVTPSTK	1543	2(-1,2):9.82305	7(-6,0):2.2762	3	2.777	4.92e-07	9.15583e-05
unt	Ti-IMAC	YMR173W	SSY[+79.966331]GS[+79.966331]NNDDSYGSNNDDSYGSSNK	SSYGSNNDDSYGSNNDDSYGSSNK	1544.5	2(-2,10):0	4(-4,8):4.54047	3	1.711	4.42	0.0072861
unt	Ti-IMAC	YPR091C	TTTQTTVTTATNDDVS[+79.966331]SSENSTK	TTTQTTVTTATNDDVSSSENSTK	1544.7	15(0,2):0	null	3	3.429	0.406	9.15583e-05
unt	Ti-IMAC	YFR028C	KVVIES[+79.966331]NNSDDESM[+15.994915]QDTNGTSNHYPK	KVVIESNNSDDESMQDTNGTSNHYPK	1544.9	5(0,3):9.87338	null	3	3.795	0	9.15583e-05
unt	Ti-IMAC	YIL135C	SRRNS[+79.966331]NRPGS[+79.966331]AANIM[+15.994915]IGKPK	SRRNSNRPGSAANIMIGKPK	1545.8	4(-4,0):7.09261	9(-9,0):3.56733	4	2.962	1.09e-06	9.15583e-05
unt	Ti-IMAC	YML109W	RKS[+79.966331]DVLIAAK	RKSDVLIAAK	1546.4	2(0,0):1000	null	2	2.078	2.75e-05	9.15583e-05
unt	Ti-IMAC	YDR138W	INS[+79.966331]ASQTEGDELKSEQTQPK	INSASQTEGDELKSEQTQPK	1546.5	2(0,0):30.6566	null	3	3.904	2.94e-07	9.15583e-05
unt	Ti-IMAC	YOL051W	STPNTNPS[+79.966331]PLK	STPNTNPSPLK	1546.6	7(0,0):27.0289	null	2	1.524	0.00233	0.000173235
unt	Ti-IMAC	YPL070W	SSS[+79.966331]GNSLMRPR	SSSGNSLMRPR	1546.9	2(0,0):21.3041	null	3	1.536	0.0917	0.000384763
unt	Ti-IMAC	YFR028C	KVVIESNNS[+79.966331]DDESM[+15.994915]QDTNGTSNHYPK	KVVIESNNSDDESMQDTNGTSNHYPK	1547.2	8(-3,0):6.45436	null	4	2.13	1.5e-05	9.15583e-05
unt	Ti-IMAC	YMR277W	ASDTGDDDNEHDVS[+79.966331]PGGSAGSNGVSPPTK	ASDTGDDDNEHDVSPGGSAGSNGVSPPTK	1547.4	13(0,0):22.1707	null	3	2.705	1.02e-06	9.15583e-05
unt	Ti-IMAC	YDL153C	RGM[+15.994915]HDNNGADLDDKDY[+79.966331]GSEDEAVSR	RGMHDNNGADLDDKDYGSEDEAVSR	1547.5	15(0,8):0	null	4	1.866	0.0615	0.00910891
unt	Ti-IMAC	YLR335W	ETYDS[+79.966331]NES[+79.966331]DDDVTPSTK	ETYDSNESDDDVTPSTK	1547.9	4(0,0):28.5005	7(0,0):36.4542	2	2.817	0.894	9.15583e-05
unt	Ti-IMAC	YLR182W	ELGS[+79.966331]PLKK	ELGSPLKK	1548.1	3(0,0):1000	null	2	1.1	0.00849	0.000384763
unt	Ti-IMAC	YML109W	RKS[+79.966331]DVLIAAK	RKSDVLIAAK	1548.2	2(0,0):1000	null	3	2.422	3.22e-05	9.15583e-05
unt	Ti-IMAC	YDR074W	SAS[+79.966331]YTGAKV	SASYTGAKV	1548.4	2(0,0):28.8739	null	2	1.761	6.53e-06	9.15583e-05
unt	Ti-IMAC	YLR335W	ETYDSNES[+79.966331]DDDVTPSTK	ETYDSNESDDDVTPSTK	1548.9	7(0,0):40.9569	null	2	2.413	0.539	9.15583e-05
unt	Ti-IMAC	YHR114W	LGSAPNNAGEDS[+79.966331]DNNS[+79.966331]IR	LGSAPNNAGEDSDNNSIR	1549.2	11(0,0):64.4572	15(0,0):67.7145	2	2.369	5.5e-05	9.15583e-05
unt	Ti-IMAC	YHR082C	RSS[+79.966331]ANESNPLHMNK	RSSANESNPLHMNK	1549.4	2(-1,0):10.334	null	3	2.963	4.55e-06	9.15583e-05
unt	Ti-IMAC	YDR092W	[+42.010564]AS[+79.966331]LPKR	ASLPKR	1549.5	1(0,0):1000	null	2	0.623	7.25	0.00352648
unt	Ti-IMAC	YMR031C	RKIS[+79.966331]GYGNDLDAQK	RKISGYGNDLDAQK	1549.5	3(0,0):18.3423	null	3	3.026	1.54e-06	9.15583e-05
unt	Ti-IMAC	YDR186C	YSNS[+79.966331]NSTVTKPVYK	YSNSNSTVTKPVYK	1549.6	3(0,0):18.8756	null	2	1.887	1.1e-06	9.15583e-05
unt	Ti-IMAC	YDR122W	LAMPEQAHTS[+79.966331]PTSRK	LAMPEQAHTSPTSRK	1550.5	9(-1,0):4.78655	null	3	2.461	1.8e-05	9.15583e-05
unt	Ti-IMAC	YCR088W	SFTPSKS[+79.966331]PAPVSK	SFTPSKSPAPVSK	1550.9	6(0,0):15.0304	null	3	2.581	1.02e-05	9.15583e-05
unt	Ti-IMAC	YLR362W	NNNIGVPTDNNKQANS[+79.966331]DENNEQEEQQEK	NNNIGVPTDNNKQANSDENNEQEEQQEK	1551.1	15(-8,0):4.07126	null	3	2.029	0.000261	0.000247893
unt	Ti-IMAC	YOR148C	GMGWES[+79.966331]DSEQDSKGDKTQSR	GMGWESDSEQDSKGDKTQSR	1551.6	5(0,0):15.0304	null	3	3.465	1e-09	9.15583e-05
unt	Ti-IMAC	YCR088W	SFTPSKS[+79.966331]PAPVSK	SFTPSKSPAPVSK	1552.8	6(0,0):30.8348	null	2	2.591	1.44e-07	9.15583e-05
unt	Ti-IMAC	YBL101C	SHNSS[+79.966331]PTNGLSQANGTVR	SHNSSPTNGLSQANGTVR	1553	4(-1,2):2.565	null	3	2.79	1.1e-05	9.15583e-05
unt	Ti-IMAC	YIL171W	SGVNNTSANDLSTTESNSNSAVGAPSVKT[+79.966331]EHGDS[+79.966331]K	SGVNNTSANDLSTTESNSNSAVGAPSVKTEHGDSK	1553.1	28(0,0):16.0415	33(0,0):30.4452	3	1.243	0.69	0.00791539
unt	Ti-IMAC	YMR173W	NSYGS[+79.966331]SNYGSSNNDDSYGSSNR	NSYGSSNYGSSNNDDSYGSSNR	1553.3	4(0,5):0	null	3	4.12	3.01e-05	9.15583e-05
unt	Ti-IMAC	YMR212C	TQT[+79.966331]RTIGLDK	TQTRTIGLDK	1553.4	2(-2,0):6.59084	null	2	1.659	0.0413	0.000384763
unt	Ti-IMAC	YJL076W	SQS[+79.966331]SIADNNGSPVK	SQSSIADNNGSPVK	1553.5	2(-2,0):11.5313	null	2	1.603	0.00241	0.00477034
unt	Ti-IMAC	YDR363W-A	[+42.010564]S[+79.966331]TDVAAAQAQSK	STDVAAAQAQSK	1553.7	0(0,1):0	null	2	1.705	7.31e-05	9.15583e-05
unt	Ti-IMAC	YNL113W	HIQEEEEQDVDM[+15.994915]T[+79.966331]GDEEQEEEPDREK	HIQEEEEQDVDMTGDEEQEEEPDREK	1554.1	12(0,0):1000	null	3	3.19	1e-09	9.15583e-05
unt	Ti-IMAC	YLR116W	NRSPS[+79.966331]PPPVYDAQGKR	NRSPSPPPVYDAQGKR	1554.2	4(-2,0):8.51547	null	3	2.206	0.000393	9.15583e-05
unt	Ti-IMAC	YPR091C	TTTQTTVTTATNDDVS[+79.966331]SSENSTK	TTTQTTVTTATNDDVSSSENSTK	1554.4	15(-15,2):3.31408	null	3	1.696	0.463	0.000672545
unt	Ti-IMAC	YKL166C	KLS[+79.966331]ITAK	KLSITAK	1555.7	2(0,0):21.3031	null	2	1.338	0.0376	0.000384763
unt	Ti-IMAC	YNL032W	SDIPRKEFDEDEDDGYDS[+79.966331]NEHHQK	SDIPRKEFDEDEDDGYDSNEHHQK	1555.8	17(0,0):26.3984	null	4	4.689	0	9.15583e-05
unt	Ti-IMAC	YLR219W	RNVYHTDAAS[+79.966331]DNASAPLGSNK	RNVYHTDAASDNASAPLGSNK	1555.9	9(0,0):23.6576	null	3	4.541	0	9.15583e-05
unt	Ti-IMAC	YOR204W	SRDNS[+79.966331]FRGGSGWGSDSK	SRDNSFRGGSGWGSDSK	1556	4(0,0):15.2426	null	3	2.446	0.000517	9.15583e-05
unt	Ti-IMAC	YMR031C	DIHNIGKT[+79.966331]S[+79.966331]GGGS[+79.966331]RTSSITSSK	DIHNIGKTSGGGSRTSSITSSK	1556.2	7(0,9):6.70097	8(0,10):3.89364	3	2.511	8.78e-05	9.15583e-05
unt	Ti-IMAC	YMR037C	SS[+79.966331]VVIESTK	SSVVIESTK	1556.3	1(-1,0):0	null	2	1.239	0.000361	9.15583e-05
unt	Ti-IMAC	YDR005C	RRS[+79.966331]S[+79.966331]SSISSFK	RRSSSSISSFK	1556.5	2(0,0):18.3423	3(0,0):17.0091	3	1.569	0.0308	0.000247893
unt	Ti-IMAC	YDL088C	KTT[+79.966331]KQNSS[+79.966331]SDINQNDDSSSMNATMR	KTTKQNSSSDINQNDDSSSMNATMR	1557	2(-1,6):0	7(-6,1):0	3	2.01	0.785	0.00247507
unt	Ti-IMAC	YLR335W	KKDES[+79.966331]DS[+79.966331]ENDIEIK	KKDESDSENDIEIK	1558.6	4(0,0):1000	6(0,0):1000	3	2.6	0.000108	9.15583e-05
unt	Ti-IMAC	YNL032W	SDIPRKEFDEDEDDGYDS[+79.966331]NEHHQK	SDIPRKEFDEDEDDGYDSNEHHQK	1558.7	17(0,0):41.1935	null	3	4.769	0	9.15583e-05
unt	Ti-IMAC	YFL021W	NPS[+79.966331]PSIVKPGS[+79.966331]RR	NPSPSIVKPGSRR	1559	2(0,2):12.7421	10(-6,0):12.6965	3	1.33	0.621	0.00293317
unt	Ti-IMAC	YER040W	HNS[+79.966331]NTVT[+79.966331]PNFRR	HNSNTVTPNFRR	1559.1	2(0,2):10.3591	6(-2,0):1.93572	3	1.461	0.00168	0.000173235
unt	Ti-IMAC	YOR148C	GMGWES[+79.966331]DSEQDSKGDKTQSR	GMGWESDSEQDSKGDKTQSR	1560	5(0,2):10.3339	null	2	1.778	1.44e-05	9.15583e-05
unt	Ti-IMAC	YNL085W	DGKKSNLS[+79.966331]S[+79.966331]PSSASSSASPATTVTK	DGKKSNLSSPSSASSSASPATTVTK	1560.6	7(-3,0):7.97117	8(0,0):16.1512	3	4.831	5.3e-08	9.15583e-05
unt	Ti-IMAC	YKL052C	EQTDLTGEGHGGADDEQDES[+79.966331]TIQR	EQTDLTGEGHGGADDEQDESTIQR	1561	19(0,1):0	null	3	3.096	2.68e-05	9.15583e-05
unt	Ti-IMAC	YOR042W	QLDEQFNS[+79.966331]SHSR	QLDEQFNSSHSR	1561	7(0,3):0	null	3	2.139	0.009	9.15583e-05
unt	Ti-IMAC	YDR005C	RRS[+79.966331]S[+79.966331]SSISSFK	RRSSSSISSFK	1561.1	2(0,2):8.65157	3(0,2):0	2	1.119	0.36	0.00791539
unt	Ti-IMAC	YNL079C	QLSEDS[+79.966331]HHLQSNNDNFSK	QLSEDSHHLQSNNDNFSK	1561.4	5(-3,0):6.73068	null	3	2.102	0.00698	9.15583e-05
unt	Ti-IMAC	YCR065W	RPS[+79.966331]HPLSPDHS[+79.966331]SPIAPSK	RPSHPLSPDHSSPIAPSK	1561.5	2(0,0):13.0832	10(0,1):0	3	2.505	1.54e-06	9.15583e-05
unt	Ti-IMAC	YIL135C	RNSNRPGS[+79.966331]AANIM[+15.994915]IGKPK	RNSNRPGSAANIMIGKPK	1561.8	7(-5,0):5.72513	null	4	3.705	1.02e-07	9.15583e-05
unt	Ti-IMAC	YDL161W	QQEPLIQNRT[+79.966331]GNQSM[+15.994915]TDKYSK	QQEPLIQNRTGNQSMTDKYSK	1561.9	9(0,10):6.06784	null	3	2.087	0.00126	9.15583e-05
unt	Ti-IMAC	YNL113W	HIQEEEEQDVDM[+15.994915]T[+79.966331]GDEEQEEEPDREK	HIQEEEEQDVDMTGDEEQEEEPDREK	1562.1	12(0,0):1000	null	4	4.584	0	9.15583e-05
unt	Ti-IMAC	YKL042W	[+42.010564]MNGS[+79.966331]PTPK	MNGSPTPK	1563.3	3(0,2):3.97609	null	2	1.014	0.0431	0.000384763
unt	Ti-IMAC	YPL085W	IGDSLQGS[+79.966331]PQR	IGDSLQGSPQR	1563.8	7(0,0):66.6011	null	2	2.859	1.63e-06	9.15583e-05
unt	Ti-IMAC	YNR049C	KASS[+79.966331]EDPM[+15.994915]GTPSSNGNTPEYTPASK	KASSEDPMGTPSSNGNTPEYTPASK	1564	3(-1,0):11.5056	null	3	3.621	2e-09	9.15583e-05
unt	Ti-IMAC	YML034W	ELGTANGT[+79.966331]GHST[+79.966331]PLSK	ELGTANGTGHSTPLSK	1564.2	7(-4,3):11.9386	11(0,0):13.24	2	1.603	0.209	0.000384763
unt	Ti-IMAC	YBL085W	SNIALAHSET[+79.966331]PTSSNNK	SNIALAHSETPTSSNNK	1564.7	9(-2,0):3.97609	null	2	2.594	4.4e-08	9.15583e-05
unt	Ti-IMAC	YIL135C	QSS[+79.966331]RTS[+79.966331]LFNHNNSSNR	QSSRTSLFNHNNSSNR	1565	2(-1,0):0	5(0,0):16.224	2	2.308	7.47e-05	9.15583e-05
unt	Ti-IMAC	YER178W	YGGHS[+79.966331]M[+15.994915]SDPGTTYR	YGGHSMSDPGTTYR	1565.1	4(-4,2):0	null	3	1.765	0.00752	9.15583e-05
unt	Ti-IMAC	YNL085W	DGKKS[+79.966331]NLSS[+79.966331]PSSASSSASPATTVTK	DGKKSNLSSPSSASSSASPATTVTK	1565.2	4(0,3):9.41663	8(0,0):13.24	2	1.691	4.06e-07	9.15583e-05
unt	Ti-IMAC	YGR145W	GHYDYEDEES[+79.966331]DEEES[+79.966331]DDETNQKSNKEELSEK	GHYDYEDEESDEEESDDETNQKSNKEELSEK	1565.4	9(0,13):9.06381	14(0,0):16.5728	3	2.986	8.5e-08	9.15583e-05
unt	Ti-IMAC	YIL135C	QS[+79.966331]S[+79.966331]RTSLFNHNNSSNR	QSSRTSLFNHNNSSNR	1565.5	1(0,4):6.29866	2(0,3):7.52952	3	1.995	0.000747	9.15583e-05
unt	Ti-IMAC	YML052W	S[+79.966331]HERPDDVSV	SHERPDDVSV	1565.7	0(0,0):52.6545	null	2	1.361	5.7e-05	9.15583e-05
unt	Ti-IMAC	YOR148C	GMGWES[+79.966331]DSEQDSKGDKTQSR	GMGWESDSEQDSKGDKTQSR	1565.9	5(0,13):3.50831	null	4	2.23	0.000239	9.15583e-05
unt	Ti-IMAC	YGR253C	ELKEKEAAES[+79.966331]PEEADVEM[+15.994915]S	ELKEKEAAESPEEADVEMS	1566.1	9(0,0):39.2401	null	3	2.085	0.00347	9.15583e-05
unt	Ti-IMAC	YDR028C	DSEGNAQS[+79.966331]EEEHDLER	DSEGNAQSEEEHDLER	1566.1	7(0,0):50.561	null	2	2.877	2.53e-05	9.15583e-05
unt	Ti-IMAC	YNL076W	LDNTSIANS[+79.966331]NGNGNDDTSNQRTEALGRK	LDNTSIANSNGNGNDDTSNQRTEALGRK	1566.4	8(0,0):23.2815	null	3	1.79	0.0137	0.000173235
unt	Ti-IMAC	YFL021W	RNPS[+79.966331]PSIVKPGS[+79.966331]R	RNPSPSIVKPGSR	1566.8	3(0,0):37.4092	11(0,0):20.9484	2	1.336	0.0211	0.000460759
unt	Ti-IMAC	YER178W	YGGHS[+79.966331]M[+15.994915]SDPGTTYR	YGGHSMSDPGTTYR	1566.9	4(-4,2):12.1958	null	2	1.114	1.22	0.00345901
unt	Ti-IMAC	YKL032C	[+42.010564]M[+15.994915]NTGIS[+79.966331]PK	MNTGISPK	1567.7	5(0,0):20.9142	null	2	1.486	0.0125	9.15583e-05
unt	Ti-IMAC	YDR028C	DSEGNAQS[+79.966331]EEEHDLER	DSEGNAQSEEEHDLER	1568.1	7(0,0):44.3948	null	3	2.506	7.84e-05	9.15583e-05
unt	Ti-IMAC	YJR048W	HSGQAEGYS[+79.966331]YTDANIKK	HSGQAEGYSYTDANIKK	1568.4	8(0,1):7.48087	null	3	2.926	1.01e-06	9.15583e-05
unt	Ti-IMAC	YLR419W	NNS[+79.966331]KSST[+79.966331]PVNDVPTTAGK	NNSKSSTPVNDVPTTAGK	1568.5	2(0,2):10.9132	6(-2,0):5.2873	3	2.636	6.93e-06	9.15583e-05
unt	Ti-IMAC	YGR145W	GHYDYEDEES[+79.966331]DEEES[+79.966331]DDETNQKSNKEELSEK	GHYDYEDEESDEEESDDETNQKSNKEELSEK	1568.6	9(0,0):23.6803	14(0,0):30.3412	3	3.482	0	9.15583e-05
unt	Ti-IMAC	YPL032C	LNS[+79.966331]M[+15.994915]PTHSIVNQNR	LNSMPTHSIVNQNR	1568.9	2(0,0):22.0807	null	3	3.162	1.16e-07	9.15583e-05
unt	Ti-IMAC	YPL137C	RSTSIS[+79.966331]NAVVSSKPR	RSTSISNAVVSSKPR	1569.4	5(-4,0):4.08456	null	3	2.227	0.000133	9.15583e-05
unt	Ti-IMAC	YLR419W	NNS[+79.966331]KSS[+79.966331]TPVNDVPTTAGK	NNSKSSTPVNDVPTTAGK	1569.5	2(0,0):33.7014	5(0,1):0	2	2.634	8.5e-08	9.15583e-05
unt	Ti-IMAC	YKL160W	GRGALVDS[+79.966331]DDE	GRGALVDSDDE	1569.8	7(0,0):1000	null	2	1.982	3.56e-07	9.15583e-05
unt	Ti-IMAC	YNL115C	SQYGSGS[+79.966331]PTPT[+79.966331]HRS[+79.966331]QLVQNK	SQYGSGSPTPTHRSQLVQNK	1569.9	6(-2,2):11.0148	10(0,0):22.873	3	2.675	0.583	0.000321337
unt	Ti-IMAC	YDR507C	RAS[+79.966331]VINVEK	RASVINVEK	1570	2(0,0):1000	null	2	1.675	0.033	0.000247893
unt	Ti-IMAC	YGR155W	FDS[+79.966331]SKLEASTTK	FDSSKLEASTTK	1570	2(0,0):38.4164	null	2	2	5.88e-05	9.15583e-05
unt	Ti-IMAC	YMR229C	SKVEDAEYES[+79.966331]S[+79.966331]DDEDEKLDK	SKVEDAEYESSDDEDEKLDK	1570.1	9(0,0):25.7806	10(0,0):26.9899	3	3.507	0.000757	9.15583e-05
unt	Ti-IMAC	YNL113W	HIQEEEEQDVDM[+15.994915]T[+79.966331]GDEEQEEEPDREKIK	HIQEEEEQDVDMTGDEEQEEEPDREKIK	1570.4	12(0,0):1000	null	4	4.69	0	9.15583e-05
unt	Ti-IMAC	YBR200W	YLS[+79.966331]SSS[+79.966331]TPVKSQR	YLSSSSTPVKSQR	1570.5	2(0,0):18.4164	5(-1,1):0	2	1.183	1.85	0.00873189
unt	Ti-IMAC	YPL265W	NSSSLDS[+79.966331]DHDAYYSK	NSSSLDSDHDAYYSK	1570.6	6(0,0):27.2526	null	3	2.757	4.07e-05	9.15583e-05
unt	Ti-IMAC	YNL166C	LADQTPHDDNSENCPNRSGGST[+79.966331]PLDSQTK	LADQTPHDDNSENCPNRSGGSTPLDSQTK	1570.9	21(-11,0):7.71046	null	3	1.899	0.0107	0.000384763
unt	Ti-IMAC	YGR155W	FDSS[+79.966331]KLEASTTK	FDSSKLEASTTK	1571.1	3(-1,0):6.59058	null	3	1.972	0.000986	9.15583e-05
unt	Ti-IMAC	YKL054C	NNYNYYQTQNGQEQQS[+79.966331]PNQGVAQHSEDSQQK	NNYNYYQTQNGQEQQSPNQGVAQHSEDSQQK	1572.3	15(-10,0):3.92592	null	4	4.81	0	9.15583e-05
unt	Ti-IMAC	YBR121C	[+42.010564]S[+79.966331]VEDIKK	SVEDIKK	1572.5	0(0,0):1000	null	2	1.018	0.033	0.000321337
unt	Ti-IMAC	YBR156C	GYLRPTKAS[+79.966331]IS[+79.966331]PNKNK	GYLRPTKASISPNKNK	1572.6	8(0,0):20.9484	10(0,0):17.9248	3	1.463	0.129	0.00260968
unt	Ti-IMAC	YPR158W-B YPR137C-B YPL257W-B YOR142W-B YOL103W-B YMR050C YML045W YML039W YLR157C-B YJR029W YJR027W YGR038C-B YGR027W-B YER138C YDR365W-B YDR316W-B YDR261C-D YDR210C-D YDR098C-B YAR009C	HSDS[+79.966331]YSENETNHTNVPISSTGGTNNK	HSDSYSENETNHTNVPISSTGGTNNK	1573.1	3(0,0):24.7613	null	3	4.663	0	9.15583e-05
unt	Ti-IMAC	YDR146C	SQSKY[+79.966331]EGRSPQFGTHIK	SQSKYEGRSPQFGTHIK	1573.3	4(0,9):7.5535	null	3	1.678	0.113	0.00116933
unt	Ti-IMAC	YKL054C	NNYNYYQTQNGQEQQS[+79.966331]PNQGVAQHSEDSQQK	NNYNYYQTQNGQEQQSPNQGVAQHSEDSQQK	1573.7	15(-8,0):8.60507	null	3	2.523	1.46e-07	9.15583e-05
unt	Ti-IMAC	YPL265W	NSSSLDS[+79.966331]DHDAYYSK	NSSSLDSDHDAYYSK	1574.1	6(0,0):68.5601	null	2	3.522	0	9.15583e-05
unt	Ti-IMAC	YPR156C	QIDGASSPSSNEDALES[+79.966331]DNNEKGK	QIDGASSPSSNEDALESDNNEKGK	1574.3	16(0,0):18.3749	null	3	3.321	0.00131	9.15583e-05
unt	Ti-IMAC	YOR260W	LGPQS[+79.966331]MSR	LGPQSMSR	1574.5	4(0,0):13.145	null	2	0.984	0.0365	0.00164957
unt	Ti-IMAC	YGL197W	T[+79.966331]SVSEAQNTQPQVANADAK	TSVSEAQNTQPQVANADAK	1574.6	0(0,1):0	null	2	3.776	0	9.15583e-05
unt	Ti-IMAC	YGR229C	SQQGLSHVTSTGS[+79.966331]SSSMER	SQQGLSHVTSTGSSSSMER	1574.7	12(-2,2):3.46813	null	3	2.267	4.67e-05	9.15583e-05
unt	Ti-IMAC	YBR200W	YLS[+79.966331]SS[+79.966331]STPVKSQR	YLSSSSTPVKSQR	1574.7	2(0,4):6.59058	4(-1,6):0	3	1.301	0.764	0.00185728
unt	Ti-IMAC	YMR229C	SKVEDAEYES[+79.966331]S[+79.966331]DDEDEKLDK	SKVEDAEYESSDDEDEKLDK	1574.8	9(0,0):24.7542	10(0,0):20.9142	2	2.839	8e-08	9.15583e-05
unt	Ti-IMAC	YPR158W-B YPR137C-B YPL257W-B YOR142W-B YOL103W-B YMR050C YML045W YML039W YLR157C-B YJR029W YJR027W YGR038C-B YGR027W-B YER138C YDR365W-B YDR316W-B YDR261C-D YDR210C-D YDR098C-B YAR009C	HSDSYSENET[+79.966331]NHTNVPISSTGGTNNK	HSDSYSENETNHTNVPISSTGGTNNK	1574.9	9(-8,3):0	null	4	2.96	0.00038	9.15583e-05
unt	Ti-IMAC	YNL175C	SGASEKDAQGEESTINT[+79.966331]PTGDESGEVVKK	SGASEKDAQGEESTINTPTGDESGEVVKK	1575.2	16(0,0):24.1536	null	3	3.683	1e-09	9.15583e-05
unt	Ti-IMAC	YMR219W	DMNEAEMS[+79.966331]S[+79.966331]GDECVKQNDDGSK	DMNEAEMSSGDECVKQNDDGSK	1575.3	7(0,0):29.0712	8(0,0):32.159	3	2.908	1.46e-05	9.15583e-05
unt	Ti-IMAC	YLR429W	TKS[+79.966331]PEQEKS[+79.966331]AT[+79.966331]PPSSITAAK	TKSPEQEKSATPPSSITAAK	1575.8	2(0,0):21.3041	8(0,0):45.8308	3	2.462	0.327	0.000384763
unt	Ti-IMAC	YER040W	KSDSIGLSS[+79.966331]SNTTNSVRK	KSDSIGLSSSNTTNSVRK	1575.9	8(-1,1):0	null	3	3.344	2.52e-05	9.15583e-05
unt	Ti-IMAC	YLR335W	VEDVQKSSDS[+79.966331]SSEDEVKVEGPK	VEDVQKSSDSSSEDEVKVEGPK	1576	9(0,1):8.65157	null	3	4.209	2e-09	9.15583e-05
unt	Ti-IMAC	YGR196C	LNYTDVNGEHDENTGENKDS[+79.966331]NDNNVSK	LNYTDVNGEHDENTGENKDSNDNNVSK	1576.2	19(0,0):24.7161	null	3	5.072	0	9.15583e-05
unt	Ti-IMAC	YER151C	EPEES[+79.966331]VEENT[+79.966331]SKTSSPS[+79.966331]PSPPAAK	EPEESVEENTSKTSSPSPSPPAAK	1576.3	4(0,14):1.75808	9(0,5):4.4862	3	1.221	7.3	0.00967551
unt	Ti-IMAC	YDR207C	RGGS[+79.966331]PSNDSQVQHNVHDDQCAVGVAPR	RGGSPSNDSQVQHNVHDDQCAVGVAPR	1576.9	3(0,0):19.5224	null	4	6.018	0	9.15583e-05
unt	Ti-IMAC	YLR219W	NVYHTDAASDNASAPLGS[+79.966331]NKSR	NVYHTDAASDNASAPLGSNKSR	1577.1	17(0,3):0	null	3	1.137	0.856	0.00898223
unt	Ti-IMAC	YNL156C	SVSIDS[+79.966331]TKYSR	SVSIDSTKYSR	1578	5(0,4):0	null	2	1.575	0.0576	0.000384763
unt	Ti-IMAC	YKL054C	NNYNYYQTQNGQEQQS[+79.966331]PNQGVAQHSEDSQQK	NNYNYYQTQNGQEQQSPNQGVAQHSEDSQQK	1578.1	15(-11,0):3.17803	null	4	2.776	0.0051	0.000173235
unt	Ti-IMAC	YGR145W	GHYDYEDEES[+79.966331]DEEES[+79.966331]DDETNQKSNKEELSEK	GHYDYEDEESDEEESDDETNQKSNKEELSEK	1578.2	9(0,19):7.26359	14(0,14):9.5301	4	1.848	0.391	0.00325665
unt	Ti-IMAC	YNL166C	LADQTPHDDNSENCPNRSGGS[+79.966331]TPLDSQTK	LADQTPHDDNSENCPNRSGGSTPLDSQTK	1578.7	20(-10,1):9.41663	null	4	2.149	0.0739	0.000958419
unt	Ti-IMAC	YDR293C	SSTINNDSDSLSS[+79.966331]PTK	SSTINNDSDSLSSPTK	1578.8	12(0,0):13.24	null	2	2.875	1.55e-07	9.15583e-05
unt	Ti-IMAC	YNL284C-B YNL054W-B YMR045C YLR035C-A YHR214C-B YGR161C-D YER160C YBR012W-B YBL005W-B	HSDSYS[+79.966331]DNETNHTNVPISSTGGTNNK	HSDSYSDNETNHTNVPISSTGGTNNK	1579.7	5(0,4):9.69426	null	3	4.488	1.8e-08	9.15583e-05
unt	Ti-IMAC	YPR156C	QIDGASSPSSNEDALES[+79.966331]DNNEKGK	QIDGASSPSSNEDALESDNNEKGK	1580	16(0,0):21.43	null	3	2.755	0.000197	9.15583e-05
unt	Ti-IMAC	YAL031C	AHLAS[+79.966331]NS[+79.966331]S[+79.966331]RSPSVSPVR	AHLASNSSRSPSVSPVR	1580.1	4(0,5):10.8468	6(0,0):14.8943	3	1.875	3.53	0.00164957
unt	Ti-IMAC	YMR086W	RPQS[+79.966331]VGQFR	RPQSVGQFR	1580.3	3(0,0):1000	null	2	1.854	0.00281	9.15583e-05
unt	Ti-IMAC	YOR219C	KNS[+79.966331]HLFPQR	KNSHLFPQR	1580.4	2(0,0):1000	null	3	2.428	0.000581	9.15583e-05
unt	Ti-IMAC	YKL060C	GIS[+79.966331]NEGQNASIK	GISNEGQNASIK	1580.6	2(0,0):71.8597	null	2	2.394	2.5e-06	9.15583e-05
unt	Ti-IMAC	YPL124W	VKS[+79.966331]PLDDKLR	VKSPLDDKLR	1581.2	2(0,0):1000	null	3	2.439	0.00124	9.15583e-05
unt	Ti-IMAC	YDL091C	EEPPADLNGRT[+79.966331]EDQNSNTNEPTQSR	EEPPADLNGRTEDQNSNTNEPTQSR	1581.4	10(0,13):0	null	3	1.414	0.0848	0.00444444
unt	Ti-IMAC	YPL085W	IGDS[+79.966331]LQGS[+79.966331]PQR	IGDSLQGSPQR	1582.2	3(0,0):1000	7(0,0):1000	2	1.851	0.000346	9.15583e-05
unt	Ti-IMAC	YKL064W	SFVDENS[+79.966331]PTDRR	SFVDENSPTDRR	1582.6	6(0,2):5.87771	null	2	1.482	0.0677	0.00130463
unt	Ti-IMAC	YIR006C	DASASS[+79.966331]TSTFDAR	DASASSTSTFDAR	1582.7	5(0,0):16.224	null	2	2.556	7.27e-06	9.15583e-05
unt	Ti-IMAC	YHR080C	TNT[+79.966331]NLT[+79.966331]AGS[+79.966331]LKGR	TNTNLTAGSLKGR	1583.2	2(-2,0):0	5(0,0):17.9998	2	1.553	0.000291	9.15583e-05
unt	Ti-IMAC	YFL004W	ITSQGDLEADGS[+79.966331]S[+79.966331]DEETEQEPHSK	ITSQGDLEADGSSDEETEQEPHSK	1583.3	11(0,0):16.615	12(0,0):14.819	3	2.266	0.153	0.000173235
unt	Ti-IMAC	YCL051W	ADDAPLQHSVVKS[+79.966331]CTPDGKEEM[+15.994915]NR	ADDAPLQHSVVKSCTPDGKEEMNR	1583.8	12(-4,2):4.22953	null	4	3.531	2.6e-07	9.15583e-05
unt	Ti-IMAC	YDR113C	DLADS[+79.966331]GKNEES[+79.966331]SDDDEGNEDSESKLGK	DLADSGKNEESSDDDEGNEDSESKLGK	1584.1	4(0,0):15.8509	10(0,10):0	3	1.534	0.0322	0.00144331
unt	Ti-IMAC	YER151C	EPEESVEENT[+79.966331]SKTSS[+79.966331]PSPSPPAAK	EPEESVEENTSKTSSPSPSPPAAK	1584.6	9(0,4):0	14(-4,0):5.87771	3	2.611	2.54e-07	9.15583e-05
unt	Ti-IMAC	YFL007W	LYAADGRPHS[+79.966331]PLR	LYAADGRPHSPLR	1584.8	9(0,0):44.4826	null	3	1.719	0.00654	9.15583e-05
unt	Ti-IMAC	YHR146W	LVEKREST[+79.966331]EGVLDGSK	LVEKRESTEGVLDGSK	1585.1	7(0,0):15.4977	null	3	2.502	1.09e-07	9.15583e-05
unt	Ti-IMAC	YPR160W	NEVQIPVT[+79.966331]FY[+79.966331]GYVDRPEGGK	NEVQIPVTFYGYVDRPEGGK	1585.1	7(0,4):3.52815	9(0,2):5.94807	3	1.551	1.4	0.00325665
unt	Ti-IMAC	YBL047C	ANSNEDGES[+79.966331]VSS[+79.966331]IQESPK	ANSNEDGESVSSIQESPK	1585.5	8(0,0):21.3031	11(-1,0):9.34047	2	2.604	5.6e-08	9.15583e-05
unt	Ti-IMAC	YNL098C	MS[+79.966331]NAANGKNVNSSTTVVNAR	MSNAANGKNVNSSTTVVNAR	1585.7	1(0,0):42.0894	null	3	2.611	2.95e-05	9.15583e-05
unt	Ti-IMAC	YLR407W	LTDES[+79.966331]EES[+79.966331]SSANNTTTTASHTLSNSKK	LTDESEESSSANNTTTTASHTLSNSKK	1585.8	4(0,0):14.0068	7(0,2):9.82305	3	3.533	0.94	0.000173235
unt	Ti-IMAC	YGR229C	SQQGLSHVTSTGS[+79.966331]SSSMER	SQQGLSHVTSTGSSSSMER	1586.3	12(-3,1):0	null	2	2.949	1.7e-08	9.15583e-05
unt	Ti-IMAC	YKL112W	QQGVTIKNDT[+79.966331]EDDSINK	QQGVTIKNDTEDDSINK	1587.7	9(-5,0):12.8901	null	3	1.941	0.00188	9.15583e-05
unt	Ti-IMAC	YBR231C	LGGGSDDS[+79.966331]DAS[+79.966331]DGGDDYDDGVNRDK	LGGGSDDSDASDGGDDYDDGVNRDK	1588	7(0,0):17.9999	10(-6,0):8.65318	3	4.154	0	9.15583e-05
unt	Ti-IMAC	YGR009C	NSLNHS[+79.966331]NS[+79.966331]TLNVGPSR	NSLNHSNSTLNVGPSR	1588.2	5(0,9):8.79034	7(0,7):0	3	1.356	0.0726	0.00359141
unt	Ti-IMAC	YMR275C	RPELAHSHSHAPSTGTPAGGNRS[+79.966331]PLR	RPELAHSHSHAPSTGTPAGGNRSPLR	1588.7	22(-9,0):12.551	null	4	4.523	1e-09	9.15583e-05
unt	Ti-IMAC	YHR146W	LVEKRES[+79.966331]TEGVLDGSK	LVEKRESTEGVLDGSK	1589.4	6(0,1):10.3339	null	3	2.584	3.94e-07	9.15583e-05
unt	Ti-IMAC	YGR054W	SSET[+79.966331]SPDSTPAPSAPASTNAPTNNKETSPEEK	SSETSPDSTPAPSAPASTNAPTNNKETSPEEK	1589.6	3(-3,1):0	null	3	4.829	0	9.15583e-05
unt	Ti-IMAC	YIL038C	ETERS[+79.966331]PS[+79.966331]SSPIHNATKPEEAVK	ETERSPSSSPIHNATKPEEAVK	1589.7	4(0,0):15.0073	6(0,2):0	3	3.137	3.9e-08	9.15583e-05
unt	Ti-IMAC	YHR146W	LVEKRES[+79.966331]TEGVLDGSK	LVEKRESTEGVLDGSK	1589.8	6(0,0):21.5144	null	2	2.432	1.4e-08	9.15583e-05
unt	Ti-IMAC	YGR054W	SSETS[+79.966331]PDSTPAPSAPASTNAPTNNKETSPEEK	SSETSPDSTPAPSAPASTNAPTNNKETSPEEK	1590	4(-4,4):7.481	null	4	4.917	0	9.15583e-05
unt	Ti-IMAC	YIL038C	ETERSPSS[+79.966331]S[+79.966331]PIHNATKPEEAVK	ETERSPSSSPIHNATKPEEAVK	1590.1	7(-6,0):2.31021	8(-7,0):4.93126	4	3.547	4.32e-07	9.15583e-05
unt	Ti-IMAC	YLR116W	KNRS[+79.966331]PS[+79.966331]PPPVYDAQGK	KNRSPSPPPVYDAQGK	1590.2	3(0,0):82.2368	5(0,0):81.1441	3	2.362	0.000635	9.15583e-05
unt	Ti-IMAC	YGR161C	RLS[+79.966331]TSS[+79.966331]SPSSSPMSAQR	RLSTSSSPSSSPMSAQR	1590.2	2(0,0):28.8739	5(0,0):16.224	2	2.271	3.26	0.000958419
unt	Ti-IMAC	YNL113W	HIQEEEEQDVDM[+15.994915]T[+79.966331]GDEEQEEEPDREK	HIQEEEEQDVDMTGDEEQEEEPDREK	1590.3	12(0,0):1000	null	3	4.383	0	9.15583e-05
unt	Ti-IMAC	YAR002W	AS[+79.966331]ATVPSAPYRK	ASATVPSAPYRK	1590.5	1(0,2):5.08456	null	3	2.196	0.000525	9.15583e-05
unt	Ti-IMAC	YJL020C	KVPMDS[+79.966331]PKLK	KVPMDSPKLK	1590.5	5(0,0):1000	null	3	1.8	0.00143	9.15583e-05
unt	Ti-IMAC	YMR275C	RPELAHSHSHAPS[+79.966331]TGTPAGGNRSPLRR	RPELAHSHSHAPSTGTPAGGNRSPLRR	1590.6	12(0,10):0	null	4	3.199	2.7e-05	9.15583e-05
unt	Ti-IMAC	YNL309W	[+42.010564]SQPQM[+15.994915]S[+79.966331]PEKEQELASK	SQPQMSPEKEQELASK	1590.7	5(0,0):27.7447	null	3	2.215	7.3e-06	9.15583e-05
unt	Ti-IMAC	YDR356W	ANIPPS[+79.966331]PR	ANIPPSPR	1591.2	5(0,0):1000	null	2	1	0.0123	0.000247893
unt	Ti-IMAC	YGR161C	RLS[+79.966331]TS[+79.966331]SSPSSSPMSAQR	RLSTSSSPSSSPMSAQR	1592.6	2(0,4):8.6265	4(-1,2):3.46813	3	3.326	0.551	9.15583e-05
unt	Ti-IMAC	YNL076W	MAIATGS[+79.966331]NTR	MAIATGSNTR	1592.7	6(0,0):24.8358	null	2	1.823	0.000179	9.15583e-05
unt	Ti-IMAC	YLR335W	ETYDS[+79.966331]NES[+79.966331]DDDVTPSTK	ETYDSNESDDDVTPSTK	1592.8	4(0,0):24.7542	7(0,0):31.3407	2	2.763	0.653	9.15583e-05
unt	Ti-IMAC	YCR023C	MAHRSS[+79.966331]LSS[+79.966331]LSNQR	MAHRSSLSSLSNQR	1592.9	5(-1,0):8.65157	8(-1,2):5.2873	3	2.624	0.000195	9.15583e-05
unt	Ti-IMAC	YAR002W	AS[+79.966331]ATVPSAPYRK	ASATVPSAPYRK	1592.9	1(0,0):14.4892	null	2	1.088	0.275	0.00521751
unt	Ti-IMAC	YNL106C	S[+79.966331]STAPDEISTSTK	SSTAPDEISTSTK	1593.3	0(0,1):0	null	2	1.684	0.000159	9.15583e-05
unt	Ti-IMAC	YML027W	LINSIDHS[+79.966331]PSK	LINSIDHSPSK	1593.3	7(0,2):10.3339	null	2	1.629	0.00134	9.15583e-05
unt	Ti-IMAC	YJR089W	NCEVS[+79.966331]PTLGENGKR	NCEVSPTLGENGKR	1593.4	4(0,0):24.7542	null	2	1.974	9.74e-06	9.15583e-05
unt	Ti-IMAC	YBL046W	ENIS[+79.966331]SPLGKK	ENISSPLGKK	1593.6	3(0,0):24.8358	null	3	1.513	0.00571	0.000173235
unt	Ti-IMAC	YDL153C	KLNELQNS[+79.966331]EDS[+79.966331]DAEDGGK	KLNELQNSEDSDAEDGGK	1594.1	7(0,0):1000	10(0,0):1000	2	2.482	1.93e-05	9.15583e-05
unt	Ti-IMAC	YOR019W	LSSS[+79.966331]PTSQIK	LSSSPTSQIK	1594.3	3(-1,0):9.34047	null	2	1.161	0.239	0.00332433
unt	Ti-IMAC	YFL021W	KIKSS[+79.966331]TS[+79.966331]VQSSATPPSNTSSNPDIK	KIKSSTSVQSSATPPSNTSSNPDIK	1594.7	4(-1,1):6.9719	6(0,0):17.0091	3	3.633	5.66e-05	9.15583e-05
unt	Ti-IMAC	YPR158W-B YPR158C-D YPR137C-B YPL257W-B YOR142W-B YOL103W-B YMR050C YML045W YML039W YLR227W-B YLR157C-B YJR029W YJR027W YGR038C-B YGR027W-B YER138C YDR365W-B YDR316W-B YDR261C-D YDR210C-D YDR098C-B YAR009C	TVPQIS[+79.966331]DQETEKR	TVPQISDQETEKR	1594.8	5(0,0):52.6083	null	3	1.876	0.429	0.000247893
unt	Ti-IMAC	YMR016C	SQVDGAGDVS[+79.966331]NEEIAADDTKKQEK	SQVDGAGDVSNEEIAADDTKKQEK	1594.9	9(0,0):69.1845	null	3	5.283	0	9.15583e-05
unt	Ti-IMAC	YKR007W	SAGDDNLS[+79.966331]GHS[+79.966331]VPSSGSAQATTHQTAPR	SAGDDNLSGHSVPSSGSAQATTHQTAPR	1595	7(0,0):24.4333	10(0,0):21.4324	3	5.128	0	9.15583e-05
unt	Ti-IMAC	YPR137C-B YPR137C-A YPL257W-B YPL257W-A YNL284C-B YNL284C-A YNL054W-B YNL054W-A YMR046C YMR045C YLR157C-B YLR157C-A YER138C YER137C-A YDR365W-B YDR365W-A YDR261C-D YDR261C-C YDR170W-A YAR010C	M[+15.994915]ES[+79.966331]QQLSQHS[+79.966331]PISHGSACASVTSK	MESQQLSQHSPISHGSACASVTSK	1595.2	2(0,4):8.67485	9(-3,3):8.67485	4	3.208	0.00202	9.15583e-05
unt	Ti-IMAC	YJR089W	NCEVS[+79.966331]PTLGENGKR	NCEVSPTLGENGKR	1595.3	4(0,0):15.0304	null	3	2.417	1.05e-06	9.15583e-05
unt	Ti-IMAC	YPR158W-B YPR137C-B YPL257W-B YOR142W-B YOL103W-B YMR050C YML045W YML039W YLR157C-B YJR029W YJR027W YGR038C-B YGR027W-B YER138C YDR365W-B YDR316W-B YDR261C-D YDR210C-D YDR098C-B YAR009C	HSDSYS[+79.966331]ENETNHTNVPISSTGGTNNK	HSDSYSENETNHTNVPISSTGGTNNK	1595.4	5(0,0):19.2082	null	2	2.72	2.9e-08	9.15583e-05
unt	Ti-IMAC	YNL166C	LADQT[+79.966331]PHDDNSENCPNRS[+79.966331]GGSTPLDSQTK	LADQTPHDDNSENCPNRSGGSTPLDSQTK	1595.5	4(0,0):34.1873	17(0,4):2.6281	3	2.466	3.52e-07	9.15583e-05
unt	Ti-IMAC	YLL021W	ITAQESIKS[+79.966331]PEAAR	ITAQESIKSPEAAR	1595.8	8(0,0):20.9484	null	3	3.052	1.58e-06	9.15583e-05
unt	Ti-IMAC	YNL074C	SHS[+79.966331]HSAATRPTLNNINNTGM[+15.994915]TTTTSNGEPNSR	SHSHSAATRPTLNNINNTGMTTTTSNGEPNSR	1596.2	2(0,0):13.24	null	3	4.431	0	9.15583e-05
unt	Ti-IMAC	YKL048C	THINCSQDKPSS[+79.966331]PLMDR	THINCSQDKPSSPLMDR	1596.3	11(-1,0):6.59058	null	3	2.362	0.000545	9.15583e-05
unt	Ti-IMAC	YNL225C	NTS[+79.966331]YQES[+79.966331]PGLQERPK	NTSYQESPGLQERPK	1596.4	2(-1,0):0	6(0,0):37.5398	2	2.178	1.8e-08	9.15583e-05
unt	Ti-IMAC	YGR034W	KAYFTAPSS[+79.966331]ERR	KAYFTAPSSERR	1596.5	8(-1,0):7.48087	null	3	2.024	0.175	0.000321337
unt	Ti-IMAC	YDR229W	RPVAS[+79.966331]S[+79.966331]AGS[+79.966331]ENNDHLDDM[+15.994915]NHLR	RPVASSAGSENNDHLDDMNHLR	1596.6	4(0,0):1000	5(0,0):1000	3	1.274	0.189	0.00312848
unt	Ti-IMAC	YNL225C	NTS[+79.966331]YQES[+79.966331]PGLQERPK	NTSYQESPGLQERPK	1596.9	2(0,0):14.0073	6(-3,0):12.9907	3	2.156	0.000898	9.15583e-05
unt	Ti-IMAC	YPR137C-B YPR137C-A YPL257W-B YPL257W-A YNL284C-B YNL284C-A YNL054W-B YNL054W-A YMR046C YMR045C YLR157C-B YLR157C-A YER138C YER137C-A YDR365W-B YDR365W-A YDR261C-D YDR261C-C YDR170W-A YAR010C	M[+15.994915]ES[+79.966331]QQLSQHS[+79.966331]PISHGSACASVTSK	MESQQLSQHSPISHGSACASVTSK	1597.4	2(0,0):18.6503	9(-3,0):3.65107	3	2.634	0.0276	0.000173235
unt	Ti-IMAC	YNL074C	SHS[+79.966331]HSAATRPTLNNINNTGM[+15.994915]TTTTSNGEPNSR	SHSHSAATRPTLNNINNTGMTTTTSNGEPNSR	1597.6	2(-2,8):0	null	4	5.493	0	9.15583e-05
unt	Ti-IMAC	YMR016C	SQVDGAGDVS[+79.966331]NEEIAADDTKKQEK	SQVDGAGDVSNEEIAADDTKKQEK	1597.7	9(0,0):45.5817	null	4	4.735	9e-09	9.15583e-05
unt	Ti-IMAC	YLR109W	[+42.010564]S[+79.966331]DLVNKK	SDLVNKK	1597.8	0(0,0):1000	null	2	0.729	0.743	0.00835765
unt	Ti-IMAC	YPL085W	GHTSSIS[+79.966331]S[+79.966331]YTPNQNEHASR	GHTSSISSYTPNQNEHASR	1598	6(-4,2):4.87684	7(-5,1):7.48087	3	3.675	1.34e-07	9.15583e-05
unt	Ti-IMAC	YPL155C	SSSGSSNIPQS[+79.966331]PSVR	SSSGSSNIPQSPSVR	1598.1	10(0,0):13.2658	null	2	1.996	3.16e-05	9.15583e-05
unt	Ti-IMAC	YMR086W	RM[+15.994915]SS[+79.966331]ISS[+79.966331]ISSESR	RMSSISSISSESR	1598.6	3(0,0):13.2658	6(0,0):13.2658	2	1.666	2.23	0.00541748
unt	Ti-IMAC	YDR028C	RSDS[+79.966331]GVHS[+79.966331]PITDNSSVASSTTSR	RSDSGVHSPITDNSSVASSTTSR	1599.3	3(0,0):38.663	7(0,0):58.3445	3	4.838	0.049	9.15583e-05
unt	Ti-IMAC	YDR158W	LDRNRDS[+79.966331]GYGVSVGR	LDRNRDSGYGVSVGR	1599.5	6(0,0):24.1536	null	3	2.477	5.96e-05	9.15583e-05
unt	Ti-IMAC	YDR158W	NRDS[+79.966331]GYGVSVGR	NRDSGYGVSVGR	1599.7	3(0,0):33.7014	null	2	3.074	7.12e-07	9.15583e-05
unt	Ti-IMAC	YDR158W	NRDS[+79.966331]GYGVSVGR	NRDSGYGVSVGR	1599.9	3(0,2):5.94807	null	3	2.577	0.000662	9.15583e-05
unt	Ti-IMAC	YPL237W	AGLDNVDAES[+79.966331]K	AGLDNVDAESK	1600.2	9(0,0):1000	null	2	1.4	0.0506	0.00103116
unt	Ti-IMAC	YDL153C	KLNELQNS[+79.966331]EDS[+79.966331]DAEDGGK	KLNELQNSEDSDAEDGGK	1600.3	7(0,0):1000	10(0,0):1000	3	2.986	1.52e-05	9.15583e-05
unt	Ti-IMAC	YFL042C	SNVPS[+79.966331]PVSR	SNVPSPVSR	1600.4	4(0,0):29.6411	null	2	1.166	0.00208	0.000247893
unt	Ti-IMAC	YAL031C	LPASSSPSPSPTSSAS[+79.966331]PSR	LPASSSPSPSPTSSASPSR	1600.6	15(-4,2):6.59058	null	2	1.597	0.0282	0.000958419
unt	Ti-IMAC	YKL105C	S[+79.966331]RTTS[+79.966331]LGNSGSTIR	SRTTSLGNSGSTIR	1600.7	0(0,0):27.6946	4(0,0):16.224	2	1.687	0.109	0.000460759
unt	Ti-IMAC	YMR016C	SQVDGAGDVS[+79.966331]NEEIAADDTKKQEK	SQVDGAGDVSNEEIAADDTKKQEK	1600.9	9(0,0):83.8944	null	2	3.163	0	9.15583e-05
unt	Ti-IMAC	YNL074C	SHS[+79.966331]HSAATRPTLNNINNTGM[+15.994915]TTTTSNGEPNSR	SHSHSAATRPTLNNINNTGMTTTTSNGEPNSR	1601.6	2(-2,8):0	null	4	4.953	0	9.15583e-05
unt	Ti-IMAC	YPR158W-B YPR158C-D YPR137C-B YPL257W-B YOR142W-B YOL103W-B YMR050C YML045W YML039W YLR227W-B YLR157C-B YJR029W YJR027W YGR038C-B YGR027W-B YER138C YDR365W-B YDR316W-B YDR261C-D YDR210C-D YDR098C-B YAR009C	TVPQIS[+79.966331]DQETEKR	TVPQISDQETEKR	1601.7	5(0,0):63.7706	null	2	1.807	1.4e-05	9.15583e-05
unt	Ti-IMAC	YIL135C	TRSLS[+79.966331]SQSFDNETSPAHPRS[+79.966331]PNDHGSR	TRSLSSQSFDNETSPAHPRSPNDHGSR	1601.9	4(-4,3):7.69884	19(0,0):18.9569	4	5.14	3.2e-08	9.15583e-05
unt	Ti-IMAC	YJL020C	KVPMDS[+79.966331]PKLK	KVPMDSPKLK	1602	5(0,0):1000	null	2	1.21	0.0379	0.000607672
unt	Ti-IMAC	YNL074C	SHS[+79.966331]HSAATRPTLNNINNTGM[+15.994915]TTTTSNGEPNSR	SHSHSAATRPTLNNINNTGMTTTTSNGEPNSR	1602.2	2(0,0):13.24	null	3	4.565	0	9.15583e-05
unt	Ti-IMAC	YDL126C	SVS[+79.966331]DAELR	SVSDAELR	1602.4	2(0,0):24.7546	null	2	1.549	0.000191	9.15583e-05
unt	Ti-IMAC	YPL237W	AGLDNVDAES[+79.966331]K	AGLDNVDAESK	1602.5	9(0,0):1000	null	2	1.889	0.000889	9.15583e-05
unt	Ti-IMAC	YNL255C	CFNCNQTGHIS[+79.966331]RECPEPK	CFNCNQTGHISRECPEPK	1602.8	10(-4,0):7.50555	null	3	2.246	0.000176	9.15583e-05
unt	Ti-IMAC	YDR028C	RSDS[+79.966331]GVHS[+79.966331]PITDNSSVASSTTSR	RSDSGVHSPITDNSSVASSTTSR	1602.9	3(0,0):19.2082	7(0,0):20.9142	2	2.196	0.000206	9.15583e-05
unt	Ti-IMAC	YDR028C	RSDSGVHSPITDNSS[+79.966331]VAS[+79.966331]STTSR	RSDSGVHSPITDNSSVASSTTSR	1603.2	14(-4,0):11.9386	17(0,1):11.5568	4	3.185	1.48	0.00123735
unt	Ti-IMAC	YNL138W	NNKPSDSGADANT[+79.966331]TNEPSAENAPEVEQDPK	NNKPSDSGADANTTNEPSAENAPEVEQDPK	1603.3	12(-8,1):0	null	3	2.776	2.95e-06	9.15583e-05
unt	Ti-IMAC	YLR006C	S[+79.966331]PQKPIAPSNPHSFK	SPQKPIAPSNPHSFK	1604.3	0(0,0):59.8399	null	3	2.528	0.000141	9.15583e-05
unt	Ti-IMAC	YLR335W	KKDES[+79.966331]DS[+79.966331]ENDIEIK	KKDESDSENDIEIK	1604.4	4(0,0):1000	6(0,0):1000	3	2.722	6.11e-06	9.15583e-05
unt	Ti-IMAC	YBL007C	NSS[+79.966331]ATKDFPNPK	NSSATKDFPNPK	1604.6	2(0,0):21.5144	null	2	2.305	6.9e-08	9.15583e-05
unt	Ti-IMAC	YOR281C	AKGVIPERAPS[+79.966331]PTAK	AKGVIPERAPSPTAK	1605.1	10(0,2):0	null	3	2.012	8.98e-05	9.15583e-05
unt	Ti-IMAC	YLL021W	ITAQES[+79.966331]IKS[+79.966331]PEAAR	ITAQESIKSPEAAR	1605.2	5(-4,0):12.4311	8(0,0):14.0128	3	1.369	0.579	0.00471183
unt	Ti-IMAC	YGR253C	EKEAAES[+79.966331]PEEADVEM[+15.994915]S	EKEAAESPEEADVEMS	1605.2	6(0,0):68.0332	null	2	2.949	1e-09	9.15583e-05
unt	Ti-IMAC	YNR051C	ESGNNASTPS[+79.966331]S[+79.966331]S[+79.966331]PEPVANPPK	ESGNNASTPSSSPEPVANPPK	1605.7	9(-8,0):12.1617	10(0,0):13.3336	3	1.873	0.00105	9.15583e-05
unt	Ti-IMAC	YLR206W	TRS[+79.966331]NPHDSS[+79.966331]PSYQDDLEK	TRSNPHDSSPSYQDDLEK	1606	2(-2,0):10.3339	8(0,0):13.145	3	3.457	5e-09	9.15583e-05
unt	Ti-IMAC	YBL047C	ANSNEDGESVSSIQES[+79.966331]PK	ANSNEDGESVSSIQESPK	1606.3	15(0,0):39.8036	null	2	3.755	0	9.15583e-05
unt	Ti-IMAC	YLR407W	LTDESEESS[+79.966331]SANNTTTTASHTLSNSK	LTDESEESSSANNTTTTASHTLSNSK	1606.5	8(-1,1):3.97609	null	3	6.073	0	9.15583e-05
unt	Ti-IMAC	YNL175C	SGASEKDAQGEES[+79.966331]TINT[+79.966331]PTGDESGEVVKK	SGASEKDAQGEESTINTPTGDESGEVVKK	1606.6	12(0,1):6.59058	16(0,0):31.5052	3	4.809	0	9.15583e-05
[truncated: 171,964 more rows]

## Sheet: column description
Column Name	Description
Treatment	Biological treatment of the yeast culture (unt: untreated; NaCl: salt stress; alpha: alpha factor; 20gala: replace glucose with 2% galactose; 02glu: low 0.2% glucose)
Enrichment	Phosphopeptide enrichment technique
ProteinAccessions	Systematic protein name
PeptideModSeq	Peptide sequence with modifications (position and mass of the modification is indicated in square brackets)
PeptideSeq	Peptide Sequence
RTInSeconds	Retention time in seconds
AscoreSite1	Phosphosite 1 localization probability score
AscoreSite2	Phosphosite 2 localization probability score
charge	Precursor charge (z)
XCorr	Comet cross-correlation score
Expect	Comet expectation value
Q-Value	Percolator calculated q-value
