# Supplementary material for: R2‐P2 rapid‐robotic phosphoproteomics enables multidimensional cell signaling studies
Source: Mol Syst Biol. 2019 Dec 19;15(12):e9021. doi: 10.15252/msb.20199021 (PMC6920700; doi:10.15252/msb.20199021)
Supplement: Supplementary file 4 — Dataset EV2 [file MSB-15-e9021-s004.xlsx]

## Sheet: DatasetEV2
Dataset EV2: Refers to Figs 4-6, EV6-8. Table of all identified phosphopeptides by Thesaurus in the DIA experiment.
Treatment	Time	Replicate	ProteinAccessions	PeptideModSeq	PeptideSeq	max(pep.TotalIntensity)	RTInSecondsCenter	LocalizationFDR	IsLocalized	PrecursorCharge	SourceFile
unt	10	1	YIL121W	A[+42.010565]GATS[+79.966331]SIIRENDFEDELAES[+79.966331]MQS[+79.966331]YNRETADK	AGATSSIIRENDFEDELAESMQSYNRETADK	89955.8	3165.07	0.258239	0	4	UWPROFL0597_ML019_IMAC_unt_10_1.mzML
unt	10	1	YMR005W	A[+42.010565]NS[+79.966331]PKKPSDGTGVSASDTPK	ANSPKKPSDGTGVSASDTPK	66489.2	1304.65	0.000159215	1	3	UWPROFL0597_ML019_IMAC_unt_10_1.mzML
unt	10	1	YMR005W	A[+42.010565]NSPKKPS[+79.966331]DGTGVSASDTPK	ANSPKKPSDGTGVSASDTPK	72157.3	1341.94	0.000363998	1	3	UWPROFL0597_ML019_IMAC_unt_10_1.mzML
unt	10	1	YMR116C	A[+42.010565]S[+79.966331]NEVLVLR	ASNEVLVLR	29531.8	3582.75	2.5e-13	1	2	UWPROFL0597_ML019_IMAC_unt_10_1.mzML
unt	10	1	YBR214W	A[+42.010565]STSNTFPPSQSNSSNNLPT[+79.966331]SR	ASTSNTFPPSQSNSSNNLPTSR	45519.8	2585.43	0.189799	0	3	UWPROFL0597_ML019_IMAC_unt_10_1.mzML
unt	10	1	YJL026W	AAADALS[+79.966331]DLEIKDSK	AAADALSDLEIKDSK	216436	2694.42	3.45e-10	1	2	UWPROFL0597_ML019_IMAC_unt_10_1.mzML
unt	10	1	YER164W	AAAHQQNYFNDS[+79.966331]DDEDDEDNIKQSRR	AAAHQQNYFNDSDDEDDEDNIKQSRR	113414	1704.53	0.00776733	1	4	UWPROFL0597_ML019_IMAC_unt_10_1.mzML
unt	10	1	YJR125C	AAASNPVSNSTTALS[+79.966331]T[+79.966331]DQDDDDEFGEMHGGAVQQEQNTNNNHTSSK	AAASNPVSNSTTALSTDQDDDDEFGEMHGGAVQQEQNTNNNHTSSK	43661.4	2379.25	0.0197683	1	5	UWPROFL0597_ML019_IMAC_unt_10_1.mzML
unt	10	1	YBR142W	AADELGIDVDS[+79.966331]DEDDISKSNSDTFLLK	AADELGIDVDSDEDDISKSNSDTFLLK	164524	3737.15	0.00986434	1	3	UWPROFL0597_ML019_IMAC_unt_10_1.mzML
unt	10	1	YOL060C	AADQADES[+79.966331]SPLLS[+79.966331]PS[+79.966331]NSNHPSEHPQQDLNNK	AADQADESSPLLSPSNSNHPSEHPQQDLNNK	0	1934.55	1	0	4	UWPROFL0597_ML019_IMAC_unt_10_1.mzML
unt	10	1	YOL060C	AADQADES[+79.966331]SPLLS[+79.966331]PSNSNHPSEHPQQDLNNK	AADQADESSPLLSPSNSNHPSEHPQQDLNNK	182383	1900.78	0.0589964	0	4	UWPROFL0597_ML019_IMAC_unt_10_1.mzML
unt	10	1	YOL060C	AADQADESSPLLS[+79.966331]PSNSNHPSEHPQQDLNNK	AADQADESSPLLSPSNSNHPSEHPQQDLNNK	36379.8	1971.33	0.230526	0	3	UWPROFL0597_ML019_IMAC_unt_10_1.mzML
unt	10	1	YBR279W	AADTPET[+79.966331]SDAVHTEQKPEEEKETLQEE	AADTPETSDAVHTEQKPEEEKETLQEE	94561.5	1734.4	0.452939	0	3	UWPROFL0597_ML019_IMAC_unt_10_1.mzML
unt	10	1	YCL014W	AADVENLS[+79.966331]DDDEHRQNES[+79.966331]R	AADVENLSDDDEHRQNESR	87204.2	1360.84	1.14e-25	1	3	UWPROFL0597_ML019_IMAC_unt_10_1.mzML
unt	10	1	YOL041C	AAEADQEEKEAS[+79.966331]KPDVSDEQTEEVALPK	AAEADQEEKEASKPDVSDEQTEEVALPK	30684.2	2121.58	0.0111683	1	3	UWPROFL0597_ML019_IMAC_unt_10_1.mzML
unt	10	1	YOL041C	AAEADQEEKEASKPDVS[+79.966331]DEQTEEVALPK	AAEADQEEKEASKPDVSDEQTEEVALPK	87617	2121.58	0.00518838	1	3	UWPROFL0597_ML019_IMAC_unt_10_1.mzML
unt	10	1	YOL041C	AAEADQEEKEASKPDVSDEQT[+79.966331]EEVALPK	AAEADQEEKEASKPDVSDEQTEEVALPK	35597.5	2126.74	0.0155766	1	3	UWPROFL0597_ML019_IMAC_unt_10_1.mzML
unt	10	1	YGL076C	AAEKILT[+79.966331]PES[+79.966331]QLKK	AAEKILTPESQLKK	414673	1956.48	1.51e-35	1	3	UWPROFL0597_ML019_IMAC_unt_10_1.mzML
unt	10	1	YFL009W	AAGS[+79.966331]GES[+79.966331]T[+79.966331]PERSDFKR	AAGSGESTPERSDFKR	62477.8	1320.49	0.00406394	1	3	UWPROFL0597_ML019_IMAC_unt_10_1.mzML
unt	10	1	YFL009W	AAGSGES[+79.966331]T[+79.966331]PERSDFKR	AAGSGESTPERSDFKR	66042.3	1229.84	0.537072	0	3	UWPROFL0597_ML019_IMAC_unt_10_1.mzML
unt	10	1	YDR439W	AAHTSKPTIHLLS[+79.966331]PIVNR	AAHTSKPTIHLLSPIVNR	31951.3	3097.08	0.0403879	0	4	UWPROFL0597_ML019_IMAC_unt_10_1.mzML
unt	10	1	YPR019W	AAIGS[+79.966331]S[+79.966331]PLNFPSSSQR	AAIGSSPLNFPSSSQR	95693.3	3046.37	3.86e-06	1	3	UWPROFL0597_ML019_IMAC_unt_10_1.mzML
unt	10	1	YPR019W	AAIGSS[+79.966331]PLNFPSSSQR	AAIGSSPLNFPSSSQR	57518	2861.7	0.555374	0	3	UWPROFL0597_ML019_IMAC_unt_10_1.mzML
unt	10	1	YPR041W	AAKPFITWLETAES[+79.966331]DDDEEDDE	AAKPFITWLETAESDDDEEDDE	45988.5	4306.87	0.000889869	1	3	UWPROFL0597_ML019_IMAC_unt_10_1.mzML
unt	10	1	YPL016W	AANFIQNQSPQFNS[+79.966331]PYDSNNSNTNLNSLS[+79.966331]PQAILAK	AANFIQNQSPQFNSPYDSNNSNTNLNSLSPQAILAK	51365	4050.19	0.240502	0	4	UWPROFL0597_ML019_IMAC_unt_10_1.mzML
unt	10	1	YPL180W	AAPES[+79.966331]FHGSR	AAPESFHGSR	67838.7	1179.26	0.000496108	1	2	UWPROFL0597_ML019_IMAC_unt_10_1.mzML
unt	10	1	YBL104C	AAQAENIVGS[+79.966331]VSNLKDTQGYPVSETNYDIR	AAQAENIVGSVSNLKDTQGYPVSETNYDIR	68159.9	3128.88	0.159726	0	3	UWPROFL0597_ML019_IMAC_unt_10_1.mzML
unt	10	1	YDL122W	AAQQDS[+79.966331]S[+79.966331]EDENIGGEYYTK	AAQQDSSEDENIGGEYYTK	262596	2226.39	4.03e-07	1	2	UWPROFL0597_ML019_IMAC_unt_10_1.mzML
unt	10	1	YDR081C	AAS[+79.966331]DQNKSTDELPSSTAMANSNSITTALLESR	AASDQNKSTDELPSSTAMANSNSITTALLESR	0	3683.24	1	0	3	UWPROFL0597_ML019_IMAC_unt_10_1.mzML
unt	10	1	YMR049C	AAS[+79.966331]EES[+79.966331]DVEEDEDK	AASEESDVEEDEDK	31386.1	1339.91	3.34e-15	1	2	UWPROFL0597_ML019_IMAC_unt_10_1.mzML
unt	10	1	YNR047W	AAS[+79.966331]EPNGLQLASAT[+79.966331]SPTSSSARK	AASEPNGLQLASATSPTSSSARK	149294	2310.78	0.193064	0	3	UWPROFL0597_ML019_IMAC_unt_10_1.mzML
unt	10	1	YNR047W	AAS[+79.966331]EPNGLQLASATS[+79.966331]PTSSSAR	AASEPNGLQLASATSPTSSSAR	247258	2608.42	0.0893607	0	2	UWPROFL0597_ML019_IMAC_unt_10_1.mzML
unt	10	1	YNR047W	AAS[+79.966331]EPNGLQLASATSPTSSSAR	AASEPNGLQLASATSPTSSSAR	105083	2581.61	2.42e-07	1	2	UWPROFL0597_ML019_IMAC_unt_10_1.mzML
unt	10	1	YNR053C	AAS[+79.966331]FQDSTIPDAR	AASFQDSTIPDAR	44098.5	2275.44	0.00749056	1	2	UWPROFL0597_ML019_IMAC_unt_10_1.mzML
unt	10	1	YBR112C	AAS[+79.966331]VS[+79.966331]PSTKPLNTEPESSSVQPTVSSESSTTK	AASVSPSTKPLNTEPESSSVQPTVSSESSTTK	421204	2226.35	0.142041	0	3	UWPROFL0597_ML019_IMAC_unt_10_1.mzML
unt	10	1	YBR112C	AAS[+79.966331]VSPSTKPLNTEPESSSVQPTVSSESSTTK	AASVSPSTKPLNTEPESSSVQPTVSSESSTTK	0	2090.45	1	0	4	UWPROFL0597_ML019_IMAC_unt_10_1.mzML
unt	10	1	YER040W	AAS[+79.966331]VSSSISNMEPSGQNK	AASVSSSISNMEPSGQNK	18192.1	3354.17	0.060283	0	2	UWPROFL0597_ML019_IMAC_unt_10_1.mzML
unt	10	1	YBR011C	AASDAIPPAS[+79.966331]PK	AASDAIPPASPK	89085.3	1593.59	3.68e-10	1	2	UWPROFL0597_ML019_IMAC_unt_10_1.mzML
unt	10	1	YMR049C	AASEES[+79.966331]DVEEDEDK	AASEESDVEEDEDK	30881.8	1307.79	0.0761477	0	2	UWPROFL0597_ML019_IMAC_unt_10_1.mzML
unt	10	1	YNR047W	AASEPNGLQLAS[+79.966331]ATSPTSS[+79.966331]SAR	AASEPNGLQLASATSPTSSSAR	10031.6	2585.3	0.367005	0	3	UWPROFL0597_ML019_IMAC_unt_10_1.mzML
unt	10	1	YBR112C	AASVS[+79.966331]PS[+79.966331]TKPLNTEPESSSVQPTVSSESSTTK	AASVSPSTKPLNTEPESSSVQPTVSSESSTTK	0	2202.52	1	0	4	UWPROFL0597_ML019_IMAC_unt_10_1.mzML
unt	10	1	YMR116C	ADDDSVT[+79.966331]IISAGNDK	ADDDSVTIISAGNDK	49034.9	2313.28	0.0799065	0	2	UWPROFL0597_ML019_IMAC_unt_10_1.mzML
unt	10	1	YDR457W	ADDDVS[+79.966331]NNDEEVENGLDHGNSNDRNNADPEK	ADDDVSNNDEEVENGLDHGNSNDRNNADPEK	77107.3	1794.2	9.92e-08	1	4	UWPROFL0597_ML019_IMAC_unt_10_1.mzML
unt	10	1	YKL112W	ADDEEDLS[+79.966331]DENIQPELRGQ	ADDEEDLSDENIQPELRGQ	103418	2579.3	8.72e-31	1	2	UWPROFL0597_ML019_IMAC_unt_10_1.mzML
unt	10	1	YAL003W	ADEFDSFPAASAAAAEEEEDDDVDLFGS[+79.966331]DDEEADAEAEK	ADEFDSFPAASAAAAEEEEDDDVDLFGSDDEEADAEAEK	61119.2	4047.81	0.00148191	1	4	UWPROFL0597_ML019_IMAC_unt_10_1.mzML
unt	10	1	YBL091C	ADES[+79.966331]DPVESK	ADESDPVESK	90703.5	1155.3	5.34e-05	1	2	UWPROFL0597_ML019_IMAC_unt_10_1.mzML
unt	10	1	YIL106W	ADFTNNPVNGYNESDHGRM[+15.994915]S[+79.966331]PVLT[+79.966331]TPKR	ADFTNNPVNGYNESDHGRMSPVLTTPKR	99138.1	2202.47	0.454926	0	4	UWPROFL0597_ML019_IMAC_unt_10_1.mzML
unt	10	1	YIL106W	ADFTNNPVNGYNESDHGRMSPVLT[+79.966331]T[+79.966331]PKR	ADFTNNPVNGYNESDHGRMSPVLTTPKR	41702.3	2457.01	0.00998137	1	3	UWPROFL0597_ML019_IMAC_unt_10_1.mzML
unt	10	1	YLR335W	ADGTGEAQVDNS[+79.966331]PTTESNSR	ADGTGEAQVDNSPTTESNSR	182781	1206.25	0.0193469	1	3	UWPROFL0597_ML019_IMAC_unt_10_1.mzML
unt	10	1	YPR171W	ADIPSSSSSSS[+79.966331]PPPLPTRR	ADIPSSSSSSSPPPLPTRR	31002.5	2079.81	0.254202	0	3	UWPROFL0597_ML019_IMAC_unt_10_1.mzML
unt	10	1	YNL224C	ADNNLLPS[+79.966331]PS[+79.966331]PQLTEDIK	ADNNLLPSPSPQLTEDIK	184839	3650.96	0.000107771	1	2	UWPROFL0597_ML019_IMAC_unt_10_1.mzML
unt	10	1	YNL224C	ADNNLLPSPS[+79.966331]PQLT[+79.966331]EDIK	ADNNLLPSPSPQLTEDIK	197959	3653.42	0.0140753	1	2	UWPROFL0597_ML019_IMAC_unt_10_1.mzML
unt	10	1	YCL025C	ADQGPQDEVEATQMNDLTSAIS[+79.966331]PSSR	ADQGPQDEVEATQMNDLTSAISPSSR	65899.1	3125.75	0.127224	0	3	UWPROFL0597_ML019_IMAC_unt_10_1.mzML
unt	10	1	YDR372C	ADS[+79.966331]GDTSS[+79.966331]IHSSANNTKGDK	ADSGDTSSIHSSANNTKGDK	55434.5	1025.74	0.418218	0	3	UWPROFL0597_ML019_IMAC_unt_10_1.mzML
unt	10	1	YDR372C	ADS[+79.966331]GDTSSIHSSANNTK	ADSGDTSSIHSSANNTK	49657.7	1047.54	6.98e-05	1	2	UWPROFL0597_ML019_IMAC_unt_10_1.mzML
unt	10	1	YDR372C	ADS[+79.966331]GDTSSIHSSANNTKGDK	ADSGDTSSIHSSANNTKGDK	13632.6	1026.96	0.249586	0	2	UWPROFL0597_ML019_IMAC_unt_10_1.mzML
unt	10	1	YDR372C	ADSGDTS[+79.966331]SIHSSANNTK	ADSGDTSSIHSSANNTK	61263.5	1046.45	0.355929	0	3	UWPROFL0597_ML019_IMAC_unt_10_1.mzML
unt	10	1	YLR072W	ADTLKPLPSVT[+79.966331]S[+79.966331]FGS[+79.966331]PR	ADTLKPLPSVTSFGSPR	0	3551.11	1	0	3	UWPROFL0597_ML019_IMAC_unt_10_1.mzML
unt	10	1	YLR072W	ADTLKPLPSVT[+79.966331]S[+79.966331]FGS[+79.966331]PRK	ADTLKPLPSVTSFGSPRK	35468	3188.77	0.107624	0	3	UWPROFL0597_ML019_IMAC_unt_10_1.mzML
unt	10	1	YLR072W	ADTLKPLPSVTS[+79.966331]FGS[+79.966331]PR	ADTLKPLPSVTSFGSPR	46534.9	3346.95	0.097371	0	3	UWPROFL0597_ML019_IMAC_unt_10_1.mzML
unt	10	1	YOR367W	ADVT[+79.966331]SLDEDLRQLR	ADVTSLDEDLRQLR	0	3288.09	1	0	3	UWPROFL0597_ML019_IMAC_unt_10_1.mzML
unt	10	1	YDR054C	AEDES[+79.966331]EDVEDVER	AEDESEDVEDVER	19017.3	1770.51	2.93e-06	1	2	UWPROFL0597_ML019_IMAC_unt_10_1.mzML
unt	10	1	YKR092C	AEETPASS[+79.966331]NESTPSASSSSSANKLNIPAGTDEIKEGQR	AEETPASSNESTPSASSSSSANKLNIPAGTDEIKEGQR	69309.5	2311.36	0.268197	0	4	UWPROFL0597_ML019_IMAC_unt_10_1.mzML
unt	10	1	YDR508C	AEGSHANSPDSSNSNGTTPISTKDS[+79.966331]SS[+79.966331]QLDNELNR	AEGSHANSPDSSNSNGTTPISTKDSSSQLDNELNR	0	2134.19	1	0	4	UWPROFL0597_ML019_IMAC_unt_10_1.mzML
unt	10	1	YGR097W	AEKPQYIHIQNNS[+79.966331]LADFDGNGFRSKVNT[+79.966331]PAIDDYGNLITVER	AEKPQYIHIQNNSLADFDGNGFRSKVNTPAIDDYGNLITVER	0	3672.93	1	0	5	UWPROFL0597_ML019_IMAC_unt_10_1.mzML
unt	10	1	YGR058W	AENGHHSYGS[+79.966331]PQSYS[+79.966331]PR	AENGHHSYGSPQSYSPR	17639	1325.89	0.0899454	0	3	UWPROFL0597_ML019_IMAC_unt_10_1.mzML
unt	10	1	YGR058W	AENGHHSYGS[+79.966331]PQSYSPR	AENGHHSYGSPQSYSPR	29797.3	1421.04	0.241179	0	3	UWPROFL0597_ML019_IMAC_unt_10_1.mzML
unt	10	1	YLR009W	AES[+79.966331]VS[+79.966331]EQEESEEEEEDMEIDS[+79.966331]DEEEEEQLEK	AESVSEQEESEEEEEDMEIDSDEEEEEQLEK	0	3033.05	1	0	4	UWPROFL0597_ML019_IMAC_unt_10_1.mzML
unt	10	1	YMR219W	AEVVDKLDEEES[+79.966331]EDS[+79.966331]YEQDYADPEPGNDEGSNENIVK	AEVVDKLDEEESEDSYEQDYADPEPGNDEGSNENIVK	133360	2846.55	0.0553241	0	4	UWPROFL0597_ML019_IMAC_unt_10_1.mzML
unt	10	1	YNL118C	AFDSSS[+79.966331]NVSS[+79.966331]SKDLLQMLR	AFDSSSNVSSSKDLLQMLR	72008.9	4064.26	0.064124	0	3	UWPROFL0597_ML019_IMAC_unt_10_1.mzML
unt	10	1	YDR239C	AFINYAS[+79.966331]DQGS[+79.966331]S[+79.966331]IKNDVSTQEPELPSHR	AFINYASDQGSSIKNDVSTQEPELPSHR	98963.5	3089.38	0.447004	0	3	UWPROFL0597_ML019_IMAC_unt_10_1.mzML
unt	10	1	YDR239C	AFINYASDQGS[+79.966331]S[+79.966331]IKNDVSTQEPELPSHRR	AFINYASDQGSSIKNDVSTQEPELPSHRR	54253.8	2711.44	0.0293945	0	4	UWPROFL0597_ML019_IMAC_unt_10_1.mzML
unt	10	1	YDR239C	AFINYASDQGSSIKNDVS[+79.966331]T[+79.966331]QEPELPSHR	AFINYASDQGSSIKNDVSTQEPELPSHR	45811.2	2959.54	0.144611	0	4	UWPROFL0597_ML019_IMAC_unt_10_1.mzML
unt	10	1	YPL085W	AFKPLESDADKYNDVIEDES[+79.966331]DDDNM[+15.994915]S[+79.966331]TDEAKNR	AFKPLESDADKYNDVIEDESDDDNMSTDEAKNR	164746	2631.97	0.190985	0	4	UWPROFL0597_ML019_IMAC_unt_10_1.mzML
unt	10	1	YPL085W	AFKPLESDADKYNDVIEDES[+79.966331]DDDNMS[+79.966331]TDEAK	AFKPLESDADKYNDVIEDESDDDNMSTDEAK	109398	2817.18	0.149948	0	4	UWPROFL0597_ML019_IMAC_unt_10_1.mzML
unt	10	1	YJL165C	AFS[+79.966331]IIPS[+79.966331]QR	AFSIIPSQR	238163	3310.17	6.1e-18	1	2	UWPROFL0597_ML019_IMAC_unt_10_1.mzML
unt	10	1	YJL165C	AFS[+79.966331]IIPSQR	AFSIIPSQR	53761.7	3163.72	4.58e-13	1	2	UWPROFL0597_ML019_IMAC_unt_10_1.mzML
unt	10	1	YGL140C	AFS[+79.966331]ITS[+79.966331]TSGQLSSLSR	AFSITSTSGQLSSLSR	203283	3596.23	0.177663	0	2	UWPROFL0597_ML019_IMAC_unt_10_1.mzML
unt	10	1	YGL140C	AFS[+79.966331]ITSTSGQLSSLSR	AFSITSTSGQLSSLSR	74657.6	3347.68	0.0348974	0	2	UWPROFL0597_ML019_IMAC_unt_10_1.mzML
unt	10	1	YJL165C	AFSIIPS[+79.966331]QR	AFSIIPSQR	50741.8	3188.14	6.31e-05	1	2	UWPROFL0597_ML019_IMAC_unt_10_1.mzML
unt	10	1	YDR128W	AFSSVHS[+79.966331]ESGKT[+79.966331]VESTKK	AFSSVHSESGKTVESTKK	23927.4	1166.37	0.189013	0	3	UWPROFL0597_ML019_IMAC_unt_10_1.mzML
unt	10	1	YIL121W	AGATS[+79.966331]SIIRENDFEDELAES[+79.966331]MQSYNRET[+79.966331]ADK	AGATSSIIRENDFEDELAESMQSYNRETADK	0	2947.84	1	0	4	UWPROFL0597_ML019_IMAC_unt_10_1.mzML
unt	10	1	YER027C	AGDNPENKDASMLDVSDAASNT[+79.966331]T[+79.966331]INGK	AGDNPENKDASMLDVSDAASNTTINGK	120024	2019.51	0.0687436	0	3	UWPROFL0597_ML019_IMAC_unt_10_1.mzML
unt	10	1	YOR204W	AGGAS[+79.966331]AGGWGSSR	AGGASAGGWGSSR	52441.2	1585.64	2.33e-05	1	2	UWPROFL0597_ML019_IMAC_unt_10_1.mzML
unt	10	1	YPL237W	AGLDNVDAES[+79.966331]KEGT[+79.966331]PSANSSIQQEVGLPYSELLSR	AGLDNVDAESKEGTPSANSSIQQEVGLPYSELLSR	175619	4112.66	0.419019	0	4	UWPROFL0597_ML019_IMAC_unt_10_1.mzML
unt	10	1	YPL237W	AGLDNVDAESKEGT[+79.966331]PSANS[+79.966331]S[+79.966331]IQQEVGLPYSELLSR	AGLDNVDAESKEGTPSANSSIQQEVGLPYSELLSR	137750	4117.74	0.357802	0	4	UWPROFL0597_ML019_IMAC_unt_10_1.mzML
unt	10	1	YOL130W	AGPSNKS[+79.966331]VAS[+79.966331]LPSR	AGPSNKSVASLPSR	40773.8	1630.03	0.00330167	0	3	UWPROFL0597_ML019_IMAC_unt_10_1.mzML
unt	10	1	YDR429C	AGQVGGAGS[+79.966331]IPGQYVPPSRR	AGQVGGAGSIPGQYVPPSRR	24888.9	2169.05	0.142517	0	3	UWPROFL0597_ML019_IMAC_unt_10_1.mzML
unt	10	1	YLR138W	AGRS[+79.966331]FS[+79.966331]LHR	AGRSFSLHR	18652.3	1625.09	5.5e-08	1	2	UWPROFL0597_ML019_IMAC_unt_10_1.mzML
unt	10	1	YBL103C	AGS[+79.966331]FLSS[+79.966331]SFR	AGSFLSSSFR	9292.28	3166.36	0.247211	0	2	UWPROFL0597_ML019_IMAC_unt_10_1.mzML
unt	10	1	YPL037C	AGS[+79.966331]SAGANKDDTKLQSQLAK	AGSSAGANKDDTKLQSQLAK	55407.5	1495.85	0.0815216	0	3	UWPROFL0597_ML019_IMAC_unt_10_1.mzML
unt	10	1	YPL179W	AGSFGAPSS[+79.966331]PTSGIPNPK	AGSFGAPSSPTSGIPNPK	41353.2	2495.69	0.306101	0	2	UWPROFL0597_ML019_IMAC_unt_10_1.mzML
unt	10	1	YAL031C	AHLASNSSRS[+79.966331]PSVS[+79.966331]PVR	AHLASNSSRSPSVSPVR	27578.8	1401.21	0.342578	0	2	UWPROFL0597_ML019_IMAC_unt_10_1.mzML
unt	10	1	YAL031C	AHLASNSSRS[+79.966331]PSVSPVR	AHLASNSSRSPSVSPVR	104931	1444.7	0.0386556	0	3	UWPROFL0597_ML019_IMAC_unt_10_1.mzML
unt	10	1	YJR027W;YPR158C-C;YPR158C-D;YML039W;YDR098C-B;YML045W-A;YDR098C-A;YER138C;YAR010C;YPL257W-B;YER159C-A;YPL257W-A;YNL054W-B;YPR158W-A;YPR158W-B;YMR050C;YNL054W-A;YLR157C-B;YLR157C-A;YDR261C-D;YDR261C-C;YJR026W;YDR365W-A;YDR365W-B;YOL103W-B;YDR316W-A;YOL103W-A;YDR316W-B;YGR161C-D;YGR161C-C;YMR051C;YLR227W-A;YLR227W-B;YER137C-A;YGR038C-A;YBR012W-A;YGR038C-B;YJR029W;YML045W;YBR012W-B;YLR256W-A;YML040W…	AHNVS[+79.966331]TSNNSPSTDNDSISK	AHNVSTSNNSPSTDNDSISK	215996	1171.83	0.00446667	1	3	UWPROFL0597_ML019_IMAC_unt_10_1.mzML
unt	10	1	YJR027W;YPR158C-C;YPR158C-D;YML039W;YDR098C-B;YML045W-A;YDR098C-A;YER138C;YAR010C;YPL257W-B;YER159C-A;YPL257W-A;YNL054W-B;YPR158W-A;YPR158W-B;YMR050C;YNL054W-A;YLR157C-B;YLR157C-A;YDR261C-D;YDR261C-C;YJR026W;YDR365W-A;YDR365W-B;YOL103W-B;YDR316W-A;YOL103W-A;YDR316W-B;YGR161C-D;YGR161C-C;YMR051C;YLR227W-A;YLR227W-B;YER137C-A;YGR038C-A;YBR012W-A;YGR038C-B;YJR029W;YML045W;YBR012W-B;YLR256W-A;YML040W…	AHNVST[+79.966331]S[+79.966331]NNSPST[+79.966331]DNDSISK	AHNVSTSNNSPSTDNDSISK	25427.1	1217.13	0.452939	0	3	UWPROFL0597_ML019_IMAC_unt_10_1.mzML
unt	10	1	YDR210C-D;YDR210C-C;YDR210C-D;YDR210C-C	AHNVST[+79.966331]SINS[+79.966331]PSTDNDSISK	AHNVSTSINSPSTDNDSISK	0	1166.58	1	0	3	UWPROFL0597_ML019_IMAC_unt_10_1.mzML
unt	10	1	YJR027W;YPR158C-C;YPR158C-D;YML039W;YDR098C-B;YML045W-A;YDR098C-A;YER138C;YAR010C;YPL257W-B;YER159C-A;YPL257W-A;YNL054W-B;YPR158W-A;YPR158W-B;YMR050C;YNL054W-A;YLR157C-B;YLR157C-A;YDR261C-D;YDR261C-C;YJR026W;YDR365W-A;YDR365W-B;YOL103W-B;YDR316W-A;YOL103W-A;YDR316W-B;YGR161C-D;YGR161C-C;YMR051C;YLR227W-A;YLR227W-B;YER137C-A;YGR038C-A;YBR012W-A;YGR038C-B;YJR029W;YML045W;YBR012W-B;YLR256W-A;YML040W…	AHNVST[+79.966331]SNNS[+79.966331]PSTDNDSISK	AHNVSTSNNSPSTDNDSISK	111818	1194.67	0.200271	0	2	UWPROFL0597_ML019_IMAC_unt_10_1.mzML
unt	10	1	YJR027W;YPR158C-C;YPR158C-D;YML039W;YDR098C-B;YML045W-A;YDR098C-A;YER138C;YAR010C;YPL257W-B;YER159C-A;YPL257W-A;YNL054W-B;YPR158W-A;YPR158W-B;YMR050C;YNL054W-A;YLR157C-B;YLR157C-A;YDR261C-D;YDR261C-C;YJR026W;YDR365W-A;YDR365W-B;YOL103W-B;YDR316W-A;YOL103W-A;YDR316W-B;YGR161C-D;YGR161C-C;YMR051C;YLR227W-A;YLR227W-B;YER137C-A;YGR038C-A;YBR012W-A;YGR038C-B;YJR029W;YML045W;YBR012W-B;YLR256W-A;YML040W…	AHNVSTS[+79.966331]NNS[+79.966331]PSTDNDSISK	AHNVSTSNNSPSTDNDSISK	264309	1195.9	0.286742	0	3	UWPROFL0597_ML019_IMAC_unt_10_1.mzML
unt	10	1	YDR210C-D;YDR210C-C;YDR210C-D;YDR210C-C	AHNVSTSINS[+79.966331]PSTDNDSISK	AHNVSTSINSPSTDNDSISK	145848	1127.98	0.0235952	1	2	UWPROFL0597_ML019_IMAC_unt_10_1.mzML
unt	10	1	YJR027W;YPR158C-C;YPR158C-D;YML039W;YDR098C-B;YML045W-A;YDR098C-A;YER138C;YAR010C;YPL257W-B;YER159C-A;YPL257W-A;YNL054W-B;YPR158W-A;YPR158W-B;YMR050C;YNL054W-A;YLR157C-B;YLR157C-A;YDR261C-D;YDR261C-C;YJR026W;YDR365W-A;YDR365W-B;YOL103W-B;YDR316W-A;YOL103W-A;YDR316W-B;YGR161C-D;YGR161C-C;YMR051C;YLR227W-A;YLR227W-B;YER137C-A;YGR038C-A;YBR012W-A;YGR038C-B;YJR029W;YML045W;YBR012W-B;YLR256W-A;YML040W…	AHNVSTSNNS[+79.966331]PSTDNDSISK	AHNVSTSNNSPSTDNDSISK	212307	1127.98	0.00622784	1	2	UWPROFL0597_ML019_IMAC_unt_10_1.mzML
unt	10	1	YLR227W-A;YLR157C-A;YER137C-A;YGR038C-A;YPR158C-C;YLR256W-A;YJR026W;YDR098C-A;YDR365W-A;YPL257W-A;YML040W;YOL103W-A;YGR027W-A	AHNVSTSNNS[+79.966331]PSTDNDSISKS[+79.966331]TTEPIQLNNKHDLHLRPGTY	AHNVSTSNNSPSTDNDSISKSTTEPIQLNNKHDLHLRPGTY	0	2556.85	1	0	5	UWPROFL0597_ML019_IMAC_unt_10_1.mzML
unt	10	1	YJR027W;YPR158C-C;YPR158C-D;YML039W;YDR098C-B;YML045W-A;YDR098C-A;YER138C;YAR010C;YPL257W-B;YER159C-A;YPL257W-A;YNL054W-B;YPR158W-A;YPR158W-B;YMR050C;YNL054W-A;YLR157C-B;YLR157C-A;YDR261C-D;YDR261C-C;YJR026W;YDR365W-A;YDR365W-B;YOL103W-B;YDR316W-A;YOL103W-A;YDR316W-B;YGR161C-D;YGR161C-C;YMR051C;YLR227W-A;YLR227W-B;YER137C-A;YGR038C-A;YBR012W-A;YGR038C-B;YJR029W;YML045W;YBR012W-B;YLR256W-A;YML040W…	AHNVSTSNNSPSTDNDS[+79.966331]ISKSTTEPIQLNNK	AHNVSTSNNSPSTDNDSISKSTTEPIQLNNK	81593.6	2025.19	0.0691274	0	3	UWPROFL0597_ML019_IMAC_unt_10_1.mzML
unt	10	1	YLL029W	AHS[+79.966331]ISHVPGTHMR	AHSISHVPGTHMR	66274.5	1455	0.0663155	0	3	UWPROFL0597_ML019_IMAC_unt_10_1.mzML
unt	10	1	YDR475C	AHS[+79.966331]MES[+79.966331]GFEELKR	AHSMESGFEELKR	26584.7	2430.08	1.54e-08	1	3	UWPROFL0597_ML019_IMAC_unt_10_1.mzML
unt	10	1	YKL068W	AHS[+79.966331]PQTDLKDDHDESTPDPQSK	AHSPQTDLKDDHDESTPDPQSK	201527	1254.7	5.06e-07	1	3	UWPROFL0597_ML019_IMAC_unt_10_1.mzML
unt	10	1	YKL068W	AHSPQT[+79.966331]DLKDDHDESTPDPQSK	AHSPQTDLKDDHDESTPDPQSK	130213	1252.05	0.000411056	1	3	UWPROFL0597_ML019_IMAC_unt_10_1.mzML
unt	10	1	YJL058C	AHTTIS[+79.966331]S[+79.966331]DPASFLTDSSTLHNSSHSFR	AHTTISSDPASFLTDSSTLHNSSHSFR	0	3164.5	1	0	4	UWPROFL0597_ML019_IMAC_unt_10_1.mzML
unt	10	1	YPR159W	AIAS[+79.966331]S[+79.966331]PSLNSNLSK	AIASSPSLNSNLSK	81420.4	2325.74	0.0174726	1	2	UWPROFL0597_ML019_IMAC_unt_10_1.mzML
unt	10	1	YPR159W	AIAS[+79.966331]SPSLNSNLS[+79.966331]KNDILSPPEFDRYPLVGSR	AIASSPSLNSNLSKNDILSPPEFDRYPLVGSR	0	3952.61	1	0	4	UWPROFL0597_ML019_IMAC_unt_10_1.mzML
unt	10	1	YPR159W	AIASS[+79.966331]PSLNSNLSK	AIASSPSLNSNLSK	65244.7	2110.35	0.216717	0	2	UWPROFL0597_ML019_IMAC_unt_10_1.mzML
unt	10	1	YGR013W	AIDHS[+79.966331]VES[+79.966331]S[+79.966331]SEDEGYRESELPPTKPSER	AIDHSVESSSEDEGYRESELPPTKPSER	0	2085.42	1	0	4	UWPROFL0597_ML019_IMAC_unt_10_1.mzML
unt	10	1	YGR013W	AIDHSVES[+79.966331]S[+79.966331]S[+79.966331]EDEGYRESELPPTKPSER	AIDHSVESSSEDEGYRESELPPTKPSER	242429	2094.05	0.013101	1	3	UWPROFL0597_ML019_IMAC_unt_10_1.mzML
unt	10	1	YGR013W	AIDHSVESS[+79.966331]SEDEGY[+79.966331]RESELPPTKPSER	AIDHSVESSSEDEGYRESELPPTKPSER	20480.6	1985.69	0.527107	0	4	UWPROFL0597_ML019_IMAC_unt_10_1.mzML
unt	10	1	YDR168W	AIDYSKWDKIELS[+79.966331]DDS[+79.966331]DVEVHPNVDK	AIDYSKWDKIELSDDSDVEVHPNVDK	115820	3143.56	0.000253828	1	3	UWPROFL0597_ML019_IMAC_unt_10_1.mzML
unt	10	1	YCR065W	AIET[+79.966331]PIRYITT[+79.966331]PGGTLETQIS[+79.966331]PR	AIETPIRYITTPGGTLETQISPR	181753	3719.65	0.199178	0	3	UWPROFL0597_ML019_IMAC_unt_10_1.mzML
unt	10	1	YAL038W	AIIVLSTS[+79.966331]GTTPR	AIIVLSTSGTTPR	40701	3061.42	0.0496323	0	2	UWPROFL0597_ML019_IMAC_unt_10_1.mzML
unt	10	1	YLL021W	AINS[+79.966331]PIIRPSSSNGVPTTSR	AINSPIIRPSSSNGVPTTSR	249518	2325.56	3.46e-09	1	3	UWPROFL0597_ML019_IMAC_unt_10_1.mzML
unt	10	1	YDL108W	AIPAPHEILT[+79.966331]SNVVTR	AIPAPHEILTSNVVTR	50771.1	2924.82	0.16957	0	3	UWPROFL0597_ML019_IMAC_unt_10_1.mzML
unt	10	1	YDR264C	AIRS[+79.966331]GNEEES[+79.966331]GNEQVNHNDEAEEDPLLTR	AIRSGNEEESGNEQVNHNDEAEEDPLLTR	480719	2383.83	4.8e-16	1	4	UWPROFL0597_ML019_IMAC_unt_10_1.mzML
unt	10	1	YDR264C	AIRS[+79.966331]GNEEESGNEQVNHNDEAEEDPLLT[+79.966331]R	AIRSGNEEESGNEQVNHNDEAEEDPLLTR	219037	2381.31	7.14e-07	1	4	UWPROFL0597_ML019_IMAC_unt_10_1.mzML
unt	10	1	YDR264C	AIRS[+79.966331]GNEEESGNEQVNHNDEAEEDPLLTR	AIRSGNEEESGNEQVNHNDEAEEDPLLTR	159344	2221.21	5.7e-08	1	3	UWPROFL0597_ML019_IMAC_unt_10_1.mzML
unt	10	1	YDR264C	AIRSGNEEES[+79.966331]GNEQVNHNDEAEEDPLLT[+79.966331]R	AIRSGNEEESGNEQVNHNDEAEEDPLLTR	75754.2	2378.8	0.0157957	1	4	UWPROFL0597_ML019_IMAC_unt_10_1.mzML
unt	10	1	YDR264C	AIRSGNEEES[+79.966331]GNEQVNHNDEAEEDPLLTR	AIRSGNEEESGNEQVNHNDEAEEDPLLTR	195860	2218.66	0.000237437	1	3	UWPROFL0597_ML019_IMAC_unt_10_1.mzML
unt	10	1	YIR003W	AIS[+79.966331]EES[+79.966331]LSPSEAIANR	AISEESLSPSEAIANR	95700.1	2810.02	0.0121269	1	3	UWPROFL0597_ML019_IMAC_unt_10_1.mzML
unt	10	1	YDR428C	AIS[+79.966331]PDITLFNK	AISPDITLFNK	34824.2	3583.06	7.81e-07	1	2	UWPROFL0597_ML019_IMAC_unt_10_1.mzML
unt	10	1	YER122C	AIS[+79.966331]SDQLFGR	AISSDQLFGR	69411.5	2871.52	0.0983718	0	2	UWPROFL0597_ML019_IMAC_unt_10_1.mzML
unt	10	1	YER122C	AISSDQLFGRGS[+79.966331]FDEAANR	AISSDQLFGRGSFDEAANR	127991	2888.87	1.82e-05	1	3	UWPROFL0597_ML019_IMAC_unt_10_1.mzML
unt	10	1	YJR060W	AIT[+79.966331]PSNEGVKPNT[+79.966331]SLEGMT[+79.966331]SSPMESTQQSK	AITPSNEGVKPNTSLEGMTSSPMESTQQSK	48556.7	2779.04	0.630543	0	3	UWPROFL0597_ML019_IMAC_unt_10_1.mzML
unt	10	1	YJR060W	AIT[+79.966331]PSNEGVKPNTSLEGM[+15.994915]TS[+79.966331]SPMESTQQSK	AITPSNEGVKPNTSLEGMTSSPMESTQQSK	117749	2246.4	0.289134	0	3	UWPROFL0597_ML019_IMAC_unt_10_1.mzML
unt	10	1	YDR208W	AKEDDLQLADT[+79.966331]AS[+79.966331]IEEQPQTQGPIR	AKEDDLQLADTASIEEQPQTQGPIR	281715	2819.75	7.83e-10	1	3	UWPROFL0597_ML019_IMAC_unt_10_1.mzML
unt	10	1	YDR208W	AKEDDLQLADTAS[+79.966331]IEEQPQTQGPIR	AKEDDLQLADTASIEEQPQTQGPIR	211279	2756.02	0.00349045	1	3	UWPROFL0597_ML019_IMAC_unt_10_1.mzML
unt	10	1	YNL068C	AKENENATSEKDS[+79.966331]DSNSNDLETK	AKENENATSEKDSDSNSNDLETK	26250.6	1068.6	0.2007	0	3	UWPROFL0597_ML019_IMAC_unt_10_1.mzML
unt	10	1	YJL162C	AKESQGAS[+79.966331]PTLGQSEAYHR	AKESQGASPTLGQSEAYHR	71942	1423.89	0.764307	0	3	UWPROFL0597_ML019_IMAC_unt_10_1.mzML
unt	10	1	YLR384C	AKKEENPYAFYGQET[+79.966331]EQADDVSVAPSETSTQESFFTR	AKKEENPYAFYGQETEQADDVSVAPSETSTQESFFTR	105016	3292.25	0.0956127	0	4	UWPROFL0597_ML019_IMAC_unt_10_1.mzML
unt	10	1	YLR384C	AKKEENPYAFYGQETEQADDVS[+79.966331]VAPS[+79.966331]ETS[+79.966331]TQESFFTR	AKKEENPYAFYGQETEQADDVSVAPSETSTQESFFTR	0	3596.89	1	0	4	UWPROFL0597_ML019_IMAC_unt_10_1.mzML
unt	10	1	YLR384C	AKKEENPYAFYGQETEQADDVS[+79.966331]VAPS[+79.966331]ETSTQESFFTR	AKKEENPYAFYGQETEQADDVSVAPSETSTQESFFTR	190876	3431.44	0.0633398	0	4	UWPROFL0597_ML019_IMAC_unt_10_1.mzML
unt	10	1	YGR202C	AKLS[+79.966331]NSSLSNLFK	AKLSNSSLSNLFK	53260.1	3265.8	0.0573809	0	3	UWPROFL0597_ML019_IMAC_unt_10_1.mzML
unt	10	1	YPL195W	AKNS[+79.966331]PEPNEFLR	AKNSPEPNEFLR	95229.3	2251.81	8.64e-17	1	3	UWPROFL0597_ML019_IMAC_unt_10_1.mzML
unt	10	1	YPL195W	AKNS[+79.966331]PEPNEFLRDQSTDI	AKNSPEPNEFLRDQSTDI	179268	2818.95	5.17e-17	1	3	UWPROFL0597_ML019_IMAC_unt_10_1.mzML
unt	10	1	YLR344W;YGR034W	AKQS[+79.966331]LDVSSDR	AKQSLDVSSDR	77487	1248.68	2.68e-05	1	2	UWPROFL0597_ML019_IMAC_unt_10_1.mzML
unt	10	1	YLR344W;YGR034W	AKQS[+79.966331]LDVSSDRR	AKQSLDVSSDRR	45788.9	1125.8	1.33e-05	1	3	UWPROFL0597_ML019_IMAC_unt_10_1.mzML
unt	10	1	YPL180W	AKS[+79.966331]NAS[+79.966331]FKGLR	AKSNASFKGLR	53252.3	1559.48	4.06e-10	1	2	UWPROFL0597_ML019_IMAC_unt_10_1.mzML
unt	10	1	YPR171W	AKS[+79.966331]YNSEMETPK	AKSYNSEMETPK	19604.7	1355.3	0.0229699	1	2	UWPROFL0597_ML019_IMAC_unt_10_1.mzML
unt	10	1	YLL021W	AKSEAEVHT[+79.966331]S[+79.966331]EEDIDESNNVNGK	AKSEAEVHTSEEDIDESNNVNGK	117462	1483.18	3.37e-06	1	3	UWPROFL0597_ML019_IMAC_unt_10_1.mzML
unt	10	1	YLL021W	AKSEAEVHT[+79.966331]S[+79.966331]EEDIDESNNVNGKR	AKSEAEVHTSEEDIDESNNVNGKR	55230.2	1382.73	0.00374048	1	3	UWPROFL0597_ML019_IMAC_unt_10_1.mzML
unt	10	1	YIR003W	AKT[+79.966331]MTSFESGMDQESLPK	AKTMTSFESGMDQESLPK	54116.5	2701.23	0.677897	0	3	UWPROFL0597_ML019_IMAC_unt_10_1.mzML
unt	10	1	YER116C	ALEEDPGS[+79.966331]DHNTSNNDSGNHDR	ALEEDPGSDHNTSNNDSGNHDR	26796.5	1076.41	0.000291312	1	3	UWPROFL0597_ML019_IMAC_unt_10_1.mzML
unt	10	1	YLR206W	ALEES[+79.966331]RIT[+79.966331]AQEDEQR	ALEESRITAQEDEQR	55059.5	1835.51	4.11e-11	1	3	UWPROFL0597_ML019_IMAC_unt_10_1.mzML
unt	10	1	YDR326C	ALENAVGDEGNS[+79.966331]KR	ALENAVGDEGNSKR	14473.2	1354.47	7.72e-09	1	3	UWPROFL0597_ML019_IMAC_unt_10_1.mzML
unt	10	1	YER116C	ALENT[+79.966331]S[+79.966331]EEDGDDDLSLFR	ALENTSEEDGDDDLSLFR	195880	3893.46	3.92e-11	1	2	UWPROFL0597_ML019_IMAC_unt_10_1.mzML
unt	10	1	YPL115C	ALGFS[+79.966331]PASK	ALGFSPASK	43306	2364.95	0.0200418	1	2	UWPROFL0597_ML019_IMAC_unt_10_1.mzML
unt	10	1	YGR086C	ALLELLDDS[+79.966331]PVT[+79.966331]PGETRPAYDGYEASK	ALLELLDDSPVTPGETRPAYDGYEASK	119834	4082.7	0.000763142	1	3	UWPROFL0597_ML019_IMAC_unt_10_1.mzML
unt	10	1	YML006C	ALNNNNRNS[+79.966331]IPPPTISSSK	ALNNNNRNSIPPPTISSSK	111486	1902.78	5.77e-06	1	3	UWPROFL0597_ML019_IMAC_unt_10_1.mzML
unt	10	1	YDR310C	ALPSITDIPVS[+79.966331]DDS[+79.966331]DIKR	ALPSITDIPVSDDSDIKR	53359	3298.41	0.204692	0	3	UWPROFL0597_ML019_IMAC_unt_10_1.mzML
unt	10	1	YOR359W	ALQS[+79.966331]T[+79.966331]LSSTSMYLDSFQR	ALQSTLSSTSMYLDSFQR	14222.5	3937.07	0.300158	0	3	UWPROFL0597_ML019_IMAC_unt_10_1.mzML
unt	10	1	YPL228W	ALS[+79.966331]LDDLVNHDENEKVK	ALSLDDLVNHDENEKVK	33087.1	2900.87	8.47e-13	1	3	UWPROFL0597_ML019_IMAC_unt_10_1.mzML
unt	10	1	YER114C	ALS[+79.966331]PIPS[+79.966331]PTR	ALSPIPSPTR	595724	2460.33	0.0222186	1	2	UWPROFL0597_ML019_IMAC_unt_10_1.mzML
unt	10	1	YER114C	ALS[+79.966331]PIPS[+79.966331]PTRNS[+79.966331]VRNEDSEGK	ALSPIPSPTRNSVRNEDSEGK	82511.1	2136.4	0.344573	0	3	UWPROFL0597_ML019_IMAC_unt_10_1.mzML
unt	10	1	YER114C	ALS[+79.966331]PIPS[+79.966331]PTRNSVR	ALSPIPSPTRNSVR	66033.1	2378.71	0.194875	0	2	UWPROFL0597_ML019_IMAC_unt_10_1.mzML
unt	10	1	YER114C	ALS[+79.966331]PIPSPTRNS[+79.966331]VR	ALSPIPSPTRNSVR	205616	2380.23	0.263305	0	3	UWPROFL0597_ML019_IMAC_unt_10_1.mzML
unt	10	1	YOR018W	ALS[+79.966331]TAS[+79.966331]LISSNGQTSASK	ALSTASLISSNGQTSASK	158648	2675.47	0.509886	0	2	UWPROFL0597_ML019_IMAC_unt_10_1.mzML
unt	10	1	YOR018W	ALS[+79.966331]TASLISSNGQTSASK	ALSTASLISSNGQTSASK	85169	2617.28	0.377421	0	2	UWPROFL0597_ML019_IMAC_unt_10_1.mzML
unt	10	1	YML100W	ALSNNIS[+79.966331]QES[+79.966331]LVAPAPEQGVPPAISR	ALSNNISQESLVAPAPEQGVPPAISR	194709	3389.39	0.00750612	1	3	UWPROFL0597_ML019_IMAC_unt_10_1.mzML
unt	10	1	YML100W	ALSNNIS[+79.966331]QESLVAPAPEQGVPPAISR	ALSNNISQESLVAPAPEQGVPPAISR	33961.7	3347.86	0.0413889	0	3	UWPROFL0597_ML019_IMAC_unt_10_1.mzML
unt	10	1	YCL014W	ALT[+79.966331]PERNTVPLKNNDSR	ALTPERNTVPLKNNDSR	0	1762.11	1	0	3	UWPROFL0597_ML019_IMAC_unt_10_1.mzML
unt	10	1	YGR145W	ALTAAEES[+79.966331]DEER	ALTAAEESDEER	155350	1371.19	1.25e-14	1	2	UWPROFL0597_ML019_IMAC_unt_10_1.mzML
unt	10	1	YIL074C	AM[+15.994915]NFSGSPGAVSTS[+79.966331]PT[+79.966331]QSFM[+15.994915]NTLPR	AMNFSGSPGAVSTSPTQSFMNTLPR	34169.8	3667.78	0.284905	0	3	UWPROFL0597_ML019_IMAC_unt_10_1.mzML
unt	10	1	YHR094C	AM[+15.994915]NTPEGKNES[+79.966331]FHDNLS[+79.966331]ES[+79.966331]QVQPAVAPPNTGK	AMNTPEGKNESFHDNLSESQVQPAVAPPNTGK	282891	2614.92	0.00506405	1	4	UWPROFL0597_ML019_IMAC_unt_10_1.mzML
unt	10	1	YHR094C	AM[+15.994915]NTPEGKNES[+79.966331]FHDNLSES[+79.966331]QVQPAVAPPNTGK	AMNTPEGKNESFHDNLSESQVQPAVAPPNTGK	0	2383.96	1	0	4	UWPROFL0597_ML019_IMAC_unt_10_1.mzML
unt	10	1	YLR096W	AMDLQNSLDSQLSSSYHS[+79.966331]TASS[+79.966331]ASRNSSIKR	AMDLQNSLDSQLSSSYHSTASSASRNSSIKR	0	2716.34	1	0	4	UWPROFL0597_ML019_IMAC_unt_10_1.mzML
unt	10	1	YML115C	AMDNGLSLPIS[+79.966331]R	AMDNGLSLPISR	22895.3	3173.96	0.00779068	1	2	UWPROFL0597_ML019_IMAC_unt_10_1.mzML
unt	10	1	YLR342W	AMEEANPEDT[+79.966331]EET[+79.966331]LNKIEGDNSLEAADFR	AMEEANPEDTEETLNKIEGDNSLEAADFR	97454.7	3304.7	8.98e-05	1	3	UWPROFL0597_ML019_IMAC_unt_10_1.mzML
unt	10	1	YIL074C	AMNFSGSPGAVST[+79.966331]S[+79.966331]PTQSFM[+15.994915]NTLPR	AMNFSGSPGAVSTSPTQSFMNTLPR	0	4132.7	1	0	3	UWPROFL0597_ML019_IMAC_unt_10_1.mzML
unt	10	1	YHR094C	AMNTPEGKNES[+79.966331]FHDNLS[+79.966331]ESQVQPAVAPPNTGK	AMNTPEGKNESFHDNLSESQVQPAVAPPNTGK	49379.5	2493.28	0.507172	0	4	UWPROFL0597_ML019_IMAC_unt_10_1.mzML
unt	10	1	YMR124W	AMS[+79.966331]LQSFPNGNPLMQAPTPHPR	AMSLQSFPNGNPLMQAPTPHPR	38038.1	3524.4	0.106861	0	3	UWPROFL0597_ML019_IMAC_unt_10_1.mzML
unt	10	1	YHR166C	ANKDGDGS[+79.966331]GNEDINQSGHQR	ANKDGDGSGNEDINQSGHQR	14578.6	1009.71	0.0098649	1	3	UWPROFL0597_ML019_IMAC_unt_10_1.mzML
unt	10	1	YGR054W	ANKKS[+79.966331]SETS[+79.966331]PDSTPAPSAPASTNAPTNNK	ANKKSSETSPDSTPAPSAPASTNAPTNNK	222692	1361.68	0.147172	0	3	UWPROFL0597_ML019_IMAC_unt_10_1.mzML
unt	10	1	YDR477W	ANKSVSDELDT[+79.966331]FLSQS[+79.966331]PPTFQQQSK	ANKSVSDELDTFLSQSPPTFQQQSK	52275	3796.54	0.454248	0	3	UWPROFL0597_ML019_IMAC_unt_10_1.mzML
unt	10	1	YJL095W	ANLDKPITEGIAS[+79.966331]PT[+79.966331]SPKSLDSLLSPK	ANLDKPITEGIASPTSPKSLDSLLSPK	89218.2	3763.49	0.0646186	0	4	UWPROFL0597_ML019_IMAC_unt_10_1.mzML
unt	10	1	YJL095W	ANLDKPITEGIAS[+79.966331]PTS[+79.966331]PKS[+79.966331]LDSLLSPK	ANLDKPITEGIASPTSPKSLDSLLSPK	0	3890.72	1	0	3	UWPROFL0597_ML019_IMAC_unt_10_1.mzML
unt	10	1	YJL095W	ANLDKPITEGIAS[+79.966331]PTS[+79.966331]PKSLDSLLSPK	ANLDKPITEGIASPTSPKSLDSLLSPK	172088	3784.14	0.081077	0	3	UWPROFL0597_ML019_IMAC_unt_10_1.mzML
unt	10	1	YDR028C	ANLDQNLNS[+79.966331]PDNNRFPSSTSSSNR	ANLDQNLNSPDNNRFPSSTSSSNR	113983	2067.84	0.000193907	1	3	UWPROFL0597_ML019_IMAC_unt_10_1.mzML
unt	10	1	YDR477W	ANMLAQGS[+79.966331]PAASK	ANMLAQGSPAASK	48482	1675.2	0.00721188	1	2	UWPROFL0597_ML019_IMAC_unt_10_1.mzML
unt	10	1	YDR379W	ANRDS[+79.966331]IVVKDPR	ANRDSIVVKDPR	102823	1436.31	4.11e-14	1	3	UWPROFL0597_ML019_IMAC_unt_10_1.mzML
unt	10	1	YOL138C	ANS[+79.966331]DEPS[+79.966331]DAEKKPVSK	ANSDEPSDAEKKPVSK	34417.8	1050.36	1.51e-07	1	2	UWPROFL0597_ML019_IMAC_unt_10_1.mzML
unt	10	1	YOL138C	ANS[+79.966331]DEPSDAEKKPVSK	ANSDEPSDAEKKPVSK	30297.8	1030.59	0.023379	1	3	UWPROFL0597_ML019_IMAC_unt_10_1.mzML
unt	10	1	YPR185W	ANS[+79.966331]FEPQS[+79.966331]WQK	ANSFEPQSWQK	64428.7	2512.29	7.51e-14	1	2	UWPROFL0597_ML019_IMAC_unt_10_1.mzML
unt	10	1	YPR185W	ANS[+79.966331]FEPQS[+79.966331]WQKK	ANSFEPQSWQKK	66997	2187.11	1.79e-12	1	2	UWPROFL0597_ML019_IMAC_unt_10_1.mzML
unt	10	1	YJR001W	ANS[+79.966331]FRNIELNADNER	ANSFRNIELNADNER	51045.2	2372.98	4.56e-16	1	3	UWPROFL0597_ML019_IMAC_unt_10_1.mzML
unt	10	1	YNL049C	ANS[+79.966331]FTQLAQNQQFPGSGK	ANSFTQLAQNQQFPGSGK	61877.2	2850.02	0.382809	0	3	UWPROFL0597_ML019_IMAC_unt_10_1.mzML
unt	10	1	YMR005W	ANS[+79.966331]PKKPSDGTGVSASDTPK	ANSPKKPSDGTGVSASDTPK	741217	1131.77	5.85e-13	1	3	UWPROFL0597_ML019_IMAC_unt_10_1.mzML
unt	10	1	YKL171W	ANS[+79.966331]S[+79.966331]DTIYFRPK	ANSSDTIYFRPK	42431.1	2452.57	0.352005	0	3	UWPROFL0597_ML019_IMAC_unt_10_1.mzML
unt	10	1	YHR158C	ANS[+79.966331]SFLESSSSLIS[+79.966331]VSDENGEKTVGEPYGDQSR	ANSSFLESSSSLISVSDENGEKTVGEPYGDQSR	0	3289.33	1	0	4	UWPROFL0597_ML019_IMAC_unt_10_1.mzML
unt	10	1	YGL073W	ANS[+79.966331]STSSENPSLTPFDIESNNDRK	ANSSTSSENPSLTPFDIESNNDRK	227762	2889.52	0.0051969	1	3	UWPROFL0597_ML019_IMAC_unt_10_1.mzML
unt	10	1	YBR112C	ANSIPSVIGAQEPPQEAS[+79.966331]PAEEATK	ANSIPSVIGAQEPPQEASPAEEATK	115616	2872.49	3.3e-05	1	3	UWPROFL0597_ML019_IMAC_unt_10_1.mzML
unt	10	1	YBR112C	ANSIPSVIGAQEPPQEASPAEEAT[+79.966331]K	ANSIPSVIGAQEPPQEASPAEEATK	86333.1	2857.92	0.00031354	1	3	UWPROFL0597_ML019_IMAC_unt_10_1.mzML
unt	10	1	YBL047C	ANSNEDGES[+79.966331]VSS[+79.966331]IQESPK	ANSNEDGESVSSIQESPK	0	1574.03	1	0	2	UWPROFL0597_ML019_IMAC_unt_10_1.mzML
unt	10	1	YBL047C	ANSNEDGES[+79.966331]VSSIQES[+79.966331]PKISAQPK	ANSNEDGESVSSIQESPKISAQPK	158534	1985.91	0.0947813	0	3	UWPROFL0597_ML019_IMAC_unt_10_1.mzML
unt	10	1	YBL047C	ANSNEDGESVS[+79.966331]S[+79.966331]IQES[+79.966331]PKISAQPK	ANSNEDGESVSSIQESPKISAQPK	0	2011.68	1	0	3	UWPROFL0597_ML019_IMAC_unt_10_1.mzML
unt	10	1	YBL047C	ANSNEDGESVSSIQES[+79.966331]PK	ANSNEDGESVSSIQESPK	72206.4	1597.6	0.00241137	1	2	UWPROFL0597_ML019_IMAC_unt_10_1.mzML
unt	10	1	YBL047C	ANSNEDGESVSSIQES[+79.966331]PKISAQPK	ANSNEDGESVSSIQESPKISAQPK	226297	1954.89	0.00087025	1	3	UWPROFL0597_ML019_IMAC_unt_10_1.mzML
unt	10	1	YMR005W	ANSPKKPS[+79.966331]DGT[+79.966331]GVSASDTPK	ANSPKKPSDGTGVSASDTPK	67349.2	1304.71	0.0102597	1	3	UWPROFL0597_ML019_IMAC_unt_10_1.mzML
unt	10	1	YMR005W	ANSPKKPS[+79.966331]DGTGVSASDTPK	ANSPKKPSDGTGVSASDTPK	674735	1129.12	0.0025316	1	3	UWPROFL0597_ML019_IMAC_unt_10_1.mzML
unt	10	1	YNR006W	ANSS[+79.966331]PTTNIDHLK	ANSSPTTNIDHLK	131871	1800.78	0.0100015	1	3	UWPROFL0597_ML019_IMAC_unt_10_1.mzML
unt	10	1	YLL048C	ANSSANLAAKS[+79.966331]STS[+79.966331]LSNLPAVK	ANSSANLAAKSSTSLSNLPAVK	263127	2650.59	0.0784601	0	3	UWPROFL0597_ML019_IMAC_unt_10_1.mzML
unt	10	1	YGL073W	ANSSTS[+79.966331]S[+79.966331]ENPSLTPFDIESNNDRK	ANSSTSSENPSLTPFDIESNNDRK	46018.2	3148.01	0.151615	0	3	UWPROFL0597_ML019_IMAC_unt_10_1.mzML
unt	10	1	YHL008C	ANST[+79.966331]TLGGLFR	ANSTTLGGLFR	20135.1	3483.85	0.633179	0	2	UWPROFL0597_ML019_IMAC_unt_10_1.mzML
unt	10	1	YER074W;YIL069C	ANVS[+79.966331]KDELR	ANVSKDELR	22312.2	1224.27	1.75e-05	1	2	UWPROFL0597_ML019_IMAC_unt_10_1.mzML
unt	10	1	YBR225W	ANY[+79.966331]SPDPSAPR	ANYSPDPSAPR	25883.3	1487.61	0.377421	0	2	UWPROFL0597_ML019_IMAC_unt_10_1.mzML
unt	10	1	YMR021C	APATGT[+79.966331]ISPDSTK	APATGTISPDSTK	48528	1466.27	0.207174	0	2	UWPROFL0597_ML019_IMAC_unt_10_1.mzML
unt	10	1	YDL082W;YMR142C;YDL082W;YMR142C;YDL082W;YMR142C	APEAEQVLS[+79.966331]AAATFPIAQPATDVEAR	APEAEQVLSAAATFPIAQPATDVEAR	80331.5	4160.36	0.0200852	1	3	UWPROFL0597_ML019_IMAC_unt_10_1.mzML
unt	10	1	YDL082W;YMR142C;YDL082W;YMR142C;YDL082W;YMR142C	APEAEQVLSAAAT[+79.966331]FPIAQPATDVEAR	APEAEQVLSAAATFPIAQPATDVEAR	142114	4183.2	0.00933482	1	3	UWPROFL0597_ML019_IMAC_unt_10_1.mzML
unt	10	1	YDL082W;YMR142C;YDL082W;YMR142C;YDL082W;YMR142C	APEAEQVLSAAATFPIAQPAT[+79.966331]DVEAR	APEAEQVLSAAATFPIAQPATDVEAR	126503	4089.83	0.000201875	1	3	UWPROFL0597_ML019_IMAC_unt_10_1.mzML
unt	10	1	YNL283C	APGGRDS[+79.966331]IIT[+79.966331]GDAHNISKR	APGGRDSIITGDAHNISKR	79197	1809.46	5.49e-10	1	3	UWPROFL0597_ML019_IMAC_unt_10_1.mzML
unt	10	1	YNL283C	APGGRDS[+79.966331]IITGDAHNISKR	APGGRDSIITGDAHNISKR	46275.7	1687.76	0.0327917	0	4	UWPROFL0597_ML019_IMAC_unt_10_1.mzML
unt	10	1	YER114C	APKPPSYPS[+79.966331]PAQPPKS[+79.966331]PLLNNTR	APKPPSYPSPAQPPKSPLLNNTR	43766.4	2351.34	0.153488	0	4	UWPROFL0597_ML019_IMAC_unt_10_1.mzML
unt	10	1	YBL085W	APKPPSYPS[+79.966331]PVQPPQS[+79.966331]PSFNNR	APKPPSYPSPVQPPQSPSFNNR	0	2471.02	1	0	3	UWPROFL0597_ML019_IMAC_unt_10_1.mzML
unt	10	1	YBL085W	APKPPSYPSPVQPPQS[+79.966331]PSFNNR	APKPPSYPSPVQPPQSPSFNNR	201088	2556.54	0.0157957	1	3	UWPROFL0597_ML019_IMAC_unt_10_1.mzML
unt	10	1	YGR048W	APKS[+79.966331]PEVIEID	APKSPEVIEID	188761	2659.85	1.94e-15	1	2	UWPROFL0597_ML019_IMAC_unt_10_1.mzML
unt	10	1	YDL195W	APSSVSM[+15.994915]VSPPPLHKNS[+79.966331]RVPS[+79.966331]LVATSESPR	APSSVSMVSPPPLHKNSRVPSLVATSESPR	0	2580.77	1	0	4	UWPROFL0597_ML019_IMAC_unt_10_1.mzML
unt	10	1	YDL195W	APSSVSMVSPPPLHKNS[+79.966331]RVPS[+79.966331]LVATSESPR	APSSVSMVSPPPLHKNSRVPSLVATSESPR	178098	2822.53	0.00015763	1	3	UWPROFL0597_ML019_IMAC_unt_10_1.mzML
unt	10	1	YDL195W	APSSVSMVSPPPLHKNSRVPS[+79.966331]LVAT[+79.966331]SESPR	APSSVSMVSPPPLHKNSRVPSLVATSESPR	423294	2821.65	0.0520501	0	4	UWPROFL0597_ML019_IMAC_unt_10_1.mzML
unt	10	1	YBR108W	APT[+79.966331]PPAPSR	APTPPAPSR	0	1293.2	1	0	2	UWPROFL0597_ML019_IMAC_unt_10_1.mzML
unt	10	1	YPL004C	APTAAELQAPPPPPSST[+79.966331]K	APTAAELQAPPPPPSSTK	105000	2229.65	0.63081	0	3	UWPROFL0597_ML019_IMAC_unt_10_1.mzML
unt	10	1	YGR086C	APTAS[+79.966331]QLQNPPPPPSTTK	APTASQLQNPPPPPSTTK	86763.7	2022.03	0.138224	0	2	UWPROFL0597_ML019_IMAC_unt_10_1.mzML
unt	10	1	YDR033W	APVAS[+79.966331]PRPAAT[+79.966331]PNLSK	APVASPRPAATPNLSK	1.02483e+06	1849.25	5.62e-06	1	2	UWPROFL0597_ML019_IMAC_unt_10_1.mzML
unt	10	1	YDR033W	APVAS[+79.966331]PRPAAT[+79.966331]PNLSKDK	APVASPRPAATPNLSKDK	222001	1650.17	7.47e-06	1	2	UWPROFL0597_ML019_IMAC_unt_10_1.mzML
unt	10	1	YDR033W	APVAS[+79.966331]PRPAAT[+79.966331]PNLSKDKK	APVASPRPAATPNLSKDKK	551884	1413.4	2.21e-08	1	3	UWPROFL0597_ML019_IMAC_unt_10_1.mzML
unt	10	1	YDR033W	APVAS[+79.966331]PRPAATPNLS[+79.966331]K	APVASPRPAATPNLSK	801514	1854.44	0.00150204	1	2	UWPROFL0597_ML019_IMAC_unt_10_1.mzML
unt	10	1	YDR033W	APVAS[+79.966331]PRPAATPNLS[+79.966331]KDK	APVASPRPAATPNLSKDK	149074	1652.83	0.00597526	1	2	UWPROFL0597_ML019_IMAC_unt_10_1.mzML
unt	10	1	YDR033W	APVAS[+79.966331]PRPAATPNLS[+79.966331]KDKK	APVASPRPAATPNLSKDKK	164943	1426.52	0.000155358	1	3	UWPROFL0597_ML019_IMAC_unt_10_1.mzML
unt	10	1	YDR033W	APVAS[+79.966331]PRPAATPNLSK	APVASPRPAATPNLSK	91823.6	1815.16	7.06e-07	1	2	UWPROFL0597_ML019_IMAC_unt_10_1.mzML
unt	10	1	YDR033W	APVAS[+79.966331]PRPAATPNLSKDK	APVASPRPAATPNLSKDK	87477.8	1604.2	4.24e-07	1	3	UWPROFL0597_ML019_IMAC_unt_10_1.mzML
unt	10	1	YDR033W	APVASPRPAAT[+79.966331]PNLS[+79.966331]K	APVASPRPAATPNLSK	478373	1851.84	2.37e-08	1	2	UWPROFL0597_ML019_IMAC_unt_10_1.mzML
unt	10	1	YDR033W	APVASPRPAAT[+79.966331]PNLS[+79.966331]KDKK	APVASPRPAATPNLSKDKK	341956	1413.4	0.000637425	1	3	UWPROFL0597_ML019_IMAC_unt_10_1.mzML
unt	10	1	YDR033W	APVASPRPAAT[+79.966331]PNLSKDK	APVASPRPAATPNLSKDK	46390.5	1601.58	0.01077	1	3	UWPROFL0597_ML019_IMAC_unt_10_1.mzML
unt	10	1	YGL030W	APVKS[+79.966331]QESINQK	APVKSQESINQK	34791.1	1073.31	0.00391621	1	2	UWPROFL0597_ML019_IMAC_unt_10_1.mzML
unt	10	1	YLR005W	APVVIS[+79.966331]ES[+79.966331]EEDEDR	APVVISESEEDEDR	128323	2120.97	1.24e-26	1	2	UWPROFL0597_ML019_IMAC_unt_10_1.mzML
unt	10	1	YLR005W	APVVIS[+79.966331]ES[+79.966331]EEDEDRVAITR	APVVISESEEDEDRVAITR	33346.2	2668.81	1.02e-07	1	2	UWPROFL0597_ML019_IMAC_unt_10_1.mzML
unt	10	1	YLR005W	APVVIS[+79.966331]ES[+79.966331]EEDEDRVAITRR	APVVISESEEDEDRVAITRR	128088	2420.93	4.41e-06	1	3	UWPROFL0597_ML019_IMAC_unt_10_1.mzML
unt	10	1	YER008C	APYSSNS[+79.966331]T[+79.966331]LNEVNKR	APYSSNSTLNEVNKR	9023.33	1785.48	0.613807	0	3	UWPROFL0597_ML019_IMAC_unt_10_1.mzML
unt	10	1	YLR421C	AQDVDVS[+79.966331]M[+15.994915]QD	AQDVDVSMQD	17548	1381.48	1.61e-07	1	2	UWPROFL0597_ML019_IMAC_unt_10_1.mzML
unt	10	1	YLR421C	AQDVDVS[+79.966331]MQD	AQDVDVSMQD	20366.9	1938.64	4.95e-05	1	2	UWPROFL0597_ML019_IMAC_unt_10_1.mzML
unt	10	1	YBR054W	AQEEEEDVAT[+79.966331]DS[+79.966331]E	AQEEEEDVATDSE	961388	1259.84	2.27e-34	1	2	UWPROFL0597_ML019_IMAC_unt_10_1.mzML
unt	10	1	YPL124W	AQERMS[+79.966331]S[+79.966331]PLHR	AQERMSSPLHR	41985.4	1402.15	1.6e-09	1	3	UWPROFL0597_ML019_IMAC_unt_10_1.mzML
unt	10	1	YPL124W	AQERMS[+79.966331]S[+79.966331]PLHRLS[+79.966331]PTGK	AQERMSSPLHRLSPTGK	80007.5	2082.47	0.120001	0	3	UWPROFL0597_ML019_IMAC_unt_10_1.mzML
unt	10	1	YOR025W	AQKDS[+79.966331]IGTPPT[+79.966331]TPLR	AQKDSIGTPPTTPLR	0	2104.71	1	0	3	UWPROFL0597_ML019_IMAC_unt_10_1.mzML
unt	10	1	YPL043W	AQPEM[+15.994915]NDKDDNES[+79.966331]GNEDAEENHDDEEDENEEEDRQVDQASK	AQPEMNDKDDNESGNEDAEENHDDEEDENEEEDRQVDQASK	278312	1411.75	1.89e-35	1	5	UWPROFL0597_ML019_IMAC_unt_10_1.mzML
unt	10	1	YMR037C	AQQHTS[+79.966331]IKDNRLSLPNGANSNLFIDTNPNNLNEK	AQQHTSIKDNRLSLPNGANSNLFIDTNPNNLNEK	57413	3078.63	0.314113	0	5	UWPROFL0597_ML019_IMAC_unt_10_1.mzML
unt	10	1	YMR037C	AQQHTSIKDNRLS[+79.966331]LPNGANSNLFIDTNPNNLNEK	AQQHTSIKDNRLSLPNGANSNLFIDTNPNNLNEK	184947	3079.24	0.0163522	1	4	UWPROFL0597_ML019_IMAC_unt_10_1.mzML
unt	10	1	YGL031C;YGR148C;YGL031C;YGR148C	AQRPIT[+79.966331]GAS[+79.966331]LDLIK	AQRPITGASLDLIK	74055.7	3331.93	3.46e-24	1	3	UWPROFL0597_ML019_IMAC_unt_10_1.mzML
unt	10	1	YGL031C;YGR148C	AQRPIT[+79.966331]GAS[+79.966331]LDLIKER	AQRPITGASLDLIKER	71057.8	2997.87	2.27e-17	1	3	UWPROFL0597_ML019_IMAC_unt_10_1.mzML
unt	10	1	YGL031C;YGR148C;YGL031C;YGR148C	AQRPIT[+79.966331]GASLDLIK	AQRPITGASLDLIK	14629.2	2946.42	0.00587527	1	3	UWPROFL0597_ML019_IMAC_unt_10_1.mzML
unt	10	1	YDR379W	AQS[+79.966331]S[+79.966331]LGSISK	AQSSLGSISK	50294.3	1774.88	0.0228912	1	2	UWPROFL0597_ML019_IMAC_unt_10_1.mzML
unt	10	1	YBL047C	AQTVVQNNT[+79.966331]NNSFSYDNNNGQATLQQQQPQQPPPLTHSSSGLKK	AQTVVQNNTNNSFSYDNNNGQATLQQQQPQQPPPLTHSSSGLKK	114180	2356.63	0.0550233	0	5	UWPROFL0597_ML019_IMAC_unt_10_1.mzML
unt	10	1	YKR071C	AQYFDQVDT[+79.966331]S[+79.966331]DDS[+79.966331]IEEEELIDEDGSGK	AQYFDQVDTSDDSIEEEELIDEDGSGK	296267	3606.67	1.55e-05	1	3	UWPROFL0597_ML019_IMAC_unt_10_1.mzML
unt	10	1	YBR169C	ARAAS[+79.966331]DDS[+79.966331]DDNNDENMDLD	ARAASDDSDDNNDENMDLD	18062.2	1953.27	2.15e-18	1	2	UWPROFL0597_ML019_IMAC_unt_10_1.mzML
unt	10	1	YBR127C	ARDDADEDEEDPDT[+79.966331]RSSGK	ARDDADEDEEDPDTRSSGK	0	1013.75	1	0	2	UWPROFL0597_ML019_IMAC_unt_10_1.mzML
unt	10	1	YBR127C	ARDDADEDEEDPDTRSS[+79.966331]GK	ARDDADEDEEDPDTRSSGK	437618	1038.99	0.506759	0	3	UWPROFL0597_ML019_IMAC_unt_10_1.mzML
unt	10	1	YPL085W	ARGVS[+79.966331]NAS[+79.966331]VGSSASFGAR	ARGVSNASVGSSASFGAR	90322.6	1951.54	0.0349037	0	3	UWPROFL0597_ML019_IMAC_unt_10_1.mzML
unt	10	1	YJL020C	ARLS[+79.966331]M[+15.994915]FNQDITEQVPLPK	ARLSMFNQDITEQVPLPK	51132.9	3447.45	0.00153403	1	3	UWPROFL0597_ML019_IMAC_unt_10_1.mzML
unt	10	1	YJL020C	ARLS[+79.966331]MFNQDITEQVPLPK	ARLSMFNQDITEQVPLPK	71746.7	3701.78	1.64e-08	1	3	UWPROFL0597_ML019_IMAC_unt_10_1.mzML
unt	10	1	YDR162C	ARPFYLTHLITQS[+79.966331]VS[+79.966331]PK	ARPFYLTHLITQSVSPK	0	3590.65	1	0	3	UWPROFL0597_ML019_IMAC_unt_10_1.mzML
unt	10	1	YDR162C	ARPFYLTHLITQSVS[+79.966331]PK	ARPFYLTHLITQSVSPK	133065	3563.42	0.0126101	1	3	UWPROFL0597_ML019_IMAC_unt_10_1.mzML
unt	10	1	YBR059C	ARQS[+79.966331]LDLER	ARQSLDLER	113172	1643.48	8.84e-16	1	2	UWPROFL0597_ML019_IMAC_unt_10_1.mzML
unt	10	1	YNL183C	ARQSS[+79.966331]IYS[+79.966331]ASR	ARQSSIYSASR	50242.3	1325.94	0.186779	0	2	UWPROFL0597_ML019_IMAC_unt_10_1.mzML
unt	10	1	YFL007W	ARS[+79.966331]AT[+79.966331]PTLQDQK	ARSATPTLQDQK	144703	1201.1	0.00631666	1	2	UWPROFL0597_ML019_IMAC_unt_10_1.mzML
unt	10	1	YFL007W	ARS[+79.966331]ATPT[+79.966331]LQDQK	ARSATPTLQDQK	100390	1201.1	0.0238694	1	2	UWPROFL0597_ML019_IMAC_unt_10_1.mzML
unt	10	1	YJL165C	ARS[+79.966331]LSESIK	ARSLSESIK	55266.9	1431.17	0.0206657	1	2	UWPROFL0597_ML019_IMAC_unt_10_1.mzML
unt	10	1	YDL188C	ARS[+79.966331]NDEDT[+79.966331]DEELEDFNFKPGSSGIADHK	ARSNDEDTDEELEDFNFKPGSSGIADHK	126677	2869.89	1.2e-05	1	4	UWPROFL0597_ML019_IMAC_unt_10_1.mzML
unt	10	1	YNL068C	ARSPLHS[+79.966331]NSNNTNNNGANNSNLQTSGM[+15.994915]ENK	ARSPLHSNSNNTNNNGANNSNLQTSGMENK	109799	1382.26	0.0298781	0	4	UWPROFL0597_ML019_IMAC_unt_10_1.mzML
unt	10	1	YJL134W	ART[+79.966331]LS[+79.966331]NPNDFQEPNYLLDPGNHPSDHFR	ARTLSNPNDFQEPNYLLDPGNHPSDHFR	199137	3151.1	2.73e-06	1	3	UWPROFL0597_ML019_IMAC_unt_10_1.mzML
unt	10	1	YJL134W	ART[+79.966331]LSNPNDFQEPNY[+79.966331]LLDPGNHPSDHFR	ARTLSNPNDFQEPNYLLDPGNHPSDHFR	209493	3151.1	0.0108599	1	3	UWPROFL0597_ML019_IMAC_unt_10_1.mzML
unt	10	1	YER166W	ART[+79.966331]S[+79.966331]LDLPGVTNAASLIGTQQNN	ARTSLDLPGVTNAASLIGTQQNN	112346	4034.63	3.03e-09	1	3	UWPROFL0597_ML019_IMAC_unt_10_1.mzML
unt	10	1	YER166W	ARTS[+79.966331]LDLPGVTNAASLIGTQQNN	ARTSLDLPGVTNAASLIGTQQNN	75543.2	3870.24	0.251058	0	3	UWPROFL0597_ML019_IMAC_unt_10_1.mzML
unt	10	1	YAR002W	AS[+79.966331]ATVPSAPYR	ASATVPSAPYR	54944.5	1956.58	0.0375254	0	2	UWPROFL0597_ML019_IMAC_unt_10_1.mzML
unt	10	1	YDR135C	AS[+79.966331]DAT[+79.966331]LGS[+79.966331]IDFGDDENIAKR	ASDATLGSIDFGDDENIAKR	307092	3184.1	3.24e-29	1	3	UWPROFL0597_ML019_IMAC_unt_10_1.mzML
unt	10	1	YMR295C	AS[+79.966331]DVKISEDDKAR	ASDVKISEDDKAR	44135.2	1131.14	2.78e-06	1	3	UWPROFL0597_ML019_IMAC_unt_10_1.mzML
unt	10	1	YDR050C	AS[+79.966331]GAFTGENSVDQIKDVGAK	ASGAFTGENSVDQIKDVGAK	111438	2490.2	0.00345651	1	3	UWPROFL0597_ML019_IMAC_unt_10_1.mzML
unt	10	1	YLL015W	AS[+79.966331]LAT[+79.966331]LRPRPFVGAQLDSVKK	ASLATLRPRPFVGAQLDSVKK	17504.9	3268.68	0.0045282	1	4	UWPROFL0597_ML019_IMAC_unt_10_1.mzML
unt	10	1	YGL197W	AS[+79.966331]LDGQMLGK	ASLDGQMLGK	33170.6	2347.72	2.99e-09	1	2	UWPROFL0597_ML019_IMAC_unt_10_1.mzML
unt	10	1	YMR162C	AS[+79.966331]LSLQAVR	ASLSLQAVR	13445.2	2594.11	0.0152549	1	2	UWPROFL0597_ML019_IMAC_unt_10_1.mzML
unt	10	1	YGR240C	AS[+79.966331]S[+79.966331]DASDLLR	ASSDASDLLR	35629.5	2502.03	0.000540186	1	2	UWPROFL0597_ML019_IMAC_unt_10_1.mzML
unt	10	1	YER026C	AS[+79.966331]S[+79.966331]IFSINT[+79.966331]TPLAPPNATDIQK	ASSIFSINTTPLAPPNATDIQK	236560	4301.41	0.327896	0	3	UWPROFL0597_ML019_IMAC_unt_10_1.mzML
unt	10	1	YPL105C	AS[+79.966331]SLDDFIS[+79.966331]RTPSPSSSALNSSNTSNAWTTVSSK	ASSLDDFISRTPSPSSSALNSSNTSNAWTTVSSK	0	3524.69	1	0	4	UWPROFL0597_ML019_IMAC_unt_10_1.mzML
unt	10	1	YNL131W	ASATNNDVVDDEDDS[+79.966331]DS[+79.966331]DFEDEFDENETLLDR	ASATNNDVVDDEDDSDSDFEDEFDENETLLDR	503784	3893.02	1.08e-05	1	4	UWPROFL0597_ML019_IMAC_unt_10_1.mzML
unt	10	1	YGR180C	ASDMS[+79.966331]KS[+79.966331]ATPSKEINFDDDF	ASDMSKSATPSKEINFDDDF	78619.8	3349.91	0.210635	0	3	UWPROFL0597_ML019_IMAC_unt_10_1.mzML
unt	10	1	YML111W	ASDSQDDDIRSAS[+79.966331]TTNLDR	ASDSQDDDIRSASTTNLDR	74971.4	1607.15	0.917269	0	3	UWPROFL0597_ML019_IMAC_unt_10_1.mzML
unt	10	1	YBR028C	ASGS[+79.966331]YLEKYF	ASGSYLEKYF	78538.2	3632.19	0.554538	0	2	UWPROFL0597_ML019_IMAC_unt_10_1.mzML
unt	10	1	YGL066W	ASISSPNTSVNS[+79.966331]IQSPPSVNSVNGSGQGVSTGINVSGNNGR	ASISSPNTSVNSIQSPPSVNSVNGSGQGVSTGINVSGNNGR	346260	2899.51	0.132772	0	4	UWPROFL0597_ML019_IMAC_unt_10_1.mzML
unt	10	1	YLR257W	ASKSNS[+79.966331]LITSTDPVEDHISK	ASKSNSLITSTDPVEDHISK	36315.5	2282.33	0.229494	0	4	UWPROFL0597_ML019_IMAC_unt_10_1.mzML
unt	10	1	YML072C	ASLDYDPSVPNTSYAPVQSASPVVKPT[+79.966331]DNTSS[+79.966331]SSNKKDTPSSNSR	ASLDYDPSVPNTSYAPVQSASPVVKPTDNTSSSSNKKDTPSSNSR	0	2564.27	1	0	5	UWPROFL0597_ML019_IMAC_unt_10_1.mzML
unt	10	1	YMR124W	ASLSTFSSTFSDS[+79.966331]PS[+79.966331]KQR	ASLSTFSSTFSDSPSKQR	162744	2780.12	0.0120444	1	3	UWPROFL0597_ML019_IMAC_unt_10_1.mzML
unt	10	1	YMR124W	ASLSTFSSTFSDS[+79.966331]PSKQR	ASLSTFSSTFSDSPSKQR	98499.3	2703.57	0.0242504	0	3	UWPROFL0597_ML019_IMAC_unt_10_1.mzML
unt	10	1	YBL054W	ASLVVS[+79.966331]PYMS[+79.966331]PR	ASLVVSPYMSPR	34741.8	3142.53	0.258565	0	2	UWPROFL0597_ML019_IMAC_unt_10_1.mzML
unt	10	1	YNL183C	ASMDSNNANAT[+79.966331]QSRS[+79.966331]ISR	ASMDSNNANATQSRSISR	42630.1	1211.49	0.0871918	0	3	UWPROFL0597_ML019_IMAC_unt_10_1.mzML
unt	10	1	YNL183C	ASMDSNNANATQS[+79.966331]R	ASMDSNNANATQSR	0	977.71	1	0	2	UWPROFL0597_ML019_IMAC_unt_10_1.mzML
unt	10	1	YML006C	ASNGKLESNVS[+79.966331]DDQWS[+79.966331]NINTQTSTATR	ASNGKLESNVSDDQWSNINTQTSTATR	100814	2436.71	0.0226424	1	3	UWPROFL0597_ML019_IMAC_unt_10_1.mzML
unt	10	1	YML006C	ASNGKLESNVS[+79.966331]DDQWSNINTQTSTATR	ASNGKLESNVSDDQWSNINTQTSTATR	56825	2389.23	0.0037495	1	3	UWPROFL0597_ML019_IMAC_unt_10_1.mzML
unt	10	1	YGL023C	ASNLEHGFNPSKS[+79.966331]QS[+79.966331]ASVQNANNLR	ASNLEHGFNPSKSQSASVQNANNLR	93434.1	2281.14	0.620526	0	3	UWPROFL0597_ML019_IMAC_unt_10_1.mzML
unt	10	1	YDR293C	ASNS[+79.966331]S[+79.966331]VHSFSSQGNNNGGGR	ASNSSVHSFSSQGNNNGGGR	42483.4	1232.83	0.164561	0	3	UWPROFL0597_ML019_IMAC_unt_10_1.mzML
unt	10	1	YLR319C	ASPLAKT[+79.966331]PLPIENVRAS[+79.966331]PR	ASPLAKTPLPIENVRASPR	71005	2730.38	0.0102597	1	3	UWPROFL0597_ML019_IMAC_unt_10_1.mzML
unt	10	1	YLR310C	ASS[+79.966331]AAS[+79.966331]GSVFTPFNRPSHNR	ASSAASGSVFTPFNRPSHNR	90892.2	2869.67	0.75457	0	3	UWPROFL0597_ML019_IMAC_unt_10_1.mzML
unt	10	1	YGR240C	ASS[+79.966331]DASDLLR	ASSDASDLLR	78541	2247.03	0.0482287	0	2	UWPROFL0597_ML019_IMAC_unt_10_1.mzML
unt	10	1	YDR466W	ASS[+79.966331]EPSS[+79.966331]PPPISR	ASSEPSSPPPISR	116231	1725.37	0.76641	0	2	UWPROFL0597_ML019_IMAC_unt_10_1.mzML
unt	10	1	YHR102W	ASS[+79.966331]PSRPLFGVGTS[+79.966331]PNR	ASSPSRPLFGVGTSPNR	48617.5	2737.24	0.411894	0	3	UWPROFL0597_ML019_IMAC_unt_10_1.mzML
unt	10	1	YHR102W	ASS[+79.966331]PSRPLFGVGTSPNR	ASSPSRPLFGVGTSPNR	68952.4	2509.39	0.738884	0	3	UWPROFL0597_ML019_IMAC_unt_10_1.mzML
unt	10	1	YKR071C	ASSS[+79.966331]TSNLPSFK	ASSSTSNLPSFK	42099.8	2368.05	0.517372	0	2	UWPROFL0597_ML019_IMAC_unt_10_1.mzML
unt	10	1	YNL267W	ASSSKKS[+79.966331]FDDTIELK	ASSSKKSFDDTIELK	41032	2087.04	0.0129025	1	3	UWPROFL0597_ML019_IMAC_unt_10_1.mzML
unt	10	1	YDR264C	ASTLTNEEQTVDPSNNDSQEDISLGDSNEITS[+79.966331]LAS[+79.966331]LK	ASTLTNEEQTVDPSNNDSQEDISLGDSNEITSLASLK	0	3660.7	1	0	4	UWPROFL0597_ML019_IMAC_unt_10_1.mzML
unt	10	1	YMR278W	ASVGVM[+15.994915]ITAS[+79.966331]HNPK	ASVGVMITASHNPK	21208.2	1917.62	0.0395701	0	3	UWPROFL0597_ML019_IMAC_unt_10_1.mzML
unt	10	1	YMR278W	ASVGVMITAS[+79.966331]HNPK	ASVGVMITASHNPK	33776.8	2109.48	0.144978	0	3	UWPROFL0597_ML019_IMAC_unt_10_1.mzML
unt	10	1	YNL278W	ASVHS[+79.966331]ESNYNSR	ASVHSESNYNSR	16812.8	1057.49	0.14673	0	2	UWPROFL0597_ML019_IMAC_unt_10_1.mzML
unt	10	1	YDR472W	ASVS[+79.966331]PSSLPR	ASVSPSSLPR	51208.7	2058.98	0.0631434	0	2	UWPROFL0597_ML019_IMAC_unt_10_1.mzML
unt	10	1	YGR125W	ASVSAMS[+79.966331]PPLCR	ASVSAMSPPLCR	26548	2551.11	0.10372	0	2	UWPROFL0597_ML019_IMAC_unt_10_1.mzML
unt	10	1	YLR196W	AT[+79.966331]LEEAEGESGVEDDAATGSSNK	ATLEEAEGESGVEDDAATGSSNK	463868	1959.77	0.0045282	1	3	UWPROFL0597_ML019_IMAC_unt_10_1.mzML
unt	10	1	YPR072W	AT[+79.966331]TPIAPGVESASQSIS[+79.966331]STPTPVSTDTPLHT[+79.966331]VKDDSIK	ATTPIAPGVESASQSISSTPTPVSTDTPLHTVKDDSIK	0	3282.32	1	0	4	UWPROFL0597_ML019_IMAC_unt_10_1.mzML
unt	10	1	YDR407C	ATASTTASS[+79.966331]T[+79.966331]PRNSISIAAMQS[+79.966331]PR	ATASTTASSTPRNSISIAAMQSPR	26080	2709.09	0.352019	0	3	UWPROFL0597_ML019_IMAC_unt_10_1.mzML
unt	10	1	YMR255W	ATEIS[+79.966331]PPPVS[+79.966331]PSK	ATEISPPPVSPSK	103862	2130.9	0.0609517	0	2	UWPROFL0597_ML019_IMAC_unt_10_1.mzML
unt	10	1	YMR255W	ATEIS[+79.966331]PPPVS[+79.966331]PSKMK	ATEISPPPVSPSKMK	82320.3	2382.85	0.182706	0	3	UWPROFL0597_ML019_IMAC_unt_10_1.mzML
unt	10	1	YMR255W	ATEISPPPVSPS[+79.966331]K	ATEISPPPVSPSK	142023	2059.53	0.00769064	1	2	UWPROFL0597_ML019_IMAC_unt_10_1.mzML
unt	10	1	YML119W	ATFDSNQQFFYYPESPT[+79.966331]K	ATFDSNQQFFYYPESPTK	21090.4	3497.91	0.458929	0	2	UWPROFL0597_ML019_IMAC_unt_10_1.mzML
unt	10	1	YOR127W	ATGKQDSNVKLS[+79.966331]PASK	ATGKQDSNVKLSPASK	0	1120.79	1	0	3	UWPROFL0597_ML019_IMAC_unt_10_1.mzML
unt	10	1	YHR135C	ATGQPPS[+79.966331]QPQAQTQSQQFGAR	ATGQPPSQPQAQTQSQQFGAR	124258	1759.81	0.000154809	1	3	UWPROFL0597_ML019_IMAC_unt_10_1.mzML
unt	10	1	YLR196W	ATLEEAEGES[+79.966331]GVEDDAATGSSNK	ATLEEAEGESGVEDDAATGSSNK	593466	1954.63	1.19e-08	1	3	UWPROFL0597_ML019_IMAC_unt_10_1.mzML
unt	10	1	YDR293C	ATS[+79.966331]NLSPPSFK	ATSNLSPPSFK	102948	2480.12	0.027759	0	2	UWPROFL0597_ML019_IMAC_unt_10_1.mzML
unt	10	1	YDR293C	ATSNLS[+79.966331]PPS[+79.966331]FKFPPNSHGDNDDEFIATSSTHR	ATSNLSPPSFKFPPNSHGDNDDEFIATSSTHR	87101.2	3284.41	0.650012	0	4	UWPROFL0597_ML019_IMAC_unt_10_1.mzML
unt	10	1	YDR293C	ATSNLSPPSFKFPPNS[+79.966331]HGDNDDEFIATSSTHR	ATSNLSPPSFKFPPNSHGDNDDEFIATSSTHR	192724	2937.93	0.000614686	1	4	UWPROFL0597_ML019_IMAC_unt_10_1.mzML
unt	10	1	YPL085W	ATSS[+79.966331]VAPPR	ATSSVAPPR	14853.8	1216.08	0.408812	0	2	UWPROFL0597_ML019_IMAC_unt_10_1.mzML
unt	10	1	YPR072W	ATT[+79.966331]PIAPGVESASQSIS[+79.966331]STPTPVSTDTPLHTVK	ATTPIAPGVESASQSISSTPTPVSTDTPLHTVK	0	3142.94	1	0	4	UWPROFL0597_ML019_IMAC_unt_10_1.mzML
unt	10	1	YJL053W	ATTNDIAGGNYAADNAS[+79.966331]DNTQTK	ATTNDIAGGNYAADNASDNTQTK	137054	1752.03	0.00217103	1	3	UWPROFL0597_ML019_IMAC_unt_10_1.mzML
unt	10	1	YOR145C	ATVTPVS[+79.966331]GQDGGSSR	ATVTPVSGQDGGSSR	26286.9	1347.44	0.103793	0	2	UWPROFL0597_ML019_IMAC_unt_10_1.mzML
unt	10	1	YER120W	AVADVWS[+79.966331]DLEAEFKQQAISK	AVADVWSDLEAEFKQQAISK	26833.9	4071.84	0.000788811	1	3	UWPROFL0597_ML019_IMAC_unt_10_1.mzML
unt	10	1	YDL185W	AVALGS[+79.966331]PDR	AVALGSPDR	38187.2	1629.97	6.55e-08	1	2	UWPROFL0597_ML019_IMAC_unt_10_1.mzML
unt	10	1	YDR119W	AVDIDT[+79.966331]IDAQPLHEGPKIDDSPQDEVNS[+79.966331]IK	AVDIDTIDAQPLHEGPKIDDSPQDEVNSIK	173734	3141.37	0.00103108	1	3	UWPROFL0597_ML019_IMAC_unt_10_1.mzML
unt	10	1	YDR119W	AVDIDTIDAQPLHEGPKIDDS[+79.966331]PQDEVNS[+79.966331]IK	AVDIDTIDAQPLHEGPKIDDSPQDEVNSIK	152309	3136.45	3.08e-06	1	3	UWPROFL0597_ML019_IMAC_unt_10_1.mzML
unt	10	1	YBR086C	AVDNDT[+79.966331]AGS[+79.966331]AGKKPLATESTEK	AVDNDTAGSAGKKPLATESTEK	200902	1323.65	5.98e-08	1	3	UWPROFL0597_ML019_IMAC_unt_10_1.mzML
unt	10	1	YBR086C	AVDNDT[+79.966331]AGS[+79.966331]AGKKPLATESTEKR	AVDNDTAGSAGKKPLATESTEKR	165265	1214.68	1.69e-10	1	3	UWPROFL0597_ML019_IMAC_unt_10_1.mzML
unt	10	1	YBR086C	AVDNDTAGS[+79.966331]AGKKPLAT[+79.966331]ESTEK	AVDNDTAGSAGKKPLATESTEK	97543	1331.65	0.0134974	1	3	UWPROFL0597_ML019_IMAC_unt_10_1.mzML
unt	10	1	YBR086C	AVDNDTAGS[+79.966331]AGKKPLATESTEK	AVDNDTAGSAGKKPLATESTEK	114644	1238.38	0.23321	0	3	UWPROFL0597_ML019_IMAC_unt_10_1.mzML
unt	10	1	YDR507C	AVFNTGNVSGT[+79.966331]SIVGST[+79.966331]TPDALPYGIER	AVFNTGNVSGTSIVGSTTPDALPYGIER	164506	4020.13	0.567369	0	3	UWPROFL0597_ML019_IMAC_unt_10_1.mzML
unt	10	1	YLL024C	AVGIDLGTT[+79.966331]YSCVAHFSNDRVDIIANDQGNR	AVGIDLGTTYSCVAHFSNDRVDIIANDQGNR	16273.3	3611.72	0.239285	0	3	UWPROFL0597_ML019_IMAC_unt_10_1.mzML
unt	10	1	YER008C	AVITNRPGS[+79.966331]VSPIKSPT[+79.966331]SNFTTNTTQSVGSVPFSAPTER	AVITNRPGSVSPIKSPTSNFTTNTTQSVGSVPFSAPTER	73563.9	3248.24	0.0947043	0	4	UWPROFL0597_ML019_IMAC_unt_10_1.mzML
unt	10	1	YGL190C	AVLS[+79.966331]LQS[+79.966331]LKLPQLSQHDK	AVLSLQSLKLPQLSQHDK	35925.7	3820.45	7.41e-06	1	3	UWPROFL0597_ML019_IMAC_unt_10_1.mzML
unt	10	1	YGR196C	AVNEDLDNLIEQIS[+79.966331]REM[+15.994915]T[+79.966331]PEIR	AVNEDLDNLIEQISREMTPEIR	0	3845.9	1	1	3	UWPROFL0597_ML019_IMAC_unt_10_1.mzML
unt	10	1	YPR174C	AVNPLVT[+79.966331]SS[+79.966331]PIHMS[+79.966331]PLQSR	AVNPLVTSSPIHMSPLQSR	27632.8	3714.22	0.0886844	0	3	UWPROFL0597_ML019_IMAC_unt_10_1.mzML
unt	10	1	YPR174C	AVNPLVTS[+79.966331]S[+79.966331]PIHMS[+79.966331]PLQSR	AVNPLVTSSPIHMSPLQSR	0	3710.51	1	0	2	UWPROFL0597_ML019_IMAC_unt_10_1.mzML
unt	10	1	YPR174C	AVNPLVTS[+79.966331]SPIHM[+15.994915]S[+79.966331]PLQSR	AVNPLVTSSPIHMSPLQSR	166564	3044.47	0.445031	0	3	UWPROFL0597_ML019_IMAC_unt_10_1.mzML
unt	10	1	YER132C	AVPTVFAGGPRDS[+79.966331]HNS[+79.966331]IGS[+79.966331]IAFPSNSGVQNIR	AVPTVFAGGPRDSHNSIGSIAFPSNSGVQNIR	15724.1	3766.47	0.00407768	1	4	UWPROFL0597_ML019_IMAC_unt_10_1.mzML
unt	10	1	YER132C	AVPTVFAGGPRDS[+79.966331]HNSIGS[+79.966331]IAFPSNSGVQNIR	AVPTVFAGGPRDSHNSIGSIAFPSNSGVQNIR	12601.4	3623.18	0.295678	0	4	UWPROFL0597_ML019_IMAC_unt_10_1.mzML
unt	10	1	YDL082W;YMR142C	AVQDNGES[+79.966331]AFR	AVQDNGESAFR	46306.2	1693.43	1.1e-10	1	2	UWPROFL0597_ML019_IMAC_unt_10_1.mzML
unt	10	1	YLR413W	AVQES[+79.966331]DS[+79.966331]T[+79.966331]TSRIIEEHESPIDAEK	AVQESDSTTSRIIEEHESPIDAEK	28027.9	2553.81	0.276966	0	4	UWPROFL0597_ML019_IMAC_unt_10_1.mzML
unt	10	1	YLR413W	AVQESDS[+79.966331]T[+79.966331]TS[+79.966331]RIIEEHESPIDAEKNFAR	AVQESDSTTSRIIEEHESPIDAEKNFAR	46253.7	2829.85	0.295204	0	3	UWPROFL0597_ML019_IMAC_unt_10_1.mzML
unt	10	1	YLR413W	AVQESDS[+79.966331]T[+79.966331]TSRIIEEHESPIDAEK	AVQESDSTTSRIIEEHESPIDAEK	45795.9	2577.95	0.278815	0	4	UWPROFL0597_ML019_IMAC_unt_10_1.mzML
unt	10	1	YLR413W	AVQESDSTT[+79.966331]S[+79.966331]RIIEEHES[+79.966331]PIDAEK	AVQESDSTTSRIIEEHESPIDAEK	0	2726.31	1	0	3	UWPROFL0597_ML019_IMAC_unt_10_1.mzML
unt	10	1	YLR413W	AVQESDSTT[+79.966331]S[+79.966331]RIIEEHES[+79.966331]PIDAEKNFAR	AVQESDSTTSRIIEEHESPIDAEKNFAR	0	2824.18	1	0	4	UWPROFL0597_ML019_IMAC_unt_10_1.mzML
unt	10	1	YLR413W	AVQESDSTT[+79.966331]S[+79.966331]RIIEEHESPIDAEK	AVQESDSTTSRIIEEHESPIDAEK	8977.99	2566.59	0.659867	0	3	UWPROFL0597_ML019_IMAC_unt_10_1.mzML
unt	10	1	YBL005W-B;YDR210C-D;YJR027W;YGR038C-B;YJR029W;YML045W;YML039W;YBR012W-B;YDR098C-B;YER138C;YPL257W-B;YNL054W-B;YPR158W-B;YER160C;YHR214C-B;YNL284C-B;YMR050C;YLR157C-B;YOR142W-B;YDR261C-D;YDR365W-B;YPR137C-B;YOL103W-B;YDR316W-B;YLR035C-A;YGR161C-D;YMR045C;YAR009C;YGR027W-B;YBL005W-B;YDR210C-D;YJR027W;YGR038C-B;YJR029W;YML045W;YML039W;YBR012W-B;YDR098C-B;YER138C;YPL257W-B;YNL054W-B;YPR158W-B;YER160C…	AVS[+79.966331]PTDST[+79.966331]PPSTHTEDSKR	AVSPTDSTPPSTHTEDSKR	0	1121.36	1	0	3	UWPROFL0597_ML019_IMAC_unt_10_1.mzML
unt	10	1	YBL005W-B;YLR227W-B;YDR210C-D;YJR027W;YGR038C-B;YJR029W;YML045W;YPR158C-D;YML039W;YBR012W-B;YDR098C-B;YER138C;YPL257W-B;YNL054W-B;YPR158W-B;YER160C;YHR214C-B;YNL284C-B;YMR050C;YLR157C-B;YOR142W-B;YDR261C-D;YDR365W-B;YPR137C-B;YOL103W-B;YDR316W-B;YLR035C-A;YGR161C-D;YMR045C;YAR009C;YGR027W-B;YBL005W-B;YLR227W-B;YDR210C-D;YJR027W;YGR038C-B;YJR029W;YML045W;YPR158C-D;YML039W;YBR012W-B;YDR098C-B;YER13…	AVS[+79.966331]PTDSTPPSTHTEDSK	AVSPTDSTPPSTHTEDSK	23587.2	1225.83	0.061545	0	2	UWPROFL0597_ML019_IMAC_unt_10_1.mzML
unt	10	1	YPR159W	AVS[+79.966331]TANDNS[+79.966331]FLQPPHR	AVSTANDNSFLQPPHR	16806.2	2480.18	0.389215	0	3	UWPROFL0597_ML019_IMAC_unt_10_1.mzML
unt	10	1	YNR016C	AVS[+79.966331]VSDLSYVANSQSSPLR	AVSVSDLSYVANSQSSPLR	510100	3466.96	0.00395904	1	3	UWPROFL0597_ML019_IMAC_unt_10_1.mzML
unt	10	1	YBL005W-B;YDR210C-D;YJR027W;YGR038C-B;YJR029W;YML045W;YML039W;YBR012W-B;YDR098C-B;YER138C;YPL257W-B;YNL054W-B;YPR158W-B;YER160C;YHR214C-B;YNL284C-B;YMR050C;YLR157C-B;YOR142W-B;YDR261C-D;YDR365W-B;YPR137C-B;YOL103W-B;YDR316W-B;YLR035C-A;YGR161C-D;YMR045C;YAR009C;YGR027W-B;YBL005W-B;YDR210C-D;YJR027W;YGR038C-B;YJR029W;YML045W;YML039W;YBR012W-B;YDR098C-B;YER138C;YPL257W-B;YNL054W-B;YPR158W-B;YER160C…	AVSPT[+79.966331]DSTPPSTHTEDSKR	AVSPTDSTPPSTHTEDSKR	370169	1131.86	0.0110647	1	3	UWPROFL0597_ML019_IMAC_unt_10_1.mzML
unt	10	1	YBL005W-B;YLR227W-B;YDR210C-D;YJR027W;YGR038C-B;YJR029W;YML045W;YPR158C-D;YML039W;YBR012W-B;YDR098C-B;YER138C;YPL257W-B;YNL054W-B;YPR158W-B;YER160C;YHR214C-B;YNL284C-B;YMR050C;YLR157C-B;YOR142W-B;YDR261C-D;YDR365W-B;YPR137C-B;YOL103W-B;YDR316W-B;YLR035C-A;YGR161C-D;YMR045C;YAR009C;YGR027W-B;YBL005W-B;YLR227W-B;YDR210C-D;YJR027W;YGR038C-B;YJR029W;YML045W;YPR158C-D;YML039W;YBR012W-B;YDR098C-B;YER13…	AVSPTDS[+79.966331]TPPSTHTEDSK	AVSPTDSTPPSTHTEDSK	89102.6	1227.28	0.351337	0	3	UWPROFL0597_ML019_IMAC_unt_10_1.mzML
unt	10	1	YBL005W-B;YDR210C-D;YJR027W;YGR038C-B;YJR029W;YML045W;YML039W;YBR012W-B;YDR098C-B;YER138C;YPL257W-B;YNL054W-B;YPR158W-B;YER160C;YHR214C-B;YNL284C-B;YMR050C;YLR157C-B;YOR142W-B;YDR261C-D;YDR365W-B;YPR137C-B;YOL103W-B;YDR316W-B;YLR035C-A;YGR161C-D;YMR045C;YAR009C;YGR027W-B;YBL005W-B;YDR210C-D;YJR027W;YGR038C-B;YJR029W;YML045W;YML039W;YBR012W-B;YDR098C-B;YER138C;YPL257W-B;YNL054W-B;YPR158W-B;YER160C…	AVSPTDS[+79.966331]TPPSTHTEDSKR	AVSPTDSTPPSTHTEDSKR	449202	1129.22	0.0215819	1	3	UWPROFL0597_ML019_IMAC_unt_10_1.mzML
unt	10	1	YJR007W	AVTATEDAELQALLES[+79.966331]KELDNRSDS[+79.966331]EDDEDES[+79.966331]DDE	AVTATEDAELQALLESKELDNRSDSEDDEDESDDE	211655	4057.73	0.288509	0	4	UWPROFL0597_ML019_IMAC_unt_10_1.mzML
unt	10	1	YLR310C	AVTSNEVT[+79.966331]AS[+79.966331]SSKNSSISR	AVTSNEVTASSSKNSSISR	20701.8	1447.65	0.431542	0	3	UWPROFL0597_ML019_IMAC_unt_10_1.mzML
unt	10	1	YGL092W	AYEPDLS[+79.966331]DADFEGIEAS[+79.966331]PK	AYEPDLSDADFEGIEASPK	219714	3540.21	0.000303036	1	2	UWPROFL0597_ML019_IMAC_unt_10_1.mzML
unt	10	1	YGL092W	AYEPDLS[+79.966331]DADFEGIEASPK	AYEPDLSDADFEGIEASPK	32771.9	3415.61	0.0753108	0	3	UWPROFL0597_ML019_IMAC_unt_10_1.mzML
unt	10	1	YHR098C	AYHNFSS[+79.966331]GTVPTLGNSPYTTPQLNQQDGFQQPQAFTPK	AYHNFSSGTVPTLGNSPYTTPQLNQQDGFQQPQAFTPK	0	3453.48	1	0	4	UWPROFL0597_ML019_IMAC_unt_10_1.mzML
unt	10	1	YHR098C	AYHNFSSGTVPTLGNSPYT[+79.966331]T[+79.966331]PQLNQQDGFQQPQAFT[+79.966331]PK	AYHNFSSGTVPTLGNSPYTTPQLNQQDGFQQPQAFTPK	207938	3668.31	0.397486	0	4	UWPROFL0597_ML019_IMAC_unt_10_1.mzML
unt	10	1	YEL017W	AYIKEDDDEKPQS[+79.966331]GDETSATKPLSSR	AYIKEDDDEKPQSGDETSATKPLSSR	73666.5	1605.48	5.83e-05	1	3	UWPROFL0597_ML019_IMAC_unt_10_1.mzML
unt	10	1	YEL017W	AYIKEDDDEKPQSGDET[+79.966331]S[+79.966331]ATKPLSSR	AYIKEDDDEKPQSGDETSATKPLSSR	25416.7	1673.84	0.00478586	1	4	UWPROFL0597_ML019_IMAC_unt_10_1.mzML
unt	10	1	YDR365C	AYLAS[+79.966331]DS[+79.966331]DES[+79.966331]DGQVDEEAK	AYLASDSDESDGQVDEEAK	246738	2140.08	0.000156686	1	2	UWPROFL0597_ML019_IMAC_unt_10_1.mzML
unt	10	1	YDR365C	AYLAS[+79.966331]DS[+79.966331]DES[+79.966331]DGQVDEEAKNK	AYLASDSDESDGQVDEEAKNK	301596	1908.47	0.00194241	1	3	UWPROFL0597_ML019_IMAC_unt_10_1.mzML
unt	10	1	YDR365C	AYLAS[+79.966331]DS[+79.966331]DES[+79.966331]DGQVDEEAKNKLK	AYLASDSDESDGQVDEEAKNKLK	304756	2228.12	0.000371354	1	3	UWPROFL0597_ML019_IMAC_unt_10_1.mzML
unt	10	1	YMR031C	AYS[+79.966331]MTMETTSLSSQTNSR	AYSMTMETTSLSSQTNSR	43615.8	2647.95	0.669609	0	3	UWPROFL0597_ML019_IMAC_unt_10_1.mzML
unt	10	1	YPL150W	AYSHS[+79.966331]IAGS[+79.966331]PR	AYSHSIAGSPR	30123.7	1283.18	0.236183	0	2	UWPROFL0597_ML019_IMAC_unt_10_1.mzML
unt	10	1	YBR160W	AYT[+79.966331]HEIVTLWYR	AYTHEIVTLWYR	40188.2	3760.35	0.572708	0	3	UWPROFL0597_ML019_IMAC_unt_10_1.mzML
unt	10	1	YKL185W	AYT[+79.966331]PS[+79.966331]PRSPNYHR	AYTPSPRSPNYHR	33770.2	1357.35	0.397877	0	3	UWPROFL0597_ML019_IMAC_unt_10_1.mzML
unt	10	1	YBR233W	DADSHS[+79.966331]DNDHDS[+79.966331]PDNVPSDVHLR	DADSHSDNDHDSPDNVPSDVHLR	48972.8	1949.93	0.126533	0	3	UWPROFL0597_ML019_IMAC_unt_10_1.mzML
unt	10	1	YBR233W	DADSHS[+79.966331]DNDHDSPDNVPSDVHLR	DADSHSDNDHDSPDNVPSDVHLR	27227.2	1890.53	0.0648872	0	4	UWPROFL0597_ML019_IMAC_unt_10_1.mzML
unt	10	1	YNL330C	DAEDLGDVEEDS[+79.966331]AEAKDTK	DAEDLGDVEEDSAEAKDTK	17775.2	1855.11	0.00440498	1	2	UWPROFL0597_ML019_IMAC_unt_10_1.mzML
unt	10	1	YKL021C	DAETADIGDQSEVES[+79.966331]DT[+79.966331]EELKK	DAETADIGDQSEVESDTEELKK	782024	2388.79	0.00168721	1	3	UWPROFL0597_ML019_IMAC_unt_10_1.mzML
unt	10	1	YKL021C	DAETADIGDQSEVES[+79.966331]DTEELKK	DAETADIGDQSEVESDTEELKK	155354	2235.37	0.00850306	1	3	UWPROFL0597_ML019_IMAC_unt_10_1.mzML
unt	10	1	YKL021C	DAETADIGDQSEVESDT[+79.966331]EELKK	DAETADIGDQSEVESDTEELKK	84846	2227.84	0.0180641	1	3	UWPROFL0597_ML019_IMAC_unt_10_1.mzML
unt	10	1	YGR240C	DAFLEAT[+79.966331]S[+79.966331]EDEIISR	DAFLEATSEDEIISR	58716.7	3623.4	0.00409148	1	2	UWPROFL0597_ML019_IMAC_unt_10_1.mzML
unt	10	1	YGR240C	DAFLEATS[+79.966331]EDEIIS[+79.966331]RASSDAS[+79.966331]DLLR	DAFLEATSEDEIISRASSDASDLLR	84205.4	4288.54	0.71718	0	3	UWPROFL0597_ML019_IMAC_unt_10_1.mzML
unt	10	1	YGR240C	DAFLEATS[+79.966331]EDEIISR	DAFLEATSEDEIISR	58894.6	3401.46	0.339472	0	2	UWPROFL0597_ML019_IMAC_unt_10_1.mzML
unt	10	1	YGR240C	DAFLEATSEDEIIS[+79.966331]RASS[+79.966331]DASDLLR	DAFLEATSEDEIISRASSDASDLLR	118371	3982.62	0.650901	0	3	UWPROFL0597_ML019_IMAC_unt_10_1.mzML
unt	10	1	YDL229W;YNL209W	DAGAIS[+79.966331]GLNVLR	DAGAISGLNVLR	24984.3	3452.01	1.96e-07	1	2	UWPROFL0597_ML019_IMAC_unt_10_1.mzML
unt	10	1	YKR100C	DALEDVFAT[+79.966331]PKS[+79.966331]AAQS[+79.966331]QLPNTFDKDNEGMDADHSVK	DALEDVFATPKSAAQSQLPNTFDKDNEGMDADHSVK	75368.1	3414.2	0.132807	0	4	UWPROFL0597_ML019_IMAC_unt_10_1.mzML
unt	10	1	YOR204W	DAM[+15.994915]MS[+79.966331]APGS[+79.966331]R	DAMMSAPGSR	34721.8	1368.16	1.2e-05	1	2	UWPROFL0597_ML019_IMAC_unt_10_1.mzML
unt	10	1	YOR204W	DAM[+15.994915]MSAPGS[+79.966331]R	DAMMSAPGSR	46908.7	1282.88	0.00670902	1	2	UWPROFL0597_ML019_IMAC_unt_10_1.mzML
unt	10	1	YOR204W	DAM[+15.994915]MSAPGS[+79.966331]RS[+79.966331]NSR	DAMMSAPGSRSNSR	0	1245.65	1	0	3	UWPROFL0597_ML019_IMAC_unt_10_1.mzML
unt	10	1	YOR204W	DAM[+15.994915]MSAPGS[+79.966331]RS[+79.966331]NSRR	DAMMSAPGSRSNSRR	0	1102.33	1	0	3	UWPROFL0597_ML019_IMAC_unt_10_1.mzML
unt	10	1	YOR204W	DAMMS[+79.966331]APGS[+79.966331]R	DAMMSAPGSR	30991.5	1732.71	1.76e-05	1	2	UWPROFL0597_ML019_IMAC_unt_10_1.mzML
unt	10	1	YOR204W	DAMMSAPGS[+79.966331]R	DAMMSAPGSR	47926.8	1648.6	0.00216227	1	2	UWPROFL0597_ML019_IMAC_unt_10_1.mzML
unt	10	1	YOR204W	DAMMSAPGS[+79.966331]RS[+79.966331]NSR	DAMMSAPGSRSNSR	14912.9	1509.69	0.325805	0	2	UWPROFL0597_ML019_IMAC_unt_10_1.mzML
unt	10	1	YOR204W	DAMMSAPGSRS[+79.966331]NSR	DAMMSAPGSRSNSR	52609.7	1383.82	0.367059	0	3	UWPROFL0597_ML019_IMAC_unt_10_1.mzML
unt	10	1	YBR086C	DANIKPVVNAAVNDNQS[+79.966331]KVS[+79.966331]VAT[+79.966331]EQTK	DANIKPVVNAAVNDNQSKVSVATEQTK	92513.6	2440.93	0.00196796	1	4	UWPROFL0597_ML019_IMAC_unt_10_1.mzML
unt	10	1	YBR086C	DANIKPVVNAAVNDNQS[+79.966331]KVS[+79.966331]VAT[+79.966331]EQTKK	DANIKPVVNAAVNDNQSKVSVATEQTKK	78814.9	2265.52	0.0146553	1	4	UWPROFL0597_ML019_IMAC_unt_10_1.mzML
unt	10	1	YBR086C	DANIKPVVNAAVNDNQS[+79.966331]KVS[+79.966331]VATEQTK	DANIKPVVNAAVNDNQSKVSVATEQTK	183828	2409.12	0.00414427	1	3	UWPROFL0597_ML019_IMAC_unt_10_1.mzML
unt	10	1	YBR086C	DANIKPVVNAAVNDNQSKVS[+79.966331]VAT[+79.966331]EQTK	DANIKPVVNAAVNDNQSKVSVATEQTK	120233	2358.36	0.0997782	0	4	UWPROFL0597_ML019_IMAC_unt_10_1.mzML
unt	10	1	YBR086C	DANIKPVVNAAVNDNQSKVSVAT[+79.966331]EQT[+79.966331]KK	DANIKPVVNAAVNDNQSKVSVATEQTKK	92405.4	2189.62	0.575546	0	4	UWPROFL0597_ML019_IMAC_unt_10_1.mzML
unt	10	1	YNL309W	DAPQDSDNTAGADLLMYLAT[+79.966331]SPYNKSS[+79.966331]HHGT[+79.966331]PMAVR	DAPQDSDNTAGADLLMYLATSPYNKSSHHGTPMAVR	0	4077.63	1	0	4	UWPROFL0597_ML019_IMAC_unt_10_1.mzML
unt	10	1	YCR042C	DAQDNDEEEEEGES[+79.966331]DEEEEEGEEERR	DAQDNDEEEEEGESDEEEEEGEEERR	18600.2	1401.63	6.1e-10	1	3	UWPROFL0597_ML019_IMAC_unt_10_1.mzML
unt	10	1	YBL085W	DAS[+79.966331]LSEMKK	DASLSEMKK	26325.9	1362.63	0.103891	0	2	UWPROFL0597_ML019_IMAC_unt_10_1.mzML
unt	10	1	YNL059C	DAS[+79.966331]LT[+79.966331]PLKAVVIDDPPLR	DASLTPLKAVVIDDPPLR	37543.1	4131.89	2.23e-14	1	3	UWPROFL0597_ML019_IMAC_unt_10_1.mzML
unt	10	1	YIR006C	DASASS[+79.966331]TSTFDAR	DASASSTSTFDAR	82612.9	1578.14	0.290856	0	2	UWPROFL0597_ML019_IMAC_unt_10_1.mzML
unt	10	1	YLR399C	DASS[+79.966331]LS[+79.966331]PTSAGSR	DASSLSPTSAGSR	287865	1434.45	0.0633584	0	2	UWPROFL0597_ML019_IMAC_unt_10_1.mzML
unt	10	1	YLR399C	DASS[+79.966331]LS[+79.966331]PTSAGSRK	DASSLSPTSAGSRK	43810.7	1286.23	0.214529	0	2	UWPROFL0597_ML019_IMAC_unt_10_1.mzML
unt	10	1	YLR399C	DASSLS[+79.966331]PTSAGSR	DASSLSPTSAGSR	367355	1418.47	0.0292352	0	2	UWPROFL0597_ML019_IMAC_unt_10_1.mzML
unt	10	1	YLR399C	DASSLS[+79.966331]PTSAGSRK	DASSLSPTSAGSRK	44345.1	1232.88	0.00866895	1	2	UWPROFL0597_ML019_IMAC_unt_10_1.mzML
unt	10	1	YLR330W	DATESVAVEPS[+79.966331]NEDVKPEEKGSEAEDDINNVSK	DATESVAVEPSNEDVKPEEKGSEAEDDINNVSK	116840	2210.27	0.00726466	1	4	UWPROFL0597_ML019_IMAC_unt_10_1.mzML
unt	10	1	YLR344W;YGR034W	DDEVLVVRGS[+79.966331]K	DDEVLVVRGSK	46977.6	2000.55	1.6e-14	1	2	UWPROFL0597_ML019_IMAC_unt_10_1.mzML
unt	10	1	YOL145C	DDS[+79.966331]DLS[+79.966331]DKDNEYDEEKPR	DDSDLSDKDNEYDEEKPR	34794.5	1493.48	0.00054957	1	3	UWPROFL0597_ML019_IMAC_unt_10_1.mzML
unt	10	1	YPL265W	DDS[+79.966331]FAVPDGK	DDSFAVPDGK	29917.3	2196.43	6.65e-10	1	2	UWPROFL0597_ML019_IMAC_unt_10_1.mzML
unt	10	1	YPL265W	DDS[+79.966331]FAVPDGKDENTR	DDSFAVPDGKDENTR	128193	1964.16	3.12e-13	1	3	UWPROFL0597_ML019_IMAC_unt_10_1.mzML
unt	10	1	YGL139W	DDS[+79.966331]INS[+79.966331]LGNNKQPLR	DDSINSLGNNKQPLR	82965.8	2125.16	3.17e-21	1	3	UWPROFL0597_ML019_IMAC_unt_10_1.mzML
unt	10	1	YOL070C	DDT[+79.966331]LKAIHDR	DDTLKAIHDR	29028.4	1426.27	2.78e-06	1	2	UWPROFL0597_ML019_IMAC_unt_10_1.mzML
unt	10	1	YHR082C	DEFNTRDFFT[+79.966331]PPS[+79.966331]VQHR	DEFNTRDFFTPPSVQHR	220270	3184	7.78e-05	1	3	UWPROFL0597_ML019_IMAC_unt_10_1.mzML
unt	10	1	YER026C	DENDGYAS[+79.966331]DEVGGTLSR	DENDGYASDEVGGTLSR	97600.7	2195.13	0.172519	0	2	UWPROFL0597_ML019_IMAC_unt_10_1.mzML
unt	10	1	YLR335W	DES[+79.966331]DS[+79.966331]ENDIEIKGPEFK	DESDSENDIEIKGPEFK	105776	2802.14	2.89e-15	1	3	UWPROFL0597_ML019_IMAC_unt_10_1.mzML
unt	10	1	YHR082C	DFFT[+79.966331]PPS[+79.966331]VQHR	DFFTPPSVQHR	214870	3065.5	1.71e-14	1	3	UWPROFL0597_ML019_IMAC_unt_10_1.mzML
unt	10	1	YDL131W	DFHAELST[+79.966331]PLLKPVNK	DFHAELSTPLLKPVNK	48143.9	2968.58	0.53357	0	3	UWPROFL0597_ML019_IMAC_unt_10_1.mzML
unt	10	1	YDR443C	DFS[+79.966331]PNFTGIDK	DFSPNFTGIDK	25836.2	3200.71	0.0145283	0	2	UWPROFL0597_ML019_IMAC_unt_10_1.mzML
unt	10	1	YBR069C	DFTITEKQDEVS[+79.966331]GQT[+79.966331]AEPR	DFTITEKQDEVSGQTAEPR	152320	2351.02	0.0034838	1	3	UWPROFL0597_ML019_IMAC_unt_10_1.mzML
unt	10	1	YPR159W	DGESLSSSVHYQPQGSDS[+79.966331]S[+79.966331]LLHDNSR	DGESLSSSVHYQPQGSDSSLLHDNSR	73121.4	2520.34	0.648759	0	3	UWPROFL0597_ML019_IMAC_unt_10_1.mzML
unt	10	1	YPL180W	DGETS[+79.966331]PSS[+79.966331]IET[+79.966331]KLNATSVINEEGQSK	DGETSPSSIETKLNATSVINEEGQSK	92021	3311.48	0.684199	0	3	UWPROFL0597_ML019_IMAC_unt_10_1.mzML
unt	10	1	YML010W	DGGAS[+79.966331]AWGNQDDGNR	DGGASAWGNQDDGNR	135566	1673.07	8.47e-18	1	2	UWPROFL0597_ML019_IMAC_unt_10_1.mzML
unt	10	1	YML010W	DGGASAWGNQDDGNRS[+79.966331]AWNNQGNK	DGGASAWGNQDDGNRSAWNNQGNK	86363	1991.03	0.000463775	1	3	UWPROFL0597_ML019_IMAC_unt_10_1.mzML
unt	10	1	YMR142C	DGKAPEAEQVLS[+79.966331]AAATFPIAQPATDVEAR	DGKAPEAEQVLSAAATFPIAQPATDVEAR	33949.2	3913.15	0.0831261	0	3	UWPROFL0597_ML019_IMAC_unt_10_1.mzML
unt	10	1	YMR142C	DGKAPEAEQVLSAAATFPIAQPAT[+79.966331]DVEAR	DGKAPEAEQVLSAAATFPIAQPATDVEAR	53002	3922.25	0.00132278	1	4	UWPROFL0597_ML019_IMAC_unt_10_1.mzML
unt	10	1	YNL085W	DGKKS[+79.966331]NLSS[+79.966331]PSSASSSASPATTVTK	DGKKSNLSSPSSASSSASPATTVTK	363146	1536.18	0.0361513	0	3	UWPROFL0597_ML019_IMAC_unt_10_1.mzML
unt	10	1	YPL049C	DGNLAS[+79.966331]S[+79.966331]NSAHFPPVANQNVK	DGNLASSNSAHFPPVANQNVK	92775.3	2653.05	0.355929	0	3	UWPROFL0597_ML019_IMAC_unt_10_1.mzML
unt	10	1	YGR197C	DGVS[+79.966331]YSNQR	DGVSYSNQR	71408.7	1229.59	0.195298	0	2	UWPROFL0597_ML019_IMAC_unt_10_1.mzML
unt	10	1	YKR067W	DGYDVSS[+79.966331]DAESSISR	DGYDVSSDAESSISR	101829	2156.83	0.0145467	1	2	UWPROFL0597_ML019_IMAC_unt_10_1.mzML
unt	10	1	YIL115C	DGYVSGSEIS[+79.966331]VR	DGYVSGSEISVR	36920.4	2410.56	0.0645022	0	2	UWPROFL0597_ML019_IMAC_unt_10_1.mzML
unt	10	1	YPL120W	DHDEEEQEAT[+79.966331]DEDENQQIQLNSK	DHDEEEQEATDEDENQQIQLNSK	36529.6	1786.63	3.12e-07	1	3	UWPROFL0597_ML019_IMAC_unt_10_1.mzML
unt	10	1	YIL115C	DHNDDPKDGYVSGS[+79.966331]EISVR	DHNDDPKDGYVSGSEISVR	42095.6	2027.64	0.310608	0	2	UWPROFL0597_ML019_IMAC_unt_10_1.mzML
unt	10	1	YDR379W	DHQVGDLESQQRS[+79.966331]PNSSSGGTTNIAQK	DHQVGDLESQQRSPNSSSGGTTNIAQK	125464	1618.55	0.0152031	1	3	UWPROFL0597_ML019_IMAC_unt_10_1.mzML
unt	10	1	YDR379W	DHQVGDLESQQRSPNSSSGGT[+79.966331]TNIAQKEISS[+79.966331]PK	DHQVGDLESQQRSPNSSSGGTTNIAQKEISSPK	0	2021.88	1	0	4	UWPROFL0597_ML019_IMAC_unt_10_1.mzML
unt	10	1	YPL155C	DHVGLKS[+79.966331]PR	DHVGLKSPR	27812.8	1123.38	1.2e-05	1	2	UWPROFL0597_ML019_IMAC_unt_10_1.mzML
unt	10	1	YPL180W	DIEGHS[+79.966331]LLENYAPNMILS[+79.966331]QSTGVER	DIEGHSLLENYAPNMILSQSTGVER	121171	4047.59	0.415623	0	3	UWPROFL0597_ML019_IMAC_unt_10_1.mzML
unt	10	1	YMR031C	DIHNIGKT[+79.966331]S[+79.966331]GGGSR	DIHNIGKTSGGGSR	15467.3	1219.78	0.0600106	0	2	UWPROFL0597_ML019_IMAC_unt_10_1.mzML
unt	10	1	YMR031C	DIHNIGKT[+79.966331]SGGGSR	DIHNIGKTSGGGSR	62078.7	1136.39	0.00479841	1	3	UWPROFL0597_ML019_IMAC_unt_10_1.mzML
unt	10	1	YER111C	DIKS[+79.966331]T[+79.966331]PS[+79.966331]KILENSPILYR	DIKSTPSKILENSPILYR	97486.5	3296.22	0.011064	1	3	UWPROFL0597_ML019_IMAC_unt_10_1.mzML
unt	10	1	YER111C	DIKST[+79.966331]PSKILENS[+79.966331]PILYR	DIKSTPSKILENSPILYR	134233	3145.01	0.0505717	0	3	UWPROFL0597_ML019_IMAC_unt_10_1.mzML
unt	10	1	YHR127W	DINS[+79.966331]S[+79.966331]PDWGNAHR	DINSSPDWGNAHR	37481	1972.76	5.8e-07	1	2	UWPROFL0597_ML019_IMAC_unt_10_1.mzML
unt	10	1	YNL068C	DINSS[+79.966331]PLKNQGGSTANAK	DINSSPLKNQGGSTANAK	0	1444.8	1	0	3	UWPROFL0597_ML019_IMAC_unt_10_1.mzML
unt	10	1	YOR175C	DISASS[+79.966331]PNLGGILK	DISASSPNLGGILK	88231.5	3484.33	0.0528285	0	2	UWPROFL0597_ML019_IMAC_unt_10_1.mzML
unt	10	1	YOR372C	DITTNATS[+79.966331]IGLENANNILQRTPLR	DITTNATSIGLENANNILQRTPLR	55888.9	3751.71	0.00414652	1	3	UWPROFL0597_ML019_IMAC_unt_10_1.mzML
unt	10	1	YDR150W	DIVAS[+79.966331]FMS[+79.966331]R	DIVASFMSR	24976.8	3402.87	0.000825927	1	2	UWPROFL0597_ML019_IMAC_unt_10_1.mzML
unt	10	1	YML065W	DKATQTAQIS[+79.966331]DAETR	DKATQTAQISDAETR	48519.7	1350.48	0.00746005	1	2	UWPROFL0597_ML019_IMAC_unt_10_1.mzML
unt	10	1	YBR059C	DKDS[+79.966331]NS[+79.966331]SITISTSTPSEM[+15.994915]RK	DKDSNSSITISTSTPSEMRK	0	1633.65	1	0	3	UWPROFL0597_ML019_IMAC_unt_10_1.mzML
unt	10	1	YBR059C	DKDSNSS[+79.966331]ITISTSTPSEMR	DKDSNSSITISTSTPSEMR	73410.2	2297.94	0.604374	0	3	UWPROFL0597_ML019_IMAC_unt_10_1.mzML
unt	10	1	YER114C	DKDVS[+79.966331]DTLS[+79.966331]PDFDSK	DKDVSDTLSPDFDSK	50724.7	2417.77	0.461407	0	3	UWPROFL0597_ML019_IMAC_unt_10_1.mzML
unt	10	1	YDR333C	DKGS[+79.966331]DDDDDDEEFDKIIQQFK	DKGSDDDDDDEEFDKIIQQFK	177447	3949.99	1.86e-42	1	3	UWPROFL0597_ML019_IMAC_unt_10_1.mzML
unt	10	1	YKR028W	DKKEDAEEGGDSEETTNDSDHDS[+79.966331]GDER	DKKEDAEEGGDSEETTNDSDHDSGDER	47236.1	1031.19	0.0387285	0	4	UWPROFL0597_ML019_IMAC_unt_10_1.mzML
unt	10	1	YML093W	DKKENANYQEEEDEGGYT[+79.966331]S[+79.966331]IDEEDLMPLSQVWDMDEK	DKKENANYQEEEDEGGYTSIDEEDLMPLSQVWDMDEK	89363.5	4183.91	0.71509	0	4	UWPROFL0597_ML019_IMAC_unt_10_1.mzML
unt	10	1	YCL024W	DKNPNQS[+79.966331]PIS[+79.966331]KSAEPTLVVK	DKNPNQSPISKSAEPTLVVK	52672.3	2363.45	0.0432195	0	3	UWPROFL0597_ML019_IMAC_unt_10_1.mzML
unt	10	1	YDR439W	DKPNNQTNDRGGNDPDS[+79.966331]PTSQR	DKPNNQTNDRGGNDPDSPTSQR	57428.9	1028.04	0.0136954	1	4	UWPROFL0597_ML019_IMAC_unt_10_1.mzML
unt	10	1	YDR439W	DKPNNQTNDRGGNDPDS[+79.966331]PTSQRR	DKPNNQTNDRGGNDPDSPTSQRR	60713.8	1018.32	0.0155766	1	3	UWPROFL0597_ML019_IMAC_unt_10_1.mzML
unt	10	1	YDR439W	DKPNNQTNDRGGNDPDSPTS[+79.966331]QRR	DKPNNQTNDRGGNDPDSPTSQRR	74597.1	1030.84	0.676338	0	4	UWPROFL0597_ML019_IMAC_unt_10_1.mzML
unt	10	1	YBR143C	DKS[+79.966331]FAIDK	DKSFAIDK	36505.2	1651.06	8.96e-09	1	2	UWPROFL0597_ML019_IMAC_unt_10_1.mzML
unt	10	1	YDR153C	DKS[+79.966331]KGNDAFSDLFSYSK	DKSKGNDAFSDLFSYSK	37710.7	3325.05	0.0023798	1	3	UWPROFL0597_ML019_IMAC_unt_10_1.mzML
unt	10	1	YDR113C	DLADSGKNEES[+79.966331]S[+79.966331]DDDEGNEDSESK	DLADSGKNEESSDDDEGNEDSESK	118510	1209.68	4.01e-05	1	3	UWPROFL0597_ML019_IMAC_unt_10_1.mzML
unt	10	1	YDR113C	DLADSGKNEES[+79.966331]S[+79.966331]DDDEGNEDSESKLGK	DLADSGKNEESSDDDEGNEDSESKLGK	211110	1507.79	2.78e-06	1	3	UWPROFL0597_ML019_IMAC_unt_10_1.mzML
unt	10	1	YNL155W	DLDTLYLVHNNADEKS[+79.966331]N	DLDTLYLVHNNADEKSN	41403	3239.71	5.03e-08	1	3	UWPROFL0597_ML019_IMAC_unt_10_1.mzML
unt	10	1	YBR007C	DLES[+79.966331]EGSS[+79.966331]PIR	DLESEGSSPIR	80915.2	1982.58	0.100197	0	2	UWPROFL0597_ML019_IMAC_unt_10_1.mzML
unt	10	1	YMR058W	DLHVDPEVLLNEVDENEERQVNEDRHS[+79.966331]TEK	DLHVDPEVLLNEVDENEERQVNEDRHSTEK	30989.8	3585.84	0.101624	0	5	UWPROFL0597_ML019_IMAC_unt_10_1.mzML
unt	10	1	YOL100W	DLPTS[+79.966331]KSPS[+79.966331]PKPR	DLPTSKSPSPKPR	45423.6	1330.66	0.0809899	0	3	UWPROFL0597_ML019_IMAC_unt_10_1.mzML
unt	10	1	YGL077C	DLRVEEEIKPLDDMDS[+79.966331]K	DLRVEEEIKPLDDMDSK	109600	2968.84	6.45e-18	1	3	UWPROFL0597_ML019_IMAC_unt_10_1.mzML
unt	10	1	YOR373W	DLS[+79.966331]GVLETNT[+79.966331]FKR	DLSGVLETNTFKR	68186.6	3094.81	0.300496	0	3	UWPROFL0597_ML019_IMAC_unt_10_1.mzML
unt	10	1	YPL221W	DLS[+79.966331]LSS[+79.966331]VANAQDVTK	DLSLSSVANAQDVTK	148432	3142.94	0.232026	0	2	UWPROFL0597_ML019_IMAC_unt_10_1.mzML
unt	10	1	YCR077C	DLS[+79.966331]PEEQR	DLSPEEQR	47002.6	1312.04	2.16e-09	1	2	UWPROFL0597_ML019_IMAC_unt_10_1.mzML
unt	10	1	YNR047W	DLSLKDTLNGS[+79.966331]PSR	DLSLKDTLNGSPSR	44780.5	2540.85	0.0966292	0	3	UWPROFL0597_ML019_IMAC_unt_10_1.mzML
unt	10	1	YNR047W	DLSLKDTLNGS[+79.966331]PSRGS[+79.966331]SK	DLSLKDTLNGSPSRGSSK	35848.2	2393.16	0.405762	0	3	UWPROFL0597_ML019_IMAC_unt_10_1.mzML
unt	10	1	YKL185W	DLSNNAWS[+79.966331]ITPPVT[+79.966331]PPMSPPTNR	DLSNNAWSITPPVTPPMSPPTNR	54106.3	3808.64	0.397486	0	3	UWPROFL0597_ML019_IMAC_unt_10_1.mzML
unt	10	1	YMR219W	DLT[+79.966331]FEKS[+79.966331]VNEK	DLTFEKSVNEK	78089.7	2174.27	3.54e-12	1	2	UWPROFL0597_ML019_IMAC_unt_10_1.mzML
unt	10	1	YLR355C	DLTHVEPPKDLDVILVAPKGS[+79.966331]GR	DLTHVEPPKDLDVILVAPKGSGR	87868.1	3454.47	2.33e-11	1	4	UWPROFL0597_ML019_IMAC_unt_10_1.mzML
unt	10	1	YFR014C	DLYLEQTESDSDFDEGSQANGS[+79.966331]VPPLK	DLYLEQTESDSDFDEGSQANGSVPPLK	107891	3416.58	0.0134076	1	3	UWPROFL0597_ML019_IMAC_unt_10_1.mzML
unt	10	1	YGL097W	DMDADDS[+79.966331]S[+79.966331]DDEDGDLNELESTPAK	DMDADDSSDDEDGDLNELESTPAK	192730	2875.05	3.3e-09	1	3	UWPROFL0597_ML019_IMAC_unt_10_1.mzML
unt	10	1	YGL097W	DMDADDS[+79.966331]S[+79.966331]DDEDGDLNELESTPAKIPR	DMDADDSSDDEDGDLNELESTPAKIPR	141984	3267.7	1.98e-13	1	3	UWPROFL0597_ML019_IMAC_unt_10_1.mzML
unt	10	1	YGL097W	DMDADDSSDDEDGDLNELES[+79.966331]T[+79.966331]PAKIPR	DMDADDSSDDEDGDLNELESTPAKIPR	129544	3277.47	0.00423433	1	3	UWPROFL0597_ML019_IMAC_unt_10_1.mzML
unt	10	1	YNL118C	DMPTES[+79.966331]NKS[+79.966331]INETVGLSSTTNTVK	DMPTESNKSINETVGLSSTTNTVK	80200	2641.41	0.340912	0	3	UWPROFL0597_ML019_IMAC_unt_10_1.mzML
unt	10	1	YER129W	DNAS[+79.966331]IASSSVDS[+79.966331]LNMLLER	DNASIASSSVDSLNMLLER	26591.5	4044.27	0.28292	0	3	UWPROFL0597_ML019_IMAC_unt_10_1.mzML
unt	10	1	YDR150W	DNDDT[+79.966331]S[+79.966331]VASS[+79.966331]IDLDHLSR	DNDDTSVASSIDLDHLSR	94224.3	2994.48	0.228169	0	2	UWPROFL0597_ML019_IMAC_unt_10_1.mzML
unt	10	1	YDR150W	DNDDTS[+79.966331]VAS[+79.966331]S[+79.966331]IDLDHLSR	DNDDTSVASSIDLDHLSR	193246	2990.88	0.367059	0	3	UWPROFL0597_ML019_IMAC_unt_10_1.mzML
unt	10	1	YNL233W	DNFLSLDYEAPS[+79.966331]PAFS[+79.966331]KHDTGEVLFPK	DNFLSLDYEAPSPAFSKHDTGEVLFPK	114533	4163.36	0.0163522	1	3	UWPROFL0597_ML019_IMAC_unt_10_1.mzML
unt	10	1	YNL233W	DNFLSLDYEAPS[+79.966331]PAFSKHDT[+79.966331]GEVLFPK	DNFLSLDYEAPSPAFSKHDTGEVLFPK	77196.3	4165.88	0.0166875	1	3	UWPROFL0597_ML019_IMAC_unt_10_1.mzML
unt	10	1	YNL233W	DNFLSLDYEAPSPAFS[+79.966331]KHDT[+79.966331]GEVLFPK	DNFLSLDYEAPSPAFSKHDTGEVLFPK	139426	4158.32	0.0105607	1	3	UWPROFL0597_ML019_IMAC_unt_10_1.mzML
unt	10	1	YML031W	DNGLLDES[+79.966331]PNRLR	DNGLLDESPNRLR	25217.6	2460.02	2.43e-11	1	3	UWPROFL0597_ML019_IMAC_unt_10_1.mzML
unt	10	1	YCR057C	DNKLPLSNENDS[+79.966331]S[+79.966331]DEEENEKELP	DNKLPLSNENDSSDEEENEKELP	339553	2913.84	5.53e-05	1	3	UWPROFL0597_ML019_IMAC_unt_10_1.mzML
unt	10	1	YIL047C	DNLNRS[+79.966331]SS[+79.966331]NVDMSTSLYAAGLAGR	DNLNRSSSNVDMSTSLYAAGLAGR	0	3318.52	1	0	3	UWPROFL0597_ML019_IMAC_unt_10_1.mzML
unt	10	1	YER177W	DNLT[+79.966331]LWTSDMSESGQAEDQQQQQQHQQQQPPAAAEGEAPK	DNLTLWTSDMSESGQAEDQQQQQQHQQQQPPAAAEGEAPK	166062	3011.63	0.192762	0	4	UWPROFL0597_ML019_IMAC_unt_10_1.mzML
unt	10	1	YER177W	DNLTLWTSDM[+15.994915]S[+79.966331]ESGQAEDQQQQQQHQQQQPPAAAEGEAPK	DNLTLWTSDMSESGQAEDQQQQQQHQQQQPPAAAEGEAPK	0	2856.34	1	0	4	UWPROFL0597_ML019_IMAC_unt_10_1.mzML
unt	10	1	YPL180W	DNNVPQHNFS[+79.966331]TSISS[+79.966331]LTNNLRR	DNNVPQHNFSTSISSLTNNLRR	88467.5	3230.7	0.415623	0	3	UWPROFL0597_ML019_IMAC_unt_10_1.mzML
unt	10	1	YPL180W	DNNVPQHNFSTSIS[+79.966331]SLTNNLR	DNNVPQHNFSTSISSLTNNLR	90746.8	3301.24	0.115025	0	3	UWPROFL0597_ML019_IMAC_unt_10_1.mzML
unt	10	1	YMR037C	DNRLS[+79.966331]LPNGANSNLFIDTNPNNLNEK	DNRLSLPNGANSNLFIDTNPNNLNEK	55632.7	3557.09	0.00355889	1	3	UWPROFL0597_ML019_IMAC_unt_10_1.mzML
unt	10	1	YMR037C	DNRLSLPNGANS[+79.966331]NLFIDTNPNNLNEK	DNRLSLPNGANSNLFIDTNPNNLNEK	37479.4	3566.94	0.000513254	1	3	UWPROFL0597_ML019_IMAC_unt_10_1.mzML
unt	10	1	YNL206C	DNS[+79.966331]FAS[+79.966331]INGQPEQELQYK	DNSFASINGQPEQELQYK	107942	2999.4	5.1e-07	1	2	UWPROFL0597_ML019_IMAC_unt_10_1.mzML
unt	10	1	YCR031C;YJL191W	DNS[+79.966331]QVFGVAR	DNSQVFGVAR	200607	2390.34	9.33e-19	1	2	UWPROFL0597_ML019_IMAC_unt_10_1.mzML
unt	10	1	YBL047C	DNTGNLSHIPGEWEATPATAS[+79.966331]TDVLS[+79.966331]NETTEVIEDGSTTK	DNTGNLSHIPGEWEATPATASTDVLSNETTEVIEDGSTTK	20177	3591.9	0.655923	0	4	UWPROFL0597_ML019_IMAC_unt_10_1.mzML
unt	10	1	YBL047C	DNTGNLSHIPGEWEATPATASTDVLS[+79.966331]NET[+79.966331]TEVIEDGSTTKR	DNTGNLSHIPGEWEATPATASTDVLSNETTEVIEDGSTTKR	527976	3419.37	0.116315	0	4	UWPROFL0597_ML019_IMAC_unt_10_1.mzML
unt	10	1	YBL047C	DNTGNLSHIPGEWEATPATASTDVLSNETTEVIEDGSTT[+79.966331]KR	DNTGNLSHIPGEWEATPATASTDVLSNETTEVIEDGSTTKR	52515.1	3567.34	0.247848	0	4	UWPROFL0597_ML019_IMAC_unt_10_1.mzML
unt	10	1	YJR060W	DQGLLS[+79.966331]QES[+79.966331]NDGNIDSALLSEGATLK	DQGLLSQESNDGNIDSALLSEGATLK	244776	4175.69	1.47e-06	1	3	UWPROFL0597_ML019_IMAC_unt_10_1.mzML
unt	10	1	YDR093W	DQLS[+79.966331]PVTTTNNLPR	DQLSPVTTTNNLPR	33037.9	2536.91	0.00168939	1	2	UWPROFL0597_ML019_IMAC_unt_10_1.mzML
unt	10	1	YFR024C-A	DREVDDLSNRFS[+79.966331]K	DREVDDLSNRFSK	41292.2	1863.65	0.00205521	1	3	UWPROFL0597_ML019_IMAC_unt_10_1.mzML
unt	10	1	YNL183C	DRFGS[+79.966331]LINDQGTAGLSSHGGSFAAQNR	DRFGSLINDQGTAGLSSHGGSFAAQNR	152767	2968.88	7.33e-06	1	3	UWPROFL0597_ML019_IMAC_unt_10_1.mzML
unt	10	1	YNL183C	DRFGSLINDQGT[+79.966331]AGLSSHGGSFAAQNR	DRFGSLINDQGTAGLSSHGGSFAAQNR	43677.7	2952.73	0.00123946	1	3	UWPROFL0597_ML019_IMAC_unt_10_1.mzML
unt	10	1	YNL183C	DRFGSLINDQGTAGLS[+79.966331]SHGGS[+79.966331]FAAQNR	DRFGSLINDQGTAGLSSHGGSFAAQNR	0	2930.15	1	0	4	UWPROFL0597_ML019_IMAC_unt_10_1.mzML
unt	10	1	YNL183C	DRFGSLINDQGTAGLSS[+79.966331]HGGS[+79.966331]FAAQNR	DRFGSLINDQGTAGLSSHGGSFAAQNR	0	2928.48	1	0	3	UWPROFL0597_ML019_IMAC_unt_10_1.mzML
unt	10	1	YOR233W	DRNS[+79.966331]LIIESTLEQHR	DRNSLIIESTLEQHR	32968.6	2847.5	0.0426833	0	3	UWPROFL0597_ML019_IMAC_unt_10_1.mzML
unt	10	1	YNL152W	DRPSRLDSSS[+79.966331]PNSHPHPS[+79.966331]GLNSPKLPPLPTTSNSNFNSR	DRPSRLDSSSPNSHPHPSGLNSPKLPPLPTTSNSNFNSR	126978	2699.42	0.826527	0	5	UWPROFL0597_ML019_IMAC_unt_10_1.mzML
unt	10	1	YDR508C	DS[+79.966331]SSQLDNELNR	DSSSQLDNELNR	0	2021.28	1	0	2	UWPROFL0597_ML019_IMAC_unt_10_1.mzML
unt	10	1	YDR028C	DSEGNAQS[+79.966331]EEEHDLER	DSEGNAQSEEEHDLER	64479.3	1562.03	0.000657563	1	3	UWPROFL0597_ML019_IMAC_unt_10_1.mzML
unt	10	1	YDR028C	DSEGNAQS[+79.966331]EEEHDLERGY[+79.966331]GSDDENSKR	DSEGNAQSEEEHDLERGYGSDDENSKR	45003	1825.54	0.260956	0	4	UWPROFL0597_ML019_IMAC_unt_10_1.mzML
unt	10	1	YDR028C	DSEGNAQS[+79.966331]EEEHDLERGYGSDDENSKR	DSEGNAQSEEEHDLERGYGSDDENSKR	0	1669.81	1	0	5	UWPROFL0597_ML019_IMAC_unt_10_1.mzML
unt	10	1	YDR028C	DSEGNAQSEEEHDLERGYGS[+79.966331]DDENSKR	DSEGNAQSEEEHDLERGYGSDDENSKR	311940	1692.27	0.0144364	0	3	UWPROFL0597_ML019_IMAC_unt_10_1.mzML
unt	10	1	YLR386W	DSGS[+79.966331]LPFNR	DSGSLPFNR	31644.4	2360.11	0.610787	0	2	UWPROFL0597_ML019_IMAC_unt_10_1.mzML
unt	10	1	YDR158W	DSGYGVS[+79.966331]VGR	DSGYGVSVGR	57017.6	1840.29	0.012121	1	2	UWPROFL0597_ML019_IMAC_unt_10_1.mzML
unt	10	1	YER132C	DSHNS[+79.966331]IGS[+79.966331]IAFPSNSGVQNIR	DSHNSIGSIAFPSNSGVQNIR	90914.6	3257.13	0.00279978	1	3	UWPROFL0597_ML019_IMAC_unt_10_1.mzML
unt	10	1	YGL197W	DSHNS[+79.966331]VGS[+79.966331]IGFPNSMNIQGSR	DSHNSVGSIGFPNSMNIQGSR	49940.2	3196.29	0.040679	0	3	UWPROFL0597_ML019_IMAC_unt_10_1.mzML
unt	10	1	YML112W	DSITSSSTTT[+79.966331]PPSSQQK	DSITSSSTTTPPSSQQK	136119	1345.41	0.162769	0	2	UWPROFL0597_ML019_IMAC_unt_10_1.mzML
unt	10	1	YER155C	DSLLPS[+79.966331]RSSS[+79.966331]LS[+79.966331]PPQSR	DSLLPSRSSSLSPPQSR	88054.3	2713.32	0.71509	0	3	UWPROFL0597_ML019_IMAC_unt_10_1.mzML
unt	10	1	YIL078W	DSMKDISES[+79.966331]PER	DSMKDISESPER	41648.2	1466.54	0.129085	0	2	UWPROFL0597_ML019_IMAC_unt_10_1.mzML
unt	10	1	YIL154C	DSNVSS[+79.966331]LSR	DSNVSSLSR	66159.8	1333.32	0.108991	0	2	UWPROFL0597_ML019_IMAC_unt_10_1.mzML
unt	10	1	YIL154C	DSNVSSLS[+79.966331]RS[+79.966331]R	DSNVSSLSRSR	13854.3	1193.05	0.247211	0	2	UWPROFL0597_ML019_IMAC_unt_10_1.mzML
unt	10	1	YNL167C	DSPSFLPGQQRPT[+79.966331]IISPPILT[+79.966331]PGGSK	DSPSFLPGQQRPTIISPPILTPGGSK	186773	3962.71	0.0241876	0	3	UWPROFL0597_ML019_IMAC_unt_10_1.mzML
unt	10	1	YDR508C	DSS[+79.966331]SQLDNELNR	DSSSQLDNELNR	0	2048.61	1	0	3	UWPROFL0597_ML019_IMAC_unt_10_1.mzML
unt	10	1	YDR508C	DSS[+79.966331]SQLDNELNRK	DSSSQLDNELNRK	0	1820.22	1	0	2	UWPROFL0597_ML019_IMAC_unt_10_1.mzML
unt	10	1	YPL237W	DSS[+79.966331]VDAFEK	DSSVDAFEK	22467.7	1842.9	0.0451413	0	2	UWPROFL0597_ML019_IMAC_unt_10_1.mzML
unt	10	1	YKR018C	DSSNSEDS[+79.966331]EDEEMDGPTLLHPGK	DSSNSEDSEDEEMDGPTLLHPGK	203721	2684.9	0.00103616	1	3	UWPROFL0597_ML019_IMAC_unt_10_1.mzML
unt	10	1	YBR108W	DSSPVPSDLDEKYVSASGS[+79.966331]ITPPRPPPS[+79.966331]RSSPK	DSSPVPSDLDEKYVSASGSITPPRPPPSRSSPK	0	2730.91	1	0	4	UWPROFL0597_ML019_IMAC_unt_10_1.mzML
unt	10	1	YJR089W	DSTVRQS[+79.966331]PDILHSNK	DSTVRQSPDILHSNK	47472.5	1677.57	0.348118	0	3	UWPROFL0597_ML019_IMAC_unt_10_1.mzML
unt	10	1	YDR299W	DSVDDNENS[+79.966331]DDGLDIPK	DSVDDNENSDDGLDIPK	93482.9	2581.21	0.000456474	1	2	UWPROFL0597_ML019_IMAC_unt_10_1.mzML
unt	10	1	YDR299W	DSVDDNENS[+79.966331]DDGLDIPKNYDPR	DSVDDNENSDDGLDIPKNYDPR	89116.9	2658.16	0.000203786	1	3	UWPROFL0597_ML019_IMAC_unt_10_1.mzML
unt	10	1	YHR154W	DTDKFSHLFEGLS[+79.966331]DNDDHINDEKPAVNSK	DTDKFSHLFEGLSDNDDHINDEKPAVNSK	42363.7	2971.16	0.0020692	1	5	UWPROFL0597_ML019_IMAC_unt_10_1.mzML
unt	10	1	YKR023W	DTENVIAGS[+79.966331]DDDIS[+79.966331]DIS[+79.966331]DEEDISDLKHIHALK	DTENVIAGSDDDISDISDEEDISDLKHIHALK	87530.6	3404.08	5.8e-05	1	4	UWPROFL0597_ML019_IMAC_unt_10_1.mzML
unt	10	1	YJL004C	DTFFEGLVDPNEGEVGLVTPSQQHSNHS[+79.966331]ELEQS[+79.966331]PIQLK	DTFFEGLVDPNEGEVGLVTPSQQHSNHSELEQSPIQLK	46656.6	4209.1	0.173525	0	4	UWPROFL0597_ML019_IMAC_unt_10_1.mzML
unt	10	1	YIL122W	DTNNDNNNHLTIPS[+79.966331]PITTK	DTNNDNNNHLTIPSPITTK	68572.2	2657.75	0.0748866	0	3	UWPROFL0597_ML019_IMAC_unt_10_1.mzML
unt	10	1	YBL067C	DTRRS[+79.966331]S[+79.966331]SS[+79.966331]SQISPEHR	DTRRSSSSSQISPEHR	40802.3	1110.62	0.572815	0	3	UWPROFL0597_ML019_IMAC_unt_10_1.mzML
unt	10	1	YNL212W	DTS[+79.966331]FEHEKESEILER	DTSFEHEKESEILER	94861	2217.06	0.588526	0	3	UWPROFL0597_ML019_IMAC_unt_10_1.mzML
unt	10	1	YGL097W	DTSNAKEQLKDMDADDS[+79.966331]S[+79.966331]DDEDGDLNELESTPAK	DTSNAKEQLKDMDADDSSDDEDGDLNELESTPAK	872284	2682.84	6.64e-10	1	4	UWPROFL0597_ML019_IMAC_unt_10_1.mzML
unt	10	1	YNL216W	DTSNNNNSNVNDEDNDLLTQDNNPQTADEGNAS[+79.966331]FQAQR	DTSNNNNSNVNDEDNDLLTQDNNPQTADEGNASFQAQR	55642.5	2523.03	0.028643	0	4	UWPROFL0597_ML019_IMAC_unt_10_1.mzML
unt	10	1	YLR172C	DVANDQEYFKPAAWVPPT[+79.966331]EDDSDE	DVANDQEYFKPAAWVPPTEDDSDE	187312	3798.89	0.101019	0	3	UWPROFL0597_ML019_IMAC_unt_10_1.mzML
unt	10	1	YCR084C	DVENLNTSSS[+79.966331]PSSDLYIR	DVENLNTSSSPSSDLYIR	63055.6	3007.81	0.586057	0	3	UWPROFL0597_ML019_IMAC_unt_10_1.mzML
unt	10	1	YKL052C	DVHSMFNNDSIDDFHTANITSTGQILKLPDS[+79.966331]S[+79.966331]DEDTGSEAVPSR	DVHSMFNNDSIDDFHTANITSTGQILKLPDSSDEDTGSEAVPSR	25188.2	3903.12	0.420907	0	5	UWPROFL0597_ML019_IMAC_unt_10_1.mzML
unt	10	1	YMR266W	DVPPPYNDVKDEANGEANGEFDTAS[+79.966331]KENNPFADPK	DVPPPYNDVKDEANGEANGEFDTASKENNPFADPK	29156.2	2889.74	0.0650396	0	4	UWPROFL0597_ML019_IMAC_unt_10_1.mzML
unt	10	1	YER165W	DVRRS[+79.966331]QLAQQIQAR	DVRRSQLAQQIQAR	68783.7	1917.89	1.06e-20	1	3	UWPROFL0597_ML019_IMAC_unt_10_1.mzML
unt	10	1	YPR072W	DVSISDRAT[+79.966331]TPIAPGVESASQSIS[+79.966331]STPTPVSTDTPLHT[+79.966331]VK	DVSISDRATTPIAPGVESASQSISSTPTPVSTDTPLHTVK	99890.4	3331.25	0.523095	0	4	UWPROFL0597_ML019_IMAC_unt_10_1.mzML
unt	10	1	YOL149W	DVSQNTNLLPVSPQEVDIFDSQNGS[+79.966331]NNIQVNNGSDNSNR	DVSQNTNLLPVSPQEVDIFDSQNGSNNIQVNNGSDNSNR	19212	4115.59	0.0633762	0	4	UWPROFL0597_ML019_IMAC_unt_10_1.mzML
unt	10	1	YDR162C	DYAYADSNPLHYGYFDGDNEEDEMVS[+79.966331]DSS[+79.966331]NGEDTYNKR	DYAYADSNPLHYGYFDGDNEEDEMVSDSSNGEDTYNKR	0	3375.38	1	0	4	UWPROFL0597_ML019_IMAC_unt_10_1.mzML
unt	10	1	YKL060C	DYIMS[+79.966331]PVGNPEGPEKPNKK	DYIMSPVGNPEGPEKPNKK	146746	2176.76	0.0030275	1	3	UWPROFL0597_ML019_IMAC_unt_10_1.mzML
unt	10	1	YJL148W	DYVS[+79.966331]DS[+79.966331]DS[+79.966331]DDEVISNEFSIPDGFK	DYVSDSDSDDEVISNEFSIPDGFK	138711	4379.41	0.175866	0	3	UWPROFL0597_ML019_IMAC_unt_10_1.mzML
unt	10	1	YJL148W	DYVS[+79.966331]DS[+79.966331]DS[+79.966331]DDEVISNEFSIPDGFKK	DYVSDSDSDDEVISNEFSIPDGFKK	540954	4173.36	0.00785474	1	3	UWPROFL0597_ML019_IMAC_unt_10_1.mzML
unt	10	1	YDR210W-A;YDR210W-B	E[+42.010565]S[+79.966331]QQLHQNPHS[+79.966331]QHGSAYASVTSK	ESQQLHQNPHSQHGSAYASVTSK	61341.5	2105.85	0.0303348	0	3	UWPROFL0597_ML019_IMAC_unt_10_1.mzML
unt	10	1	YJL123C	EADATPDDDRSS[+79.966331]ISS[+79.966331]NSNK	EADATPDDDRSSISSNSNK	0	1109.42	1	0	2	UWPROFL0597_ML019_IMAC_unt_10_1.mzML
unt	10	1	YJL123C	EADATPDDDRSS[+79.966331]ISSNSNK	EADATPDDDRSSISSNSNK	0	1115.96	1	0	3	UWPROFL0597_ML019_IMAC_unt_10_1.mzML
unt	10	1	YJL123C	EADATPDDDRSSISS[+79.966331]NSNK	EADATPDDDRSSISSNSNK	44958.1	1141.09	0.299427	0	2	UWPROFL0597_ML019_IMAC_unt_10_1.mzML
unt	10	1	YPL180W	EADIDDLS[+79.966331]SHS[+79.966331]QNLR	EADIDDLSSHSQNLR	76235.8	2074.5	0.125674	0	3	UWPROFL0597_ML019_IMAC_unt_10_1.mzML
unt	10	1	YPL180W	EADIDDLSS[+79.966331]HS[+79.966331]QNLR	EADIDDLSSHSQNLR	46010	2090.79	0.275808	0	2	UWPROFL0597_ML019_IMAC_unt_10_1.mzML
unt	10	1	YPL180W	EADIDDLSSHS[+79.966331]QNLR	EADIDDLSSHSQNLR	44316.7	2048.98	0.0163522	1	3	UWPROFL0597_ML019_IMAC_unt_10_1.mzML
unt	10	1	YDR365C	EAENDEDS[+79.966331]EVNAK	EAENDEDSEVNAK	18751.8	1078.87	2.18e-09	1	2	UWPROFL0597_ML019_IMAC_unt_10_1.mzML
unt	10	1	YKR062W	EAGSNSSNAISLDDDDDDEDFGS[+79.966331]S[+79.966331]PSK	EAGSNSSNAISLDDDDDDEDFGSSPSK	41331.5	2615.14	0.0697734	0	3	UWPROFL0597_ML019_IMAC_unt_10_1.mzML
unt	10	1	YKR062W	EAGSNSSNAISLDDDDDDEDFGS[+79.966331]S[+79.966331]PSKK	EAGSNSSNAISLDDDDDDEDFGSSPSKK	123829	2389.33	0.0457369	0	3	UWPROFL0597_ML019_IMAC_unt_10_1.mzML
unt	10	1	YKR062W	EAGSNSSNAISLDDDDDDEDFGSS[+79.966331]PSK	EAGSNSSNAISLDDDDDDEDFGSSPSK	84479.9	2552.11	0.066272	0	3	UWPROFL0597_ML019_IMAC_unt_10_1.mzML
unt	10	1	YKR062W	EAGSNSSNAISLDDDDDDEDFGSS[+79.966331]PSKK	EAGSNSSNAISLDDDDDDEDFGSSPSKK	216183	2313.93	0.0722425	0	3	UWPROFL0597_ML019_IMAC_unt_10_1.mzML
unt	10	1	YDR217C	EALHSPLADGDMNEMNVPVDPLENKVNSTNIIEGS[+79.966331]PK	EALHSPLADGDMNEMNVPVDPLENKVNSTNIIEGSPK	55387.4	4000.19	0.153682	0	4	UWPROFL0597_ML019_IMAC_unt_10_1.mzML
unt	10	1	YNL229C	EALVMELDTENAAAYS[+79.966331]AGT[+79.966331]TPMSQSR	EALVMELDTENAAAYSAGTTPMSQSR	103773	4142.95	0.748381	0	3	UWPROFL0597_ML019_IMAC_unt_10_1.mzML
unt	10	1	YOL145C	EAM[+15.994915]AIS[+79.966331]EHNVKDDSDLS[+79.966331]DKDNEYDEEKPR	EAMAISEHNVKDDSDLSDKDNEYDEEKPR	119344	1643.97	0.529695	0	5	UWPROFL0597_ML019_IMAC_unt_10_1.mzML
unt	10	1	YOL145C	EAMAIS[+79.966331]EHNVKDDS[+79.966331]DLS[+79.966331]DKDNEYDEEKPR	EAMAISEHNVKDDSDLSDKDNEYDEEKPR	93115.3	1867.46	0.000182635	1	4	UWPROFL0597_ML019_IMAC_unt_10_1.mzML
unt	10	1	YOL145C	EAMAISEHNVKDDS[+79.966331]DLS[+79.966331]DKDNEYDEEKPR	EAMAISEHNVKDDSDLSDKDNEYDEEKPR	423099	1647.2	0.00533583	1	5	UWPROFL0597_ML019_IMAC_unt_10_1.mzML
unt	10	1	YKL179C	EANEKLETDLEKVENVSPHFNETAS[+79.966331]MMS[+79.966331]GVTR	EANEKLETDLEKVENVSPHFNETASMMSGVTR	148489	3482.57	0.600847	0	4	UWPROFL0597_ML019_IMAC_unt_10_1.mzML
unt	10	1	YER070W	EAS[+79.966331]PAPTGSHSLTK	EASPAPTGSHSLTK	63599.1	1226.71	1.44e-05	1	3	UWPROFL0597_ML019_IMAC_unt_10_1.mzML
unt	10	1	YGR202C	EAS[+79.966331]PATEFANEFTGENSTAK	EASPATEFANEFTGENSTAK	195818	3339.94	0.00398436	1	3	UWPROFL0597_ML019_IMAC_unt_10_1.mzML
unt	10	1	YBR069C	EASPAQYS[+79.966331]HS[+79.966331]LHER	EASPAQYSHSLHER	149673	1399.89	0.0854308	0	3	UWPROFL0597_ML019_IMAC_unt_10_1.mzML
unt	10	1	YBR069C	EASPAQYSHS[+79.966331]LHER	EASPAQYSHSLHER	124404	1362.68	0.00265432	1	3	UWPROFL0597_ML019_IMAC_unt_10_1.mzML
unt	10	1	YMR031C	EATETSS[+79.966331]AVQTKEPEEK	EATETSSAVQTKEPEEK	45329.2	1194.1	0.357387	0	2	UWPROFL0597_ML019_IMAC_unt_10_1.mzML
unt	10	1	YMR031C	EATETSSAVQT[+79.966331]KEPEEKISIGNK	EATETSSAVQTKEPEEKISIGNK	46507.9	1885.34	0.00190965	1	3	UWPROFL0597_ML019_IMAC_unt_10_1.mzML
unt	10	1	YDR122W	EAYAAQKFEGS[+79.966331]DDDENHPLPPLNVAK	EAYAAQKFEGSDDDENHPLPPLNVAK	103596	2728.77	5.06e-07	1	3	UWPROFL0597_ML019_IMAC_unt_10_1.mzML
unt	10	1	YER166W	EDAEEFTFNDDTEYDNHS[+79.966331]FQPT[+79.966331]PK	EDAEEFTFNDDTEYDNHSFQPTPK	50993.9	3118.33	0.0701483	0	3	UWPROFL0597_ML019_IMAC_unt_10_1.mzML
unt	10	1	YEL017W	EDDDEKPQSGDETSAT[+79.966331]KPLSSR	EDDDEKPQSGDETSATKPLSSR	23936.2	1347.74	0.215531	0	3	UWPROFL0597_ML019_IMAC_unt_10_1.mzML
unt	10	1	YBL067C	EELPIADDLDT[+79.966331]AIDDSFVSNTPIKS[+79.966331]S[+79.966331]KK	EELPIADDLDTAIDDSFVSNTPIKSSKK	111374	2419.39	0.0178534	1	3	UWPROFL0597_ML019_IMAC_unt_10_1.mzML
unt	10	1	YHR064C	EENAEEDDES[+79.966331]EWS[+79.966331]DDEPEVVR	EENAEEDDESEWSDDEPEVVR	811056	2770.85	5.95e-40	1	3	UWPROFL0597_ML019_IMAC_unt_10_1.mzML
unt	10	1	YHR064C	EENAEEDDES[+79.966331]EWS[+79.966331]DDEPEVVREK	EENAEEDDESEWSDDEPEVVREK	263656	2657.75	1.79e-28	1	4	UWPROFL0597_ML019_IMAC_unt_10_1.mzML
unt	10	1	YHR064C	EENAEEDDES[+79.966331]EWS[+79.966331]DDEPEVVREKLYTLGTK	EENAEEDDESEWSDDEPEVVREKLYTLGTK	116369	3598.77	5.01e-16	1	4	UWPROFL0597_ML019_IMAC_unt_10_1.mzML
unt	10	1	YHR064C	EENAEEDDES[+79.966331]EWSDDEPEVVR	EENAEEDDESEWSDDEPEVVR	435177	2773.23	0.00919117	1	3	UWPROFL0597_ML019_IMAC_unt_10_1.mzML
unt	10	1	YHR064C	EENAEEDDESEWS[+79.966331]DDEPEVVREK	EENAEEDDESEWSDDEPEVVREK	0	2529.97	1	0	3	UWPROFL0597_ML019_IMAC_unt_10_1.mzML
unt	10	1	YGR245C	EENFEENS[+79.966331]EDEDGFDLDALR	EENFEENSEDEDGFDLDALR	67465	3697.18	1.03e-09	1	3	UWPROFL0597_ML019_IMAC_unt_10_1.mzML
unt	10	1	YKL172W	EEQEEEQDVPLS[+79.966331]DVEFDS[+79.966331]DADVVPHHK	EEQEEEQDVPLSDVEFDSDADVVPHHK	124322	3011.54	1.27e-26	1	3	UWPROFL0597_ML019_IMAC_unt_10_1.mzML
unt	10	1	YKL126W	EEQQNNQATAGEHDASITRS[+79.966331]SLDR	EEQQNNQATAGEHDASITRSSLDR	58320.1	1502.04	0.456859	0	3	UWPROFL0597_ML019_IMAC_unt_10_1.mzML
unt	10	1	YKL172W	EES[+79.966331]EEKEEQEEEQDVPLS[+79.966331]DVEFDS[+79.966331]DADVVPHHK	EESEEKEEQEEEQDVPLSDVEFDSDADVVPHHK	226180	2989.38	2.39e-24	1	4	UWPROFL0597_ML019_IMAC_unt_10_1.mzML
unt	10	1	YKL172W	EESEEKEEQEEEQDVPLS[+79.966331]DVEFDS[+79.966331]DADVVPHHK	EESEEKEEQEEEQDVPLSDVEFDSDADVVPHHK	346035	2848.7	4.8e-16	1	4	UWPROFL0597_ML019_IMAC_unt_10_1.mzML
unt	10	1	YGL009C	EFEYKDQDQSS[+79.966331]PK	EFEYKDQDQSSPK	142809	1442.93	0.0264958	0	2	UWPROFL0597_ML019_IMAC_unt_10_1.mzML
unt	10	1	YGL009C	EFEYKDQDQSS[+79.966331]PKVEVT[+79.966331]SEDEK	EFEYKDQDQSSPKVEVTSEDEK	230784	1996.36	0.136747	0	3	UWPROFL0597_ML019_IMAC_unt_10_1.mzML
unt	10	1	YBL085W	EFKRS[+79.966331]PSELTQK	EFKRSPSELTQK	90753.2	1417.92	0.000304289	1	3	UWPROFL0597_ML019_IMAC_unt_10_1.mzML
unt	10	1	YOL138C	EFPEEDGAGT[+79.966331]S[+79.966331]GAES[+79.966331]LVEERPQAFR	EFPEEDGAGTSGAESLVEERPQAFR	160229	3343.2	1.18e-15	1	3	UWPROFL0597_ML019_IMAC_unt_10_1.mzML
unt	10	1	YGL077C	EFS[+79.966331]VAAS[+79.966331]DVELENEHVPWGK	EFSVAASDVELENEHVPWGK	222871	3652.62	2.7e-27	1	3	UWPROFL0597_ML019_IMAC_unt_10_1.mzML
unt	10	1	YGL077C	EFS[+79.966331]VAAS[+79.966331]DVELENEHVPWGKK	EFSVAASDVELENEHVPWGKK	173255	3306.21	1.91e-25	1	3	UWPROFL0597_ML019_IMAC_unt_10_1.mzML
unt	10	1	YGL077C	EFS[+79.966331]VAASDVELENEHVPWGK	EFSVAASDVELENEHVPWGK	25165.8	3479.54	0.121484	0	3	UWPROFL0597_ML019_IMAC_unt_10_1.mzML
unt	10	1	YDR002W	EGDDAPES[+79.966331]PDIHFEPVVHLEK	EGDDAPESPDIHFEPVVHLEK	37433.4	3115.26	1.31e-10	1	3	UWPROFL0597_ML019_IMAC_unt_10_1.mzML
unt	10	1	YHR065C	EGGS[+79.966331]ES[+79.966331]DS[+79.966331]EEDATAEK	EGGSESDSEEDATAEK	7312.87	1119.55	0.00287333	1	2	UWPROFL0597_ML019_IMAC_unt_10_1.mzML
unt	10	1	YFL005W	EGNIS[+79.966331]INS[+79.966331]GSGNSSK	EGNISINSGSGNSSK	182253	1498.94	0.0154235	1	2	UWPROFL0597_ML019_IMAC_unt_10_1.mzML
unt	10	1	YFL005W	EGNIS[+79.966331]INSGS[+79.966331]GNSSK	EGNISINSGSGNSSK	163580	1501.62	0.000978303	1	2	UWPROFL0597_ML019_IMAC_unt_10_1.mzML
unt	10	1	YFL005W	EGNISINSGS[+79.966331]GNSSK	EGNISINSGSGNSSK	194989	1426.73	0.0691274	0	2	UWPROFL0597_ML019_IMAC_unt_10_1.mzML
unt	10	1	YNR051C	EGS[+79.966331]VEAINAVNNSSLPNGK	EGSVEAINAVNNSSLPNGK	139054	2537.45	1.69e-10	1	2	UWPROFL0597_ML019_IMAC_unt_10_1.mzML
unt	10	1	YDR475C	EGSAS[+79.966331]PGRYS[+79.966331]SPPPASKR	EGSASPGRYSSPPPASKR	0	1195.58	1	0	3	UWPROFL0597_ML019_IMAC_unt_10_1.mzML
unt	10	1	YDR348C	EHSNS[+79.966331]GTYISR	EHSNSGTYISR	116535	1198.2	0.0480717	0	2	UWPROFL0597_ML019_IMAC_unt_10_1.mzML
unt	10	1	YOR287C	EIDEQES[+79.966331]S[+79.966331]DDELK	EIDEQESSDDELK	97474.4	1802.06	6.31e-15	1	2	UWPROFL0597_ML019_IMAC_unt_10_1.mzML
unt	10	1	YOR287C	EIDEQES[+79.966331]S[+79.966331]DDELKTLSFGSLK	EIDEQESSDDELKTLSFGSLK	419340	3818.42	2.17e-12	1	3	UWPROFL0597_ML019_IMAC_unt_10_1.mzML
unt	10	1	YOR287C	EIDEQES[+79.966331]S[+79.966331]DDELKTLSFGSLKK	EIDEQESSDDELKTLSFGSLKK	284999	3306.35	7.63e-13	1	3	UWPROFL0597_ML019_IMAC_unt_10_1.mzML
unt	10	1	YOR287C	EIDEQESSDDELKT[+79.966331]LS[+79.966331]FGSLKK	EIDEQESSDDELKTLSFGSLKK	157616	3316.06	0.00202971	1	3	UWPROFL0597_ML019_IMAC_unt_10_1.mzML
unt	10	1	YNL039W	EIEEDNS[+79.966331]DNDKGVDENETAIVEKPSLVGER	EIEEDNSDNDKGVDENETAIVEKPSLVGER	30216.1	2545.38	0.000278277	0	3	UWPROFL0597_ML019_IMAC_unt_10_1.mzML
unt	10	1	YLR138W	EIFS[+79.966331]S[+79.966331]RSKNEMYDDDELNDLGR	EIFSSRSKNEMYDDDELNDLGR	54864.1	3032.87	0.187805	0	3	UWPROFL0597_ML019_IMAC_unt_10_1.mzML
unt	10	1	YLR181C	EIGGES[+79.966331]EAEDSDK	EIGGESEAEDSDK	28859.6	1302.09	8.97e-07	1	2	UWPROFL0597_ML019_IMAC_unt_10_1.mzML
unt	10	1	YCR037C	EIIS[+79.966331]GTS[+79.966331]ET[+79.966331]HSSNNPFEIHSSNIDSELR	EIISGTSETHSSNNPFEIHSSNIDSELR	0	3532.81	1	0	3	UWPROFL0597_ML019_IMAC_unt_10_1.mzML
unt	10	1	YCR037C	EIIS[+79.966331]GTS[+79.966331]ETHSSNNPFEIHSSNIDSELR	EIISGTSETHSSNNPFEIHSSNIDSELR	85787.4	3311.79	0.374352	0	3	UWPROFL0597_ML019_IMAC_unt_10_1.mzML
unt	10	1	YML093W	EINGEFDNS[+79.966331]S[+79.966331]DNDKR	EINGEFDNSSDNDKR	125861	1626.42	1.99e-23	1	2	UWPROFL0597_ML019_IMAC_unt_10_1.mzML
unt	10	1	YML093W	EINGEFDNS[+79.966331]S[+79.966331]DNDKRHDAR	EINGEFDNSSDNDKRHDAR	243839	1331.65	2.63e-32	1	3	UWPROFL0597_ML019_IMAC_unt_10_1.mzML
unt	10	1	YDR211W	EINTLSNQLDELYLS[+79.966331]DDS[+79.966331]ISS[+79.966331]ATK	EINTLSNQLDELYLSDDSISSATK	155766	4188.46	0.699174	0	3	UWPROFL0597_ML019_IMAC_unt_10_1.mzML
unt	10	1	YDR211W	EINTLSNQLDELYLS[+79.966331]DDS[+79.966331]ISS[+79.966331]ATKK	EINTLSNQLDELYLSDDSISSATKK	62795.1	3865.98	0.298446	0	3	UWPROFL0597_ML019_IMAC_unt_10_1.mzML
unt	10	1	YDR211W	EINTLSNQLDELYLSDDSIS[+79.966331]SAT[+79.966331]K	EINTLSNQLDELYLSDDSISSATK	0	4147.89	1	0	3	UWPROFL0597_ML019_IMAC_unt_10_1.mzML
unt	10	1	YDR146C	EINTYTTNS[+79.966331]PSK	EINTYTTNSPSK	90542.9	1453.11	0.0456744	0	2	UWPROFL0597_ML019_IMAC_unt_10_1.mzML
unt	10	1	YDR146C	EINTYTTNS[+79.966331]PSKITR	EINTYTTNSPSKITR	41777.8	1816.98	0.168148	0	3	UWPROFL0597_ML019_IMAC_unt_10_1.mzML
unt	10	1	YDL150W	EIQEALS[+79.966331]EKPT[+79.966331]REPT[+79.966331]PSVK	EIQEALSEKPTREPTPSVK	79331.8	2046.46	0.00224807	1	4	UWPROFL0597_ML019_IMAC_unt_10_1.mzML
unt	10	1	YDL150W	EIQEALS[+79.966331]EKPT[+79.966331]REPTPSVKT[+79.966331]EPVGTGLQSYLEER	EIQEALSEKPTREPTPSVKTEPVGTGLQSYLEER	427847	3296.97	0.138643	0	4	UWPROFL0597_ML019_IMAC_unt_10_1.mzML
unt	10	1	YDL150W	EIQEALS[+79.966331]EKPTREPT[+79.966331]PSVK	EIQEALSEKPTREPTPSVK	0	1975.15	1	0	3	UWPROFL0597_ML019_IMAC_unt_10_1.mzML
unt	10	1	YDL150W	EIQEALS[+79.966331]EKPTREPTPS[+79.966331]VKT[+79.966331]EPVGTGLQSYLEER	EIQEALSEKPTREPTPSVKTEPVGTGLQSYLEER	0	3262.1	1	0	5	UWPROFL0597_ML019_IMAC_unt_10_1.mzML
unt	10	1	YDL150W	EIQEALS[+79.966331]EKPTREPTPS[+79.966331]VKTEPVGT[+79.966331]GLQSYLEER	EIQEALSEKPTREPTPSVKTEPVGTGLQSYLEER	0	3266.95	1	0	5	UWPROFL0597_ML019_IMAC_unt_10_1.mzML
unt	10	1	YDL150W	EIQEALS[+79.966331]EKPTREPTPSVK	EIQEALSEKPTREPTPSVK	27859	1882.38	0.045852	0	3	UWPROFL0597_ML019_IMAC_unt_10_1.mzML
unt	10	1	YNL106C	EISIVSVS[+79.966331]PR	EISIVSVSPR	16837.2	2837.63	0.215018	0	2	UWPROFL0597_ML019_IMAC_unt_10_1.mzML
unt	10	1	YGR253C	EKEAAES[+79.966331]PEEADVEM[+15.994915]S	EKEAAESPEEADVEMS	38231.8	1467.27	1.67e-08	1	2	UWPROFL0597_ML019_IMAC_unt_10_1.mzML
unt	10	1	YGR253C	EKEAAES[+79.966331]PEEADVEMS	EKEAAESPEEADVEMS	81822.3	1906.12	1.68e-11	1	2	UWPROFL0597_ML019_IMAC_unt_10_1.mzML
unt	10	1	YOR195W	EKEDEENDITNSHINRLT[+79.966331]PLYETS[+79.966331]AR	EKEDEENDITNSHINRLTPLYETSAR	0	2563.74	1	0	4	UWPROFL0597_ML019_IMAC_unt_10_1.mzML
unt	10	1	YOR123C	EKEKQES[+79.966331]PDAAFETGFR	EKEKQESPDAAFETGFR	138316	2373.23	1.33e-06	1	3	UWPROFL0597_ML019_IMAC_unt_10_1.mzML
unt	10	1	YML052W	EKEQATDPILTATGPEDMQQSAS[+79.966331]IVGPSSNANPVTATAATENQPK	EKEQATDPILTATGPEDMQQSASIVGPSSNANPVTATAATENQPK	15912.4	3235.74	0.236564	0	5	UWPROFL0597_ML019_IMAC_unt_10_1.mzML
unt	10	1	YBR247C	EKES[+79.966331]QVEDMQDDEPLANEQNTSR	EKESQVEDMQDDEPLANEQNTSR	72039.1	2113.52	7.33e-06	1	3	UWPROFL0597_ML019_IMAC_unt_10_1.mzML
unt	10	1	YBR247C	EKESQVEDMQDDEPLANEQNTSRGNIS[+79.966331]SGLK	EKESQVEDMQDDEPLANEQNTSRGNISSGLK	85247.5	2358.8	0.0525745	0	4	UWPROFL0597_ML019_IMAC_unt_10_1.mzML
unt	10	1	YMR104C	EKPIDS[+79.966331]VVDEYLSAS[+79.966331]IQK	EKPIDSVVDEYLSASIQK	56241	3753.61	0.646354	0	3	UWPROFL0597_ML019_IMAC_unt_10_1.mzML
unt	10	1	YKL126W	EKPIDS[+79.966331]VVDEYLSES[+79.966331]VQK	EKPIDSVVDEYLSESVQK	374084	3593.27	0.00552418	1	3	UWPROFL0597_ML019_IMAC_unt_10_1.mzML
unt	10	1	YOR295W	EKPIVS[+79.966331]DS[+79.966331]EQS[+79.966331]DTKGI	EKPIVSDSEQSDTKGI	117879	2306.36	0.00699998	1	2	UWPROFL0597_ML019_IMAC_unt_10_1.mzML
unt	10	1	YOR295W	EKPIVS[+79.966331]DSEQS[+79.966331]DTKGI	EKPIVSDSEQSDTKGI	41211.9	2126.36	0.22082	0	2	UWPROFL0597_ML019_IMAC_unt_10_1.mzML
unt	10	1	YOR123C	EKQES[+79.966331]PDAAFETGFR	EKQESPDAAFETGFR	138491	2628.26	1.06e-08	1	3	UWPROFL0597_ML019_IMAC_unt_10_1.mzML
unt	10	1	YKL064W	EKQESATLDHES[+79.966331]ISR	EKQESATLDHESISR	101956	1357.5	0.0614587	0	3	UWPROFL0597_ML019_IMAC_unt_10_1.mzML
unt	10	1	YML034W	EKS[+79.966331]AS[+79.966331]PMAK	EKSASPMAK	23832.3	1226.93	5.09e-06	1	2	UWPROFL0597_ML019_IMAC_unt_10_1.mzML
unt	10	1	YGR005C	EKSGNISGDEY[+79.966331]LS[+79.966331]QEEEVFDGNDIENNETK	EKSGNISGDEYLSQEEEVFDGNDIENNETK	63998.5	3333.12	0.0352012	0	4	UWPROFL0597_ML019_IMAC_unt_10_1.mzML
unt	10	1	YHR090C	EKSVT[+79.966331]PVS[+79.966331]PSIEKK	EKSVTPVSPSIEKK	54794.9	1619.71	0.208545	0	3	UWPROFL0597_ML019_IMAC_unt_10_1.mzML
unt	10	1	YIL112W	EKT[+79.966331]QS[+79.966331]PILASR	EKTQSPILASR	75880.4	1620.17	0.000469784	1	2	UWPROFL0597_ML019_IMAC_unt_10_1.mzML
unt	10	1	YIL033C	EKT[+79.966331]S[+79.966331]TPPLPM[+15.994915]HFNAQR	EKTSTPPLPMHFNAQR	0	2267.63	1	0	3	UWPROFL0597_ML019_IMAC_unt_10_1.mzML
unt	10	1	YIL033C	EKT[+79.966331]S[+79.966331]TPPLPMHFNAQR	EKTSTPPLPMHFNAQR	353271	2746.07	0.037171	0	2	UWPROFL0597_ML019_IMAC_unt_10_1.mzML
unt	10	1	YIL033C	EKT[+79.966331]STPPLPMHFNAQR	EKTSTPPLPMHFNAQR	83044.7	2552.93	0.168678	0	4	UWPROFL0597_ML019_IMAC_unt_10_1.mzML
unt	10	1	YLR344W;YGR034W	EKVNGAS[+79.966331]VPINLHPSK	EKVNGASVPINLHPSK	63033.1	2239.55	1.62e-06	1	3	UWPROFL0597_ML019_IMAC_unt_10_1.mzML
unt	10	1	YDR348C	EKVS[+79.966331]RPS[+79.966331]SHREHSNSGTYISR	EKVSRPSSHREHSNSGTYISR	0	1129.03	1	0	4	UWPROFL0597_ML019_IMAC_unt_10_1.mzML
unt	10	1	YGL009C	EKYS[+79.966331]FLEGGSK	EKYSFLEGGSK	58147.3	2262.49	0.00282812	1	2	UWPROFL0597_ML019_IMAC_unt_10_1.mzML
unt	10	1	YML093W	ELAAVS[+79.966331]S[+79.966331]DEDNEDHDIAR	ELAAVSSDEDNEDHDIAR	397050	2045.57	5.34e-44	1	2	UWPROFL0597_ML019_IMAC_unt_10_1.mzML
unt	10	1	YJR007W	ELDNRS[+79.966331]DS[+79.966331]EDDEDES[+79.966331]DDE	ELDNRSDSEDDEDESDDE	207930	1299.67	8.24e-32	1	3	UWPROFL0597_ML019_IMAC_unt_10_1.mzML
unt	10	1	YJR007W	ELDNRS[+79.966331]DS[+79.966331]EDDEDESDDE	ELDNRSDSEDDEDESDDE	30869.5	1303.65	0.000825927	1	2	UWPROFL0597_ML019_IMAC_unt_10_1.mzML
unt	10	1	YER172C	ELDS[+79.966331]GDDQPQSSEAK	ELDSGDDQPQSSEAK	40316.1	1249.4	7.65e-06	1	2	UWPROFL0597_ML019_IMAC_unt_10_1.mzML
unt	10	1	YDL146W	ELDVS[+79.966331]AES[+79.966331]LTK	ELDVSAESLTK	109264	2643.08	0.00290276	1	2	UWPROFL0597_ML019_IMAC_unt_10_1.mzML
unt	10	1	YDL146W	ELDVS[+79.966331]AES[+79.966331]LTKR	ELDVSAESLTKR	73994.6	2400.91	0.0285844	0	2	UWPROFL0597_ML019_IMAC_unt_10_1.mzML
unt	10	1	YDL146W	ELDVS[+79.966331]AESLT[+79.966331]KR	ELDVSAESLTKR	37710.4	2414.91	0.481976	0	3	UWPROFL0597_ML019_IMAC_unt_10_1.mzML
unt	10	1	YLR249W	ELGDAYVS[+79.966331]S[+79.966331]DEEF	ELGDAYVSSDEEF	1.37995e+06	3499.4	0.107252	0	2	UWPROFL0597_ML019_IMAC_unt_10_1.mzML
unt	10	1	YLR182W	ELGS[+79.966331]PLKK	ELGSPLKK	35930.2	1489.76	1.28e-08	1	2	UWPROFL0597_ML019_IMAC_unt_10_1.mzML
unt	10	1	YML018C	ELIMEEEGTGS[+79.966331]DSNRSVDMT[+79.966331]SPLLTNLEAGTHANQK	ELIMEEEGTGSDSNRSVDMTSPLLTNLEAGTHANQK	0	3836.33	1	0	4	UWPROFL0597_ML019_IMAC_unt_10_1.mzML
unt	10	1	YLR442C	ELIVSEEIPINS[+79.966331]S[+79.966331]EQES[+79.966331]DYEPNNETSVLSSKPGSKPEK	ELIVSEEIPINSSEQESDYEPNNETSVLSSKPGSKPEK	170638	3402.17	0.0609517	0	4	UWPROFL0597_ML019_IMAC_unt_10_1.mzML
unt	10	1	YLR442C	ELIVSEEIPINS[+79.966331]S[+79.966331]EQESDYEPNNETSVLSSKPGSKPEK	ELIVSEEIPINSSEQESDYEPNNETSVLSSKPGSKPEK	128384	3282.5	0.00590038	1	4	UWPROFL0597_ML019_IMAC_unt_10_1.mzML
unt	10	1	YMR213W	ELLPHDS[+79.966331]GQEDNER	ELLPHDSGQEDNER	20284.1	1748.53	1.3e-10	1	3	UWPROFL0597_ML019_IMAC_unt_10_1.mzML
unt	10	1	YBL091C	ELNLENEGVEQQDQAKADES[+79.966331]DPVESK	ELNLENEGVEQQDQAKADESDPVESK	106702	2306.41	1.1e-06	1	3	UWPROFL0597_ML019_IMAC_unt_10_1.mzML
unt	10	1	YBL091C	ELNLENEGVEQQDQAKADES[+79.966331]DPVESKK	ELNLENEGVEQQDQAKADESDPVESKK	46987.8	2119.01	0.00985977	1	3	UWPROFL0597_ML019_IMAC_unt_10_1.mzML
unt	10	1	YBL091C	ELNLENEGVEQQDQAKADESDPVES[+79.966331]K	ELNLENEGVEQQDQAKADESDPVESK	105166	2313.93	0.0030246	1	3	UWPROFL0597_ML019_IMAC_unt_10_1.mzML
unt	10	1	YJR043C	ELNNLFVEDDLDT[+79.966331]EEVNGGSKPNS[+79.966331]PK	ELNNLFVEDDLDTEEVNGGSKPNSPK	21762.4	3900.7	0.563172	0	3	UWPROFL0597_ML019_IMAC_unt_10_1.mzML
unt	10	1	YJL198W	ELPT[+79.966331]AQT[+79.966331]VAAKPSPFR	ELPTAQTVAAKPSPFR	53757.2	2640.48	1.96e-05	1	3	UWPROFL0597_ML019_IMAC_unt_10_1.mzML
unt	10	1	YLR150W	ELS[+79.966331]AEKEAQADAAAEIAEDAAEAEDAGKPK	ELSAEKEAQADAAAEIAEDAAEAEDAGKPK	135646	3484.48	2.29e-19	1	4	UWPROFL0597_ML019_IMAC_unt_10_1.mzML
unt	10	1	YKL079W	ELS[+79.966331]LNKS[+79.966331]AIPSPR	ELSLNKSAIPSPR	199599	2584.5	0.00087025	1	3	UWPROFL0597_ML019_IMAC_unt_10_1.mzML
unt	10	1	YKL079W	ELS[+79.966331]LNKSAIPS[+79.966331]PR	ELSLNKSAIPSPR	149007	2579.71	0.00236371	1	3	UWPROFL0597_ML019_IMAC_unt_10_1.mzML
unt	10	1	YKL079W	ELSLNKS[+79.966331]AIPS[+79.966331]PR	ELSLNKSAIPSPR	242239	2591.72	2.34e-06	1	2	UWPROFL0597_ML019_IMAC_unt_10_1.mzML
unt	10	1	YHL034C	ELTVDVAVIRPENDEEEIEQETGS[+79.966331]EEKQE	ELTVDVAVIRPENDEEEIEQETGSEEKQE	112793	3282.67	0.216492	0	3	UWPROFL0597_ML019_IMAC_unt_10_1.mzML
unt	10	1	YGR196C	EMT[+79.966331]PEIR	EMTPEIR	27646.7	1966.4	7.73e-05	1	2	UWPROFL0597_ML019_IMAC_unt_10_1.mzML
unt	10	1	YCR002C	ENANS[+79.966331]RSSAHMS[+79.966331]SNAIQR	ENANSRSSAHMSSNAIQR	0	1235.49	1	0	3	UWPROFL0597_ML019_IMAC_unt_10_1.mzML
unt	10	1	YCR002C	ENANSRS[+79.966331]SAHMSSNAIQR	ENANSRSSAHMSSNAIQR	14557	1160.99	0.689859	0	3	UWPROFL0597_ML019_IMAC_unt_10_1.mzML
unt	10	1	YLR457C	ENDEIKPLKIDLS[+79.966331]PS[+79.966331]PIR	ENDEIKPLKIDLSPSPIR	81813.2	3352.2	3.57e-19	1	3	UWPROFL0597_ML019_IMAC_unt_10_1.mzML
unt	10	1	YLR457C	ENDEIKPLKIDLS[+79.966331]PS[+79.966331]PIRR	ENDEIKPLKIDLSPSPIRR	172332	3042.21	4.78e-37	1	3	UWPROFL0597_ML019_IMAC_unt_10_1.mzML
unt	10	1	YIL121W	ENDFEDELAES[+79.966331]MQS[+79.966331]YNR	ENDFEDELAESMQSYNR	193897	3087	0.136973	0	2	UWPROFL0597_ML019_IMAC_unt_10_1.mzML
unt	10	1	YIL121W	ENDFEDELAES[+79.966331]MQS[+79.966331]YNRETADK	ENDFEDELAESMQSYNRETADK	249840	2969.57	0.190985	0	3	UWPROFL0597_ML019_IMAC_unt_10_1.mzML
unt	10	1	YPR022C	ENDNDLS[+79.966331]PNSSSSPAER	ENDNDLSPNSSSSPAER	28657.9	1424.82	0.0281625	0	2	UWPROFL0597_ML019_IMAC_unt_10_1.mzML
unt	10	1	YOL045W	ENEIDVVGS[+79.966331]R	ENEIDVVGSR	0	2038.75	1	1	2	UWPROFL0597_ML019_IMAC_unt_10_1.mzML
unt	10	1	YPL237W	ENGS[+79.966331]GDDLFAGLK	ENGSGDDLFAGLK	50997.4	3410.65	7.52e-14	1	2	UWPROFL0597_ML019_IMAC_unt_10_1.mzML
unt	10	1	YPL237W	ENGS[+79.966331]GDDLFAGLKK	ENGSGDDLFAGLKK	19160.8	2844.62	6.74e-10	1	3	UWPROFL0597_ML019_IMAC_unt_10_1.mzML
unt	10	1	YBL046W	ENISS[+79.966331]PLGK	ENISSPLGK	22530.1	1902.04	0.132153	0	2	UWPROFL0597_ML019_IMAC_unt_10_1.mzML
unt	10	1	YBL046W	ENISS[+79.966331]PLGKK	ENISSPLGKK	69009.3	1545.78	0.0501839	0	2	UWPROFL0597_ML019_IMAC_unt_10_1.mzML
unt	10	1	YOL148C	ENKPNLNSSSS[+79.966331]PSNNNSTQDNSK	ENKPNLNSSSSPSNNNSTQDNSK	94423	1073.84	0.770031	0	3	UWPROFL0597_ML019_IMAC_unt_10_1.mzML
unt	10	1	YMR311C	ENKQPDFETNDENDEDS[+79.966331]PEAR	ENKQPDFETNDENDEDSPEAR	28717.8	1605.01	0.0339833	0	3	UWPROFL0597_ML019_IMAC_unt_10_1.mzML
unt	10	1	YNL102W	ENLNS[+79.966331]S[+79.966331]PTSEFK	ENLNSSPTSEFK	45654.7	2320.68	0.134421	0	2	UWPROFL0597_ML019_IMAC_unt_10_1.mzML
unt	10	1	YGL139W	ENLS[+79.966331]T[+79.966331]LGS[+79.966331]KPYPGHTR	ENLSTLGSKPYPGHTR	38113.1	2181.55	0.0654256	0	3	UWPROFL0597_ML019_IMAC_unt_10_1.mzML
unt	10	1	YBL101C	ENNSGDHPGS[+79.966331]GSELNTR	ENNSGDHPGSGSELNTR	92986.8	1179.47	0.0932463	0	3	UWPROFL0597_ML019_IMAC_unt_10_1.mzML
unt	10	1	YMR086W	ENNVVSPGVSSPNHT[+79.966331]TTDPAITSK	ENNVVSPGVSSPNHTTTDPAITSK	42749.1	1954.84	0.0507995	0	3	UWPROFL0597_ML019_IMAC_unt_10_1.mzML
unt	10	1	YDR432W	ENS[+79.966331]LETTFSSVNTR	ENSLETTFSSVNTR	93443.6	2760.68	0.0041503	1	2	UWPROFL0597_ML019_IMAC_unt_10_1.mzML
unt	10	1	YEL037C	ENST[+79.966331]EASPSTDASAAPAATAPEGSQPQEEQTATTER	ENSTEASPSTDASAAPAATAPEGSQPQEEQTATTER	51561.5	1859.83	0.41512	0	4	UWPROFL0597_ML019_IMAC_unt_10_1.mzML
unt	10	1	YDR485C	ENTFENS[+79.966331]S[+79.966331]PAAQVVSQR	ENTFENSSPAAQVVSQR	20351.2	2365.63	0.145049	0	3	UWPROFL0597_ML019_IMAC_unt_10_1.mzML
unt	10	1	YDR485C	ENTFENSS[+79.966331]PAAQVVSQR	ENTFENSSPAAQVVSQR	32888.3	2288.77	0.327112	0	2	UWPROFL0597_ML019_IMAC_unt_10_1.mzML
unt	10	1	YOL061W	ENYTFES[+79.966331]HPGT[+79.966331]PVSSSLMTQRPGAESSLK	ENYTFESHPGTPVSSSLMTQRPGAESSLK	359414	2948.37	2.38e-05	1	3	UWPROFL0597_ML019_IMAC_unt_10_1.mzML
unt	10	1	YBR172C	EPFIPQSSGVMSSSFWHGDHPES[+79.966331]RVS[+79.966331]TPVQQHPLLQR	EPFIPQSSGVMSSSFWHGDHPESRVSTPVQQHPLLQR	10482.9	3435.67	0.103712	0	5	UWPROFL0597_ML019_IMAC_unt_10_1.mzML
unt	10	1	YOL109W	EQAEAS[+79.966331]IDNLK	EQAEASIDNLK	30049.5	1923.37	9.48e-09	1	2	UWPROFL0597_ML019_IMAC_unt_10_1.mzML
unt	10	1	YOL109W	EQAEAS[+79.966331]IDNLKNEAT[+79.966331]PEAEQVK	EQAEASIDNLKNEATPEAEQVK	182537	2253.09	3.87e-29	1	3	UWPROFL0597_ML019_IMAC_unt_10_1.mzML
unt	10	1	YOL109W	EQAEAS[+79.966331]IDNLKNEAT[+79.966331]PEAEQVKK	EQAEASIDNLKNEATPEAEQVKK	183141	2039.84	1.47e-33	1	3	UWPROFL0597_ML019_IMAC_unt_10_1.mzML
unt	10	1	YOL109W	EQAEAS[+79.966331]IDNLKNEATPEAEQVK	EQAEASIDNLKNEATPEAEQVK	98728.8	2353.68	1e-06	1	3	UWPROFL0597_ML019_IMAC_unt_10_1.mzML
unt	10	1	YLR009W	EQERAESVS[+79.966331]EQEES[+79.966331]EEEEEDM[+15.994915]EIDS[+79.966331]DEEEEEQLEK	EQERAESVSEQEESEEEEEDMEIDSDEEEEEQLEK	266913	2851.51	0.0130186	1	4	UWPROFL0597_ML019_IMAC_unt_10_1.mzML
unt	10	1	YNL161W	EQGS[+79.966331]HQS[+79.966331]LQEHLQR	EQGSHQSLQEHLQR	71847.4	1512.68	6.91e-19	1	2	UWPROFL0597_ML019_IMAC_unt_10_1.mzML
unt	10	1	YNL161W	EQGS[+79.966331]HQSLQEHLQR	EQGSHQSLQEHLQR	72468.8	1418.22	0.000246765	1	3	UWPROFL0597_ML019_IMAC_unt_10_1.mzML
unt	10	1	YOR042W	EQHHEDS[+79.966331]EEEDSWSQFVEKDLPELTDR	EQHHEDSEEEDSWSQFVEKDLPELTDR	447223	3987.25	0.00077457	1	4	UWPROFL0597_ML019_IMAC_unt_10_1.mzML
unt	10	1	YOR042W	EQHHEDSEEEDS[+79.966331]WSQFVEKDLPELTDR	EQHHEDSEEEDSWSQFVEKDLPELTDR	417165	3992.22	0.0183816	1	4	UWPROFL0597_ML019_IMAC_unt_10_1.mzML
unt	10	1	YNL166C	EQITHTAIAIGDSYNS[+79.966331]FVANSAGNEK	EQITHTAIAIGDSYNSFVANSAGNEK	0	3206.53	1	0	3	UWPROFL0597_ML019_IMAC_unt_10_1.mzML
unt	10	1	YGL097W	EQLKDM[+15.994915]DADDS[+79.966331]S[+79.966331]DDEDGDLNELESTPAKIPR	EQLKDMDADDSSDDEDGDLNELESTPAKIPR	0	3086.3	1	0	4	UWPROFL0597_ML019_IMAC_unt_10_1.mzML
unt	10	1	YGL097W	EQLKDMDADDS[+79.966331]S[+79.966331]DDEDGDLNELESTPAK	EQLKDMDADDSSDDEDGDLNELESTPAK	720908	2783.86	6.93e-12	1	3	UWPROFL0597_ML019_IMAC_unt_10_1.mzML
unt	10	1	YGL097W	EQLKDMDADDSSDDEDGDLNELEST[+79.966331]PAKIPR	EQLKDMDADDSSDDEDGDLNELESTPAKIPR	18553.3	2848.35	0.299368	0	4	UWPROFL0597_ML019_IMAC_unt_10_1.mzML
unt	10	1	YKR007W	EQQAGY[+79.966331]GSQGNANDEYDAEQM[+15.994915]R	EQQAGYGSQGNANDEYDAEQMR	126861	3057.06	0.017925	1	3	UWPROFL0597_ML019_IMAC_unt_10_1.mzML
unt	10	1	YAL022C	EQSVS[+79.966331]T[+79.966331]EPLDTLPLR	EQSVSTEPLDTLPLR	14911.2	3847.33	0.407383	0	3	UWPROFL0597_ML019_IMAC_unt_10_1.mzML
unt	10	1	YOL041C	ERAAEADQEEKEASKPDVSDEQT[+79.966331]EEVALPK	ERAAEADQEEKEASKPDVSDEQTEEVALPK	9681.66	2001.28	0.150921	0	4	UWPROFL0597_ML019_IMAC_unt_10_1.mzML
unt	10	1	YDR266C	ERDDYDLPSISSLPGSSS[+79.966331]GSRTDVR	ERDDYDLPSISSLPGSSSGSRTDVR	68190.2	2971.21	0.626083	0	4	UWPROFL0597_ML019_IMAC_unt_10_1.mzML
unt	10	1	YGR116W	EREEDDRLS[+79.966331]EDDLDLLMENAGVER	EREEDDRLSEDDLDLLMENAGVER	68593	3726.42	4.51e-14	1	4	UWPROFL0597_ML019_IMAC_unt_10_1.mzML
unt	10	1	YGR245C	EREENFEENS[+79.966331]EDEDGFDLDALR	EREENFEENSEDEDGFDLDALR	11444.7	3406.44	2.69e-08	1	3	UWPROFL0597_ML019_IMAC_unt_10_1.mzML
unt	10	1	YFR017C	ERES[+79.966331]SIGEHAPGAER	ERESSIGEHAPGAER	93352.4	1251.02	0.419019	0	3	UWPROFL0597_ML019_IMAC_unt_10_1.mzML
unt	10	1	YNL039W	ERNNDDNEDNEGS[+79.966331]EEEPEIDQ	ERNNDDNEDNEGSEEEPEIDQ	65621.3	1626.04	5.72e-33	1	3	UWPROFL0597_ML019_IMAC_unt_10_1.mzML
unt	10	1	YLR425W	ERS[+79.966331]PNKLSFIGNSEER	ERSPNKLSFIGNSEER	68777.4	2204.36	0.00328537	1	3	UWPROFL0597_ML019_IMAC_unt_10_1.mzML
unt	10	1	YDR439W	ERT[+79.966331]PS[+79.966331]TGRDEQQR	ERTPSTGRDEQQR	17120.4	737.209	0.412681	0	3	UWPROFL0597_ML019_IMAC_unt_10_1.mzML
unt	10	1	YNR051C	ES[+79.966331]GNNASTPS[+79.966331]SSPEPVANPPK	ESGNNASTPSSSPEPVANPPK	0	1607.25	1	0	3	UWPROFL0597_ML019_IMAC_unt_10_1.mzML
unt	10	1	YNL183C	ES[+79.966331]SNSNSAGMSFS[+79.966331]ANSNGPSPNIKNPNVTNGSTPIPKPIR	ESSNSNSAGMSFSANSNGPSPNIKNPNVTNGSTPIPKPIR	0	2865.77	1	0	4	UWPROFL0597_ML019_IMAC_unt_10_1.mzML
unt	10	1	YBR172C	ES[+79.966331]SPLKELEDPNFIEEQK	ESSPLKELEDPNFIEEQK	46264.9	3476.92	0.347277	0	3	UWPROFL0597_ML019_IMAC_unt_10_1.mzML
unt	10	1	YHR146W	ES[+79.966331]TEGVLDGSK	ESTEGVLDGSK	79721.8	1559.23	0.241063	0	2	UWPROFL0597_ML019_IMAC_unt_10_1.mzML
unt	10	1	YNL004W	ES[+79.966331]VHNHSDGDDVDIPM[+15.994915]DDS[+79.966331]PVNEEAR	ESVHNHSDGDDVDIPMDDSPVNEEAR	0	2042.89	1	0	3	UWPROFL0597_ML019_IMAC_unt_10_1.mzML
unt	10	1	YNL004W	ES[+79.966331]VHNHSDGDDVDIPM[+15.994915]DDSPVNEEAR	ESVHNHSDGDDVDIPMDDSPVNEEAR	259148	2195.39	0.0224701	1	3	UWPROFL0597_ML019_IMAC_unt_10_1.mzML
unt	10	1	YNL004W	ES[+79.966331]VHNHSDGDDVDIPMDDSPVNEEARK	ESVHNHSDGDDVDIPMDDSPVNEEARK	36590.2	2231.04	0.110491	0	3	UWPROFL0597_ML019_IMAC_unt_10_1.mzML
unt	10	1	YIL112W	ESEDLAHKNDAS[+79.966331]S[+79.966331]HEGEVNGDSRPDDVPETNEK	ESEDLAHKNDASSHEGEVNGDSRPDDVPETNEK	71195.8	1486.09	0.000171774	1	4	UWPROFL0597_ML019_IMAC_unt_10_1.mzML
unt	10	1	YNL212W	ESEILERT[+79.966331]PS[+79.966331]PLK	ESEILERTPSPLK	30584.8	2524.72	0.000404211	1	2	UWPROFL0597_ML019_IMAC_unt_10_1.mzML
unt	10	1	YNL212W	ESEILERT[+79.966331]PS[+79.966331]PLKK	ESEILERTPSPLKK	58252.1	2176.25	0.000156885	1	3	UWPROFL0597_ML019_IMAC_unt_10_1.mzML
unt	10	1	YOR069W	ESGGALFTGNANSPLVFDDTIYDANTS[+79.966331]PNTSK	ESGGALFTGNANSPLVFDDTIYDANTSPNTSK	90601.5	4135.89	0.0742731	0	3	UWPROFL0597_ML019_IMAC_unt_10_1.mzML
unt	10	1	YNR051C	ESGNNAS[+79.966331]TPSS[+79.966331]S[+79.966331]PEPVANPPK	ESGNNASTPSSSPEPVANPPK	0	1672.97	1	0	3	UWPROFL0597_ML019_IMAC_unt_10_1.mzML
unt	10	1	YNR051C	ESGNNAST[+79.966331]PSSS[+79.966331]PEPVANPPK	ESGNNASTPSSSPEPVANPPK	150592	1629.62	0.28766	0	2	UWPROFL0597_ML019_IMAC_unt_10_1.mzML
unt	10	1	YOR233W	ESIDPEST[+79.966331]STILVTKEPTNS[+79.966331]T[+79.966331]DEDHVESQLENVGHSSNK	ESIDPESTSTILVTKEPTNSTDEDHVESQLENVGHSSNK	0	3163.22	1	0	4	UWPROFL0597_ML019_IMAC_unt_10_1.mzML
unt	10	1	YPL085W	ESIIST[+79.966331]GS[+79.966331]EFLPPPK	ESIISTGSEFLPPPK	19800	3926.6	0.279599	0	3	UWPROFL0597_ML019_IMAC_unt_10_1.mzML
unt	10	1	YDR379W	ESLEQKENIATSITVKS[+79.966331]PSSNSDR	ESLEQKENIATSITVKSPSSNSDR	118575	2195.04	0.0695278	0	3	UWPROFL0597_ML019_IMAC_unt_10_1.mzML
unt	10	1	YOR195W	ESNS[+79.966331]NEEGRNDYDDDNQLDIR	ESNSNEEGRNDYDDDNQLDIR	27258.9	2113.29	0.286107	0	3	UWPROFL0597_ML019_IMAC_unt_10_1.mzML
unt	10	1	YNR006W	ESRNS[+79.966331]AS[+79.966331]SEPIVPVVESK	ESRNSASSEPIVPVVESK	34788	2645.56	0.16039	0	3	UWPROFL0597_ML019_IMAC_unt_10_1.mzML
unt	10	1	YLR192C	ESS[+79.966331]ADRALLDIDTLDEK	ESSADRALLDIDTLDEK	126073	3361.64	0.505711	0	3	UWPROFL0597_ML019_IMAC_unt_10_1.mzML
unt	10	1	YBR172C	ESS[+79.966331]PLKELEDPNFIEEQKK	ESSPLKELEDPNFIEEQKK	0	3198.69	1	0	3	UWPROFL0597_ML019_IMAC_unt_10_1.mzML
unt	10	1	YPL157W	ESSEKEELS[+79.966331]S[+79.966331]ENEELSK	ESSEKEELSSENEELSK	23336.6	1716	0.000506116	1	2	UWPROFL0597_ML019_IMAC_unt_10_1.mzML
unt	10	1	YPL157W	ESSEKEELS[+79.966331]S[+79.966331]ENEELSKR	ESSEKEELSSENEELSKR	104590	1665.1	0.00106305	1	3	UWPROFL0597_ML019_IMAC_unt_10_1.mzML
unt	10	1	YER169W	ESSRS[+79.966331]PIALNYEAR	ESSRSPIALNYEAR	39023.6	2206.58	0.299165	0	3	UWPROFL0597_ML019_IMAC_unt_10_1.mzML
unt	10	1	YNL004W	ESVHNHS[+79.966331]DGDDVDIPM[+15.994915]DDSPVNEEAR	ESVHNHSDGDDVDIPMDDSPVNEEAR	222259	2187.77	0.000546017	1	3	UWPROFL0597_ML019_IMAC_unt_10_1.mzML
unt	10	1	YNL004W	ESVHNHS[+79.966331]DGDDVDIPMDDS[+79.966331]PVNEEAR	ESVHNHSDGDDVDIPMDDSPVNEEAR	348011	2446.76	0.00121151	1	3	UWPROFL0597_ML019_IMAC_unt_10_1.mzML
unt	10	1	YNL004W	ESVHNHS[+79.966331]DGDDVDIPMDDSPVNEEAR	ESVHNHSDGDDVDIPMDDSPVNEEAR	357823	2438.31	0.00159563	1	4	UWPROFL0597_ML019_IMAC_unt_10_1.mzML
unt	10	1	YDR363W	ESVVEINS[+79.966331]S[+79.966331]ES[+79.966331]DLDEDKNFPR	ESVVEINSSESDLDEDKNFPR	230094	3083.83	2.47e-06	1	3	UWPROFL0597_ML019_IMAC_unt_10_1.mzML
unt	10	1	YFL026W	ET[+79.966331]T[+79.966331]S[+79.966331]DKHSERTFVSETADDIEK	ETTSDKHSERTFVSETADDIEK	25738.3	2619.77	0.343218	0	3	UWPROFL0597_ML019_IMAC_unt_10_1.mzML
unt	10	1	YIL121W	ETADKLALT[+79.966331]RT[+79.966331]ES[+79.966331]VKPEPEITAPPHSR	ETADKLALTRTESVKPEPEITAPPHSR	171473	2341.01	7.78e-05	1	4	UWPROFL0597_ML019_IMAC_unt_10_1.mzML
unt	10	1	YIL038C	ETERS[+79.966331]PS[+79.966331]SS[+79.966331]PIHNATKPEEAVK	ETERSPSSSPIHNATKPEEAVK	0	1741.7	1	0	3	UWPROFL0597_ML019_IMAC_unt_10_1.mzML
unt	10	1	YIL038C	ETERS[+79.966331]PS[+79.966331]SSPIHNATKPEEAVK	ETERSPSSSPIHNATKPEEAVK	140038	1549.49	0.643627	0	3	UWPROFL0597_ML019_IMAC_unt_10_1.mzML
unt	10	1	YNL161W	ETGNLGSGFTDVPALNYPAT[+79.966331]PPPHNNYAASNQMINTPPPS[+79.966331]MGGLYR	ETGNLGSGFTDVPALNYPATPPPHNNYAASNQMINTPPPSMGGLYR	123670	4050.15	0.399695	0	5	UWPROFL0597_ML019_IMAC_unt_10_1.mzML
unt	10	1	YMR048W	ETGQDLERQS[+79.966331]PMVEEHVT[+79.966331]SAEERPIVADSFAQDKR	ETGQDLERQSPMVEEHVTSAEERPIVADSFAQDKR	0	2704.1	1	0	5	UWPROFL0597_ML019_IMAC_unt_10_1.mzML
unt	10	1	YMR048W	ETGQDLERQS[+79.966331]PMVEEHVTSAEERPIVADSFAQDKR	ETGQDLERQSPMVEEHVTSAEERPIVADSFAQDKR	24668.2	2571.06	0.022322	1	5	UWPROFL0597_ML019_IMAC_unt_10_1.mzML
unt	10	1	YER063W	ETNEPKEENKDVQKPSDGPSATASENEQAAASTAAPALS[+79.966331]PEEIK	ETNEPKEENKDVQKPSDGPSATASENEQAAASTAAPALSPEEIK	85704	2139.3	0.00718151	1	5	UWPROFL0597_ML019_IMAC_unt_10_1.mzML
unt	10	1	YLL048C	ETSNEASST[+79.966331]NS[+79.966331]ENVNKFLDLSSEISEGGSNLSQGQR	ETSNEASSTNSENVNKFLDLSSEISEGGSNLSQGQR	0	3975.29	1	0	4	UWPROFL0597_ML019_IMAC_unt_10_1.mzML
unt	10	1	YBR068C	ETSPDSIS[+79.966331]IR	ETSPDSISIR	35128.3	2140.71	0.163267	0	2	UWPROFL0597_ML019_IMAC_unt_10_1.mzML
unt	10	1	YBR068C	ETSPDSIS[+79.966331]IRSFS[+79.966331]AGNNFQSSSSEK	ETSPDSISIRSFSAGNNFQSSSSEK	81083.1	2996.42	0.30822	0	3	UWPROFL0597_ML019_IMAC_unt_10_1.mzML
unt	10	1	YDR385W;YOR133W	ETVESESSQTALSKS[+79.966331]PNKHNR	ETVESESSQTALSKSPNKHNR	19924.3	1171.4	0.00991681	1	4	UWPROFL0597_ML019_IMAC_unt_10_1.mzML
unt	10	1	YDR499W	ETVGEFS[+79.966331]S[+79.966331]DDDDDILLELGTRPPR	ETVGEFSSDDDDDILLELGTRPPR	167151	4266.95	0.00406119	1	3	UWPROFL0597_ML019_IMAC_unt_10_1.mzML
unt	10	1	YLR335W	ETYDS[+79.966331]NES[+79.966331]DDDVTPSTK	ETYDSNESDDDVTPSTK	668782	1563.45	9.45e-05	1	2	UWPROFL0597_ML019_IMAC_unt_10_1.mzML
unt	10	1	YLR335W	ETYDS[+79.966331]NESDDDVT[+79.966331]PSTK	ETYDSNESDDDVTPSTK	625754	1571.42	0.0188227	1	2	UWPROFL0597_ML019_IMAC_unt_10_1.mzML
unt	10	1	YLR335W	ETYDS[+79.966331]NESDDDVTPSTK	ETYDSNESDDDVTPSTK	319115	1518.22	0.0306984	0	2	UWPROFL0597_ML019_IMAC_unt_10_1.mzML
unt	10	1	YHR146W	EVAHNVQELT[+79.966331]PQVEAVTPLINEPEPLPTPEAQIS[+79.966331]IPESSK	EVAHNVQELTPQVEAVTPLINEPEPLPTPEAQISIPESSK	128532	4155.99	0.0599785	0	4	UWPROFL0597_ML019_IMAC_unt_10_1.mzML
unt	10	1	YHR146W	EVAHNVQELT[+79.966331]PQVEAVTPLINEPEPLPTPEAQISIPESSK	EVAHNVQELTPQVEAVTPLINEPEPLPTPEAQISIPESSK	117633	4020.48	0.00127636	1	4	UWPROFL0597_ML019_IMAC_unt_10_1.mzML
unt	10	1	YKL144C	EVFVDVKPKS[+79.966331]PK	EVFVDVKPKSPK	65433.6	1894.29	1.17e-15	1	3	UWPROFL0597_ML019_IMAC_unt_10_1.mzML
unt	10	1	YDL019C	EVIQPS[+79.966331]SVSLY[+79.966331]RRPSNNLSVVSSEIQLNDNLTESGKR	EVIQPSSVSLYRRPSNNLSVVSSEIQLNDNLTESGKR	111968	3544.35	0.542048	0	5	UWPROFL0597_ML019_IMAC_unt_10_1.mzML
unt	10	1	YLR429W	EVKQEAPKS[+79.966331]PS[+79.966331]PLK	EVKQEAPKSPSPLK	84394.9	1322.84	1.26e-16	1	3	UWPROFL0597_ML019_IMAC_unt_10_1.mzML
unt	10	1	YBL105C	EVLQET[+79.966331]VSLAPTST[+79.966331]HASR	EVLQETVSLAPTSTHASR	25542.4	2553.66	0.534666	0	3	UWPROFL0597_ML019_IMAC_unt_10_1.mzML
unt	10	1	YKR021W	EVLSS[+79.966331]PVLS[+79.966331]PNVQK	EVLSSPVLSPNVQK	117100	2792.86	0.200242	0	2	UWPROFL0597_ML019_IMAC_unt_10_1.mzML
unt	10	1	YCR065W	EVNKRPSHPLSPDHS[+79.966331]S[+79.966331]PIAPSK	EVNKRPSHPLSPDHSSPIAPSK	48842	1484.92	0.220548	0	4	UWPROFL0597_ML019_IMAC_unt_10_1.mzML
unt	10	1	YOL004W	EVPAGVQPADAPDPSSNHADANDDNNNNENS[+79.966331]HDEDADYRPLNVK	EVPAGVQPADAPDPSSNHADANDDNNNNENSHDEDADYRPLNVK	100789	2230.8	4.04e-05	1	5	UWPROFL0597_ML019_IMAC_unt_10_1.mzML
unt	10	1	YNL308C	EVS[+79.966331]PESFGLTAR	EVSPESFGLTAR	106197	2985.85	6.49e-05	1	2	UWPROFL0597_ML019_IMAC_unt_10_1.mzML
unt	10	1	YGR055W	EVSNSTVDADNGAS[+79.966331]DFEAGQQFATELDQGEK	EVSNSTVDADNGASDFEAGQQFATELDQGEK	101679	3525.31	0.000164799	1	3	UWPROFL0597_ML019_IMAC_unt_10_1.mzML
unt	10	1	YCR030C	EVVPNNAS[+79.966331]PAS[+79.966331]ATGARPVSVSNGAANTEREK	EVVPNNASPASATGARPVSVSNGAANTEREK	133347	1926.58	0.014701	1	4	UWPROFL0597_ML019_IMAC_unt_10_1.mzML
unt	10	1	YCR030C	EVVPNNAS[+79.966331]PASAT[+79.966331]GARPVSVSNGAANTER	EVVPNNASPASATGARPVSVSNGAANTER	89770.9	2107.83	0.409046	0	4	UWPROFL0597_ML019_IMAC_unt_10_1.mzML
unt	10	1	YCR030C	EVVPNNASPASATGARPVS[+79.966331]VSNGAANTER	EVVPNNASPASATGARPVSVSNGAANTER	106522	2045.21	0.0342669	0	3	UWPROFL0597_ML019_IMAC_unt_10_1.mzML
unt	10	1	YDR436W	EYLSAYPT[+79.966331]LAHRDSSS[+79.966331]SLSPR	EYLSAYPTLAHRDSSSSLSPR	119336	2730.69	0.278821	0	3	UWPROFL0597_ML019_IMAC_unt_10_1.mzML
unt	10	1	YOR008C	EYQEAIKPVEYPDKLYAS[+79.966331]S[+79.966331]FSSNHGPS[+79.966331]SGSFEEEHTK	EYQEAIKPVEYPDKLYASSFSSNHGPSSGSFEEEHTK	94913.4	2890.19	0.593267	0	4	UWPROFL0597_ML019_IMAC_unt_10_1.mzML
unt	10	1	YOR008C	EYQEAIKPVEYPDKLYASSFS[+79.966331]SNHGPS[+79.966331]SGSFEEEHTK	EYQEAIKPVEYPDKLYASSFSSNHGPSSGSFEEEHTK	40518.4	2824.88	0.440969	0	4	UWPROFL0597_ML019_IMAC_unt_10_1.mzML
unt	10	1	YNL095C	EYS[+79.966331]NVDQYGHQR	EYSNVDQYGHQR	42406.1	1617.87	0.225977	0	2	UWPROFL0597_ML019_IMAC_unt_10_1.mzML
unt	10	1	YOR092W	EYS[+79.966331]NVDQYGR	EYSNVDQYGR	40710.1	1905.26	0.0211544	1	2	UWPROFL0597_ML019_IMAC_unt_10_1.mzML
unt	10	1	YLR175W	EYVPLDNAEQS[+79.966331]T[+79.966331]S[+79.966331]SSQETKETEEEPKK	EYVPLDNAEQSTSSSQETKETEEEPKK	63685.4	2192.29	0.343496	0	4	UWPROFL0597_ML019_IMAC_unt_10_1.mzML
unt	10	1	YLR175W	EYVPLDNAEQS[+79.966331]TSS[+79.966331]SQETKETEEEPKK	EYVPLDNAEQSTSSSQETKETEEEPKK	0	2042.13	1	0	4	UWPROFL0597_ML019_IMAC_unt_10_1.mzML
unt	10	1	YLR175W	EYVPLDNAEQSTS[+79.966331]SS[+79.966331]QETKETEEEPK	EYVPLDNAEQSTSSSQETKETEEEPK	0	2319.1	1	0	3	UWPROFL0597_ML019_IMAC_unt_10_1.mzML
unt	10	1	YMR086W	FADS[+79.966331]DS[+79.966331]EDESQFFNQGPSK	FADSDSEDESQFFNQGPSK	744489	3022.62	3.89e-06	1	3	UWPROFL0597_ML019_IMAC_unt_10_1.mzML
unt	10	1	YMR086W	FADS[+79.966331]DS[+79.966331]EDESQFFNQGPSKYNTETEGNK	FADSDSEDESQFFNQGPSKYNTETEGNK	320976	2887.77	0.00935375	1	3	UWPROFL0597_ML019_IMAC_unt_10_1.mzML
unt	10	1	YMR086W	FADS[+79.966331]DS[+79.966331]EDESQFFNQGPSKYNTETEGNKTSGNK	FADSDSEDESQFFNQGPSKYNTETEGNKTSGNK	180739	2627.05	0.247736	0	4	UWPROFL0597_ML019_IMAC_unt_10_1.mzML
unt	10	1	YHR205W	FAGFT[+79.966331]FVDES[+79.966331]AIDEHVNNNRK	FAGFTFVDESAIDEHVNNNRK	111007	3731.79	6.06e-21	1	3	UWPROFL0597_ML019_IMAC_unt_10_1.mzML
unt	10	1	YKL185W	FALDS[+79.966331]PPQS[+79.966331]PR	FALDSPPQSPR	105059	2672.21	1.85e-10	1	2	UWPROFL0597_ML019_IMAC_unt_10_1.mzML
unt	10	1	YKL185W	FALDS[+79.966331]PPQS[+79.966331]PRR	FALDSPPQSPRR	128724	2314.76	3.51e-16	1	3	UWPROFL0597_ML019_IMAC_unt_10_1.mzML
unt	10	1	YAR007C	FANENPNS[+79.966331]QK	FANENPNSQK	36883.3	1126.28	1.79e-12	1	2	UWPROFL0597_ML019_IMAC_unt_10_1.mzML
unt	10	1	YLR006C	FAS[+79.966331]VS[+79.966331]PYPK	FASVSPYPK	50865.7	2487.35	0.120001	0	2	UWPROFL0597_ML019_IMAC_unt_10_1.mzML
unt	10	1	YDR183W	FAST[+79.966331]NHDRSES[+79.966331]DS[+79.966331]DLDI	FASTNHDRSESDSDLDI	342187	2594.89	0.207253	0	3	UWPROFL0597_ML019_IMAC_unt_10_1.mzML
unt	10	1	YDR183W	FASTNHDRSES[+79.966331]DS[+79.966331]DLDI	FASTNHDRSESDSDLDI	219263	2400.68	0.00402111	1	3	UWPROFL0597_ML019_IMAC_unt_10_1.mzML
unt	10	1	YDR382W	FATVPTGGASSAAAGAAGAAAGGDAAEEEKEEEAKEES[+79.966331]DDDMGFGLFD	FATVPTGGASSAAAGAAGAAAGGDAAEEEKEEEAKEESDDDMGFGLFD	169339	3620.96	6.56e-09	1	5	UWPROFL0597_ML019_IMAC_unt_10_1.mzML
unt	10	1	YBR086C	FDEDGKS[+79.966331]IR	FDEDGKSIR	100119	1418.16	7.6e-11	1	2	UWPROFL0597_ML019_IMAC_unt_10_1.mzML
unt	10	1	YBR086C	FDEDGKS[+79.966331]IRDAK	FDEDGKSIRDAK	98530.2	1283.49	5.12e-25	1	2	UWPROFL0597_ML019_IMAC_unt_10_1.mzML
unt	10	1	YDL121C	FDLKDTEESLGHDSASAS[+79.966331]S[+79.966331]ASR	FDLKDTEESLGHDSASASSASR	73487.3	2624.26	0.165483	0	3	UWPROFL0597_ML019_IMAC_unt_10_1.mzML
unt	10	1	YLR336C	FEDKEFDS[+79.966331]ES[+79.966331]DT[+79.966331]DEEDDLDDKEK	FEDKEFDSESDTDEEDDLDDKEK	96765.5	2223.38	3.13e-22	1	3	UWPROFL0597_ML019_IMAC_unt_10_1.mzML
unt	10	1	YNL173C	FEKPEEKVPVSSIT[+79.966331]S[+79.966331]HAKETSVKPTGK	FEKPEEKVPVSSITSHAKETSVKPTGK	78927	2066.93	0.391202	0	5	UWPROFL0597_ML019_IMAC_unt_10_1.mzML
unt	10	1	YNL173C	FEKPEEKVPVSSITS[+79.966331]HAKET[+79.966331]SVKPTGK	FEKPEEKVPVSSITSHAKETSVKPTGK	0	2057.26	1	0	4	UWPROFL0597_ML019_IMAC_unt_10_1.mzML
unt	10	1	YDL122W	FEQEFEDS[+79.966331]EEEKEYDDAEGNYASHYNHTK	FEQEFEDSEEEKEYDDAEGNYASHYNHTK	205867	2473.68	0.00411781	1	4	UWPROFL0597_ML019_IMAC_unt_10_1.mzML
unt	10	1	YFL007W	FERS[+79.966331]PGRPSSSQGEIK	FERSPGRPSSSQGEIK	91713.6	1240.54	1.26e-06	1	3	UWPROFL0597_ML019_IMAC_unt_10_1.mzML
unt	10	1	YER032W	FFQQFEPSEEPT[+79.966331]SPTR	FFQQFEPSEEPTSPTR	60628.5	3032.05	0.2	0	3	UWPROFL0597_ML019_IMAC_unt_10_1.mzML
unt	10	1	YHR098C	FGAS[+79.966331]EAS[+79.966331]SPYGQSM[+15.994915]LDMTAPQPTSHIVPTQR	FGASEASSPYGQSMLDMTAPQPTSHIVPTQR	26233.9	3352.61	0.213839	0	4	UWPROFL0597_ML019_IMAC_unt_10_1.mzML
unt	10	1	YHR098C	FGAS[+79.966331]EASSPY[+79.966331]GQSMLDMTAPQPTSHIVPTQR	FGASEASSPYGQSMLDMTAPQPTSHIVPTQR	72082.2	3628.13	0.343496	0	4	UWPROFL0597_ML019_IMAC_unt_10_1.mzML
unt	10	1	YGR253C	FGEGAS[+79.966331]GEER	FGEGASGEER	47344.2	1274.95	4.1e-11	1	2	UWPROFL0597_ML019_IMAC_unt_10_1.mzML
unt	10	1	YLR247C	FGEKETS[+79.966331]SGDES[+79.966331]DREINGAK	FGEKETSSGDESDREINGAK	34244.3	1382.1	0.496723	0	3	UWPROFL0597_ML019_IMAC_unt_10_1.mzML
unt	10	1	YLR172C	FGKDVANDQEYFKPAAWVPPT[+79.966331]EDDSDE	FGKDVANDQEYFKPAAWVPPTEDDSDE	23224.6	3588.51	0.0540644	0	4	UWPROFL0597_ML019_IMAC_unt_10_1.mzML
unt	10	1	YLR172C	FGKDVANDQEYFKPAAWVPPTEDDS[+79.966331]DE	FGKDVANDQEYFKPAAWVPPTEDDSDE	208032	3591.81	0.210126	0	3	UWPROFL0597_ML019_IMAC_unt_10_1.mzML
unt	10	1	YNR024W	FGKTDDEESSNSNTPS[+79.966331]NINS[+79.966331]DVEPIEQK	FGKTDDEESSNSNTPSNINSDVEPIEQK	23557	2392.03	0.0536544	0	3	UWPROFL0597_ML019_IMAC_unt_10_1.mzML
unt	10	1	YNR024W	FGKTDDEESSNSNTPSNINS[+79.966331]DVEPIEQK	FGKTDDEESSNSNTPSNINSDVEPIEQK	129848	2281.54	0.000192507	1	3	UWPROFL0597_ML019_IMAC_unt_10_1.mzML
unt	10	1	YGR162W	FGNNS[+79.966331]S[+79.966331]RGHDFR	FGNNSSRGHDFR	70886.5	1404.87	1e-13	1	3	UWPROFL0597_ML019_IMAC_unt_10_1.mzML
unt	10	1	YGR162W	FGNNS[+79.966331]SRGHDFR	FGNNSSRGHDFR	78880.8	1246.33	0.360259	0	2	UWPROFL0597_ML019_IMAC_unt_10_1.mzML
unt	10	1	YGR162W	FGNNSS[+79.966331]RGHDFR	FGNNSSRGHDFR	203446	1261.35	0.028439	0	3	UWPROFL0597_ML019_IMAC_unt_10_1.mzML
unt	10	1	YIL036W	FGS[+79.966331]DT[+79.966331]DDDDIDLKPVEGGK	FGSDTDDDDIDLKPVEGGK	60655.2	2852.67	1.32e-19	1	3	UWPROFL0597_ML019_IMAC_unt_10_1.mzML
unt	10	1	YIL036W	FGS[+79.966331]DT[+79.966331]DDDDIDLKPVEGGKDPDNQS[+79.966331]LPNSEK	FGSDTDDDDIDLKPVEGGKDPDNQSLPNSEK	58028.3	2850.8	0.00136412	1	4	UWPROFL0597_ML019_IMAC_unt_10_1.mzML
unt	10	1	YIL036W	FGS[+79.966331]DT[+79.966331]DDDDIDLKPVEGGKDPDNQSLPNSEK	FGSDTDDDDIDLKPVEGGKDPDNQSLPNSEK	777411	2721.16	1.67e-24	1	4	UWPROFL0597_ML019_IMAC_unt_10_1.mzML
unt	10	1	YPL085W	FGS[+79.966331]GNSFSSLDKPIPQS[+79.966331]R	FGSGNSFSSLDKPIPQSR	77779.6	2978.53	0.211962	0	3	UWPROFL0597_ML019_IMAC_unt_10_1.mzML
unt	10	1	YNL183C	FGS[+79.966331]LINDQGTAGLSSHGGSFAAQNR	FGSLINDQGTAGLSSHGGSFAAQNR	36725.7	2923.27	0.0183259	1	3	UWPROFL0597_ML019_IMAC_unt_10_1.mzML
unt	10	1	YIL036W	FGSDT[+79.966331]DDDDIDLKPVEGGKDPDNQSLPNSEK	FGSDTDDDDIDLKPVEGGKDPDNQSLPNSEK	118804	2554.22	0.0372263	0	4	UWPROFL0597_ML019_IMAC_unt_10_1.mzML
unt	10	1	YNL183C	FGSLINDQGTAGLSS[+79.966331]HGGS[+79.966331]FAAQNR	FGSLINDQGTAGLSSHGGSFAAQNR	219739	3040.07	0.380152	0	3	UWPROFL0597_ML019_IMAC_unt_10_1.mzML
unt	10	1	YNL183C	FGSLINDQGTAGLSSHGGS[+79.966331]FAAQNR	FGSLINDQGTAGLSSHGGSFAAQNR	103621	2894.22	0.000223707	1	3	UWPROFL0597_ML019_IMAC_unt_10_1.mzML
unt	10	1	YLL003W	FGTTNKS[+79.966331]T[+79.966331]ENLLR	FGTTNKSTENLLR	37215.1	2442.65	0.0326386	0	3	UWPROFL0597_ML019_IMAC_unt_10_1.mzML
unt	10	1	YDR011W	FIAHADEESPDNVNDIDAKEQFSSES[+79.966331]S[+79.966331]GANDEVFDDLEAK	FIAHADEESPDNVNDIDAKEQFSSESSGANDEVFDDLEAK	270885	3338.79	0.23938	0	4	UWPROFL0597_ML019_IMAC_unt_10_1.mzML
unt	10	1	YAR014C	FIDDAIEDT[+79.966331]SLDS[+79.966331]NDDGGEGNGQSYDDDVDNDKETK	FIDDAIEDTSLDSNDDGGEGNGQSYDDDVDNDKETK	88457.5	2773.72	0.312251	0	4	UWPROFL0597_ML019_IMAC_unt_10_1.mzML
unt	10	1	YAR042W	FIEAT[+79.966331]KES[+79.966331]DEDSDADEFFDAEEAASDK	FIEATKESDEDSDADEFFDAEEAASDK	0	3358.05	1	0	3	UWPROFL0597_ML019_IMAC_unt_10_1.mzML
unt	10	1	YAR042W	FIEAT[+79.966331]KESDEDS[+79.966331]DADEFFDAEEAASDKK	FIEATKESDEDSDADEFFDAEEAASDKK	357347	3103.97	0.0811292	0	3	UWPROFL0597_ML019_IMAC_unt_10_1.mzML
unt	10	1	YHL007C	FIPSRPAPKPPSSASASAPIIKS[+79.966331]PVM[+15.994915]NSAANVS[+79.966331]PLK	FIPSRPAPKPPSSASASAPIIKSPVMNSAANVSPLK	105634	2716.56	0.0133547	1	4	UWPROFL0597_ML019_IMAC_unt_10_1.mzML
unt	10	1	YJL084C	FISRLS[+79.966331]S[+79.966331]PEK	FISRLSSPEK	70266.3	2105.01	0.00629891	1	2	UWPROFL0597_ML019_IMAC_unt_10_1.mzML
unt	10	1	YIL045W	FKLS[+79.966331]DDDSDIENDNDSDDAINR	FKLSDDDSDIENDNDSDDAINR	0	2446.26	1	0	3	UWPROFL0597_ML019_IMAC_unt_10_1.mzML
unt	10	1	YNL233W	FLDNHEVDS[+79.966331]IVS[+79.966331]LER	FLDNHEVDSIVSLER	305363	3431.08	1.43e-29	1	2	UWPROFL0597_ML019_IMAC_unt_10_1.mzML
unt	10	1	YDR507C	FLGS[+79.966331]S[+79.966331]FNIDKELK	FLGSSFNIDKELK	42359.2	3942.45	1.89e-13	1	2	UWPROFL0597_ML019_IMAC_unt_10_1.mzML
unt	10	1	YMR075W	FLNIENPENQS[+79.966331]E	FLNIENPENQSE	97107.1	3288.84	3.15e-15	1	2	UWPROFL0597_ML019_IMAC_unt_10_1.mzML
unt	10	1	YDR186C	FLNS[+79.966331]PIPQHT[+79.966331]QQASPLLM[+15.994915]R	FLNSPIPQHTQQASPLLMR	26082.2	3027.57	0.207621	0	3	UWPROFL0597_ML019_IMAC_unt_10_1.mzML
unt	10	1	YDR186C	FLNS[+79.966331]PIPQHTQQAS[+79.966331]PLLMR	FLNSPIPQHTQQASPLLMR	404075	3420.69	0.000333419	1	3	UWPROFL0597_ML019_IMAC_unt_10_1.mzML
unt	10	1	YML081W	FLSDEKIPSTAS[+79.966331]PSSSAS[+79.966331]PVQFDKK	FLSDEKIPSTASPSSSASPVQFDKK	54486.9	2704.45	0.281357	0	3	UWPROFL0597_ML019_IMAC_unt_10_1.mzML
unt	10	1	YMR205C	FLSLENRSSPDENSTLLSNDSIS[+79.966331]LK	FLSLENRSSPDENSTLLSNDSISLK	0	3603.78	1	0	3	UWPROFL0597_ML019_IMAC_unt_10_1.mzML
unt	10	1	YPL012W	FM[+15.994915]SAFDEAVY[+79.966331]GSDEENDNGS[+79.966331]DQEENVAGGK	FMSAFDEAVYGSDEENDNGSDQEENVAGGK	122124	3502.86	0.395399	0	3	UWPROFL0597_ML019_IMAC_unt_10_1.mzML
unt	10	1	YOR098C	FNHNKEKS[+79.966331]NS[+79.966331]PTSFFDGSASSTPIPVLGKPTDATGNTTSK	FNHNKEKSNSPTSFFDGSASSTPIPVLGKPTDATGNTTSK	96781.1	3304.52	0.195695	0	4	UWPROFL0597_ML019_IMAC_unt_10_1.mzML
unt	10	1	YOR098C	FNHNKEKSNS[+79.966331]PT[+79.966331]SFFDGSASSTPIPVLGKPTDATGNTTSK	FNHNKEKSNSPTSFFDGSASSTPIPVLGKPTDATGNTTSK	0	3267.17	1	0	5	UWPROFL0597_ML019_IMAC_unt_10_1.mzML
unt	10	1	YDR283C	FNLVSES[+79.966331]VNSNS[+79.966331]LELTPGDTITVR	FNLVSESVNSNSLELTPGDTITVR	31979.3	4245.41	0.120506	0	3	UWPROFL0597_ML019_IMAC_unt_10_1.mzML
unt	10	1	YML119W	FNS[+79.966331]ISQVNK	FNSISQVNK	50581.9	1693.16	0.00784272	1	2	UWPROFL0597_ML019_IMAC_unt_10_1.mzML
unt	10	1	YDR186C	FPNSQQPDSAGASS[+79.966331]PKR	FPNSQQPDSAGASSPKR	159101	1317.72	0.230021	0	3	UWPROFL0597_ML019_IMAC_unt_10_1.mzML
unt	10	1	YHL034C	FPT[+79.966331]KIDFDNIKENYDTK	FPTKIDFDNIKENYDTK	51603.6	3056.61	1.54e-05	1	3	UWPROFL0597_ML019_IMAC_unt_10_1.mzML
unt	10	1	YEL032W	FQDDEQNAGEDDNDIMS[+79.966331]PLPADEEAELQR	FQDDEQNAGEDDNDIMSPLPADEEAELQR	64253.2	3236.31	4.46e-10	1	3	UWPROFL0597_ML019_IMAC_unt_10_1.mzML
unt	10	1	YPL124W	FQDDT[+79.966331]LNR	FQDDTLNR	22500	1495.33	1.05e-05	1	2	UWPROFL0597_ML019_IMAC_unt_10_1.mzML
unt	10	1	YNR016C	FQLPSAAFSTFPTVKS[+79.966331]K	FQLPSAAFSTFPTVKSK	179100	3835.07	0.00134231	1	3	UWPROFL0597_ML019_IMAC_unt_10_1.mzML
unt	10	1	YGR006W	FQPHESANIDETPRQVEQES[+79.966331]T[+79.966331]DEENLS[+79.966331]DNQSDDIR	FQPHESANIDETPRQVEQESTDEENLSDNQSDDIR	261571	2411.9	0.000893197	1	4	UWPROFL0597_ML019_IMAC_unt_10_1.mzML
unt	10	1	YNL278W	FQRAS[+79.966331]VHS[+79.966331]ESNYNSR	FQRASVHSESNYNSR	36794.5	1277.92	0.00734111	1	3	UWPROFL0597_ML019_IMAC_unt_10_1.mzML
unt	10	1	YML081W	FQSVSENIS[+79.966331]PR	FQSVSENISPR	24883.9	2189.22	0.0825044	0	2	UWPROFL0597_ML019_IMAC_unt_10_1.mzML
unt	10	1	YDR216W	FQT[+79.966331]PT[+79.966331]YGTPDNGNFLNR	FQTPTYGTPDNGNFLNR	38423.3	2908.22	0.257578	0	3	UWPROFL0597_ML019_IMAC_unt_10_1.mzML
unt	10	1	YPL077C	FRRNS[+79.966331]VDIPLQTHNR	FRRNSVDIPLQTHNR	29168.5	2043.55	0.000134174	1	4	UWPROFL0597_ML019_IMAC_unt_10_1.mzML
unt	10	1	YOL054W	FRVVLGDS[+79.966331]DDE	FRVVLGDSDDE	263043	2917.75	9.92e-28	1	2	UWPROFL0597_ML019_IMAC_unt_10_1.mzML
unt	10	1	YBL060W	FS[+79.966331]T[+79.966331]LGS[+79.966331]REFSTSNLR	FSTLGSREFSTSNLR	13416	3095.18	0.112665	0	3	UWPROFL0597_ML019_IMAC_unt_10_1.mzML
unt	10	1	YPL112C	FSAGSGSESHTESSRS[+79.966331]DDEDS[+79.966331]QAKTK	FSAGSGSESHTESSRSDDEDSQAKTK	97322.4	1061.07	0.733657	0	3	UWPROFL0597_ML019_IMAC_unt_10_1.mzML
unt	10	1	YCR008W	FSHHSNS[+79.966331]NTAITPAPTPTASNINNVNK	FSHHSNSNTAITPAPTPTASNINNVNK	51842.1	2016.95	0.278063	0	3	UWPROFL0597_ML019_IMAC_unt_10_1.mzML
unt	10	1	YNL309W	FSHIKPSASS[+79.966331]PQSTFK	FSHIKPSASSPQSTFK	106542	1889.64	0.030913	0	3	UWPROFL0597_ML019_IMAC_unt_10_1.mzML
unt	10	1	YMR243C	FSIIAGGS[+79.966331]PSS[+79.966331]SQEAFDSHGNTEHGR	FSIIAGGSPSSSQEAFDSHGNTEHGR	222299	2857.38	0.553	0	4	UWPROFL0597_ML019_IMAC_unt_10_1.mzML
unt	10	1	YGR166W	FSLGAAS[+79.966331]TTS[+79.966331]LVNSK	FSLGAASTTSLVNSK	191086	3359.73	0.211962	0	2	UWPROFL0597_ML019_IMAC_unt_10_1.mzML
unt	10	1	YMR036C	FSNITQNTLNFTSASS[+79.966331]S[+79.966331]PLAPNSVGVK	FSNITQNTLNFTSASSSPLAPNSVGVK	82483.5	3791.59	0.574825	0	3	UWPROFL0597_ML019_IMAC_unt_10_1.mzML
unt	10	1	YDR103W	FSPS[+79.966331]PISSSTFSFS[+79.966331]PK	FSPSPISSSTFSFSPK	40184.4	3803.82	0.159264	0	2	UWPROFL0597_ML019_IMAC_unt_10_1.mzML
unt	10	1	YDR103W	FSPSPISSSTFSFS[+79.966331]PK	FSPSPISSSTFSFSPK	50551.7	3685	0.0797138	0	2	UWPROFL0597_ML019_IMAC_unt_10_1.mzML
unt	10	1	YER132C	FSQAPSTQIS[+79.966331]PR	FSQAPSTQISPR	77277.2	1892.52	0.0228341	1	2	UWPROFL0597_ML019_IMAC_unt_10_1.mzML
unt	10	1	YKL204W	FSS[+79.966331]FFNKSATSLPSLDNNNQVPSSNVSVVNNDGNSTPHQSGSR	FSSFFNKSATSLPSLDNNNQVPSSNVSVVNNDGNSTPHQSGSR	240758	3330.81	0.115579	0	5	UWPROFL0597_ML019_IMAC_unt_10_1.mzML
unt	10	1	YFL004W	FSS[+79.966331]IVS[+79.966331]NDIDMNFR	FSSIVSNDIDMNFR	22606.7	3983.85	0.200242	0	3	UWPROFL0597_ML019_IMAC_unt_10_1.mzML
unt	10	1	YMR086W	FSS[+79.966331]NPENGESRLPQAQEVSVTK	FSSNPENGESRLPQAQEVSVTK	61617.3	2265.61	0.144737	0	3	UWPROFL0597_ML019_IMAC_unt_10_1.mzML
unt	10	1	YPR091C	FSVS[+79.966331]SNDS[+79.966331]QNS[+79.966331]LKNGDPHVK	FSVSSNDSQNSLKNGDPHVK	0	1962.36	1	0	3	UWPROFL0597_ML019_IMAC_unt_10_1.mzML
unt	10	1	YFR024C-A	FT[+79.966331]APTSPS[+79.966331]TSSPKAVALYSFAGEESGDLPFR	FTAPTSPSTSSPKAVALYSFAGEESGDLPFR	0	4289.07	1	0	3	UWPROFL0597_ML019_IMAC_unt_10_1.mzML
unt	10	1	YDR369C	FT[+79.966331]NEDSSNEGEEDSFSFSR	FTNEDSSNEGEEDSFSFSR	175525	2776.62	0.00712767	1	2	UWPROFL0597_ML019_IMAC_unt_10_1.mzML
unt	10	1	YFR024C-A;YFR024C-A	FTAPTS[+79.966331]PSTSS[+79.966331]PK	FTAPTSPSTSSPK	130028	1804.28	0.0526569	0	2	UWPROFL0597_ML019_IMAC_unt_10_1.mzML
unt	10	1	YFR024C-A;YFR024C-A	FTAPTS[+79.966331]PSTSSPK	FTAPTSPSTSSPK	275949	1738.4	0.111204	0	2	UWPROFL0597_ML019_IMAC_unt_10_1.mzML
unt	10	1	YLR410W	FTPVNITS[+79.966331]PNLSFQK	FTPVNITSPNLSFQK	56532.4	3549.38	0.100764	0	3	UWPROFL0597_ML019_IMAC_unt_10_1.mzML
unt	10	1	YER032W	FTSSPKT[+79.966331]SDIPPEAQS[+79.966331]PK	FTSSPKTSDIPPEAQSPK	54178.3	1982.63	0.117129	0	3	UWPROFL0597_ML019_IMAC_unt_10_1.mzML
unt	10	1	YOL138C	FTYNS[+79.966331]VS[+79.966331]PR	FTYNSVSPR	35368.2	2109.95	0.0195493	0	2	UWPROFL0597_ML019_IMAC_unt_10_1.mzML
unt	10	1	YMR212C	FVAEDARS[+79.966331]WKT[+79.966331]MR	FVAEDARSWKTMR	88688.8	2249.65	3.56e-12	1	3	UWPROFL0597_ML019_IMAC_unt_10_1.mzML
unt	10	1	YBR202W	FVDDGTMDT[+79.966331]DQEDS[+79.966331]LVST[+79.966331]PK	FVDDGTMDTDQEDSLVSTPK	44218.9	2797.67	0.319178	0	3	UWPROFL0597_ML019_IMAC_unt_10_1.mzML
unt	10	1	YBR202W	FVDDGTMDTDQEDS[+79.966331]LVST[+79.966331]PK	FVDDGTMDTDQEDSLVSTPK	140313	2857.66	0.0509474	0	3	UWPROFL0597_ML019_IMAC_unt_10_1.mzML
unt	10	1	YPL195W	FVDDSDT[+79.966331]S[+79.966331]YEEKEKLDDFENPFEIER	FVDDSDTSYEEKEKLDDFENPFEIER	148919	3754.01	0.197862	0	4	UWPROFL0597_ML019_IMAC_unt_10_1.mzML
unt	10	1	YNL309W	FVEKPNT[+79.966331]PPS[+79.966331]SR	FVEKPNTPPSSR	44268	1382.05	0.34	0	2	UWPROFL0597_ML019_IMAC_unt_10_1.mzML
unt	10	1	YDR146C	FVIS[+79.966331]ET[+79.966331]PS[+79.966331]PVLK	FVISETPSPVLK	87378.8	3706.92	2.89e-17	1	2	UWPROFL0597_ML019_IMAC_unt_10_1.mzML
unt	10	1	YLR337C	FVVGGDTGYTTQDKQEDVIGSSKDDNVRPS[+79.966331]PIS[+79.966331]PSINPPK	FVVGGDTGYTTQDKQEDVIGSSKDDNVRPSPISPSINPPK	74254.1	2721.86	0.0204866	1	4	UWPROFL0597_ML019_IMAC_unt_10_1.mzML
unt	10	1	YLR337C	FVVGGDTGYTTQDKQEDVIGSSKDDNVRPSPIS[+79.966331]PS[+79.966331]INPPK	FVVGGDTGYTTQDKQEDVIGSSKDDNVRPSPISPSINPPK	108722	2700.12	0.00157802	1	4	UWPROFL0597_ML019_IMAC_unt_10_1.mzML
unt	10	1	YOR123C	FYGEDANNFS[+79.966331]DQDETTHTFKEENVELVR	FYGEDANNFSDQDETTHTFKEENVELVR	87112.1	2925.69	0.00821544	1	4	UWPROFL0597_ML019_IMAC_unt_10_1.mzML
unt	10	1	YER155C	FYGNDGSSLKNDDSSSTTATNSGNDVAS[+79.966331]AR	FYGNDGSSLKNDDSSSTTATNSGNDVASAR	18597.7	1878.25	0.0960206	0	3	UWPROFL0597_ML019_IMAC_unt_10_1.mzML
unt	10	1	YFL026W	FYPGT[+79.966331]LSSFQTDS[+79.966331]INNDAK	FYPGTLSSFQTDSINNDAK	83159	3402.25	0.285589	0	2	UWPROFL0597_ML019_IMAC_unt_10_1.mzML
unt	10	1	YFL026W	FYPGTLSSFQT[+79.966331]DS[+79.966331]INNDAK	FYPGTLSSFQTDSINNDAK	53614.4	3398.61	0.600482	0	3	UWPROFL0597_ML019_IMAC_unt_10_1.mzML
unt	10	1	YFL026W	FYPGTLSSFQT[+79.966331]DS[+79.966331]INNDAKS[+79.966331]SLR	FYPGTLSSFQTDSINNDAKSSLR	104963	3489.87	0.21676	0	3	UWPROFL0597_ML019_IMAC_unt_10_1.mzML
unt	10	1	YFL026W	FYPGTLSSFQTDS[+79.966331]INNDAKS[+79.966331]SLR	FYPGTLSSFQTDSINNDAKSSLR	69860.6	3377.07	0.202244	0	3	UWPROFL0597_ML019_IMAC_unt_10_1.mzML
unt	10	1	YBR235W	FYQIPGTHRPSSAISS[+79.966331]SNESSSLLS[+79.966331]AR	FYQIPGTHRPSSAISSSNESSSLLSAR	69482.5	2911.64	0.141373	0	3	UWPROFL0597_ML019_IMAC_unt_10_1.mzML
unt	10	1	YOR039W	G[+42.010565]S[+79.966331]RSENVGTVTR	GSRSENVGTVTR	25523.3	1455.68	0.424947	0	2	UWPROFL0597_ML019_IMAC_unt_10_1.mzML
unt	10	1	YDL160C	G[+42.010565]SINNNFNTNNNS[+79.966331]NTDLDRDWK	GSINNNFNTNNNSNTDLDRDWK	90729.3	2913.66	0.0833664	0	3	UWPROFL0597_ML019_IMAC_unt_10_1.mzML
unt	10	1	YKL064W	GAFIDHRPS[+79.966331]MSQPR	GAFIDHRPSMSQPR	63682.1	1881.75	0.0390935	0	3	UWPROFL0597_ML019_IMAC_unt_10_1.mzML
unt	10	1	YPL150W	GAPSSGS[+79.966331]FLK	GAPSSGSFLK	0	2229.28	1	0	2	UWPROFL0597_ML019_IMAC_unt_10_1.mzML
unt	10	1	YPL131W	GAS[+79.966331]DGGLYVPHSENR	GASDGGLYVPHSENR	20427.2	1959.86	0.0460871	0	2	UWPROFL0597_ML019_IMAC_unt_10_1.mzML
unt	10	1	YPR115W	GAS[+79.966331]QS[+79.966331]RLT[+79.966331]LKEPLTSK	GASQSRLTLKEPLTSK	86439.8	2467.88	6.77e-07	1	3	UWPROFL0597_ML019_IMAC_unt_10_1.mzML
unt	10	1	YPR115W	GAS[+79.966331]QSRLT[+79.966331]LKEPLTSK	GASQSRLTLKEPLTSK	81581.4	2357.91	0.149718	0	3	UWPROFL0597_ML019_IMAC_unt_10_1.mzML
unt	10	1	YBR215W	GASPS[+79.966331]PIIISGSSSTSPSGPSSSSTNPMGIPTNR	GASPSPIIISGSSSTSPSGPSSSSTNPMGIPTNR	349362	3316.73	0.229408	0	3	UWPROFL0597_ML019_IMAC_unt_10_1.mzML
unt	10	1	YBR215W	GASPSPIIISGSSS[+79.966331]TSPSGPSSSSTNPM[+15.994915]GIPTNR	GASPSPIIISGSSSTSPSGPSSSSTNPMGIPTNR	282716	3304.61	0.386498	0	3	UWPROFL0597_ML019_IMAC_unt_10_1.mzML
unt	10	1	YGR270W	GDDEDDDVDLVS[+79.966331]PHENAR	GDDEDDDVDLVSPHENAR	32318	2084.9	5.56e-08	1	3	UWPROFL0597_ML019_IMAC_unt_10_1.mzML
unt	10	1	YPL204W	GDLNANSNAASASNSTDNKS[+79.966331]ETFNK	GDLNANSNAASASNSTDNKSETFNK	41808.5	1499.25	0.161096	0	3	UWPROFL0597_ML019_IMAC_unt_10_1.mzML
unt	10	1	YPL249C	GDNS[+79.966331]SENEVSAIPTTS[+79.966331]SPPLPPR	GDNSSENEVSAIPTTSSPPLPPR	0	3112.91	1	0	3	UWPROFL0597_ML019_IMAC_unt_10_1.mzML
unt	10	1	YOR239W	GDNTGDQNAVEKS[+79.966331]DFEKS[+79.966331]DTEGSR	GDNTGDQNAVEKSDFEKSDTEGSR	150860	1485.13	0.0105635	1	4	UWPROFL0597_ML019_IMAC_unt_10_1.mzML
unt	10	1	YAL017W	GDYGNNIS[+79.966331]PERPSFR	GDYGNNISPERPSFR	43097.9	2148.4	0.0156497	1	3	UWPROFL0597_ML019_IMAC_unt_10_1.mzML
unt	10	1	YKL196C	GEKLDNLVDKS[+79.966331]ESLTAS[+79.966331]SK	GEKLDNLVDKSESLTASSK	44152.8	2383.42	0.27942	0	3	UWPROFL0597_ML019_IMAC_unt_10_1.mzML
unt	10	1	YGR187C	GEPGAGAVEEMPSKNAEEEEEEES[+79.966331]EEEEDDDEEDEIVEVA	GEPGAGAVEEMPSKNAEEEEEEESEEEEDDDEEDEIVEVA	63173	3104.05	0.0336551	0	4	UWPROFL0597_ML019_IMAC_unt_10_1.mzML
unt	10	1	YDR528W	GEPLHVYNETSGS[+79.966331]DKS[+79.966331]VILPTK	GEPLHVYNETSGSDKSVILPTK	206172	2663.02	0.00350478	1	3	UWPROFL0597_ML019_IMAC_unt_10_1.mzML
unt	10	1	YLR257W	GES[+79.966331]YQSAEQEIDHTAPEKSEK	GESYQSAEQEIDHTAPEKSEK	150507	1952.19	0.00273076	1	3	UWPROFL0597_ML019_IMAC_unt_10_1.mzML
unt	10	1	YLR449W	GEYYNQDNNDGLEEDES[+79.966331]ES[+79.966331]EQEADVPK	GEYYNQDNNDGLEEDESESEQEADVPK	226320	2347.03	3.93e-13	1	3	UWPROFL0597_ML019_IMAC_unt_10_1.mzML
unt	10	1	YLR449W	GEYYNQDNNDGLEEDES[+79.966331]ES[+79.966331]EQEADVPKR	GEYYNQDNNDGLEEDESESEQEADVPKR	618510	2106.68	1.22e-14	1	4	UWPROFL0597_ML019_IMAC_unt_10_1.mzML
unt	10	1	YLR449W	GEYYNQDNNDGLEEDES[+79.966331]ESEQEADVPKR	GEYYNQDNNDGLEEDESESEQEADVPKR	216120	2099.04	0.00204373	1	3	UWPROFL0597_ML019_IMAC_unt_10_1.mzML
unt	10	1	YOR113W	GFS[+79.966331]IVNNLFPQQQQLQNQHR	GFSIVNNLFPQQQQLQNQHR	67095.7	4150.02	3.06e-12	1	3	UWPROFL0597_ML019_IMAC_unt_10_1.mzML
unt	10	1	YAR002W	GFVFNS[+79.966331]VQK	GFVFNSVQK	37308.9	2799.15	1.37e-10	1	2	UWPROFL0597_ML019_IMAC_unt_10_1.mzML
unt	10	1	YAR002W	GFVFNS[+79.966331]VQKK	GFVFNSVQKK	76525.2	2335.3	1.99e-14	1	2	UWPROFL0597_ML019_IMAC_unt_10_1.mzML
unt	10	1	YNL271C	GGAENNTS[+79.966331]AS[+79.966331]TLPGDR	GGAENNTSASTLPGDR	62836.6	1464.35	0.4834	0	2	UWPROFL0597_ML019_IMAC_unt_10_1.mzML
unt	10	1	YNL271C	GGAENNTS[+79.966331]ASTLPGDR	GGAENNTSASTLPGDR	49733.7	1490.96	0.320729	0	2	UWPROFL0597_ML019_IMAC_unt_10_1.mzML
unt	10	1	YDL173W	GGAGNIIS[+79.966331]PK	GGAGNIISPK	299281	1894.31	1.14e-16	1	2	UWPROFL0597_ML019_IMAC_unt_10_1.mzML
unt	10	1	YDL173W	GGAGNIIS[+79.966331]PKS[+79.966331]SR	GGAGNIISPKSSR	80497.9	1641.29	0.272777	0	2	UWPROFL0597_ML019_IMAC_unt_10_1.mzML
unt	10	1	YPR041W	GGGLS[+79.966331]ISDIAQGK	GGGLSISDIAQGK	94182	2978.38	0.0182386	1	2	UWPROFL0597_ML019_IMAC_unt_10_1.mzML
unt	10	1	YPR185W	GGGNSSTS[+79.966331]ALNSR	GGGNSSTSALNSR	55739.5	1171.57	0.370238	0	2	UWPROFL0597_ML019_IMAC_unt_10_1.mzML
unt	10	1	YOR204W	GGGS[+79.966331]FFSNNR	GGGSFFSNNR	26212.5	2211.68	0.00343416	1	2	UWPROFL0597_ML019_IMAC_unt_10_1.mzML
unt	10	1	YLR309C	GGITTGDIS[+79.966331]EEETVDNSINTEEYDK	GGITTGDISEEETVDNSINTEEYDK	94664.9	2889.61	0.0465652	0	3	UWPROFL0597_ML019_IMAC_unt_10_1.mzML
unt	10	1	YCL024W	GGLSPGKS[+79.966331]ELAPIEES[+79.966331]PIVSTT[+79.966331]PLIYNDR	GGLSPGKSELAPIEESPIVSTTPLIYNDR	68671.3	4005.42	0.25239	0	3	UWPROFL0597_ML019_IMAC_unt_10_1.mzML
unt	10	1	YKL027W	GGQTKS[+79.966331]DTDKYHQYDEQFIR	GGQTKSDTDKYHQYDEQFIR	66301.4	2118.27	0.14709	0	3	UWPROFL0597_ML019_IMAC_unt_10_1.mzML
unt	10	1	YGR192C;YJR009C;YJL052W	GGRT[+79.966331]ASGNIIPSSTGAAK	GGRTASGNIIPSSTGAAK	13412.3	1830.01	0.059896	0	2	UWPROFL0597_ML019_IMAC_unt_10_1.mzML
unt	10	1	YDL126C	GGS[+79.966331]LGDAGGASDR	GGSLGDAGGASDR	76601.5	1190.07	7.06e-11	1	2	UWPROFL0597_ML019_IMAC_unt_10_1.mzML
unt	10	1	YLR096W	GGSLS[+79.966331]PTPEAFNDTR	GGSLSPTPEAFNDTR	87866.6	2461.06	0.224959	0	2	UWPROFL0597_ML019_IMAC_unt_10_1.mzML
unt	10	1	YIL112W	GGSS[+79.966331]PVKETNNNLSNMNSSPAQNPK	GGSSPVKETNNNLSNMNSSPAQNPK	113974	1715.36	0.653658	0	3	UWPROFL0597_ML019_IMAC_unt_10_1.mzML
unt	10	1	YOR220W	GGSSLS[+79.966331]PDKS[+79.966331]SLESPTMLK	GGSSLSPDKSSLESPTMLK	90974.2	2710.87	0.311756	0	3	UWPROFL0597_ML019_IMAC_unt_10_1.mzML
unt	10	1	YOR220W	GGSSLS[+79.966331]PDKSSLES[+79.966331]PTM[+15.994915]LK	GGSSLSPDKSSLESPTMLK	29133	2325.51	0.185395	0	3	UWPROFL0597_ML019_IMAC_unt_10_1.mzML
unt	10	1	YDR432W	GGYDS[+79.966331]PRGGYDSPR	GGYDSPRGGYDSPR	120320	1396.99	0.000510108	1	3	UWPROFL0597_ML019_IMAC_unt_10_1.mzML
unt	10	1	YER040W	GGYNFNS[+79.966331]VPS[+79.966331]PVLMNSQSYNSSNANFNGASNANLNSNNLMR	GGYNFNSVPSPVLMNSQSYNSSNANFNGASNANLNSNNLMR	0	3698.21	1	0	4	UWPROFL0597_ML019_IMAC_unt_10_1.mzML
unt	10	1	YER040W	GGYNFNSVPSPVLMNSQSYNSS[+79.966331]NANFNGASNANLNSNNLMR	GGYNFNSVPSPVLMNSQSYNSSNANFNGASNANLNSNNLMR	92980.4	3754.85	0.661766	0	4	UWPROFL0597_ML019_IMAC_unt_10_1.mzML
unt	10	1	YOL028C	GHEGKS[+79.966331]DDEGNGS[+79.966331]GDENGVDSVEK	GHEGKSDDEGNGSGDENGVDSVEK	47729.9	1201.58	1.17e-05	1	3	UWPROFL0597_ML019_IMAC_unt_10_1.mzML
unt	10	1	YOL028C	GHEGKS[+79.966331]DDEGNGS[+79.966331]GDENGVDSVEKR	GHEGKSDDEGNGSGDENGVDSVEKR	39741.3	1161.89	5.13e-06	1	3	UWPROFL0597_ML019_IMAC_unt_10_1.mzML
unt	10	1	YPR161C	GHIVEKGES[+79.966331]PVVK	GHIVEKGESPVVK	37421.3	1350.03	3.23e-13	1	2	UWPROFL0597_ML019_IMAC_unt_10_1.mzML
unt	10	1	YGR145W	GHYDYEDEES[+79.966331]DEEES[+79.966331]DDETNQK	GHYDYEDEESDEEESDDETNQK	391406	1507.53	0.000257207	1	3	UWPROFL0597_ML019_IMAC_unt_10_1.mzML
unt	10	1	YGR145W	GHYDYEDEES[+79.966331]DEEES[+79.966331]DDETNQKSNKEELSEK	GHYDYEDEESDEEESDDETNQKSNKEELSEK	271061	1568.55	2.98e-05	1	4	UWPROFL0597_ML019_IMAC_unt_10_1.mzML
unt	10	1	YGR145W	GHYDYEDEES[+79.966331]DEEESDDET[+79.966331]NQK	GHYDYEDEESDEEESDDETNQK	242633	1510.16	0.000290268	1	3	UWPROFL0597_ML019_IMAC_unt_10_1.mzML
unt	10	1	YGR145W	GHYDYEDEESDEEES[+79.966331]DDET[+79.966331]NQK	GHYDYEDEESDEEESDDETNQK	181824	1510.16	0.000200456	1	3	UWPROFL0597_ML019_IMAC_unt_10_1.mzML
unt	10	1	YKL039W	GIDEDDLNLNFT[+79.966331]DDEEGHDNVNNHSQGHGPVS[+79.966331]PSPTK	GIDEDDLNLNFTDDEEGHDNVNNHSQGHGPVSPSPTK	508335	2831.95	0.00930176	1	4	UWPROFL0597_ML019_IMAC_unt_10_1.mzML
unt	10	1	YKL039W	GIDEDDLNLNFT[+79.966331]DDEEGHDNVNNHSQGHGPVSPS[+79.966331]PT[+79.966331]K	GIDEDDLNLNFTDDEEGHDNVNNHSQGHGPVSPSPTK	0	2957.88	1	0	4	UWPROFL0597_ML019_IMAC_unt_10_1.mzML
unt	10	1	YLR407W	GIDRDS[+79.966331]GAS[+79.966331]MSQVGGGVNSTLEMK	GIDRDSGASMSQVGGGVNSTLEMK	142046	2819.4	0.754277	0	3	UWPROFL0597_ML019_IMAC_unt_10_1.mzML
unt	10	1	YJR089W	GIDS[+79.966331]DNDNVIR	GIDSDNDNVIR	31097.4	1990.26	0.000103775	1	2	UWPROFL0597_ML019_IMAC_unt_10_1.mzML
unt	10	1	YJR089W	GIDS[+79.966331]DNDNVIREDDTGINTDTK	GIDSDNDNVIREDDTGINTDTK	129587	2293.28	6.11e-11	1	3	UWPROFL0597_ML019_IMAC_unt_10_1.mzML
unt	10	1	YJR089W	GIDSDNDNVIREDDT[+79.966331]GINTDTK	GIDSDNDNVIREDDTGINTDTK	68264.6	2293.28	0.00371108	1	3	UWPROFL0597_ML019_IMAC_unt_10_1.mzML
unt	10	1	YOL051W	GIGGNFKDLSTLVHSSSPST[+79.966331]SSNMDVGNPR	GIGGNFKDLSTLVHSSSPSTSSNMDVGNPR	17086.1	3440.3	0.202468	0	4	UWPROFL0597_ML019_IMAC_unt_10_1.mzML
unt	10	1	YHR203C;YJR145C	GIKLS[+79.966331]IAEERDR	GIKLSIAEERDR	69309	2153.12	2.6e-14	1	3	UWPROFL0597_ML019_IMAC_unt_10_1.mzML
unt	10	1	YML052W	GINFFTIRKS[+79.966331]HERPDDVS[+79.966331]V	GINFFTIRKSHERPDDVSV	1.00271e+06	3237.68	0.00294281	1	3	UWPROFL0597_ML019_IMAC_unt_10_1.mzML
unt	10	1	YKL060C	GIS[+79.966331]NEGQNASIK	GISNEGQNASIK	77979.5	1562.03	4.15e-09	1	2	UWPROFL0597_ML019_IMAC_unt_10_1.mzML
unt	10	1	YDR064W	GIS[+79.966331]SSAIPYSR	GISSSAIPYSR	55778.3	2442.86	0.133137	0	2	UWPROFL0597_ML019_IMAC_unt_10_1.mzML
unt	10	1	YKL060C	GISNEGQNAS[+79.966331]IK	GISNEGQNASIK	47281.4	1389.55	2.48e-11	1	2	UWPROFL0597_ML019_IMAC_unt_10_1.mzML
unt	10	1	YBR172C	GKAPIGTVVS[+79.966331]PYSK	GKAPIGTVVSPYSK	38590.8	2171.84	0.175662	0	2	UWPROFL0597_ML019_IMAC_unt_10_1.mzML
unt	10	1	YKR072C	GKDSIINS[+79.966331]PVS[+79.966331]GR	GKDSIINSPVSGR	53650.1	1926.34	0.00052423	1	2	UWPROFL0597_ML019_IMAC_unt_10_1.mzML
unt	10	1	YKR072C	GKDSIINS[+79.966331]PVSGR	GKDSIINSPVSGR	25112	1777.98	0.0458937	0	2	UWPROFL0597_ML019_IMAC_unt_10_1.mzML
unt	10	1	YKR072C	GKDSIINS[+79.966331]PVSGRQS[+79.966331]IS[+79.966331]PTLSNATTTTTK	GKDSIINSPVSGRQSISPTLSNATTTTTK	143513	2865.82	0.140658	0	3	UWPROFL0597_ML019_IMAC_unt_10_1.mzML
unt	10	1	YMR086W	GKEKPLNS[+79.966331]DQEDVFISEK	GKEKPLNSDQEDVFISEK	115799	2280.43	1.79e-08	1	3	UWPROFL0597_ML019_IMAC_unt_10_1.mzML
unt	10	1	YLR192C	GKESS[+79.966331]ADRALLDIDTLDEK	GKESSADRALLDIDTLDEK	216023	3037.08	0.0593415	0	3	UWPROFL0597_ML019_IMAC_unt_10_1.mzML
unt	10	1	YML020W	GKETAQDNSQENDNVS[+79.966331]NEGTR	GKETAQDNSQENDNVSNEGTR	40125.8	1036.54	0.0133547	1	3	UWPROFL0597_ML019_IMAC_unt_10_1.mzML
unt	10	1	YDR500C;YLR185W	GKGTPS[+79.966331]FGK	GKGTPSFGK	47587	1250.75	0.107622	0	2	UWPROFL0597_ML019_IMAC_unt_10_1.mzML
unt	10	1	YDR497C	GKIT[+79.966331]LES[+79.966331]HEIQR	GKITLESHEIQR	44078.4	1928.12	1.09e-12	1	3	UWPROFL0597_ML019_IMAC_unt_10_1.mzML
unt	10	1	YDR497C	GKIT[+79.966331]LESHEIQR	GKITLESHEIQR	94095.5	1737.67	7.09e-06	1	3	UWPROFL0597_ML019_IMAC_unt_10_1.mzML
unt	10	1	YDR497C	GKITLES[+79.966331]HEIQR	GKITLESHEIQR	90401.2	1735.02	0.000668613	1	3	UWPROFL0597_ML019_IMAC_unt_10_1.mzML
unt	10	1	YJR083C	GKKS[+79.966331]INDFFSKPNNNVNSNINNTLPNR	GKKSINDFFSKPNNNVNSNINNTLPNR	189946	2597.59	0.00684751	1	4	UWPROFL0597_ML019_IMAC_unt_10_1.mzML
unt	10	1	YDR128W	GKNIHGGDNSS[+79.966331]IRS[+79.966331]DDHHAR	GKNIHGGDNSSIRSDDHHAR	0	985.042	1	0	4	UWPROFL0597_ML019_IMAC_unt_10_1.mzML
unt	10	1	YKL204W	GKS[+79.966331]ETSTPPPPPPGLIAHQGPQFPVMGVPPNFPQR	GKSETSTPPPPPPGLIAHQGPQFPVMGVPPNFPQR	0	3477.61	1	0	4	UWPROFL0597_ML019_IMAC_unt_10_1.mzML
unt	10	1	YKL101W	GKS[+79.966331]NSDLHLLNNVSPS[+79.966331]IVTLHSK	GKSNSDLHLLNNVSPSIVTLHSK	70080.3	3239.65	0.506963	0	4	UWPROFL0597_ML019_IMAC_unt_10_1.mzML
unt	10	1	YKL101W	GKSNSDLHLLNNVS[+79.966331]PS[+79.966331]IVT[+79.966331]LHSK	GKSNSDLHLLNNVSPSIVTLHSK	36000.7	3524.65	0.276714	0	3	UWPROFL0597_ML019_IMAC_unt_10_1.mzML
unt	10	1	YIR006C	GLDEDEDDGWS[+79.966331]DEDESNNR	GLDEDEDDGWSDEDESNNR	192355	2115.5	3.83e-05	1	3	UWPROFL0597_ML019_IMAC_unt_10_1.mzML
unt	10	1	YIR006C	GLDEDEDDGWS[+79.966331]DEDESNNRVAVDNKVEEAK	GLDEDEDDGWSDEDESNNRVAVDNKVEEAK	273151	2260.69	5.95e-07	1	4	UWPROFL0597_ML019_IMAC_unt_10_1.mzML
unt	10	1	YDL150W	GLETIDNGAES[+79.966331]S[+79.966331]ENEAEDDDNEGVASK	GLETIDNGAESSENEAEDDDNEGVASK	788589	2258.57	1.62e-05	1	3	UWPROFL0597_ML019_IMAC_unt_10_1.mzML
unt	10	1	YDR251W	GLHGPSAASS[+79.966331]SPVISANNFVDPVS[+79.966331]SGTPYSSNSSR	GLHGPSAASSSPVISANNFVDPVSSGTPYSSNSSR	139964	3325.85	0.385711	0	4	UWPROFL0597_ML019_IMAC_unt_10_1.mzML
unt	10	1	YDR251W	GLHGPSAASSS[+79.966331]PVISANNFVDPVSSGTPYSSNSSR	GLHGPSAASSSPVISANNFVDPVSSGTPYSSNSSR	0	3213.64	1	0	4	UWPROFL0597_ML019_IMAC_unt_10_1.mzML
unt	10	1	YPR055W	GLS[+79.966331]INSLSETQQSAMNSSLDHLQNDLNR	GLSINSLSETQQSAMNSSLDHLQNDLNR	38099.1	3811.66	0.109438	0	3	UWPROFL0597_ML019_IMAC_unt_10_1.mzML
unt	10	1	YJR091C	GLS[+79.966331]VSS[+79.966331]VKS[+79.966331]GGSK	GLSVSSVKSGGSK	49066.4	1604.5	0.617409	0	2	UWPROFL0597_ML019_IMAC_unt_10_1.mzML
unt	10	1	YJR091C	GLSVSS[+79.966331]VKS[+79.966331]GGSK	GLSVSSVKSGGSK	105122	1509.19	0.16957	0	2	UWPROFL0597_ML019_IMAC_unt_10_1.mzML
unt	10	1	YJR091C	GLSVSS[+79.966331]VKSGGSK	GLSVSSVKSGGSK	31967.5	1463.5	0.144639	0	2	UWPROFL0597_ML019_IMAC_unt_10_1.mzML
unt	10	1	YOL086C	GLVKS[+79.966331]PIKVVGLSTLPEIYEK	GLVKSPIKVVGLSTLPEIYEK	47727.6	3830.64	8.32e-11	1	3	UWPROFL0597_ML019_IMAC_unt_10_1.mzML
unt	10	1	YOR148C	GM[+15.994915]GWES[+79.966331]DSEQDSKGDKTQSR	GMGWESDSEQDSKGDKTQSR	151841	1522.67	0.0039424	1	3	UWPROFL0597_ML019_IMAC_unt_10_1.mzML
unt	10	1	YDR358W	GM[+15.994915]KEEELNVPDTNEPAKELNLIDFDDDTTANTPSVTS[+79.966331]PSK	GMKEEELNVPDTNEPAKELNLIDFDDDTTANTPSVTSPSK	108232	3633.82	0.0692105	0	4	UWPROFL0597_ML019_IMAC_unt_10_1.mzML
unt	10	1	YPL089C	GM[+15.994915]NQS[+79.966331]ENDDDENNDEDDDDHGNFER	GMNQSENDDDENNDEDDDDHGNFER	127991	1385.63	1.86e-30	1	3	UWPROFL0597_ML019_IMAC_unt_10_1.mzML
unt	10	1	YOR148C	GMGWES[+79.966331]DS[+79.966331]EQDSKGDKTQSR	GMGWESDSEQDSKGDKTQSR	59361.4	1615.35	0.00284225	1	3	UWPROFL0597_ML019_IMAC_unt_10_1.mzML
unt	10	1	YOR148C	GMGWES[+79.966331]DSEQDSKGDKTQSR	GMGWESDSEQDSKGDKTQSR	46422.4	1521.96	0.20303	0	4	UWPROFL0597_ML019_IMAC_unt_10_1.mzML
unt	10	1	YPL089C	GMNQS[+79.966331]ENDDDENNDEDDDDHGNFER	GMNQSENDDDENNDEDDDDHGNFER	140030	1467.53	7.46e-48	1	3	UWPROFL0597_ML019_IMAC_unt_10_1.mzML
unt	10	1	YDR422C	GNAGGS[+79.966331]NDDFTAPISATAK	GNAGGSNDDFTAPISATAK	47451	2569.01	0.000243603	1	2	UWPROFL0597_ML019_IMAC_unt_10_1.mzML
unt	10	1	YLR221C	GNDEDKQEDIAIEVS[+79.966331]DVELT[+79.966331]DEESK	GNDEDKQEDIAIEVSDVELTDEESK	99548.3	3093.86	0.00996161	1	3	UWPROFL0597_ML019_IMAC_unt_10_1.mzML
unt	10	1	YLR221C	GNDEDKQEDIAIEVS[+79.966331]DVELT[+79.966331]DEESKDLK	GNDEDKQEDIAIEVSDVELTDEESKDLK	738254	3077.28	8.54e-05	1	4	UWPROFL0597_ML019_IMAC_unt_10_1.mzML
unt	10	1	YLR221C	GNDEDKQEDIAIEVS[+79.966331]DVELTDEES[+79.966331]KDLK	GNDEDKQEDIAIEVSDVELTDEESKDLK	582078	3078.8	0.00269702	1	4	UWPROFL0597_ML019_IMAC_unt_10_1.mzML
unt	10	1	YPL274W	GNES[+79.966331]DKFTKIETES[+79.966331]TTIPNDSDR	GNESDKFTKIETESTTIPNDSDR	36358.8	2282.84	0.130103	0	4	UWPROFL0597_ML019_IMAC_unt_10_1.mzML
unt	10	1	YPL274W	GNESDKFT[+79.966331]KIET[+79.966331]ES[+79.966331]TTIPNDSDR	GNESDKFTKIETESTTIPNDSDR	18959.8	2253.36	0.450596	0	3	UWPROFL0597_ML019_IMAC_unt_10_1.mzML
unt	10	1	YPL274W	GNESDKFT[+79.966331]KIETES[+79.966331]TTIPNDSDR	GNESDKFTKIETESTTIPNDSDR	195334	2291.08	0.342875	0	3	UWPROFL0597_ML019_IMAC_unt_10_1.mzML
unt	10	1	YPL274W	GNESDKFT[+79.966331]KIETESTTIPNDSDR	GNESDKFTKIETESTTIPNDSDR	101749	2451.36	0.0136154	1	3	UWPROFL0597_ML019_IMAC_unt_10_1.mzML
unt	10	1	YEL022W	GNGSSSHGSAHEQTPESNDVEIEATAPIDDNT[+79.966331]DDDNKPK	GNGSSSHGSAHEQTPESNDVEIEATAPIDDNTDDDNKPK	63505.3	2030.02	0.0469737	0	4	UWPROFL0597_ML019_IMAC_unt_10_1.mzML
unt	10	1	YEL022W	GNGSSSHGSAHEQTPESNDVEIEATAPIDDNTDDDNKPKLS[+79.966331]DVEKD	GNGSSSHGSAHEQTPESNDVEIEATAPIDDNTDDDNKPKLSDVEKD	112874	2406.56	0.0117771	1	5	UWPROFL0597_ML019_IMAC_unt_10_1.mzML
unt	10	1	YOR233W	GNKHTSVAGLVTIPGS[+79.966331]PTTAR	GNKHTSVAGLVTIPGSPTTAR	130499	2703.72	0.00306141	1	3	UWPROFL0597_ML019_IMAC_unt_10_1.mzML
unt	10	1	YAR014C	GNKS[+79.966331]VS[+79.966331]FNDVVGYADR	GNKSVSFNDVVGYADR	226069	3005.18	1.9e-08	1	3	UWPROFL0597_ML019_IMAC_unt_10_1.mzML
unt	10	1	YOR298C-A	GNNIGS[+79.966331]PLGAPK	GNNIGSPLGAPK	130113	2074.45	8.81e-16	1	2	UWPROFL0597_ML019_IMAC_unt_10_1.mzML
unt	10	1	YGR097W	GNNS[+79.966331]AQNLTTSSSTASR	GNNSAQNLTTSSSTASR	219979	1285.62	4.75e-09	1	3	UWPROFL0597_ML019_IMAC_unt_10_1.mzML
unt	10	1	YML116W	GNQS[+79.966331]LVVLT[+79.966331]ESKGEYENETELPVK	GNQSLVVLTESKGEYENETELPVK	42126.3	3289.41	0.125674	0	3	UWPROFL0597_ML019_IMAC_unt_10_1.mzML
unt	10	1	YML116W	GNQS[+79.966331]LVVLT[+79.966331]ESKGEYENETELPVKK	GNQSLVVLTESKGEYENETELPVKK	21948.6	2853.46	0.736639	0	3	UWPROFL0597_ML019_IMAC_unt_10_1.mzML
unt	10	1	YNL199C	GNSLNTSTKGS[+79.966331]PSDLQGINNGNNNGNNGNIGNGSNIK	GNSLNTSTKGSPSDLQGINNGNNNGNNGNIGNGSNIK	16445.1	2093.33	0.11491	0	4	UWPROFL0597_ML019_IMAC_unt_10_1.mzML
unt	10	1	YOL061W	GPPDATLTSGGSLPVS[+79.966331]PRPLVTTLVSSQNTTSSGATGVAALEMK	GPPDATLTSGGSLPVSPRPLVTTLVSSQNTTSSGATGVAALEMK	125578	3856.32	0.0241393	0	4	UWPROFL0597_ML019_IMAC_unt_10_1.mzML
unt	10	1	YKL204W	GPSS[+79.966331]ITDFLNLK	GPSSITDFLNLK	86681.6	4154.51	0.0120349	1	2	UWPROFL0597_ML019_IMAC_unt_10_1.mzML
unt	10	1	YKL204W	GPSS[+79.966331]ITDFLNLKR	GPSSITDFLNLKR	90471	3626.83	0.0573482	0	3	UWPROFL0597_ML019_IMAC_unt_10_1.mzML
unt	10	1	YER166W	GPSTNVRSS[+79.966331]LDR	GPSTNVRSSLDR	26700.7	1259.41	0.423657	0	2	UWPROFL0597_ML019_IMAC_unt_10_1.mzML
unt	10	1	YDR217C	GPVFHSTGQTEEIKTQIINSPEQNALNAT[+79.966331]FET[+79.966331]PVTLSR	GPVFHSTGQTEEIKTQIINSPEQNALNATFETPVTLSR	117107	3594.35	0.00561668	1	4	UWPROFL0597_ML019_IMAC_unt_10_1.mzML
unt	10	1	YKL052C	GQADDNNEGPDEEEST[+79.966331]KEVPKPGT[+79.966331]IIHFSTNR	GQADDNNEGPDEEESTKEVPKPGTIIHFSTNR	0	2841.19	1	0	4	UWPROFL0597_ML019_IMAC_unt_10_1.mzML
unt	10	1	YHR159W	GQAEDS[+79.966331]GDDSSLNMR	GQAEDSGDDSSLNMR	70487.8	1665.36	0.000255707	1	2	UWPROFL0597_ML019_IMAC_unt_10_1.mzML
unt	10	1	YGL071W	GQDHEDEKSKINDDELEYAS[+79.966331]PSNATVTNGPQTS[+79.966331]PDQTSSIKPK	GQDHEDEKSKINDDELEYASPSNATVTNGPQTSPDQTSSIKPK	50254.6	2185.14	0.581953	0	5	UWPROFL0597_ML019_IMAC_unt_10_1.mzML
unt	10	1	YGL071W	GQDHEDEKSKINDDELEYASPSNATVTNGPQTSPDQTSS[+79.966331]IKPK	GQDHEDEKSKINDDELEYASPSNATVTNGPQTSPDQTSSIKPK	68980.1	2200.31	0.684373	0	5	UWPROFL0597_ML019_IMAC_unt_10_1.mzML
unt	10	1	YKR048C	GQEIVESLNETELLVDEEEKAQNDS[+79.966331]EEEQVK	GQEIVESLNETELLVDEEEKAQNDSEEEQVK	150993	3771.51	8.54e-05	1	4	UWPROFL0597_ML019_IMAC_unt_10_1.mzML
unt	10	1	YOL109W	GQEVKEQAEAS[+79.966331]IDNLKNEAT[+79.966331]PEAEQVK	GQEVKEQAEASIDNLKNEATPEAEQVK	93862	2170.3	9.46e-23	1	3	UWPROFL0597_ML019_IMAC_unt_10_1.mzML
unt	10	1	YBL051C	GQLEEQHRS[+79.966331]SSNLS[+79.966331]LDS[+79.966331]LSK	GQLEEQHRSSSNLSLDSLSK	41836	2502.78	0.499846	0	3	UWPROFL0597_ML019_IMAC_unt_10_1.mzML
unt	10	1	YNL047C	GQNIPLS[+79.966331]LPSS[+79.966331]LAQR	GQNIPLSLPSSLAQR	28348.3	3642.92	0.127786	0	2	UWPROFL0597_ML019_IMAC_unt_10_1.mzML
unt	10	1	YLR096W	GQNNIPLT[+79.966331]PLATNTHQR	GQNNIPLTPLATNTHQR	27888.5	2455.55	0.000604642	1	3	UWPROFL0597_ML019_IMAC_unt_10_1.mzML
unt	10	1	YNL278W	GQPVPSGQQISSYVQPANINS[+79.966331]PNK	GQPVPSGQQISSYVQPANINSPNK	52311.3	2833.78	7.38e-06	1	3	UWPROFL0597_ML019_IMAC_unt_10_1.mzML
unt	10	1	YDR379W	GQS[+79.966331]DSTIYNTLPQHGNFTVPEFNHK	GQSDSTIYNTLPQHGNFTVPEFNHK	295997	3287.05	0.0107329	1	3	UWPROFL0597_ML019_IMAC_unt_10_1.mzML
unt	10	1	YLR436C	GQS[+79.966331]SVSLER	GQSSVSLER	39495.4	1540.25	0.0806671	0	2	UWPROFL0597_ML019_IMAC_unt_10_1.mzML
unt	10	1	YKL160W	GRGALVDS[+79.966331]DDE	GRGALVDSDDE	285436	1561.89	6.14e-23	1	2	UWPROFL0597_ML019_IMAC_unt_10_1.mzML
unt	10	1	YHR016C	GRGYGDFDS[+79.966331]EDEDYDYGR	GRGYGDFDSEDEDYDYGR	28000	2338.25	0.00143167	1	3	UWPROFL0597_ML019_IMAC_unt_10_1.mzML
unt	10	1	YHR016C	GRGYGDFDS[+79.966331]EDEDYDYGRS[+79.966331]PNR	GRGYGDFDSEDEDYDYGRSPNR	111482	2248.21	0.0317949	0	3	UWPROFL0597_ML019_IMAC_unt_10_1.mzML
unt	10	1	YJL165C	GRNHS[+79.966331]DSISASSLPK	GRNHSDSISASSLPK	201267	1645.99	0.000342954	1	3	UWPROFL0597_ML019_IMAC_unt_10_1.mzML
unt	10	1	YJL165C	GRNHSDS[+79.966331]ISASSLPK	GRNHSDSISASSLPK	200977	1630.19	0.000143278	1	3	UWPROFL0597_ML019_IMAC_unt_10_1.mzML
unt	10	1	YFR016C	GRNS[+79.966331]SNPADTTDLSK	GRNSSNPADTTDLSK	19983.9	1307.79	0.62756	0	2	UWPROFL0597_ML019_IMAC_unt_10_1.mzML
unt	10	1	YLR399C	GRRS[+79.966331]S[+79.966331]AQEDAPIVIR	GRRSSAQEDAPIVIR	62140	2183.93	1.5e-23	1	3	UWPROFL0597_ML019_IMAC_unt_10_1.mzML
unt	10	1	YLR399C	GRRSS[+79.966331]AQEDAPIVIR	GRRSSAQEDAPIVIR	205269	1961.6	0.0538598	0	3	UWPROFL0597_ML019_IMAC_unt_10_1.mzML
unt	10	1	YPR185W	GRSDS[+79.966331]HS[+79.966331]PLPSISPSMHYGSLNSR	GRSDSHSPLPSISPSMHYGSLNSR	0	2618.95	1	0	4	UWPROFL0597_ML019_IMAC_unt_10_1.mzML
unt	10	1	YPL049C	GRVPAPLNLSDSNTNTHGGNIKDGNLAS[+79.966331]S[+79.966331]NSAHFPPVANQNVK	GRVPAPLNLSDSNTNTHGGNIKDGNLASSNSAHFPPVANQNVK	0	2805.23	1	0	5	UWPROFL0597_ML019_IMAC_unt_10_1.mzML
unt	10	1	YPL049C	GRVPAPLNLSDSNTNTHGGNIKDGNLAS[+79.966331]SNS[+79.966331]AHFPPVANQNVK	GRVPAPLNLSDSNTNTHGGNIKDGNLASSNSAHFPPVANQNVK	99847.5	2822.66	0.367685	0	4	UWPROFL0597_ML019_IMAC_unt_10_1.mzML
unt	10	1	YPL049C	GRVPAPLNLSDSNTNTHGGNIKDGNLASS[+79.966331]NSAHFPPVANQNVK	GRVPAPLNLSDSNTNTHGGNIKDGNLASSNSAHFPPVANQNVK	44814.6	2745.68	0.497368	0	5	UWPROFL0597_ML019_IMAC_unt_10_1.mzML
unt	10	1	YML059C	GRVSPRPNLLPTTSFS[+79.966331]AAQEETEDSALR	GRVSPRPNLLPTTSFSAAQEETEDSALR	0	3159.67	1	0	4	UWPROFL0597_ML019_IMAC_unt_10_1.mzML
unt	10	1	YJL187C	GRYDNDT[+79.966331]DEEISTPTR	GRYDNDTDEEISTPTR	106474	1633.17	0.0524436	0	3	UWPROFL0597_ML019_IMAC_unt_10_1.mzML
unt	10	1	YDR128W	GS[+79.966331]DAFSTRSRS[+79.966331]S[+79.966331]TVTPNFYGNHLR	GSDAFSTRSRSSTVTPNFYGNHLR	0	2672.35	1	0	4	UWPROFL0597_ML019_IMAC_unt_10_1.mzML
unt	10	1	YER122C	GS[+79.966331]FDEAANR	GSFDEAANR	16864.7	1314.69	4.28e-07	1	2	UWPROFL0597_ML019_IMAC_unt_10_1.mzML
unt	10	1	YER088C	GS[+79.966331]FSGHSM[+15.994915]K	GSFSGHSMK	16651.3	1016.96	0.12	0	2	UWPROFL0597_ML019_IMAC_unt_10_1.mzML
unt	10	1	YGL123W	GS[+79.966331]GIVASPAVK	GSGIVASPAVK	37535.5	1948.63	1.78e-05	1	2	UWPROFL0597_ML019_IMAC_unt_10_1.mzML
unt	10	1	YGR008C	GS[+79.966331]NLQSHEQKFENVQKE	GSNLQSHEQKFENVQKE	54863	1646.48	0.258129	0	3	UWPROFL0597_ML019_IMAC_unt_10_1.mzML
unt	10	1	YNL199C	GS[+79.966331]PSDLQGINNGNNNGNNGNIGNGSNIK	GSPSDLQGINNGNNNGNNGNIGNGSNIK	65389.2	2126.36	0.723789	0	3	UWPROFL0597_ML019_IMAC_unt_10_1.mzML
unt	10	1	YMR216C	GS[+79.966331]S[+79.966331]INYPGFVTK	GSSINYPGFVTK	45986.1	3093.01	0.00185753	1	2	UWPROFL0597_ML019_IMAC_unt_10_1.mzML
unt	10	1	YJR091C	GS[+79.966331]SDSFNLPHQIS[+79.966331]RTR	GSSDSFNLPHQISRTR	0	2417.92	1	0	3	UWPROFL0597_ML019_IMAC_unt_10_1.mzML
unt	10	1	YMR216C	GS[+79.966331]SINYPGFVTK	GSSINYPGFVTK	0	2847.65	1	0	2	UWPROFL0597_ML019_IMAC_unt_10_1.mzML
unt	10	1	YIL115C	GS[+79.966331]TSEINDDNEEHESNGPNVSGNDLTDSTVEQTSSTR	GSTSEINDDNEEHESNGPNVSGNDLTDSTVEQTSSTR	0	2187.77	1	0	4	UWPROFL0597_ML019_IMAC_unt_10_1.mzML
unt	10	1	YJR001W	GSAFSPDDSVS[+79.966331]QFQSDGFMTR	GSAFSPDDSVSQFQSDGFMTR	21218.7	3590.97	0.15491	0	3	UWPROFL0597_ML019_IMAC_unt_10_1.mzML
unt	10	1	YML072C	GSDHAPSGHHQYHQLINHDANDT[+79.966331]KTS[+79.966331]NSVSDVSK	GSDHAPSGHHQYHQLINHDANDTKTSNSVSDVSK	3404.01	1565.15	0.158651	0	5	UWPROFL0597_ML019_IMAC_unt_10_1.mzML
unt	10	1	YNL307C	GSEFIADDVTSNKS[+79.966331]NNTRR	GSEFIADDVTSNKSNNTRR	135774	1814.82	0.568522	0	3	UWPROFL0597_ML019_IMAC_unt_10_1.mzML
unt	10	1	YFR024C-A;YFR024C-A;YFR024C-A	GSFDDDEDDYYDDDDYYNDIPS[+79.966331]SFS[+79.966331]S[+79.966331]TDASSTRPNTR	GSFDDDEDDYYDDDDYYNDIPSSFSSTDASSTRPNTR	0	3270.41	1	0	4	UWPROFL0597_ML019_IMAC_unt_10_1.mzML
unt	10	1	YFR024C-A;YFR024C-A;YFR024C-A	GSFDDDEDDYYDDDDYYNDIPSS[+79.966331]FS[+79.966331]STDASSTRPNTR	GSFDDDEDDYYDDDDYYNDIPSSFSSTDASSTRPNTR	0	3272.77	1	0	4	UWPROFL0597_ML019_IMAC_unt_10_1.mzML
unt	10	1	YFR024C-A;YFR024C-A;YFR024C-A	GSFDDDEDDYYDDDDYYNDIPSSFS[+79.966331]STDASSTRPNTR	GSFDDDEDDYYDDDDYYNDIPSSFSSTDASSTRPNTR	134519	3233.75	0.556845	0	4	UWPROFL0597_ML019_IMAC_unt_10_1.mzML
unt	10	1	YPL115C	GSKS[+79.966331]PLQER	GSKSPLQER	18199.2	1067.38	0.0324274	0	2	UWPROFL0597_ML019_IMAC_unt_10_1.mzML
unt	10	1	YOR358W	GSLEGEDNGNS[+79.966331]DGADGEMDEDDEEYDVFR	GSLEGEDNGNSDGADGEMDEDDEEYDVFR	55710.6	3199.66	0.00669693	1	3	UWPROFL0597_ML019_IMAC_unt_10_1.mzML
unt	10	1	YBR074W	GSNS[+79.966331]MEEGLSTR	GSNSMEEGLSTR	35012.4	1759.49	0.164182	0	2	UWPROFL0597_ML019_IMAC_unt_10_1.mzML
unt	10	1	YDR293C	GSNS[+79.966331]RDYNSFNTLEPPAIFQQGHK	GSNSRDYNSFNTLEPPAIFQQGHK	115414	3320.36	0.503408	0	3	UWPROFL0597_ML019_IMAC_unt_10_1.mzML
unt	10	1	YAR042W	GSQES[+79.966331]TNT[+79.966331]LEEIVK	GSQESTNTLEEIVK	77632.2	3022.89	0.347277	0	2	UWPROFL0597_ML019_IMAC_unt_10_1.mzML
unt	10	1	YLR335W	GSQTTTNDSKEES[+79.966331]TTEATGNESQDATK	GSQTTTNDSKEESTTEATGNESQDATK	69549.9	1085.01	0.186587	0	3	UWPROFL0597_ML019_IMAC_unt_10_1.mzML
unt	10	1	YJR123W	GSS[+79.966331]TSYAIK	GSSTSYAIK	27588.6	1561.48	0.135639	0	2	UWPROFL0597_ML019_IMAC_unt_10_1.mzML
unt	10	1	YKL105C	GSSNEATLSHNIVYPASDSSS[+79.966331]SPPYHSK	GSSNEATLSHNIVYPASDSSSSPPYHSK	20707.3	2281.33	0.382139	0	3	UWPROFL0597_ML019_IMAC_unt_10_1.mzML
unt	10	1	YDR229W	GSSTVSTPNHS[+79.966331]QSSSNKDGVR	GSSTVSTPNHSQSSSNKDGVR	40858.7	1049.63	0.0153193	1	3	UWPROFL0597_ML019_IMAC_unt_10_1.mzML
unt	10	1	YDL161W	GT[+79.966331]GRS[+79.966331]DENDDDLQR	GTGRSDENDDDLQR	75230.4	1181.97	8.71e-17	1	3	UWPROFL0597_ML019_IMAC_unt_10_1.mzML
unt	10	1	YPL226W	GT[+79.966331]PKPVDTDDEED	GTPKPVDTDDEED	249551	1291.49	2.53e-05	1	2	UWPROFL0597_ML019_IMAC_unt_10_1.mzML
unt	10	1	YGR130C	GTADS[+79.966331]AQINVAEPISSENGVLEPR	GTADSAQINVAEPISSENGVLEPR	63571.4	3254.87	0.141583	0	3	UWPROFL0597_ML019_IMAC_unt_10_1.mzML
unt	10	1	YER125W	GTAQAVESTLQSGT[+79.966331]T[+79.966331]AATNTATTSHRSTNSTSS[+79.966331]ATR	GTAQAVESTLQSGTTAATNTATTSHRSTNSTSSATR	0	2260.91	1	0	4	UWPROFL0597_ML019_IMAC_unt_10_1.mzML
unt	10	1	YDL131W	GTDDDNIDIS[+79.966331]NGHVSKK	GTDDDNIDISNGHVSKK	45989.3	1540.66	0.0041503	1	3	UWPROFL0597_ML019_IMAC_unt_10_1.mzML
unt	10	1	YDL131W	GTDDDNIDISNGHVS[+79.966331]KK	GTDDDNIDISNGHVSKK	68855.8	1543.31	0.0104379	1	3	UWPROFL0597_ML019_IMAC_unt_10_1.mzML
unt	10	1	YDL161W	GTGRS[+79.966331]DENDDDLQR	GTGRSDENDDDLQR	380192	1115.44	0.000809917	1	2	UWPROFL0597_ML019_IMAC_unt_10_1.mzML
unt	10	1	YKL126W	GTINPSNSSVVPVRVS[+79.966331]YDASSSTSTVR	GTINPSNSSVVPVRVSYDASSSTSTVR	150668	2795.69	0.27947	0	3	UWPROFL0597_ML019_IMAC_unt_10_1.mzML
unt	10	1	YPL226W	GTPKPVDT[+79.966331]DDEED	GTPKPVDTDDEED	325565	1294.18	9.83e-09	1	2	UWPROFL0597_ML019_IMAC_unt_10_1.mzML
unt	10	1	YDR436W	GTS[+79.966331]PIPNLNIDKPS[+79.966331]PSASSASKR	GTSPIPNLNIDKPSPSASSASKR	130717	2563.82	0.398436	0	3	UWPROFL0597_ML019_IMAC_unt_10_1.mzML
unt	10	1	YBL047C	GVATT[+79.966331]PKS[+79.966331]LAVEELSGMGFTEEEAHNALEK	GVATTPKSLAVEELSGMGFTEEEAHNALEK	0	4085.42	1	0	3	UWPROFL0597_ML019_IMAC_unt_10_1.mzML
unt	10	1	YNL102W	GVEEDWREVDNS[+79.966331]S[+79.966331]S[+79.966331]DEDTGNLASK	GVEEDWREVDNSSSDEDTGNLASK	213887	2699.68	0.000537693	1	3	UWPROFL0597_ML019_IMAC_unt_10_1.mzML
unt	10	1	YPL085W	GVS[+79.966331]NAS[+79.966331]VGSSASFGAR	GVSNASVGSSASFGAR	221640	2257.96	0.0248756	0	2	UWPROFL0597_ML019_IMAC_unt_10_1.mzML
unt	10	1	YPL085W	GVS[+79.966331]NASVGSSASFGAR	GVSNASVGSSASFGAR	0	2125.73	1	0	2	UWPROFL0597_ML019_IMAC_unt_10_1.mzML
unt	10	1	YPR042C	GVS[+79.966331]VS[+79.966331]SVR	GVSVSSVR	0	1608.94	1	0	2	UWPROFL0597_ML019_IMAC_unt_10_1.mzML
unt	10	1	YGR253C	GVSTFS[+79.966331]PEGR	GVSTFSPEGR	34407.8	1884.32	0.02071	1	2	UWPROFL0597_ML019_IMAC_unt_10_1.mzML
unt	10	1	YPR042C	GVSVSS[+79.966331]VRSS[+79.966331]NSR	GVSVSSVRSSNSR	0	1359.75	1	0	3	UWPROFL0597_ML019_IMAC_unt_10_1.mzML
unt	10	1	YGR082W	GVVGSKAES[+79.966331]DAVAEANDIDD	GVVGSKAESDAVAEANDIDD	65287.3	2496.17	0.000846128	1	2	UWPROFL0597_ML019_IMAC_unt_10_1.mzML
unt	10	1	YOR212W	GYEERT[+79.966331]PTPT[+79.966331]YMAANMEYNTAQSPQTLK	GYEERTPTPTYMAANMEYNTAQSPQTLK	213937	3050.59	0.270911	0	3	UWPROFL0597_ML019_IMAC_unt_10_1.mzML
unt	10	1	YHR016C	GYGDFDS[+79.966331]EDEDYDYGR	GYGDFDSEDEDYDYGR	68775.7	2605.54	0.000416916	1	2	UWPROFL0597_ML019_IMAC_unt_10_1.mzML
unt	10	1	YHR016C	GYGDFDS[+79.966331]EDEDYDYGRS[+79.966331]PNR	GYGDFDSEDEDYDYGRSPNR	467800	2461.15	9.93e-05	1	3	UWPROFL0597_ML019_IMAC_unt_10_1.mzML
unt	10	1	YHR016C	GYGDFDS[+79.966331]EDEDYDYGRSPNR	GYGDFDSEDEDYDYGRSPNR	209223	2348.65	1.76e-06	1	3	UWPROFL0597_ML019_IMAC_unt_10_1.mzML
unt	10	1	YDR028C	GYGS[+79.966331]DDENSKR	GYGSDDENSKR	35426.5	772.571	0.0304495	0	2	UWPROFL0597_ML019_IMAC_unt_10_1.mzML
unt	10	1	YNL312W	GYGS[+79.966331]QVAQQFEIGGYVK	GYGSQVAQQFEIGGYVK	102046	3713.73	0.0178679	1	3	UWPROFL0597_ML019_IMAC_unt_10_1.mzML
unt	10	1	YBR156C	GYLRPTKAS[+79.966331]IS[+79.966331]PNK	GYLRPTKASISPNK	23700.7	1756.42	0.0046273	1	3	UWPROFL0597_ML019_IMAC_unt_10_1.mzML
unt	10	1	YBR156C	GYLRPTKAS[+79.966331]IS[+79.966331]PNKNK	GYLRPTKASISPNKNK	63913.3	1538.05	7.35e-05	1	3	UWPROFL0597_ML019_IMAC_unt_10_1.mzML
unt	10	1	YGR185C	GYPVAT[+79.966331]PQK	GYPVATPQK	19300.6	1572.22	0.00475885	1	2	UWPROFL0597_ML019_IMAC_unt_10_1.mzML
unt	10	1	YHR016C	GYS[+79.966331]LGHGPTHPSNMSNVDDLSHK	GYSLGHGPTHPSNMSNVDDLSHK	127480	2102.38	0.0253393	0	4	UWPROFL0597_ML019_IMAC_unt_10_1.mzML
unt	10	1	YHR030C	GYSENPVENSQFLT[+79.966331]EY[+79.966331]VATR	GYSENPVENSQFLTEYVATR	102886	3281.66	0.0047253	1	3	UWPROFL0597_ML019_IMAC_unt_10_1.mzML
unt	10	1	YIL106W	HAPPPEQLQNVTDFNYTPSHQKPFLQPQAGTT[+79.966331]VTTHQDIK	HAPPPEQLQNVTDFNYTPSHQKPFLQPQAGTTVTTHQDIK	404712	2923.45	0.0702671	0	5	UWPROFL0597_ML019_IMAC_unt_10_1.mzML
unt	10	1	YDL019C	HAPPPVPNETDNDS[+79.966331]QYVQDEK	HAPPPVPNETDNDSQYVQDEK	192827	1903.18	0.0321489	0	3	UWPROFL0597_ML019_IMAC_unt_10_1.mzML
unt	10	1	YDL019C	HAPPPVPNETDNDS[+79.966331]QYVQDEKS[+79.966331]KIESNVEK	HAPPPVPNETDNDSQYVQDEKSKIESNVEK	27661	2446.35	0.0596082	0	4	UWPROFL0597_ML019_IMAC_unt_10_1.mzML
unt	10	1	YDL019C	HAPPPVPNETDNDS[+79.966331]QYVQDEKSKIESNVEK	HAPPPVPNETDNDSQYVQDEKSKIESNVEK	176767	2436.21	0.0878252	0	4	UWPROFL0597_ML019_IMAC_unt_10_1.mzML
unt	10	1	YOL138C	HAPS[+79.966331]RPDS[+79.966331]IGREQLSSSLTK	HAPSRPDSIGREQLSSSLTK	77360.7	2176.2	0.00475885	1	4	UWPROFL0597_ML019_IMAC_unt_10_1.mzML
unt	10	1	YOL138C	HAPSRPDS[+79.966331]IGREQLSSSLT[+79.966331]KK	HAPSRPDSIGREQLSSSLTKK	119421	2003.02	0.261291	0	4	UWPROFL0597_ML019_IMAC_unt_10_1.mzML
unt	10	1	YPR185W	HASVS[+79.966331]HNSQGPQNQPEQEGQSDQDIGK	HASVSHNSQGPQNQPEQEGQSDQDIGK	27561.2	1214.36	0.110563	0	4	UWPROFL0597_ML019_IMAC_unt_10_1.mzML
unt	10	1	YOL054W	HATEEEDRDSDFY[+79.966331]EHNDDGFVS[+79.966331]GDS[+79.966331]LDEDQKEVTR	HATEEEDRDSDFYEHNDDGFVSGDSLDEDQKEVTR	114164	2484.13	0.54317	0	4	UWPROFL0597_ML019_IMAC_unt_10_1.mzML
unt	10	1	YPL085W	HATQYGLNNGVPPVSPYGQATINLPT[+79.966331]ANKYAPVS[+79.966331]PTVQQK	HATQYGLNNGVPPVSPYGQATINLPTANKYAPVSPTVQQK	351268	3375.25	0.21343	0	4	UWPROFL0597_ML019_IMAC_unt_10_1.mzML
unt	10	1	YMR273C	HDASSS[+79.966331]PSSSPSSSPSIPNNDAVHVR	HDASSSPSSSPSSSPSIPNNDAVHVR	51030.4	1895.7	0.121357	0	3	UWPROFL0597_ML019_IMAC_unt_10_1.mzML
unt	10	1	YGR145W	HDNS[+79.966331]S[+79.966331]DEEGIDENGNKKDNGR	HDNSSDEEGIDENGNKKDNGR	59322.1	1046.56	1.13e-18	1	4	UWPROFL0597_ML019_IMAC_unt_10_1.mzML
unt	10	1	YIL036W	HEPYS[+79.966331]QRFGS[+79.966331]DTDDDDIDLKPVEGGKDPDNQSLPNSEK	HEPYSQRFGSDTDDDDIDLKPVEGGKDPDNQSLPNSEK	413816	2515.84	0.147424	0	4	UWPROFL0597_ML019_IMAC_unt_10_1.mzML
unt	10	1	YIL036W	HEPYSQRFGS[+79.966331]DT[+79.966331]DDDDIDLKPVEGGKDPDNQSLPNSEK	HEPYSQRFGSDTDDDDIDLKPVEGGKDPDNQSLPNSEK	412560	2520.03	0.00283723	1	5	UWPROFL0597_ML019_IMAC_unt_10_1.mzML
unt	10	1	YER059W	HES[+79.966331]PSNESSLDK	HESPSNESSLDK	19556.1	1075.99	0.185289	0	2	UWPROFL0597_ML019_IMAC_unt_10_1.mzML
unt	10	1	YER059W	HES[+79.966331]PSNESSLDKANR	HESPSNESSLDKANR	26538.6	1072.84	0.00667322	1	3	UWPROFL0597_ML019_IMAC_unt_10_1.mzML
unt	10	1	YGR267C	HETPLNIRPTSPYT[+79.966331]LNPPVER	HETPLNIRPTSPYTLNPPVER	105713	2923.23	0.00940859	1	4	UWPROFL0597_ML019_IMAC_unt_10_1.mzML
unt	10	1	YNR049C	HFS[+79.966331]PSFSNR	HFSPSFSNR	42015	1925.75	0.0117346	1	2	UWPROFL0597_ML019_IMAC_unt_10_1.mzML
unt	10	1	YER033C	HGDLQSS[+79.966331]PSKVNKNDSQNETLNK	HGDLQSSPSKVNKNDSQNETLNK	29798.5	1164.39	0.678811	0	3	UWPROFL0597_ML019_IMAC_unt_10_1.mzML
unt	10	1	YGR240C	HGENS[+79.966331]LLSSGTSQDSLR	HGENSLLSSGTSQDSLR	19455.3	2143.38	0.0172108	1	3	UWPROFL0597_ML019_IMAC_unt_10_1.mzML
unt	10	1	YIL095W	HGFT[+79.966331]GNSVNNSR	HGFTGNSVNNSR	123284	1174.39	0.0128125	1	2	UWPROFL0597_ML019_IMAC_unt_10_1.mzML
unt	10	1	YHR158C	HGKT[+79.966331]PSDAS[+79.966331]ISDQSR	HGKTPSDASISDQSR	0	1096.89	1	0	3	UWPROFL0597_ML019_IMAC_unt_10_1.mzML
unt	10	1	YHR158C	HGKTPS[+79.966331]DAS[+79.966331]ISDQSR	HGKTPSDASISDQSR	111693	1121.93	0.0342226	0	2	UWPROFL0597_ML019_IMAC_unt_10_1.mzML
unt	10	1	YHR158C	HGKTPSDAS[+79.966331]ISDQSR	HGKTPSDASISDQSR	133494	1091.45	0.00722456	1	3	UWPROFL0597_ML019_IMAC_unt_10_1.mzML
unt	10	1	YPR135W	HGLFVDS[+79.966331]ES[+79.966331]DLENLEGNDDINK	HGLFVDSESDLENLEGNDDINK	152779	3766.47	1.4e-19	1	3	UWPROFL0597_ML019_IMAC_unt_10_1.mzML
unt	10	1	YPR135W	HGLFVDS[+79.966331]ES[+79.966331]DLENLEGNDDINKSDK	HGLFVDSESDLENLEGNDDINKSDK	94708.3	3442.55	9.38e-10	1	4	UWPROFL0597_ML019_IMAC_unt_10_1.mzML
unt	10	1	YMR273C	HGNAS[+79.966331]LIR	HGNASLIR	85029.9	1383.71	3.62e-16	1	2	UWPROFL0597_ML019_IMAC_unt_10_1.mzML
unt	10	1	YNR047W	HHS[+79.966331]GSQGFSSNNPFR	HHSGSQGFSSNNPFR	32276.6	2029.44	0.0220851	0	2	UWPROFL0597_ML019_IMAC_unt_10_1.mzML
unt	10	1	YNL127W	HIAT[+79.966331]PAPS[+79.966331]PPSS[+79.966331]PQLMHLGEGPRPR	HIATPAPSPPSSPQLMHLGEGPRPR	0	2840.55	1	0	4	UWPROFL0597_ML019_IMAC_unt_10_1.mzML
unt	10	1	YNL127W	HIATPAPS[+79.966331]PPSS[+79.966331]PQLMHLGEGPRPR	HIATPAPSPPSSPQLMHLGEGPRPR	238249	2804.55	0.0334073	0	4	UWPROFL0597_ML019_IMAC_unt_10_1.mzML
unt	10	1	YCL061C	HIINES[+79.966331]DS[+79.966331]DT[+79.966331]EVEAKPK	HIINESDSDTEVEAKPK	183362	1743.78	3.25e-31	1	3	UWPROFL0597_ML019_IMAC_unt_10_1.mzML
unt	10	1	YCL061C	HIINES[+79.966331]DS[+79.966331]DTEVEAKPK	HIINESDSDTEVEAKPK	146227	1684.47	0.0117332	1	2	UWPROFL0597_ML019_IMAC_unt_10_1.mzML
unt	10	1	YNL113W	HIQEEEEQDVDM[+15.994915]T[+79.966331]GDEEQEEEPDREK	HIQEEEEQDVDMTGDEEQEEEPDREK	105450	1430.6	8.02e-23	1	3	UWPROFL0597_ML019_IMAC_unt_10_1.mzML
unt	10	1	YNL113W	HIQEEEEQDVDMT[+79.966331]GDEEQEEEPDREK	HIQEEEEQDVDMTGDEEQEEEPDREK	157661	1768.91	3.55e-33	1	3	UWPROFL0597_ML019_IMAC_unt_10_1.mzML
unt	10	1	YGR143W	HIS[+79.966331]AAQS[+79.966331]QSQNLINEK	HISAAQSQSQNLINEK	26496.5	2020.98	0.213484	0	3	UWPROFL0597_ML019_IMAC_unt_10_1.mzML
unt	10	1	YPR133C	HIS[+79.966331]T[+79.966331]DFS[+79.966331]DDDLEKEEHNDQSLQPTVENR	HISTDFSDDDLEKEEHNDQSLQPTVENR	58214	2643.78	0.00976177	1	4	UWPROFL0597_ML019_IMAC_unt_10_1.mzML
unt	10	1	YPR133C	HIS[+79.966331]TDFS[+79.966331]DDDLEKEEHNDQSLQPTVENR	HISTDFSDDDLEKEEHNDQSLQPTVENR	0	2561.48	1	0	4	UWPROFL0597_ML019_IMAC_unt_10_1.mzML
unt	10	1	YPR133C	HISTDFS[+79.966331]DDDLEKEEHNDQSLQPTVENR	HISTDFSDDDLEKEEHNDQSLQPTVENR	442515	2511.08	0.000237153	1	3	UWPROFL0597_ML019_IMAC_unt_10_1.mzML
unt	10	1	YPR133C	HISTDFSDDDLEKEEHNDQS[+79.966331]LQPTVENR	HISTDFSDDDLEKEEHNDQSLQPTVENR	558098	2498.02	3.1e-05	1	4	UWPROFL0597_ML019_IMAC_unt_10_1.mzML
unt	10	1	YPR133C	HISTDFSDDDLEKEEHNDQSLQPT[+79.966331]VENR	HISTDFSDDDLEKEEHNDQSLQPTVENR	243303	2495.6	0.00970693	1	4	UWPROFL0597_ML019_IMAC_unt_10_1.mzML
unt	10	1	YHR159W	HLDPSLNT[+79.966331]PVKNR	HLDPSLNTPVKNR	190690	1630.09	2.6e-06	1	3	UWPROFL0597_ML019_IMAC_unt_10_1.mzML
unt	10	1	YDR326C	HLDYLLSPT[+79.966331]S[+79.966331]GPASDKHTQVEEGDDEEELSPLSK	HLDYLLSPTSGPASDKHTQVEEGDDEEELSPLSK	49552.1	3272.38	0.172951	0	4	UWPROFL0597_ML019_IMAC_unt_10_1.mzML
unt	10	1	YML034W	HLNLLS[+79.966331]S[+79.966331]DS[+79.966331]EIEQDYQK	HLNLLSSDSEIEQDYQK	290455	3380.21	1.77e-05	1	2	UWPROFL0597_ML019_IMAC_unt_10_1.mzML
unt	10	1	YML034W	HLNLLS[+79.966331]SDS[+79.966331]EIEQDYQK	HLNLLSSDSEIEQDYQK	29824	3155.83	0.362645	0	2	UWPROFL0597_ML019_IMAC_unt_10_1.mzML
unt	10	1	YKL171W	HLNQPSSS[+79.966331]SSSNLFHKPAS[+79.966331]QPQPQHR	HLNQPSSSSSSNLFHKPASQPQPQHR	29579.7	1841.08	0.573319	0	4	UWPROFL0597_ML019_IMAC_unt_10_1.mzML
unt	10	1	YHR158C	HLPDADEKIDS[+79.966331]TTT[+79.966331]FDQEINGDKLGTSSMSK	HLPDADEKIDSTTTFDQEINGDKLGTSSMSK	22726.5	2857.96	0.186367	0	4	UWPROFL0597_ML019_IMAC_unt_10_1.mzML
unt	10	1	YOL070C	HLS[+79.966331]DNQST[+79.966331]KSNT[+79.966331]NADEIVIKPVTNAKPVGR	HLSDNQSTKSNTNADEIVIKPVTNAKPVGR	0	2413.67	1	0	4	UWPROFL0597_ML019_IMAC_unt_10_1.mzML
unt	10	1	YPL058C	HLS[+79.966331]NILS[+79.966331]NEEGIER	HLSNILSNEEGIER	156963	2932.05	3.25e-24	1	3	UWPROFL0597_ML019_IMAC_unt_10_1.mzML
unt	10	1	YPL058C	HLS[+79.966331]NILS[+79.966331]NEEGIERLES[+79.966331]MAR	HLSNILSNEEGIERLESMAR	142857	4142.51	2.11e-28	1	3	UWPROFL0597_ML019_IMAC_unt_10_1.mzML
unt	10	1	YPL058C	HLS[+79.966331]NILS[+79.966331]NEEGIERLESMAR	HLSNILSNEEGIERLESMAR	103564	3910.03	7.32e-05	1	3	UWPROFL0597_ML019_IMAC_unt_10_1.mzML
unt	10	1	YPL058C	HLS[+79.966331]NILSNEEGIER	HLSNILSNEEGIER	52797.9	2782.09	9.38e-05	1	3	UWPROFL0597_ML019_IMAC_unt_10_1.mzML
unt	10	1	YKR031C	HLSSSTEST[+79.966331]RNGSNSLPLNEK	HLSSSTESTRNGSNSLPLNEK	45638	1709.7	0.299368	0	3	UWPROFL0597_ML019_IMAC_unt_10_1.mzML
unt	10	1	YGR260W	HLVDDVLFISPTNDGSEEKPT[+79.966331]EVTFQEDEGHDAS[+79.966331]LHNR	HLVDDVLFISPTNDGSEEKPTEVTFQEDEGHDASLHNR	10949.4	3483.09	0.207988	0	4	UWPROFL0597_ML019_IMAC_unt_10_1.mzML
unt	10	1	YGL009C	HLVHEVT[+79.966331]SPQAFEGLENAGR	HLVHEVTSPQAFEGLENAGR	141065	2906	0.285589	0	3	UWPROFL0597_ML019_IMAC_unt_10_1.mzML
unt	10	1	YGL092W	HM[+15.994915]QDEQDSS[+79.966331]ENEPIANADSVTNIDRK	HMQDEQDSSENEPIANADSVTNIDRK	75107.1	2167.64	0.530963	0	3	UWPROFL0597_ML019_IMAC_unt_10_1.mzML
unt	10	1	YKL172W	HM[+15.994915]S[+79.966331]GDEDES[+79.966331]GDDREEEEEEEEEEEGRLDLEK	HMSGDEDESGDDREEEEEEEEEEEGRLDLEK	14285.8	2483.75	8.9e-08	1	4	UWPROFL0597_ML019_IMAC_unt_10_1.mzML
unt	10	1	YGL092W	HMQDEQDS[+79.966331]S[+79.966331]ENEPIANADSVTNIDR	HMQDEQDSSENEPIANADSVTNIDR	109498	2634.45	5.56e-08	1	3	UWPROFL0597_ML019_IMAC_unt_10_1.mzML
unt	10	1	YGL092W	HMQDEQDS[+79.966331]S[+79.966331]ENEPIANADSVTNIDRK	HMQDEQDSSENEPIANADSVTNIDRK	148342	2366.84	3.44e-11	1	3	UWPROFL0597_ML019_IMAC_unt_10_1.mzML
unt	10	1	YIL147C	HNDTDRS[+79.966331]S[+79.966331]NRSHILTTSANLTEAR	HNDTDRSSNRSHILTTSANLTEAR	35061.8	2011.03	0.241179	0	4	UWPROFL0597_ML019_IMAC_unt_10_1.mzML
unt	10	1	YPL267W	HNEIYNNNNSVSNENNPSQVKENLS[+79.966331]PAK	HNEIYNNNNSVSNENNPSQVKENLSPAK	157322	1878.42	1.29e-06	1	3	UWPROFL0597_ML019_IMAC_unt_10_1.mzML
unt	10	1	YMR219W	HNLDIRVS[+79.966331]SSEIES[+79.966331]VEPLKPESDR	HNLDIRVSSSEIESVEPLKPESDR	0	3174.12	1	0	4	UWPROFL0597_ML019_IMAC_unt_10_1.mzML
unt	10	1	YMR219W	HNLDIRVSS[+79.966331]S[+79.966331]EIESVEPLKPESDR	HNLDIRVSSSEIESVEPLKPESDR	0	3176.63	1	0	4	UWPROFL0597_ML019_IMAC_unt_10_1.mzML
unt	10	1	YHL002W	HNM[+15.994915]STQADNS[+79.966331]DDEELQK	HNMSTQADNSDDEELQK	46298.4	1131.81	1.31e-06	1	3	UWPROFL0597_ML019_IMAC_unt_10_1.mzML
unt	10	1	YHL002W	HNMSTQADNS[+79.966331]DDEELQK	HNMSTQADNSDDEELQK	73105.2	1320.59	7.15e-07	1	3	UWPROFL0597_ML019_IMAC_unt_10_1.mzML
unt	10	1	YOL100W	HNS[+79.966331]FSESINSAK	HNSFSESINSAK	36747.9	1622.84	0.0342472	0	2	UWPROFL0597_ML019_IMAC_unt_10_1.mzML
unt	10	1	YBR200W	HNS[+79.966331]KDITS[+79.966331]PEKVIK	HNSKDITSPEKVIK	117454	1724.85	0.18852	0	3	UWPROFL0597_ML019_IMAC_unt_10_1.mzML
unt	10	1	YER040W	HNS[+79.966331]NTVTPNFRR	HNSNTVTPNFRR	113881	1476.4	0.00135009	1	3	UWPROFL0597_ML019_IMAC_unt_10_1.mzML
unt	10	1	YNL224C	HNS[+79.966331]RADNNLLPS[+79.966331]PS[+79.966331]PQLTEDIK	HNSRADNNLLPSPSPQLTEDIK	61503.7	3274.6	0.001938	1	3	UWPROFL0597_ML019_IMAC_unt_10_1.mzML
unt	10	1	YNL224C	HNS[+79.966331]RADNNLLPSPSPQLTEDIK	HNSRADNNLLPSPSPQLTEDIK	122542	2928.08	2.44e-07	1	3	UWPROFL0597_ML019_IMAC_unt_10_1.mzML
unt	10	1	YKR100C	HNTRQS[+79.966331]S[+79.966331]NENLIR	HNTRQSSNENLIR	238136	1433.99	5.55e-05	1	3	UWPROFL0597_ML019_IMAC_unt_10_1.mzML
unt	10	1	YKR100C	HNTRQS[+79.966331]SNENLIR	HNTRQSSNENLIR	26073.2	1293.43	0.418284	0	3	UWPROFL0597_ML019_IMAC_unt_10_1.mzML
unt	10	1	YNL278W	HPKPFASSVNDS[+79.966331]PSDR	HPKPFASSVNDSPSDR	57668.8	1508.96	0.000238747	1	3	UWPROFL0597_ML019_IMAC_unt_10_1.mzML
unt	10	1	YGL180W	HPTSTQNQNVLLNEQFS[+79.966331]PNNQQYFQNQGENPR	HPTSTQNQNVLLNEQFSPNNQQYFQNQGENPR	28917.9	2998.96	0.00110282	1	4	UWPROFL0597_ML019_IMAC_unt_10_1.mzML
unt	10	1	YGL180W	HPTSTQNQNVLLNEQFSPNNQQY[+79.966331]FQNQGENPR	HPTSTQNQNVLLNEQFSPNNQQYFQNQGENPR	27020	2998.96	0.00993529	1	4	UWPROFL0597_ML019_IMAC_unt_10_1.mzML
unt	10	1	YLR328W	HQHIPLNQDDFQPLS[+79.966331]AEVS[+79.966331]S[+79.966331]EDDDADFR	HQHIPLNQDDFQPLSAEVSSEDDDADFR	510183	3537	1.05e-49	1	4	UWPROFL0597_ML019_IMAC_unt_10_1.mzML
unt	10	1	YLR328W	HQHIPLNQDDFQPLSAEVS[+79.966331]S[+79.966331]EDDDADFR	HQHIPLNQDDFQPLSAEVSSEDDDADFR	261754	3453.65	0.441981	0	3	UWPROFL0597_ML019_IMAC_unt_10_1.mzML
unt	10	1	YJR089W	HQKDS[+79.966331]T[+79.966331]VRQSPDILHSNK	HQKDSTVRQSPDILHSNK	8710.68	1436.58	0.286742	0	4	UWPROFL0597_ML019_IMAC_unt_10_1.mzML
unt	10	1	YER031C	HQMDLGDSSANGNANGASAPNGPTISLTPT[+79.966331]PNENKK	HQMDLGDSSANGNANGASAPNGPTISLTPTPNENKK	212901	2554.44	0.0455533	0	4	UWPROFL0597_ML019_IMAC_unt_10_1.mzML
unt	10	1	YHR205W	HQPMM[+15.994915]TAT[+79.966331]PLS[+79.966331]PAMQAK	HQPMMTATPLSPAMQAK	31320.3	2217.16	0.103718	0	3	UWPROFL0597_ML019_IMAC_unt_10_1.mzML
unt	10	1	YHR205W	HQPMMTAT[+79.966331]PLS[+79.966331]PAMQAK	HQPMMTATPLSPAMQAK	90223.7	2645.47	0.0118007	1	3	UWPROFL0597_ML019_IMAC_unt_10_1.mzML
unt	10	1	YHL007C	HQQPVASS[+79.966331]TVNSNKS[+79.966331]STDIRR	HQQPVASSTVNSNKSSTDIRR	70277.9	1185.58	0.403194	0	3	UWPROFL0597_ML019_IMAC_unt_10_1.mzML
unt	10	1	YHL007C	HQQPVASSTVNS[+79.966331]NKS[+79.966331]STDIR	HQQPVASSTVNSNKSSTDIR	69468.1	1334.25	0.0817786	0	3	UWPROFL0597_ML019_IMAC_unt_10_1.mzML
unt	10	1	YHL007C	HQQPVASSTVNSNKS[+79.966331]STDIR	HQQPVASSTVNSNKSSTDIR	175777	1264.96	0.20561	0	3	UWPROFL0597_ML019_IMAC_unt_10_1.mzML
unt	10	1	YHL007C	HQQPVASSTVNSNKS[+79.966331]STDIRR	HQQPVASSTVNSNKSSTDIRR	40785.3	1156.14	0.40943	0	4	UWPROFL0597_ML019_IMAC_unt_10_1.mzML
unt	10	1	YDR293C	HRASNSS[+79.966331]VHSFSSQGNNNGGGR	HRASNSSVHSFSSQGNNNGGGR	0	1054.37	1	0	4	UWPROFL0597_ML019_IMAC_unt_10_1.mzML
unt	10	1	YOR123C	HRES[+79.966331]LGLDDDEAEEQAM[+15.994915]YTR	HRESLGLDDDEAEEQAMYTR	222019	2512.52	1.46e-11	1	3	UWPROFL0597_ML019_IMAC_unt_10_1.mzML
unt	10	1	YOR123C	HRES[+79.966331]LGLDDDEAEEQAMYTRK	HRESLGLDDDEAEEQAMYTRK	66336.4	2305.23	1.29e-09	1	4	UWPROFL0597_ML019_IMAC_unt_10_1.mzML
unt	10	1	YDR422C	HRS[+79.966331]S[+79.966331]IIALK	HRSSIIALK	75930.6	1992.62	1.01e-16	1	2	UWPROFL0597_ML019_IMAC_unt_10_1.mzML
unt	10	1	YDR422C	HRS[+79.966331]S[+79.966331]IIALKK	HRSSIIALKK	14468.3	1609.59	1.31e-07	1	2	UWPROFL0597_ML019_IMAC_unt_10_1.mzML
unt	10	1	YKR089C	HS[+79.966331]IDGRPPSQATK	HSIDGRPPSQATK	47066.5	1064.59	4.47e-08	1	3	UWPROFL0597_ML019_IMAC_unt_10_1.mzML
unt	10	1	YDR293C	HS[+79.966331]LGLNEAK	HSLGLNEAK	36620.2	1532.3	1.33e-08	1	2	UWPROFL0597_ML019_IMAC_unt_10_1.mzML
unt	10	1	YLR020C	HS[+79.966331]RPLSIS[+79.966331]STTPLDLQRDQENNIEYDR	HSRPLSISSTTPLDLQRDQENNIEYDR	0	3037.45	1	0	4	UWPROFL0597_ML019_IMAC_unt_10_1.mzML
unt	10	1	YPL023C	HS[+79.966331]S[+79.966331]LDS[+79.966331]AKLIFNR	HSSLDSAKLIFNR	99562.4	3000.05	3.9e-29	1	3	UWPROFL0597_ML019_IMAC_unt_10_1.mzML
unt	10	1	YER016W	HS[+79.966331]SLGINGSR	HSSLGINGSR	49759.9	1312.15	0.00330259	1	2	UWPROFL0597_ML019_IMAC_unt_10_1.mzML
unt	10	1	YMR086W	HSAIPLGT[+79.966331]PEK	HSAIPLGTPEK	58378.3	2056.73	4.76e-05	1	2	UWPROFL0597_ML019_IMAC_unt_10_1.mzML
unt	10	1	YMR086W	HSAIPLGT[+79.966331]PEKGKPK	HSAIPLGTPEKGKPK	52800.4	1532.4	2.88e-05	1	3	UWPROFL0597_ML019_IMAC_unt_10_1.mzML
unt	10	1	YMR068W	HSATPTS[+79.966331]PHNNIALINR	HSATPTSPHNNIALINR	68714	2054.27	0.206043	0	3	UWPROFL0597_ML019_IMAC_unt_10_1.mzML
unt	10	1	YLR157C-B;YOR142W-B;YDR210C-D;YDR261C-D;YJR027W;YGR038C-B;YJR029W;YML045W;YML039W;YDR098C-B;YER138C;YDR365W-B;YPR137C-B;YPL257W-B;YOL103W-B;YDR316W-B;YPR158W-B;YAR009C;YGR027W-B;YMR050C;YLR157C-B;YOR142W-B;YDR210C-D;YDR261C-D;YJR027W;YGR038C-B;YJR029W;YML045W;YML039W;YDR098C-B;YER138C;YDR365W-B;YPR137C-B;YPL257W-B;YOL103W-B;YDR316W-B;YPR158W-B;YAR009C;YGR027W-B;YMR050C;YLR157C-B;YOR142W-B;YDR210C…	HSDS[+79.966331]YSENET[+79.966331]NHTNVPISSTGGTNNK	HSDSYSENETNHTNVPISSTGGTNNK	225471	1663.32	0.153902	0	3	UWPROFL0597_ML019_IMAC_unt_10_1.mzML
unt	10	1	YLR157C-B;YOR142W-B;YDR210C-D;YDR261C-D;YJR027W;YGR038C-B;YJR029W;YML045W;YML039W;YDR098C-B;YER138C;YDR365W-B;YPR137C-B;YPL257W-B;YOL103W-B;YDR316W-B;YPR158W-B;YAR009C;YGR027W-B;YMR050C;YLR157C-B;YOR142W-B;YDR210C-D;YDR261C-D;YJR027W;YGR038C-B;YJR029W;YML045W;YML039W;YDR098C-B;YER138C;YDR365W-B;YPR137C-B;YPL257W-B;YOL103W-B;YDR316W-B;YPR158W-B;YAR009C;YGR027W-B;YMR050C;YLR157C-B;YOR142W-B;YDR210C…	HSDS[+79.966331]YSENETNHTNVPISSTGGTNNK	HSDSYSENETNHTNVPISSTGGTNNK	0	1546.3	1	0	4	UWPROFL0597_ML019_IMAC_unt_10_1.mzML
unt	10	1	YBL005W-B;YLR035C-A;YGR161C-D;YNL054W-B;YMR045C;YER160C;YHR214C-B;YBR012W-B;YNL284C-B	HSDSYS[+79.966331]DNETNHTNVPISSTGGTNNK	HSDSYSDNETNHTNVPISSTGGTNNK	0	1533.9	1	0	3	UWPROFL0597_ML019_IMAC_unt_10_1.mzML
unt	10	1	YLR157C-B;YOR142W-B;YDR210C-D;YDR261C-D;YJR027W;YGR038C-B;YJR029W;YML045W;YML039W;YDR098C-B;YER138C;YDR365W-B;YPR137C-B;YPL257W-B;YOL103W-B;YDR316W-B;YPR158W-B;YAR009C;YGR027W-B;YMR050C;YLR157C-B;YOR142W-B;YDR210C-D;YDR261C-D;YJR027W;YGR038C-B;YJR029W;YML045W;YML039W;YDR098C-B;YER138C;YDR365W-B;YPR137C-B;YPL257W-B;YOL103W-B;YDR316W-B;YPR158W-B;YAR009C;YGR027W-B;YMR050C;YLR157C-B;YOR142W-B;YDR210C…	HSDSYS[+79.966331]ENETNHTNVPISSTGGTNNK	HSDSYSENETNHTNVPISSTGGTNNK	0	1547.19	1	0	3	UWPROFL0597_ML019_IMAC_unt_10_1.mzML
unt	10	1	YLR227W-B;YPR158C-D;YLR227W-B;YPR158C-D	HSDSYS[+79.966331]NNETNHTNVPISSTGGTNNK	HSDSYSNNETNHTNVPISSTGGTNNK	164855	1555.2	0.22538	0	3	UWPROFL0597_ML019_IMAC_unt_10_1.mzML
unt	10	1	YLR227W-B;YPR158C-D;YLR227W-B;YPR158C-D	HSDSYSNNETNHT[+79.966331]NVPISSTGGTNNK	HSDSYSNNETNHTNVPISSTGGTNNK	0	1546.3	1	0	4	UWPROFL0597_ML019_IMAC_unt_10_1.mzML
unt	10	1	YLR018C	HSGISSTLVSANNDNNS[+79.966331]PHT[+79.966331]PVTR	HSGISSTLVSANNDNNSPHTPVTR	56998.4	2044.92	0.0635669	0	3	UWPROFL0597_ML019_IMAC_unt_10_1.mzML
unt	10	1	YLR018C	HSGISSTLVSANNDNNSPHT[+79.966331]PVTR	HSGISSTLVSANNDNNSPHTPVTR	172439	1911.11	0.0253634	0	3	UWPROFL0597_ML019_IMAC_unt_10_1.mzML
unt	10	1	YER075C	HSHSTSDGGILDNYINANY[+79.966331]LSLPR	HSHSTSDGGILDNYINANYLSLPR	19327.2	3919.46	0.147657	0	4	UWPROFL0597_ML019_IMAC_unt_10_1.mzML
unt	10	1	YKR089C	HSIDGRPPS[+79.966331]QATK	HSIDGRPPSQATK	32547.2	1064.59	0.00319635	1	3	UWPROFL0597_ML019_IMAC_unt_10_1.mzML
unt	10	1	YDR130C	HSIQVT[+79.966331]PR	HSIQVTPR	29666.6	1293.27	0.00465562	1	2	UWPROFL0597_ML019_IMAC_unt_10_1.mzML
unt	10	1	YBL085W	HSLVTS[+79.966331]PLKTSLS[+79.966331]PINSK	HSLVTSPLKTSLSPINSK	81248.2	2998.02	0.154982	0	3	UWPROFL0597_ML019_IMAC_unt_10_1.mzML
unt	10	1	YDR227W	HSQEQNSSSAKPSQIPTVS[+79.966331]S[+79.966331]PLGFEETK	HSQEQNSSSAKPSQIPTVSSPLGFEETK	32914.6	2928.74	0.106018	0	3	UWPROFL0597_ML019_IMAC_unt_10_1.mzML
unt	10	1	YDR227W	HSQEQNSSSAKPSQIPTVS[+79.966331]SPLGFEETKLSTT[+79.966331]PTK	HSQEQNSSSAKPSQIPTVSSPLGFEETKLSTTPTK	112652	2612.7	0.608665	0	4	UWPROFL0597_ML019_IMAC_unt_10_1.mzML
unt	10	1	YBR225W	HSQLASTSHTT[+79.966331]SPS[+79.966331]VSPSISSSSSPK	HSQLASTSHTTSPSVSPSISSSSSPK	27724.1	1781.3	0.292284	0	3	UWPROFL0597_ML019_IMAC_unt_10_1.mzML
unt	10	1	YBR225W	HSQLASTSHTTSPSVSPSIS[+79.966331]SSSSPK	HSQLASTSHTTSPSVSPSISSSSSPK	101735	1725.94	0.587478	0	3	UWPROFL0597_ML019_IMAC_unt_10_1.mzML
unt	10	1	YKL104C	HSQS[+79.966331]RAFLSEDGSPTPVEFFVSSDAASVVK	HSQSRAFLSEDGSPTPVEFFVSSDAASVVK	26047.2	3839.03	0.218429	0	4	UWPROFL0597_ML019_IMAC_unt_10_1.mzML
unt	10	1	YLR020C	HSRPLS[+79.966331]IS[+79.966331]STTPLDLQRDQENNIEYDR	HSRPLSISSTTPLDLQRDQENNIEYDR	0	3039.94	1	0	4	UWPROFL0597_ML019_IMAC_unt_10_1.mzML
unt	10	1	YLR020C	HSRPLS[+79.966331]ISS[+79.966331]TTPLDLQR	HSRPLSISSTTPLDLQR	560256	3066.24	0.0702056	0	3	UWPROFL0597_ML019_IMAC_unt_10_1.mzML
unt	10	1	YPL023C	HSS[+79.966331]LDS[+79.966331]AKLIFNR	HSSLDSAKLIFNR	85021	2789.39	0.350527	0	3	UWPROFL0597_ML019_IMAC_unt_10_1.mzML
unt	10	1	YJR002W	HSS[+79.966331]PDPYGINDKFFDLEK	HSSPDPYGINDKFFDLEK	25571	3380.71	0.34804	0	4	UWPROFL0597_ML019_IMAC_unt_10_1.mzML
unt	10	1	YHR159W	HSS[+79.966331]VSVPNAMSK	HSSVSVPNAMSK	95363.5	1680.48	0.256735	0	2	UWPROFL0597_ML019_IMAC_unt_10_1.mzML
unt	10	1	YOR267C	HSTHSPPPS[+79.966331]KST[+79.966331]STVNLNNHYR	HSTHSPPPSKSTSTVNLNNHYR	39465.8	1408	0.305846	0	4	UWPROFL0597_ML019_IMAC_unt_10_1.mzML
unt	10	1	YGL140C	HSTLGNADPNYLNDDDES[+79.966331]S[+79.966331]DDDLPLALK	HSTLGNADPNYLNDDDESSDDDLPLALK	614501	3836.52	3.22e-10	1	3	UWPROFL0597_ML019_IMAC_unt_10_1.mzML
unt	10	1	YDR363W	HSTLT[+79.966331]LSDS[+79.966331]EDS[+79.966331]DAKEQHQSLSR	HSTLTLSDSEDSDAKEQHQSLSR	318770	1970.59	0.127934	0	3	UWPROFL0597_ML019_IMAC_unt_10_1.mzML
unt	10	1	YDR363W	HSTLT[+79.966331]LSDS[+79.966331]EDSDAKEQHQSLSR	HSTLTLSDSEDSDAKEQHQSLSR	0	1804.15	1	0	4	UWPROFL0597_ML019_IMAC_unt_10_1.mzML
unt	10	1	YDR363W	HSTLT[+79.966331]LSDSEDSDAKEQHQSLSR	HSTLTLSDSEDSDAKEQHQSLSR	46831.5	1718.01	0.164566	0	3	UWPROFL0597_ML019_IMAC_unt_10_1.mzML
unt	10	1	YDR363W	HSTLTLS[+79.966331]DS[+79.966331]EDS[+79.966331]DAKEQHQSLSR	HSTLTLSDSEDSDAKEQHQSLSR	185362	1977.55	0.116243	0	4	UWPROFL0597_ML019_IMAC_unt_10_1.mzML
unt	10	1	YKL088W	HSVSSGTSNS[+79.966331]EDEVDSPSMEK	HSVSSGTSNSEDEVDSPSMEK	30812.2	1480.03	0.09676	0	3	UWPROFL0597_ML019_IMAC_unt_10_1.mzML
unt	10	1	YCR048W	HSVTYDNVILPQESMEVS[+79.966331]PR	HSVTYDNVILPQESMEVSPR	146576	3174.36	0.056201	0	3	UWPROFL0597_ML019_IMAC_unt_10_1.mzML
unt	10	1	YMR240C	HTAEDELEDT[+79.966331]PS[+79.966331]DGIEEHLSAR	HTAEDELEDTPSDGIEEHLSAR	132013	2568.79	0.000123322	1	3	UWPROFL0597_ML019_IMAC_unt_10_1.mzML
unt	10	1	YKL035W	HTKTHS[+79.966331]TYAFESNTNSVAASQMR	HTKTHSTYAFESNTNSVAASQMR	0	1998	1	0	4	UWPROFL0597_ML019_IMAC_unt_10_1.mzML
unt	10	1	YGL056C	HTSIVEMLS[+79.966331]TPPQLPNSTDLNSLSEQTDKNTEANK	HTSIVEMLSTPPQLPNSTDLNSLSEQTDKNTEANK	255747	3744.53	0.69829	0	4	UWPROFL0597_ML019_IMAC_unt_10_1.mzML
unt	10	1	YGL056C	HTSIVEMLS[+79.966331]TPPQLPNSTDLNSLSEQTDKNTEANKS[+79.966331]DTESLHK	HTSIVEMLSTPPQLPNSTDLNSLSEQTDKNTEANKSDTESLHK	179734	3529.93	0.69829	0	5	UWPROFL0597_ML019_IMAC_unt_10_1.mzML
unt	10	1	YGL056C	HTSIVEMLSTPPQLPNSTDLNS[+79.966331]LSEQTDKNTEANKSDTESLHK	HTSIVEMLSTPPQLPNSTDLNSLSEQTDKNTEANKSDTESLHK	34159.6	3652.62	0.0808809	0	6	UWPROFL0597_ML019_IMAC_unt_10_1.mzML
unt	10	1	YGL056C	HTSIVEMLSTPPQLPNSTDLNSLS[+79.966331]EQTDKNTEANKSDT[+79.966331]ESLHK	HTSIVEMLSTPPQLPNSTDLNSLSEQTDKNTEANKSDTESLHK	0	3716.86	1	0	6	UWPROFL0597_ML019_IMAC_unt_10_1.mzML
unt	10	1	YGL056C	HTSIVEMLSTPPQLPNSTDLNSLSEQTDKNTEANKS[+79.966331]DTESLHK	HTSIVEMLSTPPQLPNSTDLNSLSEQTDKNTEANKSDTESLHK	124341	3692.7	0.102739	0	5	UWPROFL0597_ML019_IMAC_unt_10_1.mzML
unt	10	1	YOR233W	HTSVAGLVTIPGS[+79.966331]PTTAR	HTSVAGLVTIPGSPTTAR	42066.8	3039.15	0.0565429	0	3	UWPROFL0597_ML019_IMAC_unt_10_1.mzML
unt	10	1	YMR091C	HVDEEEDLS[+79.966331]EDKGVTR	HVDEEEDLSEDKGVTR	175770	1466.22	3.82e-07	1	3	UWPROFL0597_ML019_IMAC_unt_10_1.mzML
unt	10	1	YMR091C	HVDEEEDLSEDKGVT[+79.966331]R	HVDEEEDLSEDKGVTR	187670	1474.25	0.0020593	1	3	UWPROFL0597_ML019_IMAC_unt_10_1.mzML
unt	10	1	YIL030C	HVDELDHDEATEEHENNDS[+79.966331]DNS[+79.966331]LPS[+79.966331]GDDSSR	HVDELDHDEATEEHENNDSDNSLPSGDDSSR	184677	1665.72	2.74e-05	1	4	UWPROFL0597_ML019_IMAC_unt_10_1.mzML
unt	10	1	YIL030C	HVDELDHDEATEEHENNDS[+79.966331]DNS[+79.966331]LPSGDDSSR	HVDELDHDEATEEHENNDSDNSLPSGDDSSR	0	1623.56	1	0	4	UWPROFL0597_ML019_IMAC_unt_10_1.mzML
unt	10	1	YIL030C	HVDELDHDEATEEHENNDSDNSLPSGDDS[+79.966331]SR	HVDELDHDEATEEHENNDSDNSLPSGDDSSR	72450.3	1657.74	0.511905	0	4	UWPROFL0597_ML019_IMAC_unt_10_1.mzML
unt	10	1	YPL019C	HVIADLEDHES[+79.966331]S[+79.966331]DEEGTALPK	HVIADLEDHESSDEEGTALPK	714742	2590.33	8.3e-12	1	3	UWPROFL0597_ML019_IMAC_unt_10_1.mzML
unt	10	1	YPL019C	HVIADLEDHES[+79.966331]S[+79.966331]DEEGTALPKK	HVIADLEDHESSDEEGTALPKK	200811	2224.67	5.28e-10	1	4	UWPROFL0597_ML019_IMAC_unt_10_1.mzML
unt	10	1	YPL019C	HVIADLEDHES[+79.966331]SDEEGT[+79.966331]ALPK	HVIADLEDHESSDEEGTALPK	500913	2587.91	0.00804755	1	3	UWPROFL0597_ML019_IMAC_unt_10_1.mzML
unt	10	1	YOL054W	HVIIT[+79.966331]DDEEEEQRR	HVIITDDEEEEQRR	76089.6	1693.38	5.55e-17	1	3	UWPROFL0597_ML019_IMAC_unt_10_1.mzML
unt	10	1	YNL076W	HVS[+79.966331]PTPQSSHSNIGPQPQQNPPSANGIK	HVSPTPQSSHSNIGPQPQQNPPSANGIK	56633	1625.64	0.0010693	1	3	UWPROFL0597_ML019_IMAC_unt_10_1.mzML
unt	10	1	YOR078W	HVT[+79.966331]FDKLDESDENEEALAK	HVTFDKLDESDENEEALAK	71250	2359.69	0.00694397	1	3	UWPROFL0597_ML019_IMAC_unt_10_1.mzML
unt	10	1	YOR078W	HVTFDKLDES[+79.966331]DENEEALAK	HVTFDKLDESDENEEALAK	114438	2354.72	1.83e-07	1	2	UWPROFL0597_ML019_IMAC_unt_10_1.mzML
unt	10	1	YOR181W	HVTSNTLNSAGGNS[+79.966331]LLPQATGR	HVTSNTLNSAGGNSLLPQATGR	117607	2450.95	0.00582118	1	3	UWPROFL0597_ML019_IMAC_unt_10_1.mzML
unt	10	1	YOR181W	HVTSNTLNSAGGNSLLPQAT[+79.966331]GR	HVTSNTLNSAGGNSLLPQATGR	142636	2450.95	0.000146313	1	3	UWPROFL0597_ML019_IMAC_unt_10_1.mzML
unt	10	1	YBR086C	HVVNVQNPPKQEVFEKIPS[+79.966331]PEFNSNNEK	HVVNVQNPPKQEVFEKIPSPEFNSNNEK	51495.6	2689.66	0.00245947	1	4	UWPROFL0597_ML019_IMAC_unt_10_1.mzML
unt	10	1	YKL051W	HYASVHPLASPHFNPQS[+79.966331]S[+79.966331]EKSFNQDYNTVDELPWYK	HYASVHPLASPHFNPQSSEKSFNQDYNTVDELPWYK	242238	3618.98	0.292284	0	4	UWPROFL0597_ML019_IMAC_unt_10_1.mzML
unt	10	1	YAR014C	HYKENSSELPDS[+79.966331]YDY[+79.966331]SDSEFEDNLERR	HYKENSSELPDSYDYSDSEFEDNLERR	0	2937.89	1	0	4	UWPROFL0597_ML019_IMAC_unt_10_1.mzML
unt	10	1	YAR014C	HYKENSSELPDSYDYS[+79.966331]DS[+79.966331]EFEDNLER	HYKENSSELPDSYDYSDSEFEDNLER	0	3096.7	1	0	3	UWPROFL0597_ML019_IMAC_unt_10_1.mzML
unt	10	1	YLR371W	HYNDHPLPPMS[+79.966331]PR	HYNDHPLPPMSPR	22915.1	1987.32	4.85e-08	1	3	UWPROFL0597_ML019_IMAC_unt_10_1.mzML
unt	10	1	YDR091C	IADATEDLQNDS[+79.966331]ASR	IADATEDLQNDSASR	59986.9	1709.96	0.0112781	1	2	UWPROFL0597_ML019_IMAC_unt_10_1.mzML
unt	10	1	YFR016C	IAEALKDVTGDQEIDDINIS[+79.966331]DEFQR	IAEALKDVTGDQEIDDINISDEFQR	128260	3564.42	0.000169215	1	3	UWPROFL0597_ML019_IMAC_unt_10_1.mzML
unt	10	1	YOR132W	IAHTEFDDELFTEDDGYNSQDS[+79.966331]DT[+79.966331]TS[+79.966331]LNAR	IAHTEFDDELFTEDDGYNSQDSDTTSLNAR	143433	3754.23	0.648831	0	4	UWPROFL0597_ML019_IMAC_unt_10_1.mzML
unt	10	1	YBL085W	IAIEKPENLHKS[+79.966331]PTQESGNSGVK	IAIEKPENLHKSPTQESGNSGVK	78094.6	1641.81	0.0795668	0	3	UWPROFL0597_ML019_IMAC_unt_10_1.mzML
unt	10	1	YFR015C	IARPLS[+79.966331]VPGS[+79.966331]PK	IARPLSVPGSPK	376477	2239.9	3.33e-22	1	2	UWPROFL0597_ML019_IMAC_unt_10_1.mzML
unt	10	1	YFR015C	IARPLS[+79.966331]VPGS[+79.966331]PKVR	IARPLSVPGSPKVR	63907.7	2222.72	5.98e-14	1	2	UWPROFL0597_ML019_IMAC_unt_10_1.mzML
unt	10	1	YGL140C	IAS[+79.966331]HKAGQNADGLPK	IASHKAGQNADGLPK	73520.1	1272.18	1.48e-17	1	3	UWPROFL0597_ML019_IMAC_unt_10_1.mzML
unt	10	1	YFL021W	IAS[+79.966331]PSIPQYLR	IASPSIPQYLR	45075.1	3188.56	0.000165475	1	2	UWPROFL0597_ML019_IMAC_unt_10_1.mzML
unt	10	1	YGR058W	IAS[+79.966331]S[+79.966331]PPPLIHNQAVPAQLLK	IASSPPPLIHNQAVPAQLLK	33740.9	3790.78	7.84e-15	1	3	UWPROFL0597_ML019_IMAC_unt_10_1.mzML
unt	10	1	YOR028C	IATLEEPGYES[+79.966331]RT[+79.966331]GSLTDLSGR	IATLEEPGYESRTGSLTDLSGR	29750.8	3061.89	0.164568	0	3	UWPROFL0597_ML019_IMAC_unt_10_1.mzML
unt	10	1	YMR221C	IAVEGLDENGRLIEGDT[+79.966331]GSGIIPDEQERQS[+79.966331]LIAIER	IAVEGLDENGRLIEGDTGSGIIPDEQERQSLIAIER	111701	3754.54	0.770549	0	4	UWPROFL0597_ML019_IMAC_unt_10_1.mzML
unt	10	1	YMR221C	IAVEGLDENGRLIEGDTGS[+79.966331]GIIPDEQER	IAVEGLDENGRLIEGDTGSGIIPDEQER	99523.9	3397	0.106004	0	3	UWPROFL0597_ML019_IMAC_unt_10_1.mzML
unt	10	1	YNR047W	IAYTPNSNRS[+79.966331]R	IAYTPNSNRSR	60317.3	1283.28	0.0805795	0	2	UWPROFL0597_ML019_IMAC_unt_10_1.mzML
unt	10	1	YDR153C	IDDLLDWDGPKSDTDTTAAAQTS[+79.966331]LPFAEK	IDDLLDWDGPKSDTDTTAAAQTSLPFAEK	121942	4087.82	0.288619	0	3	UWPROFL0597_ML019_IMAC_unt_10_1.mzML
unt	10	1	YOR371C	IDDLVGS[+79.966331]PGST[+79.966331]DYLEDDAIPPVTNPR	IDDLVGSPGSTDYLEDDAIPPVTNPR	119154	4072.49	0.230526	0	3	UWPROFL0597_ML019_IMAC_unt_10_1.mzML
unt	10	1	YDR119W	IDDS[+79.966331]PQDEVNS[+79.966331]IK	IDDSPQDEVNSIK	67626	2075.18	1.64e-11	1	2	UWPROFL0597_ML019_IMAC_unt_10_1.mzML
unt	10	1	YDR119W	IDDSPQDEVNS[+79.966331]IK	IDDSPQDEVNSIK	117448	2026.52	5.9e-06	1	2	UWPROFL0597_ML019_IMAC_unt_10_1.mzML
unt	10	1	YML006C	IDKSNS[+79.966331]NELDNSK	IDKSNSNELDNSK	48869.8	1073.57	0.000918656	1	2	UWPROFL0597_ML019_IMAC_unt_10_1.mzML
unt	10	1	YDR169C	IDLEKLTATS[+79.966331]EPT[+79.966331]SR	IDLEKLTATSEPTSR	69552	2869.14	0.527107	0	3	UWPROFL0597_ML019_IMAC_unt_10_1.mzML
unt	10	1	YLR457C	IDLS[+79.966331]PS[+79.966331]PIRR	IDLSPSPIRR	32643.4	2395.65	1.67e-06	1	2	UWPROFL0597_ML019_IMAC_unt_10_1.mzML
unt	10	1	YLR182W	IDTS[+79.966331]VIDAESDS[+79.966331]TPNTAR	IDTSVIDAESDSTPNTAR	55471.1	2410.61	0.452751	0	3	UWPROFL0597_ML019_IMAC_unt_10_1.mzML
unt	10	1	YLR182W	IDTSVIDAES[+79.966331]DSTPNTAR	IDTSVIDAESDSTPNTAR	25744	2306.36	0.178436	0	2	UWPROFL0597_ML019_IMAC_unt_10_1.mzML
unt	10	1	YKR010C	IEAFS[+79.966331]DEEDFNET[+79.966331]DNDRADSFINNSKK	IEAFSDEEDFNETDNDRADSFINNSKK	93912.7	2960.47	2.06e-05	1	3	UWPROFL0597_ML019_IMAC_unt_10_1.mzML
unt	10	1	YJL076W	IEAPS[+79.966331]PSVNK	IEAPSPSVNK	16329.9	1646.04	0.142517	0	2	UWPROFL0597_ML019_IMAC_unt_10_1.mzML
unt	10	1	YOR189W	IEDTS[+79.966331]PPSANSR	IEDTSPPSANSR	81977	1312.6	0.0679348	0	2	UWPROFL0597_ML019_IMAC_unt_10_1.mzML
unt	10	1	YOR329C	IEPSNIS[+79.966331]PQHT[+79.966331]YSNNVR	IEPSNISPQHTYSNNVR	78249.7	1928.78	0.394711	0	3	UWPROFL0597_ML019_IMAC_unt_10_1.mzML
unt	10	1	YPL274W	IET[+79.966331]ESTTIPNDSDR	IETESTTIPNDSDR	64747.2	1794.05	0.00391838	1	2	UWPROFL0597_ML019_IMAC_unt_10_1.mzML
unt	10	1	YLR187W	IFS[+79.966331]GVKS[+79.966331]PK	IFSGVKSPK	62823.8	2380.28	1.21e-10	1	2	UWPROFL0597_ML019_IMAC_unt_10_1.mzML
unt	10	1	YLR187W	IFSGVKS[+79.966331]PK	IFSGVKSPK	59523.9	1582.69	1.16e-07	1	2	UWPROFL0597_ML019_IMAC_unt_10_1.mzML
unt	10	1	YML035C	IGDEQAGVVVDDETPPLEQQDS[+79.966331]HES[+79.966331]LAADSR	IGDEQAGVVVDDETPPLEQQDSHESLAADSR	143328	2930.6	0.23858	0	4	UWPROFL0597_ML019_IMAC_unt_10_1.mzML
unt	10	1	YPL085W	IGDS[+79.966331]LQGS[+79.966331]PQR	IGDSLQGSPQR	251609	1601.67	1.34e-22	1	2	UWPROFL0597_ML019_IMAC_unt_10_1.mzML
unt	10	1	YPL085W	IGDS[+79.966331]LQGSPQR	IGDSLQGSPQR	170974	1543.26	0.000427766	1	2	UWPROFL0597_ML019_IMAC_unt_10_1.mzML
unt	10	1	YPL085W	IGDSLQGS[+79.966331]PQR	IGDSLQGSPQR	288286	1545.94	8.63e-09	1	2	UWPROFL0597_ML019_IMAC_unt_10_1.mzML
unt	10	1	YMR196W	IGGTHSGLT[+79.966331]PQSSIS[+79.966331]S[+79.966331]DKAR	IGGTHSGLTPQSSISSDKAR	337524	1972.51	0.514562	0	3	UWPROFL0597_ML019_IMAC_unt_10_1.mzML
unt	10	1	YMR196W	IGGTHSGLT[+79.966331]PQSSISS[+79.966331]DKAR	IGGTHSGLTPQSSISSDKAR	102876	1900.26	0.15599	0	3	UWPROFL0597_ML019_IMAC_unt_10_1.mzML
unt	10	1	YOL121C;YNL302C	IGIVEIS[+79.966331]PK	IGIVEISPK	21842.3	2975.47	6.63e-08	1	2	UWPROFL0597_ML019_IMAC_unt_10_1.mzML
unt	10	1	YDR418W;YEL054C	IGPLGLS[+79.966331]PK	IGPLGLSPK	86133.5	3031.35	4.66e-12	1	2	UWPROFL0597_ML019_IMAC_unt_10_1.mzML
unt	10	1	YNL272C	IGPLVEDDS[+79.966331]DEDQNDAIS[+79.966331]VR	IGPLVEDDSDEDQNDAISVR	399284	3184.14	2.31e-27	1	3	UWPROFL0597_ML019_IMAC_unt_10_1.mzML
unt	10	1	YNL272C	IGPLVEDDS[+79.966331]DEDQNDAIS[+79.966331]VRLQDK	IGPLVEDDSDEDQNDAISVRLQDK	226123	3201.65	2.19e-39	1	3	UWPROFL0597_ML019_IMAC_unt_10_1.mzML
unt	10	1	YNL272C	IGPLVEDDS[+79.966331]DEDQNDAISVR	IGPLVEDDSDEDQNDAISVR	155939	3044.56	1.13e-10	1	3	UWPROFL0597_ML019_IMAC_unt_10_1.mzML
unt	10	1	YNL272C	IGPLVEDDSDEDQNDAIS[+79.966331]VR	IGPLVEDDSDEDQNDAISVR	74033.3	3044.56	5.55e-05	1	3	UWPROFL0597_ML019_IMAC_unt_10_1.mzML
unt	10	1	YIL038C	IGS[+79.966331]ALNT[+79.966331]PK	IGSALNTPK	284204	1915.15	5.25e-18	1	2	UWPROFL0597_ML019_IMAC_unt_10_1.mzML
unt	10	1	YIL038C	IGS[+79.966331]ALNTPK	IGSALNTPK	51179.5	1976.78	1.24e-05	1	2	UWPROFL0597_ML019_IMAC_unt_10_1.mzML
unt	10	1	YGR254W;YHR174W	IGS[+79.966331]EVYHNLK	IGSEVYHNLK	98522.8	2337.86	0.00204722	1	2	UWPROFL0597_ML019_IMAC_unt_10_1.mzML
unt	10	1	YDR457W	IGSSADVIRADDDVS[+79.966331]NNDEEVENGLDHGNSNDRNNADPEK	IGSSADVIRADDDVSNNDEEVENGLDHGNSNDRNNADPEK	83294	2266.52	3.8e-07	1	4	UWPROFL0597_ML019_IMAC_unt_10_1.mzML
unt	10	1	YNL118C	IHASKPDTSFLPNDSVSGIQDAEYEDFES[+79.966331]S[+79.966331]S[+79.966331]DEEVETAR	IHASKPDTSFLPNDSVSGIQDAEYEDFESSSDEEVETAR	30306.7	3638.82	0.255104	0	4	UWPROFL0597_ML019_IMAC_unt_10_1.mzML
unt	10	1	YNL118C	IHASKPDTSFLPNDSVSGIQDAEYEDFES[+79.966331]S[+79.966331]S[+79.966331]DEEVETARDER	IHASKPDTSFLPNDSVSGIQDAEYEDFESSSDEEVETARDER	49810.1	3399.31	0.257278	0	5	UWPROFL0597_ML019_IMAC_unt_10_1.mzML
unt	10	1	YDR207C	IHLPPPQAPAVSS[+79.966331]PGTTAAGSGAGTGSGIR	IHLPPPQAPAVSSPGTTAAGSGAGTGSGIR	174894	2612.57	0.377421	0	3	UWPROFL0597_ML019_IMAC_unt_10_1.mzML
unt	10	1	YOR077W	IHPSSLS[+79.966331]S[+79.966331]PSEDGMLR	IHPSSLSSPSEDGMLR	38916.6	2577.65	0.0276935	0	3	UWPROFL0597_ML019_IMAC_unt_10_1.mzML
unt	10	1	YER033C	IHS[+79.966331]HDDIINLGK	IHSHDDIINLGK	183160	2231.69	4.19e-28	1	3	UWPROFL0597_ML019_IMAC_unt_10_1.mzML
unt	10	1	YPL115C	IHSEQLAS[+79.966331]PAAS[+79.966331]VTYTTSR	IHSEQLASPAASVTYTTSR	195545	2204.66	0.0523304	0	3	UWPROFL0597_ML019_IMAC_unt_10_1.mzML
unt	10	1	YPL115C	IHSEQLAS[+79.966331]PAASVT[+79.966331]YTTSR	IHSEQLASPAASVTYTTSR	14493.2	2200.87	0.476007	0	2	UWPROFL0597_ML019_IMAC_unt_10_1.mzML
unt	10	1	YLR442C	IHSMNENPT[+79.966331]PEKGNAK	IHSMNENPTPEKGNAK	27502	1070.33	5.01e-05	1	3	UWPROFL0597_ML019_IMAC_unt_10_1.mzML
unt	10	1	YBL016W	IIDESAADNSEPTGQQSGMTEY[+79.966331]VATR	IIDESAADNSEPTGQQSGMTEYVATR	47648.9	2321.32	0.0601661	0	3	UWPROFL0597_ML019_IMAC_unt_10_1.mzML
unt	10	1	YDL122W	IIEHS[+79.966331]DVENENVKDNEELQEIDNVS[+79.966331]LDEPK	IIEHSDVENENVKDNEELQEIDNVSLDEPK	262920	2962.27	2.28e-29	1	4	UWPROFL0597_ML019_IMAC_unt_10_1.mzML
unt	10	1	YDL122W	IIEHS[+79.966331]DVENENVKDNEELQEIDNVSLDEPK	IIEHSDVENENVKDNEELQEIDNVSLDEPK	167804	2976.79	1.03e-16	1	4	UWPROFL0597_ML019_IMAC_unt_10_1.mzML
unt	10	1	YOR145C	IIGINNTESIDEDDDDDVLLDDS[+79.966331]DNNT[+79.966331]AKEEVEGEEGSR	IIGINNTESIDEDDDDDVLLDDSDNNTAKEEVEGEEGSR	280604	3485.54	2.02e-06	1	4	UWPROFL0597_ML019_IMAC_unt_10_1.mzML
unt	10	1	YOR145C	IIGINNTESIDEDDDDDVLLDDS[+79.966331]DNNT[+79.966331]AKEEVEGEEGSRK	IIGINNTESIDEDDDDDVLLDDSDNNTAKEEVEGEEGSRK	30801.9	3246.07	7.13e-05	1	4	UWPROFL0597_ML019_IMAC_unt_10_1.mzML
unt	10	1	YOR145C	IIGINNTESIDEDDDDDVLLDDS[+79.966331]DNNTAKEEVEGEEGSR	IIGINNTESIDEDDDDDVLLDDSDNNTAKEEVEGEEGSR	285668	3353.31	7.74e-05	1	4	UWPROFL0597_ML019_IMAC_unt_10_1.mzML
unt	10	1	YOR145C	IIGINNTESIDEDDDDDVLLDDS[+79.966331]DNNTAKEEVEGEEGSRK	IIGINNTESIDEDDDDDVLLDDSDNNTAKEEVEGEEGSRK	136901	3141.33	0.0533845	0	4	UWPROFL0597_ML019_IMAC_unt_10_1.mzML
unt	10	1	YLR157C-B;YOR142W-B;YLR227W-B;YDR210C-D;YDR261C-D;YJR027W;YGR038C-B;YJR029W;YML045W;YPR158C-D;YML039W;YDR098C-B;YER138C;YDR365W-B;YPR137C-B;YPL257W-B;YOL103W-B;YDR316W-B;YPR158W-B;YAR009C;YGR027W-B;YMR050C	IIHRS[+79.966331]PS[+79.966331]IDASPPENNSSHNIVPIK	IIHRSPSIDASPPENNSSHNIVPIK	129499	2360.77	0.000426442	1	4	UWPROFL0597_ML019_IMAC_unt_10_1.mzML
unt	10	1	YDL229W;YNL209W;YDL229W;YNL209W;YDL229W;YNL209W	IINEPT[+79.966331]AAAIAYGLGAGKSEKER	IINEPTAAAIAYGLGAGKSEKER	30440.2	3085.29	0.011225	1	4	UWPROFL0597_ML019_IMAC_unt_10_1.mzML
unt	10	1	YDL229W;YNL209W;YDL229W;YNL209W;YDL229W;YNL209W	IINEPTAAAIAY[+79.966331]GLGAGKSEKER	IINEPTAAAIAYGLGAGKSEKER	19483.5	3080.43	0.0203296	1	4	UWPROFL0597_ML019_IMAC_unt_10_1.mzML
unt	10	1	YDL229W;YNL209W;YDL229W;YNL209W;YDL229W;YNL209W	IINEPTAAAIAYGLGAGKS[+79.966331]EKER	IINEPTAAAIAYGLGAGKSEKER	27317.7	3085.29	0.00712512	1	4	UWPROFL0597_ML019_IMAC_unt_10_1.mzML
unt	10	1	YNL068C	IINNIS[+79.966331]DSADKSTNNNGGTK	IINNISDSADKSTNNNGGTK	56287.9	1410.81	0.346593	0	3	UWPROFL0597_ML019_IMAC_unt_10_1.mzML
unt	10	1	YER040W	IISSANFNSNS[+79.966331]PLQQNLLSNS[+79.966331]FQR	IISSANFNSNSPLQQNLLSNSFQR	0	3669.49	1	0	4	UWPROFL0597_ML019_IMAC_unt_10_1.mzML
unt	10	1	YER040W	IISSANFNSNS[+79.966331]PLQQNLLSNSFQR	IISSANFNSNSPLQQNLLSNSFQR	112201	3712.25	0.0267768	0	3	UWPROFL0597_ML019_IMAC_unt_10_1.mzML
unt	10	1	YGL023C	IISSQS[+79.966331]S[+79.966331]VQSNTSS[+79.966331]ILESYK	IISSQSSVQSNTSSILESYK	80862	3367.03	0.24914	0	3	UWPROFL0597_ML019_IMAC_unt_10_1.mzML
unt	10	1	YGL023C	IISSQSSVQS[+79.966331]NT[+79.966331]SS[+79.966331]ILESYKNK	IISSQSSVQSNTSSILESYKNK	26667.5	2996.25	0.593267	0	3	UWPROFL0597_ML019_IMAC_unt_10_1.mzML
unt	10	1	YJL165C	IITSNVS[+79.966331]S[+79.966331]PSIS[+79.966331]PVHSPVLQAAPK	IITSNVSSPSISPVHSPVLQAAPK	280721	3362.4	0.115282	0	3	UWPROFL0597_ML019_IMAC_unt_10_1.mzML
unt	10	1	YJL165C	IITSNVSSPSIS[+79.966331]PVHS[+79.966331]PVLQAAPK	IITSNVSSPSISPVHSPVLQAAPK	43252.8	3015.61	0.0169118	0	3	UWPROFL0597_ML019_IMAC_unt_10_1.mzML
unt	10	1	YOL060C	IITTHT[+79.966331]PHSS[+79.966331]KEPS[+79.966331]PAPHSNDK	IITTHTPHSSKEPSPAPHSNDK	0	1227.34	1	0	4	UWPROFL0597_ML019_IMAC_unt_10_1.mzML
unt	10	1	YOL060C	IITTHTPHS[+79.966331]S[+79.966331]KEPS[+79.966331]PAPHSNDK	IITTHTPHSSKEPSPAPHSNDK	172086	1246.85	0.00573978	1	3	UWPROFL0597_ML019_IMAC_unt_10_1.mzML
unt	10	1	YJR092W	IKNSVANGALGHANS[+79.966331]PK	IKNSVANGALGHANSPK	39923	1426.12	2.14e-08	1	3	UWPROFL0597_ML019_IMAC_unt_10_1.mzML
unt	10	1	YER164W	IKNSVNGDGTAANS[+79.966331]DS[+79.966331]DDDSTSR	IKNSVNGDGTAANSDSDDDSTSR	267333	1140.3	6.54e-05	1	3	UWPROFL0597_ML019_IMAC_unt_10_1.mzML
unt	10	1	YER164W	IKNSVNGDGTAANSDS[+79.966331]DDDSTSR	IKNSVNGDGTAANSDSDDDSTSR	51514	1087.05	0.0638977	0	3	UWPROFL0597_ML019_IMAC_unt_10_1.mzML
unt	10	1	YMR111C	IKPEPGLS[+79.966331]DFENGEYDGNES[+79.966331]DENATTR	IKPEPGLSDFENGEYDGNESDENATTR	289591	3028.41	0.0034249	1	3	UWPROFL0597_ML019_IMAC_unt_10_1.mzML
unt	10	1	YMR111C	IKPEPGLSDFENGEYDGNES[+79.966331]DENATTR	IKPEPGLSDFENGEYDGNESDENATTR	65714.7	2711.98	0.0735827	0	3	UWPROFL0597_ML019_IMAC_unt_10_1.mzML
unt	10	1	YDL102W	IKRQS[+79.966331]IDHGVGSEPVSTIEIIPSDSFR	IKRQSIDHGVGSEPVSTIEIIPSDSFR	88597.9	3266.82	0.00702911	1	4	UWPROFL0597_ML019_IMAC_unt_10_1.mzML
unt	10	1	YFL021W	IKSST[+79.966331]S[+79.966331]VQSSATPPSNTSSNPDIK	IKSSTSVQSSATPPSNTSSNPDIK	0	1696.87	1	0	3	UWPROFL0597_ML019_IMAC_unt_10_1.mzML
unt	10	1	YFL021W	IKSST[+79.966331]SVQSSATPPSNTSSNPDIK	IKSSTSVQSSATPPSNTSSNPDIK	302361	1602.34	0.288642	0	3	UWPROFL0597_ML019_IMAC_unt_10_1.mzML
unt	10	1	YOL051W	IKVDS[+79.966331]PDDPFMTK	IKVDSPDDPFMTK	26419.5	2719.95	2.98e-06	1	3	UWPROFL0597_ML019_IMAC_unt_10_1.mzML
unt	10	1	YMR036C	IKYPGS[+79.966331]PQR	IKYPGSPQR	64513.2	1426.02	0.000500816	1	2	UWPROFL0597_ML019_IMAC_unt_10_1.mzML
unt	10	1	YBL051C	ILDHANLQSHLQQQGQM[+15.994915]TSAHPLQPNS[+79.966331]T[+79.966331]GGS[+79.966331]MNR	ILDHANLQSHLQQQGQMTSAHPLQPNSTGGSMNR	130644	2651.3	0.0360661	0	4	UWPROFL0597_ML019_IMAC_unt_10_1.mzML
unt	10	1	YDR407C	ILDSDPTSNEIPLESDVSS[+79.966331]LES[+79.966331]LENR	ILDSDPTSNEIPLESDVSSLESLENR	0	4030.21	1	0	3	UWPROFL0597_ML019_IMAC_unt_10_1.mzML
unt	10	1	YFL023W	ILENIS[+79.966331]DDDYDDDDDGNKK	ILENISDDDYDDDDDGNKK	210079	2087.68	3.96e-09	1	3	UWPROFL0597_ML019_IMAC_unt_10_1.mzML
unt	10	1	YFL023W	ILENIS[+79.966331]DDDYDDDDDGNKKLLSNK	ILENISDDDYDDDDDGNKKLLSNK	66533.6	2389.05	0.00984278	1	3	UWPROFL0597_ML019_IMAC_unt_10_1.mzML
unt	10	1	YHR073W	ILFNAS[+79.966331]VINGDNQSMIS[+79.966331]T[+79.966331]RSTPPARPTALSR	ILFNASVINGDNQSMISTRSTPPARPTALSR	28417.9	3472.51	0.227945	0	4	UWPROFL0597_ML019_IMAC_unt_10_1.mzML
unt	10	1	YPL070W	ILIVGTSVS[+79.966331]SPNK	ILIVGTSVSSPNK	30897.5	2876.8	0.638835	0	2	UWPROFL0597_ML019_IMAC_unt_10_1.mzML
unt	10	1	YGL083W	ILNS[+79.966331]PPQTPSSR	ILNSPPQTPSSR	33891.3	1827.79	0.00236371	0	2	UWPROFL0597_ML019_IMAC_unt_10_1.mzML
unt	10	1	YNL156C	ILS[+79.966331]ASS[+79.966331]IHENFPSR	ILSASSIHENFPSR	459285	2950.05	0.0971821	0	2	UWPROFL0597_ML019_IMAC_unt_10_1.mzML
unt	10	1	YNL156C	ILS[+79.966331]ASSIHENFPSR	ILSASSIHENFPSR	24269.6	2779.55	0.274885	0	3	UWPROFL0597_ML019_IMAC_unt_10_1.mzML
unt	10	1	YNL164C	ILS[+79.966331]NQLQDR	ILSNQLQDR	37320.2	2395.35	1.04e-08	1	2	UWPROFL0597_ML019_IMAC_unt_10_1.mzML
unt	10	1	YNL096C	ILS[+79.966331]QAPS[+79.966331]ELELQVAK	ILSQAPSELELQVAK	28286.4	3951.49	2.59e-14	1	3	UWPROFL0597_ML019_IMAC_unt_10_1.mzML
unt	10	1	YNL156C	ILSAS[+79.966331]S[+79.966331]IHENFPSR	ILSASSIHENFPSR	615607	2944.19	0.249586	0	3	UWPROFL0597_ML019_IMAC_unt_10_1.mzML
unt	10	1	YOL036W	ILSDSNNS[+79.966331]KEILTLS[+79.966331]PK	ILSDSNNSKEILTLSPK	11403.3	3012.59	0.467043	0	3	UWPROFL0597_ML019_IMAC_unt_10_1.mzML
unt	10	1	YLL028W	ILT[+79.966331]GS[+79.966331]VNEPDR	ILTGSVNEPDR	94080	2247.43	6.69e-14	1	2	UWPROFL0597_ML019_IMAC_unt_10_1.mzML
unt	10	1	YPL198W;YGL076C	ILT[+79.966331]PES[+79.966331]QLK	ILTPESQLK	102877	2953.96	2.71e-13	1	2	UWPROFL0597_ML019_IMAC_unt_10_1.mzML
unt	10	1	YPL198W;YGL076C;YPL198W;YGL076C	ILT[+79.966331]PES[+79.966331]QLKK	ILTPESQLKK	396037	2410.52	2.15e-20	1	2	UWPROFL0597_ML019_IMAC_unt_10_1.mzML
unt	10	1	YPL198W;YGL076C;YPL198W;YGL076C	ILT[+79.966331]PESQLKK	ILTPESQLKK	30586.4	2143.38	0.000168592	1	2	UWPROFL0597_ML019_IMAC_unt_10_1.mzML
unt	10	1	YLR138W	ILT[+79.966331]PT[+79.966331]S[+79.966331]LGKIHSLVDK	ILTPTSLGKIHSLVDK	0	4058.9	1	0	3	UWPROFL0597_ML019_IMAC_unt_10_1.mzML
unt	10	1	YLR138W	ILT[+79.966331]PTS[+79.966331]LGK	ILTPTSLGK	174903	3248.96	0.0911496	0	2	UWPROFL0597_ML019_IMAC_unt_10_1.mzML
unt	10	1	YLR138W	ILT[+79.966331]PTS[+79.966331]LGKIHS[+79.966331]LVDKGK	ILTPTSLGKIHSLVDKGK	104510	3701.78	0.365763	0	3	UWPROFL0597_ML019_IMAC_unt_10_1.mzML
unt	10	1	YLR138W	ILT[+79.966331]PTS[+79.966331]LGKIHSLVDK	ILTPTSLGKIHSLVDK	106558	3674.2	0.249586	0	3	UWPROFL0597_ML019_IMAC_unt_10_1.mzML
unt	10	1	YLR138W	ILT[+79.966331]PTS[+79.966331]LGKIHSLVDKGK	ILTPTSLGKIHSLVDKGK	12998.3	3383.69	0.182357	0	4	UWPROFL0597_ML019_IMAC_unt_10_1.mzML
unt	10	1	YNL095C	ILT[+79.966331]SDATVS[+79.966331]KKDIETSGESLPQWMR	ILTSDATVSKKDIETSGESLPQWMR	81167.3	3514.82	0.134001	0	3	UWPROFL0597_ML019_IMAC_unt_10_1.mzML
unt	10	1	YDR050C	ILYGGSANGS[+79.966331]NAVTFK	ILYGGSANGSNAVTFK	55863.3	2790.44	0.00549656	1	2	UWPROFL0597_ML019_IMAC_unt_10_1.mzML
unt	10	1	YIL122W	INAS[+79.966331]ELASPR	INASELASPR	110568	1964.1	0.0158382	1	2	UWPROFL0597_ML019_IMAC_unt_10_1.mzML
unt	10	1	YIL122W	INASELAS[+79.966331]PR	INASELASPR	94915.2	1964.1	1.74e-05	1	2	UWPROFL0597_ML019_IMAC_unt_10_1.mzML
unt	10	1	YJL076W	INAT[+79.966331]PDKIPVTQLMDM[+15.994915]SS[+79.966331]PPSVK	INATPDKIPVTQLMDMSSPPSVK	46016.3	3610.93	0.212086	0	3	UWPROFL0597_ML019_IMAC_unt_10_1.mzML
unt	10	1	YJL076W	INAT[+79.966331]PDKIPVTQLMDMS[+79.966331]S[+79.966331]PPSVK	INATPDKIPVTQLMDMSSPPSVK	56466.7	4092.29	0.0438394	0	3	UWPROFL0597_ML019_IMAC_unt_10_1.mzML
unt	10	1	YJL076W	INAT[+79.966331]PDKIPVTQLMDMSS[+79.966331]PPSVK	INATPDKIPVTQLMDMSSPPSVK	74007.1	3935.1	0.417596	0	3	UWPROFL0597_ML019_IMAC_unt_10_1.mzML
unt	10	1	YCR084C	INDTGSATTATTTTATETEIKPKEEDAT[+79.966331]PAS[+79.966331]LHQDHYLVPYNQR	INDTGSATTATTTTATETEIKPKEEDATPASLHQDHYLVPYNQR	81006.3	2544.91	0.000636052	1	5	UWPROFL0597_ML019_IMAC_unt_10_1.mzML
unt	10	1	YPL209C	INKPWRIS[+79.966331]HS[+79.966331]PQQR	INKPWRISHSPQQR	94229.3	1788.15	7.39e-09	1	3	UWPROFL0597_ML019_IMAC_unt_10_1.mzML
unt	10	1	YNR013C	INNDENS[+79.966331]S[+79.966331]GNEEDEDGNRQEVLDFQDAER	INNDENSSGNEEDEDGNRQEVLDFQDAER	166381	2770.81	5.84e-17	1	4	UWPROFL0597_ML019_IMAC_unt_10_1.mzML
unt	10	1	YLR103C	INNDNNDDT[+79.966331]DGEEEEDNSAQK	INNDNNDDTDGEEEEDNSAQK	45889.3	1076.41	1.2e-09	1	3	UWPROFL0597_ML019_IMAC_unt_10_1.mzML
unt	10	1	YLR103C	INNDNNDDT[+79.966331]DGEEEEDNSAQKLTNLR	INNDNNDDTDGEEEEDNSAQKLTNLR	40639.4	2233.47	4.11e-09	1	3	UWPROFL0597_ML019_IMAC_unt_10_1.mzML
unt	10	1	YLR182W	INNLQDMSLDS[+79.966331]DAHRELGS[+79.966331]PLKK	INNLQDMSLDSDAHRELGSPLKK	65236.8	2727.82	0.274921	0	4	UWPROFL0597_ML019_IMAC_unt_10_1.mzML
unt	10	1	YFL021W	INNNIT[+79.966331]PPPSSSLNPGAAGK	INNNITPPPSSSLNPGAAGK	58891.5	2318.99	2.3e-05	1	2	UWPROFL0597_ML019_IMAC_unt_10_1.mzML
unt	10	1	YFL034W	INPPQS[+79.966331]PNNFQLLS[+79.966331]AGR	INPPQSPNNFQLLSAGR	125003	3308.07	6.63e-20	1	3	UWPROFL0597_ML019_IMAC_unt_10_1.mzML
unt	10	1	YKR008W	INQALLGASS[+79.966331]PK	INQALLGASSPK	11996	2322.78	0.156526	0	2	UWPROFL0597_ML019_IMAC_unt_10_1.mzML
unt	10	1	YLR196W	INQLAQLNLDDAKATLEEAEGES[+79.966331]GVEDDAATGSSNK	INQLAQLNLDDAKATLEEAEGESGVEDDAATGSSNK	285846	3625.92	0.0960511	0	4	UWPROFL0597_ML019_IMAC_unt_10_1.mzML
unt	10	1	YDR146C	INVEDQESEYSEKPLGLGIELLGKPGPSPTKS[+79.966331]VS[+79.966331]LK	INVEDQESEYSEKPLGLGIELLGKPGPSPTKSVSLK	61335.9	3853.57	0.330703	0	4	UWPROFL0597_ML019_IMAC_unt_10_1.mzML
unt	10	1	YDL122W	INVEDQLET[+79.966331]S[+79.966331]S[+79.966331]DEEDVIPAPPINYAR	INVEDQLETSSDEEDVIPAPPINYAR	165396	4175.12	3.85e-10	1	4	UWPROFL0597_ML019_IMAC_unt_10_1.mzML
unt	10	1	YDL122W	INVEDQLETS[+79.966331]S[+79.966331]DEEDVIPAPPINYAR	INVEDQLETSSDEEDVIPAPPINYAR	414891	4025.23	0.394285	0	3	UWPROFL0597_ML019_IMAC_unt_10_1.mzML
unt	10	1	YGL056C	INVNINLSGPSPS[+79.966331]QPQS[+79.966331]PSATMPPPQSPSNCPASPTPAHFEK	INVNINLSGPSPSQPQSPSATMPPPQSPSNCPASPTPAHFEK	0	2827.4	1	0	4	UWPROFL0597_ML019_IMAC_unt_10_1.mzML
unt	10	1	YGL056C	INVNINLSGPSPSQPQSPSAT[+79.966331]MPPPQSPSNCPAS[+79.966331]PT[+79.966331]PAHFEK	INVNINLSGPSPSQPQSPSATMPPPQSPSNCPASPTPAHFEK	63892.4	3316.86	0.376126	0	4	UWPROFL0597_ML019_IMAC_unt_10_1.mzML
unt	10	1	YMR165C	INVS[+79.966331]NDVHSLGNSDT[+79.966331]ESRREQSVNETGR	INVSNDVHSLGNSDTESRREQSVNETGR	20927.4	2118.22	0.334988	0	4	UWPROFL0597_ML019_IMAC_unt_10_1.mzML
unt	10	1	YMR165C	INVSNDVHS[+79.966331]LGNS[+79.966331]DTESRR	INVSNDVHSLGNSDTESRR	82628.4	1902.98	0.0056708	1	3	UWPROFL0597_ML019_IMAC_unt_10_1.mzML
unt	10	1	YMR165C	INVSNDVHSLGNS[+79.966331]DTESR	INVSNDVHSLGNSDTESR	32410.6	2072.14	0.0643714	0	3	UWPROFL0597_ML019_IMAC_unt_10_1.mzML
unt	10	1	YMR165C	INVSNDVHSLGNS[+79.966331]DTESRR	INVSNDVHSLGNSDTESRR	55719	1913.28	0.055814	0	3	UWPROFL0597_ML019_IMAC_unt_10_1.mzML
unt	10	1	YOR352W	INVSS[+79.966331]PFSSAT[+79.966331]KLSELLPNDHNGTSHPR	INVSSPFSSATKLSELLPNDHNGTSHPR	260249	3630.36	0.643627	0	4	UWPROFL0597_ML019_IMAC_unt_10_1.mzML
unt	10	1	YOR352W	INVSS[+79.966331]PFSSATK	INVSSPFSSATK	65332.5	2662.4	0.0821846	0	2	UWPROFL0597_ML019_IMAC_unt_10_1.mzML
unt	10	1	YDL161W	IPAQHT[+79.966331]KT[+79.966331]GTFINSQGT[+79.966331]GYR	IPAQHTKTGTFINSQGTGYR	0	2087.82	1	0	3	UWPROFL0597_ML019_IMAC_unt_10_1.mzML
unt	10	1	YLR206W	IPAQHT[+79.966331]KT[+79.966331]GTFINSQGTGYK	IPAQHTKTGTFINSQGTGYK	208523	1982.92	0.0209923	1	3	UWPROFL0597_ML019_IMAC_unt_10_1.mzML
unt	10	1	YDL161W	IPAQHT[+79.966331]KT[+79.966331]GTFINSQGTGYR	IPAQHTKTGTFINSQGTGYR	60010.7	1993.25	0.175866	0	3	UWPROFL0597_ML019_IMAC_unt_10_1.mzML
unt	10	1	YLR206W	IPAQHT[+79.966331]KTGTFINSQGT[+79.966331]GYKQVTNEPK	IPAQHTKTGTFINSQGTGYKQVTNEPK	149630	2058.19	0.0629307	0	4	UWPROFL0597_ML019_IMAC_unt_10_1.mzML
unt	10	1	YLR206W	IPAQHT[+79.966331]KTGTFINSQGTGYK	IPAQHTKTGTFINSQGTGYK	116912	1882.38	0.00211634	1	3	UWPROFL0597_ML019_IMAC_unt_10_1.mzML
unt	10	1	YLR206W	IPAQHTKT[+79.966331]GT[+79.966331]FINS[+79.966331]QGTGYKQVTNEPK	IPAQHTKTGTFINSQGTGYKQVTNEPK	107768	2138.88	0.589795	0	4	UWPROFL0597_ML019_IMAC_unt_10_1.mzML
unt	10	1	YDL161W	IPAQHTKT[+79.966331]GTFINSQGT[+79.966331]GYR	IPAQHTKTGTFINSQGTGYR	0	1995.18	1	0	4	UWPROFL0597_ML019_IMAC_unt_10_1.mzML
unt	10	1	YDL161W	IPAQHTKTGT[+79.966331]FINSQGT[+79.966331]GYR	IPAQHTKTGTFINSQGTGYR	0	1982.23	1	0	4	UWPROFL0597_ML019_IMAC_unt_10_1.mzML
unt	10	1	YKL182W	IPAVEYFGGES[+79.966331]PVDVQSQVDSSSVSEDSAVFK	IPAVEYFGGESPVDVQSQVDSSSVSEDSAVFK	39435.7	4129.99	0.0765065	0	4	UWPROFL0597_ML019_IMAC_unt_10_1.mzML
unt	10	1	YDR284C	IPDEELHPLS[+79.966331]DEGM	IPDEELHPLSDEGM	154389	3140.39	3.72e-18	1	2	UWPROFL0597_ML019_IMAC_unt_10_1.mzML
unt	10	1	YDR284C	IPDEELHPLS[+79.966331]DEGM[+15.994915]	IPDEELHPLSDEGM	113360	2670.29	2.87e-21	1	2	UWPROFL0597_ML019_IMAC_unt_10_1.mzML
unt	10	1	YKR090W	IPEINVTRES[+79.966331]NTPS[+79.966331]LTM[+15.994915]NALDSK	IPEINVTRESNTPSLTMNALDSK	91768.8	3482.43	0.290856	0	3	UWPROFL0597_ML019_IMAC_unt_10_1.mzML
unt	10	1	YDL091C	IPGAFREEPPADLNGRTEDQNS[+79.966331]NTNEPTQSR	IPGAFREEPPADLNGRTEDQNSNTNEPTQSR	66044.1	2300.99	0.140571	0	4	UWPROFL0597_ML019_IMAC_unt_10_1.mzML
unt	10	1	YOR089C	IPLKTAEEQNS[+79.966331]ASNERESNNQR	IPLKTAEEQNSASNERESNNQR	65353.2	1318.65	0.10502	0	3	UWPROFL0597_ML019_IMAC_unt_10_1.mzML
unt	10	1	YDR443C	IPQNDIPQT[+79.966331]ESPLKTVDSSIQPIESNIK	IPQNDIPQTESPLKTVDSSIQPIESNIK	62926.1	3776.94	0.144737	0	3	UWPROFL0597_ML019_IMAC_unt_10_1.mzML
unt	10	1	YBR059C	IPS[+79.966331]QNVGQELEEEKESQSDQR	IPSQNVGQELEEEKESQSDQR	0	2490.67	1	0	3	UWPROFL0597_ML019_IMAC_unt_10_1.mzML
unt	10	1	YLR032W	IPS[+79.966331]S[+79.966331]PNQLNT[+79.966331]LSDTSNSTLSPSSFHPK	IPSSPNQLNTLSDTSNSTLSPSSFHPK	0	3572.07	1	0	3	UWPROFL0597_ML019_IMAC_unt_10_1.mzML
unt	10	1	YLR032W	IPS[+79.966331]S[+79.966331]PNQLNTLSDTSNSTLS[+79.966331]PSSFHPK	IPSSPNQLNTLSDTSNSTLSPSSFHPK	0	3038.07	1	0	3	UWPROFL0597_ML019_IMAC_unt_10_1.mzML
unt	10	1	YDR251W	IPSANYNISNQQSGFVNSISSPNLS[+79.966331]NLENR	IPSANYNISNQQSGFVNSISSPNLSNLENR	150580	3550.09	0.0136882	1	3	UWPROFL0597_ML019_IMAC_unt_10_1.mzML
unt	10	1	YNL234W	IPTEILLDNSSTPIKSDRES[+79.966331]TPPIS[+79.966331]PK	IPTEILLDNSSTPIKSDRESTPPISPK	25486.5	3223.04	0.459139	0	4	UWPROFL0597_ML019_IMAC_unt_10_1.mzML
unt	10	1	YLR113W	IQDPQMT[+79.966331]GYVS[+79.966331]TR	IQDPQMTGYVSTR	31149.7	2046.3	0.221397	0	3	UWPROFL0597_ML019_IMAC_unt_10_1.mzML
unt	10	1	YLR113W	IQDPQMTGY[+79.966331]VSTR	IQDPQMTGYVSTR	9049.11	2034.27	0.0172392	0	2	UWPROFL0597_ML019_IMAC_unt_10_1.mzML
unt	10	1	YJR043C	IQQT[+79.966331]KPSETEHS[+79.966331]KEPK	IQQTKPSETEHSKEPK	86163.2	2503.4	0.219796	0	2	UWPROFL0597_ML019_IMAC_unt_10_1.mzML
unt	10	1	YJR043C	IQQTKPS[+79.966331]ET[+79.966331]EHSKEPKSEEEPSSFIDEDGYIVTK	IQQTKPSETEHSKEPKSEEEPSSFIDEDGYIVTK	64130.8	2532.63	0.204303	0	4	UWPROFL0597_ML019_IMAC_unt_10_1.mzML
unt	10	1	YJR043C	IQQTKPSETEHSKEPKSEEEPS[+79.966331]S[+79.966331]FIDEDGYIVTK	IQQTKPSETEHSKEPKSEEEPSSFIDEDGYIVTK	19097.6	2541.88	0.113838	0	5	UWPROFL0597_ML019_IMAC_unt_10_1.mzML
unt	10	1	YGR197C	IQT[+79.966331]GLFSPR	IQTGLFSPR	60191.4	2777.07	0.00046033	1	2	UWPROFL0597_ML019_IMAC_unt_10_1.mzML
unt	10	1	YDR475C	IRDKSKPSSPT[+79.966331]AT[+79.966331]DINSSASASR	IRDKSKPSSPTATDINSSASASR	0	1243.28	1	0	4	UWPROFL0597_ML019_IMAC_unt_10_1.mzML
unt	10	1	YOR233W	IRDNAPS[+79.966331]Y[+79.966331]AESENPGR	IRDNAPSYAESENPGR	19883.5	1572.69	0.21539	0	3	UWPROFL0597_ML019_IMAC_unt_10_1.mzML
unt	10	1	YLR332W	IRDS[+79.966331]DSVLPNANTADHNNTNSGGEPINS[+79.966331]SVAS[+79.966331]NDIIEEK	IRDSDSVLPNANTADHNNTNSGGEPINSSVASNDIIEEK	155328	2858.58	0.439045	0	4	UWPROFL0597_ML019_IMAC_unt_10_1.mzML
unt	10	1	YLR309C	IRSSSS[+79.966331]LELDSEKNEK	IRSSSSLELDSEKNEK	98700.1	1509.05	0.2	0	3	UWPROFL0597_ML019_IMAC_unt_10_1.mzML
unt	10	1	YOR227W	IRT[+79.966331]AQDQPVKETK	IRTAQDQPVKETK	50733.6	1046.25	2.36e-10	1	3	UWPROFL0597_ML019_IMAC_unt_10_1.mzML
unt	10	1	YDL173W	IS[+79.966331]ATRSHQS[+79.966331]LHATTSSPNNNAPIVVGR	ISATRSHQSLHATTSSPNNNAPIVVGR	534635	2031.58	0.384159	0	4	UWPROFL0597_ML019_IMAC_unt_10_1.mzML
unt	10	1	YMR261C	IS[+79.966331]LS[+79.966331]RTSSSMSVGNNKK	ISLSRTSSSMSVGNNKK	88630.8	1915.55	0.0457275	0	3	UWPROFL0597_ML019_IMAC_unt_10_1.mzML
unt	10	1	YCR035C	IS[+79.966331]PELSLQR	ISPELSLQR	40396.6	2625.76	3.33e-06	1	2	UWPROFL0597_ML019_IMAC_unt_10_1.mzML
unt	10	1	YDR130C	IS[+79.966331]PNKTDGMK	ISPNKTDGMK	18588.3	1139.41	0.000126502	1	2	UWPROFL0597_ML019_IMAC_unt_10_1.mzML
unt	10	1	YAR002W	IS[+79.966331]PSAPSKDSFTK	ISPSAPSKDSFTK	78970.3	1740.29	1.05e-05	1	3	UWPROFL0597_ML019_IMAC_unt_10_1.mzML
unt	10	1	YDL173W	ISAT[+79.966331]RS[+79.966331]HQSLHAT[+79.966331]TSSPNNNAPIVVGR	ISATRSHQSLHATTSSPNNNAPIVVGR	171947	2161.7	0.745135	0	4	UWPROFL0597_ML019_IMAC_unt_10_1.mzML
unt	10	1	YDL173W	ISAT[+79.966331]RSHQSLHAT[+79.966331]TSSPNNNAPIVVGR	ISATRSHQSLHATTSSPNNNAPIVVGR	0	1910.16	1	0	5	UWPROFL0597_ML019_IMAC_unt_10_1.mzML
unt	10	1	YDL173W	ISAT[+79.966331]RSHQSLHATTSSPNNNAPIVVGR	ISATRSHQSLHATTSSPNNNAPIVVGR	0	1892.56	1	0	4	UWPROFL0597_ML019_IMAC_unt_10_1.mzML
unt	10	1	YDL173W	ISATRS[+79.966331]HQS[+79.966331]LHATTSSPNNNAPIVVGR	ISATRSHQSLHATTSSPNNNAPIVVGR	353991	2029.87	0.00124118	1	3	UWPROFL0597_ML019_IMAC_unt_10_1.mzML
unt	10	1	YNL298W	ISDNDFQNIGPAPRPPSSNS[+79.966331]QGR	ISDNDFQNIGPAPRPPSSNSQGR	188479	2468.55	0.00712767	1	3	UWPROFL0597_ML019_IMAC_unt_10_1.mzML
unt	10	1	YDR208W	ISHS[+79.966331]MT[+79.966331]SLPLHPLPQPSQK	ISHSMTSLPLHPLPQPSQK	0	3064.01	1	0	3	UWPROFL0597_ML019_IMAC_unt_10_1.mzML
unt	10	1	YDR496C	ISIDS[+79.966331]S[+79.966331]DEESELSK	ISIDSSDEESELSK	489891	2505.32	0.00249498	1	2	UWPROFL0597_ML019_IMAC_unt_10_1.mzML
unt	10	1	YDR496C	ISIDS[+79.966331]S[+79.966331]DEESELSKK	ISIDSSDEESELSKK	179778	2211.83	0.00302329	1	3	UWPROFL0597_ML019_IMAC_unt_10_1.mzML
unt	10	1	YPR111W	ISLNHS[+79.966331]PK	ISLNHSPK	96788.7	1298.56	7.26e-09	1	2	UWPROFL0597_ML019_IMAC_unt_10_1.mzML
unt	10	1	YBL085W	ISMLS[+79.966331]PVKS[+79.966331]SFDEEETKQPSK	ISMLSPVKSSFDEEETKQPSK	266949	3086.12	0.0385493	0	3	UWPROFL0597_ML019_IMAC_unt_10_1.mzML
unt	10	1	YGR014W	ISRPIAS[+79.966331]QNS[+79.966331]LGWNEV	ISRPIASQNSLGWNEV	39201.7	3455.64	0.000778569	1	2	UWPROFL0597_ML019_IMAC_unt_10_1.mzML
unt	10	1	YFR024C-A;YFR024C-A	ISS[+79.966331]ASTPQTSQGR	ISSASTPQTSQGR	180119	1118.66	0.0355468	0	2	UWPROFL0597_ML019_IMAC_unt_10_1.mzML
unt	10	1	YER169W	ISS[+79.966331]FQEQPLNK	ISSFQEQPLNK	61063.2	2153.84	0.274967	0	2	UWPROFL0597_ML019_IMAC_unt_10_1.mzML
unt	10	1	YJL076W	ISS[+79.966331]GIDAGKK	ISSGIDAGKK	20271.5	1120.65	0.107696	0	2	UWPROFL0597_ML019_IMAC_unt_10_1.mzML
unt	10	1	YJR002W	ISS[+79.966331]GQDERHS[+79.966331]SPDPYGINDKFFDLEK	ISSGQDERHSSPDPYGINDKFFDLEK	629369	3366.98	0.737568	0	4	UWPROFL0597_ML019_IMAC_unt_10_1.mzML
unt	10	1	YJR002W	ISS[+79.966331]GQDERHSSPDPYGINDKFFDLEK	ISSGQDERHSSPDPYGINDKFFDLEK	94018.9	3210.84	0.745135	0	4	UWPROFL0597_ML019_IMAC_unt_10_1.mzML
unt	10	1	YMR062C	ISS[+79.966331]TLLQR	ISSTLLQR	38352.9	2362.46	0.7052	0	2	UWPROFL0597_ML019_IMAC_unt_10_1.mzML
unt	10	1	YFR024C-A;YFR024C-A	ISSAS[+79.966331]T[+79.966331]PQTSQGR	ISSASTPQTSQGR	47723.3	1094.84	0.0370565	0	2	UWPROFL0597_ML019_IMAC_unt_10_1.mzML
unt	10	1	YFR024C-A;YFR024C-A;YFR024C-A	ISSAST[+79.966331]PQTSQGRFT[+79.966331]APTS[+79.966331]PSTSSPK	ISSASTPQTSQGRFTAPTSPSTSSPK	170143	2016.9	0.246241	0	3	UWPROFL0597_ML019_IMAC_unt_10_1.mzML
unt	10	1	YFR024C-A;YFR024C-A;YFR024C-A	ISSASTPQTS[+79.966331]QGRFTAPTS[+79.966331]PSTSSPK	ISSASTPQTSQGRFTAPTSPSTSSPK	411921	1727.84	0.264335	0	4	UWPROFL0597_ML019_IMAC_unt_10_1.mzML
unt	10	1	YFR024C-A;YFR024C-A;YFR024C-A	ISSASTPQTSQGRFT[+79.966331]APTS[+79.966331]PSTSSPK	ISSASTPQTSQGRFTAPTSPSTSSPK	681116	1960.26	0.0409862	0	3	UWPROFL0597_ML019_IMAC_unt_10_1.mzML
unt	10	1	YCL014W	ISSDLSSNKT[+79.966331]VLGNAQK	ISSDLSSNKTVLGNAQK	29992.4	2036.27	0.0077892	1	3	UWPROFL0597_ML019_IMAC_unt_10_1.mzML
unt	10	1	YJR002W	ISSGQDERHS[+79.966331]S[+79.966331]PDPYGINDK	ISSGQDERHSSPDPYGINDK	481939	1741.39	1.34e-06	1	3	UWPROFL0597_ML019_IMAC_unt_10_1.mzML
unt	10	1	YJR002W	ISSGQDERHS[+79.966331]S[+79.966331]PDPYGINDKFFDLEK	ISSGQDERHSSPDPYGINDKFFDLEK	498819	3372.7	1.71e-06	1	3	UWPROFL0597_ML019_IMAC_unt_10_1.mzML
unt	10	1	YAR002W	ISSMPGGYFHSEIS[+79.966331]PDS[+79.966331]TVNRS[+79.966331]VVVSAVGEAR	ISSMPGGYFHSEISPDSTVNRSVVVSAVGEAR	16100.6	3556.83	0.462189	0	4	UWPROFL0597_ML019_IMAC_unt_10_1.mzML
unt	10	1	YAR002W	ISSMPGGYFHSEIS[+79.966331]PDSTVNRSVVVS[+79.966331]AVGEAR	ISSMPGGYFHSEISPDSTVNRSVVVSAVGEAR	35825.1	3447.93	0.117341	0	4	UWPROFL0597_ML019_IMAC_unt_10_1.mzML
unt	10	1	YOR171C	ISSNPFQTENLS[+79.966331]SSSENDDVENHSLSNDKAPVSESQSFPK	ISSNPFQTENLSSSSENDDVENHSLSNDKAPVSESQSFPK	30020	2829.76	0.0509474	0	4	UWPROFL0597_ML019_IMAC_unt_10_1.mzML
unt	10	1	YOR171C	ISSNPFQTENLSSSSENDDVENHS[+79.966331]LSNDKAPVSESQSFPKK	ISSNPFQTENLSSSSENDDVENHSLSNDKAPVSESQSFPKK	65557.6	2574.52	0.00189003	1	4	UWPROFL0597_ML019_IMAC_unt_10_1.mzML
unt	10	1	YOR171C	ISSNPFQTENLSSSSENDDVENHSLS[+79.966331]NDKAPVSESQSFPKK	ISSNPFQTENLSSSSENDDVENHSLSNDKAPVSESQSFPKK	79610.9	2601.16	0.0240763	1	4	UWPROFL0597_ML019_IMAC_unt_10_1.mzML
unt	10	1	YER123W	ISSNPQS[+79.966331]FTK	ISSNPQSFTK	64867.8	1941.18	0.411894	0	2	UWPROFL0597_ML019_IMAC_unt_10_1.mzML
unt	10	1	YBL051C	ISSQGQFSMQPTLTS[+79.966331]PK	ISSQGQFSMQPTLTSPK	56825.9	2826.86	0.101074	0	2	UWPROFL0597_ML019_IMAC_unt_10_1.mzML
unt	10	1	YDR497C	IT[+79.966331]LESHEIQR	ITLESHEIQR	116436	2013.33	0.00641914	1	2	UWPROFL0597_ML019_IMAC_unt_10_1.mzML
unt	10	1	YFL004W	IT[+79.966331]S[+79.966331]QGDLEADGSSDEETEQEPHSKR	ITSQGDLEADGSSDEETEQEPHSKR	317790	1478.13	0.000579171	1	3	UWPROFL0597_ML019_IMAC_unt_10_1.mzML
unt	10	1	YLL021W	ITAQES[+79.966331]IKS[+79.966331]PEAAR	ITAQESIKSPEAAR	58716.4	1588.08	0.0356673	0	3	UWPROFL0597_ML019_IMAC_unt_10_1.mzML
unt	10	1	YLL021W	ITAQES[+79.966331]IKS[+79.966331]PEAARK	ITAQESIKSPEAARK	29391.8	1357.45	0.00487546	1	3	UWPROFL0597_ML019_IMAC_unt_10_1.mzML
unt	10	1	YLL021W	ITAQESIKS[+79.966331]PEAAR	ITAQESIKSPEAAR	72179.1	1564.24	2.87e-05	1	3	UWPROFL0597_ML019_IMAC_unt_10_1.mzML
unt	10	1	YLL021W	ITAQESIKS[+79.966331]PEAARK	ITAQESIKSPEAARK	48112.5	1341.48	0.00142528	1	3	UWPROFL0597_ML019_IMAC_unt_10_1.mzML
unt	10	1	YPR171W	ITDGNEEKPLLPTRPNKAEVTES[+79.966331]PSSR	ITDGNEEKPLLPTRPNKAEVTESPSSR	48390.5	2021.37	0.112952	0	4	UWPROFL0597_ML019_IMAC_unt_10_1.mzML
unt	10	1	YLR407W	ITHETLSSIDDS[+79.966331]S[+79.966331]GS[+79.966331]DEKIEALFTVSQPAVVASK	ITHETLSSIDDSSGSDEKIEALFTVSQPAVVASK	193732	4216.4	0.000296516	1	4	UWPROFL0597_ML019_IMAC_unt_10_1.mzML
unt	10	1	YPL115C	ITIKS[+79.966331]PNK	ITIKSPNK	27489.3	1258.7	0.0023798	1	2	UWPROFL0597_ML019_IMAC_unt_10_1.mzML
unt	10	1	YDR497C	ITLES[+79.966331]HEIQR	ITLESHEIQR	115479	2013.33	4.17e-05	1	2	UWPROFL0597_ML019_IMAC_unt_10_1.mzML
unt	10	1	YBL009W	ITS[+79.966331]HKGSAEDESQSFFTSSDSPTSK	ITSHKGSAEDESQSFFTSSDSPTSK	70479.8	2167.29	0.701843	0	3	UWPROFL0597_ML019_IMAC_unt_10_1.mzML
unt	10	1	YHR158C	ITS[+79.966331]NKPFDT[+79.966331]PTIQKEPDLSETMDPTVGNQR	ITSNKPFDTPTIQKEPDLSETMDPTVGNQR	267868	2925.78	0.586793	0	4	UWPROFL0597_ML019_IMAC_unt_10_1.mzML
unt	10	1	YER111C	ITS[+79.966331]PSSYNKT[+79.966331]PR	ITSPSSYNKTPR	81264.9	1359.8	0.55935	0	3	UWPROFL0597_ML019_IMAC_unt_10_1.mzML
unt	10	1	YFL004W	ITSQGDLEADGS[+79.966331]S[+79.966331]DEETEQEPHSK	ITSQGDLEADGSSDEETEQEPHSK	381000	1613.12	0.000161589	1	3	UWPROFL0597_ML019_IMAC_unt_10_1.mzML
unt	10	1	YFL004W	ITSQGDLEADGS[+79.966331]S[+79.966331]DEETEQEPHSKR	ITSQGDLEADGSSDEETEQEPHSKR	302721	1469.2	5.54e-05	1	4	UWPROFL0597_ML019_IMAC_unt_10_1.mzML
unt	10	1	YDR389W	ITSSDS[+79.966331]PPIVSSNK	ITSSDSPPIVSSNK	71428.9	1864.39	0.0200418	1	2	UWPROFL0597_ML019_IMAC_unt_10_1.mzML
unt	10	1	YML093W	IVDPYGGS[+79.966331]DDEQGDNVFMFK	IVDPYGGSDDEQGDNVFMFK	82759.4	3887.47	0.0457275	0	3	UWPROFL0597_ML019_IMAC_unt_10_1.mzML
unt	10	1	YDR028C	IVNNT[+79.966331]PS[+79.966331]PAEVGASDVAIEGYFS[+79.966331]PR	IVNNTPSPAEVGASDVAIEGYFSPR	56289	3732.06	0.100696	0	3	UWPROFL0597_ML019_IMAC_unt_10_1.mzML
unt	10	1	YDR028C	IVNNT[+79.966331]PS[+79.966331]PAEVGASDVAIEGYFSPR	IVNNTPSPAEVGASDVAIEGYFSPR	326512	4044.89	1.99e-10	1	3	UWPROFL0597_ML019_IMAC_unt_10_1.mzML
unt	10	1	YDR028C	IVNNTPSPAEVGASDVAIEGYFS[+79.966331]PR	IVNNTPSPAEVGASDVAIEGYFSPR	50434.5	3927.68	0.614484	0	3	UWPROFL0597_ML019_IMAC_unt_10_1.mzML
unt	10	1	YDL099W	IVQT[+79.966331]QEGNEPSNTSEAADDLFANDGNEESDFLTTIKK	IVQTQEGNEPSNTSEAADDLFANDGNEESDFLTTIKK	71740.5	3769.41	0.0179288	1	4	UWPROFL0597_ML019_IMAC_unt_10_1.mzML
unt	10	1	YJL029C	IVS[+79.966331]TPQIQQQKEEQKK	IVSTPQIQQQKEEQKK	37404.8	1455.57	0.129967	0	3	UWPROFL0597_ML019_IMAC_unt_10_1.mzML
unt	10	1	YGR192C;YJR009C;YJL052W	IVSNASCTT[+79.966331]NCLAPLAK	IVSNASCTTNCLAPLAK	0	2595.44	1	0	2	UWPROFL0597_ML019_IMAC_unt_10_1.mzML
unt	10	1	YJL076W	IVSNNS[+79.966331]DDEDEDIGER	IVSNNSDDEDEDIGER	154111	1659.46	0.000196762	1	3	UWPROFL0597_ML019_IMAC_unt_10_1.mzML
unt	10	1	YJL042W	IVT[+79.966331]NNEEEVTVSK	IVTNNEEEVTVSK	45871.6	1807.06	3.22e-07	1	2	UWPROFL0597_ML019_IMAC_unt_10_1.mzML
unt	10	1	YPL217C	IYGKPVQEEDADIDNLPS[+79.966331]DEEPYTNDDDVQDSEPR	IYGKPVQEEDADIDNLPSDEEPYTNDDDVQDSEPR	168251	2726.49	0.000496271	1	4	UWPROFL0597_ML019_IMAC_unt_10_1.mzML
unt	10	1	YBR142W	KAADELGIDVDS[+79.966331]DEDDISK	KAADELGIDVDSDEDDISK	56910.1	2708.5	0.000161072	1	3	UWPROFL0597_ML019_IMAC_unt_10_1.mzML
unt	10	1	YLR410W	KADSESKSEADPEGLSNSNIVNDADNINSIS[+79.966331]K	KADSESKSEADPEGLSNSNIVNDADNINSISK	85665.4	2550.26	0.123111	0	3	UWPROFL0597_ML019_IMAC_unt_10_1.mzML
unt	10	1	YPL081W	KAEAS[+79.966331]GEAADEADEADEE	KAEASGEAADEADEADEE	136674	1316.31	3.72e-30	1	2	UWPROFL0597_ML019_IMAC_unt_10_1.mzML
unt	10	1	YBR189W	KAEAS[+79.966331]GEAAEEAEDEE	KAEASGEAAEEAEDEE	383864	1345.25	4.38e-32	1	2	UWPROFL0597_ML019_IMAC_unt_10_1.mzML
unt	10	1	YGR013W	KAIDHSVESS[+79.966331]S[+79.966331]EDEGY[+79.966331]RESELPPTKPSER	KAIDHSVESSSEDEGYRESELPPTKPSER	67765.7	1985.85	0.416281	0	4	UWPROFL0597_ML019_IMAC_unt_10_1.mzML
unt	10	1	YIR003W	KAIS[+79.966331]EES[+79.966331]LSPSEAIANR	KAISEESLSPSEAIANR	115994	2530.1	0.0167905	1	2	UWPROFL0597_ML019_IMAC_unt_10_1.mzML
unt	10	1	YLL038C	KAKPPTTSTS[+79.966331]LDFQR	KAKPPTTSTSLDFQR	37859	1856.04	0.0240793	1	3	UWPROFL0597_ML019_IMAC_unt_10_1.mzML
unt	10	1	YDR028C	KANLDQNLNS[+79.966331]PDNNRFPSSTSSSNR	KANLDQNLNSPDNNRFPSSTSSSNR	114245	1846.14	8.12e-06	1	4	UWPROFL0597_ML019_IMAC_unt_10_1.mzML
unt	10	1	YDL025C	KAPIDYSPS[+79.966331]RPLPNNHNPVR	KAPIDYSPSRPLPNNHNPVR	69618	2015.68	0.0263053	0	4	UWPROFL0597_ML019_IMAC_unt_10_1.mzML
unt	10	1	YBR054W	KAQEEEEDVAT[+79.966331]DS[+79.966331]E	KAQEEEEDVATDSE	1.50654e+06	1188.41	6.06e-34	1	2	UWPROFL0597_ML019_IMAC_unt_10_1.mzML
unt	10	1	YBR054W	KAQEEEEDVAT[+79.966331]DSE	KAQEEEEDVATDSE	120913	1190.92	1.04e-21	1	2	UWPROFL0597_ML019_IMAC_unt_10_1.mzML
unt	10	1	YBR054W	KAQEEEEDVATDS[+79.966331]E	KAQEEEEDVATDSE	54774.5	1206.73	0.000637949	1	2	UWPROFL0597_ML019_IMAC_unt_10_1.mzML
unt	10	1	YDR379W	KAQS[+79.966331]S[+79.966331]LGSISK	KAQSSLGSISK	134836	1495.65	0.000152887	1	2	UWPROFL0597_ML019_IMAC_unt_10_1.mzML
unt	10	1	YDR379W	KAQSS[+79.966331]LGSISK	KAQSSLGSISK	37292	1349.52	0.119004	0	2	UWPROFL0597_ML019_IMAC_unt_10_1.mzML
unt	10	1	YGR090W	KAS[+79.966331]ETSDQNIVK	KASETSDQNIVK	123780	1232.83	0.000687752	1	2	UWPROFL0597_ML019_IMAC_unt_10_1.mzML
unt	10	1	YFR031C-A;YIL018W	KAS[+79.966331]LNVGNVLPLGSVPEGTIVSNVEEKPGDR	KASLNVGNVLPLGSVPEGTIVSNVEEKPGDR	103132	3783.6	3.49e-06	1	4	UWPROFL0597_ML019_IMAC_unt_10_1.mzML
unt	10	1	YCL051W	KAS[+79.966331]NET[+79.966331]GDLVFSLSQDDDALK	KASNETGDLVFSLSQDDDALK	163558	3719.28	3.44e-08	1	3	UWPROFL0597_ML019_IMAC_unt_10_1.mzML
unt	10	1	YER161C	KAS[+79.966331]PGATLR	KASPGATLR	67274.6	1147.02	3.3e-06	1	2	UWPROFL0597_ML019_IMAC_unt_10_1.mzML
unt	10	1	YMR124W	KAS[+79.966331]SFTQSSFSNFFK	KASSFTQSSFSNFFK	35925.6	3609.88	0.650634	0	3	UWPROFL0597_ML019_IMAC_unt_10_1.mzML
unt	10	1	YOL051W	KAS[+79.966331]VLEISPQDSIAS[+79.966331]VLSPDSNIMSDSKK	KASVLEISPQDSIASVLSPDSNIMSDSKK	119679	3917.43	0.412461	0	4	UWPROFL0597_ML019_IMAC_unt_10_1.mzML
unt	10	1	YOL051W	KAS[+79.966331]VLEISPQDSIASVLS[+79.966331]PDSNIM[+15.994915]SDSK	KASVLEISPQDSIASVLSPDSNIMSDSK	95710.4	4198.68	0.255935	0	3	UWPROFL0597_ML019_IMAC_unt_10_1.mzML
unt	10	1	YOL051W	KAS[+79.966331]VLEISPQDSIASVLS[+79.966331]PDSNIMSDSKK	KASVLEISPQDSIASVLSPDSNIMSDSKK	211546	3903.39	0.051304	0	3	UWPROFL0597_ML019_IMAC_unt_10_1.mzML
unt	10	1	YPL127C	KASS[+79.966331]PSSLTYK	KASSPSSLTYK	52108.7	1407.85	0.0654501	0	2	UWPROFL0597_ML019_IMAC_unt_10_1.mzML
unt	10	1	YGR034W	KAYFTAPS[+79.966331]SERR	KAYFTAPSSERR	35495.2	1593.18	0.339814	0	3	UWPROFL0597_ML019_IMAC_unt_10_1.mzML
unt	10	1	YBR127C	KDAS[+79.966331]QEES[+79.966331]LI	KDASQEESLI	69227.5	2400.48	1.12e-09	1	2	UWPROFL0597_ML019_IMAC_unt_10_1.mzML
unt	10	1	YDR310C	KDASTST[+79.966331]M[+15.994915]NK	KDASTSTMNK	50753	1174.03	0.249586	0	2	UWPROFL0597_ML019_IMAC_unt_10_1.mzML
unt	10	1	YOR198C	KDDFVNVAPSKS[+79.966331]K	KDDFVNVAPSKSK	51493.3	1687.76	0.315912	0	3	UWPROFL0597_ML019_IMAC_unt_10_1.mzML
unt	10	1	YLR335W	KDES[+79.966331]DS[+79.966331]ENDIEIKGPEFK	KDESDSENDIEIKGPEFK	104783	2498.93	5.42e-28	1	2	UWPROFL0597_ML019_IMAC_unt_10_1.mzML
unt	10	1	YLR335W	KDES[+79.966331]DSENDIEIKGPEFK	KDESDSENDIEIKGPEFK	42432.4	2350.84	0.228874	0	3	UWPROFL0597_ML019_IMAC_unt_10_1.mzML
unt	10	1	YGL124C	KDFGPYLDS[+79.966331]ENDIRSR	KDFGPYLDSENDIRSR	18986.8	2370.61	0.0188591	1	3	UWPROFL0597_ML019_IMAC_unt_10_1.mzML
unt	10	1	YGL124C	KDFGPYLDSENDIRS[+79.966331]R	KDFGPYLDSENDIRSR	54577.2	2355.59	0.002944	1	3	UWPROFL0597_ML019_IMAC_unt_10_1.mzML
unt	10	1	YGL083W	KDGS[+79.966331]SDIPR	KDGSSDIPR	81583.5	1152.44	0.119856	0	2	UWPROFL0597_ML019_IMAC_unt_10_1.mzML
unt	10	1	YDR146C	KDGTSS[+79.966331]VS[+79.966331]SSPIKENINK	KDGTSSVSSSPIKENINK	50915.9	1599.14	0.17613	0	3	UWPROFL0597_ML019_IMAC_unt_10_1.mzML
unt	10	1	YIL115C	KDHNDDPKDGYVSGS[+79.966331]EIS[+79.966331]VR	KDHNDDPKDGYVSGSEISVR	42647.6	1715.01	0.00641005	1	3	UWPROFL0597_ML019_IMAC_unt_10_1.mzML
unt	10	1	YDR447C;YML024W	KDQYVPEVS[+79.966331]ALDLSR	KDQYVPEVSALDLSR	22598.8	3246.73	0.00453679	1	3	UWPROFL0597_ML019_IMAC_unt_10_1.mzML
unt	10	1	YJL041W	KDS[+79.966331]GSSKPAFSFGAKPDEK	KDSGSSKPAFSFGAKPDEK	31218.3	1922.9	0.127188	0	4	UWPROFL0597_ML019_IMAC_unt_10_1.mzML
unt	10	1	YPL057C	KDS[+79.966331]NTNIVLLK	KDSNTNIVLLK	73043.1	2526.64	0.224759	0	2	UWPROFL0597_ML019_IMAC_unt_10_1.mzML
unt	10	1	YNL167C	KDS[+79.966331]PSFLPGQQRPT[+79.966331]IISPPILTPGGSK	KDSPSFLPGQQRPTIISPPILTPGGSK	117535	3696.91	0.313431	0	4	UWPROFL0597_ML019_IMAC_unt_10_1.mzML
unt	10	1	YNL167C	KDS[+79.966331]PSFLPGQQRPTIIS[+79.966331]PPILT[+79.966331]PGGSKR	KDSPSFLPGQQRPTIISPPILTPGGSKR	165369	3462.47	0.245058	0	4	UWPROFL0597_ML019_IMAC_unt_10_1.mzML
unt	10	1	YNL167C	KDSPSFLPGQQRPT[+79.966331]IIS[+79.966331]PPILT[+79.966331]PGGSK	KDSPSFLPGQQRPTIISPPILTPGGSK	63046.7	3754.59	0.00854385	1	3	UWPROFL0597_ML019_IMAC_unt_10_1.mzML
unt	10	1	YNL167C	KDSPSFLPGQQRPT[+79.966331]IIS[+79.966331]PPILTPGGS[+79.966331]K	KDSPSFLPGQQRPTIISPPILTPGGSK	102410	3841.33	0.00378926	1	3	UWPROFL0597_ML019_IMAC_unt_10_1.mzML
unt	10	1	YNL167C	KDSPSFLPGQQRPT[+79.966331]IISPPILT[+79.966331]PGGS[+79.966331]K	KDSPSFLPGQQRPTIISPPILTPGGSK	75338.2	3759.52	0.0103729	1	3	UWPROFL0597_ML019_IMAC_unt_10_1.mzML
unt	10	1	YCL054W	KEEEGKDYIEDNDDEGVEGDS[+79.966331]DDDEAITNLISK	KEEEGKDYIEDNDDEGVEGDSDDDEAITNLISK	150101	3184.63	5.29e-07	1	4	UWPROFL0597_ML019_IMAC_unt_10_1.mzML
unt	10	1	YKL126W	KEEQQNNQATAGEHDASITRS[+79.966331]SLDR	KEEQQNNQATAGEHDASITRSSLDR	0	1339.39	1	0	4	UWPROFL0597_ML019_IMAC_unt_10_1.mzML
unt	10	1	YHR146W	KEEVPEPVAGPIVESSVT[+79.966331]EKSPALPQADDPIVETK	KEEVPEPVAGPIVESSVTEKSPALPQADDPIVETK	47934.2	3267.39	0.325805	0	4	UWPROFL0597_ML019_IMAC_unt_10_1.mzML
unt	10	1	YDR239C	KEGTDAEQAEDYLKDIPGDEAYNS[+79.966331]DDIMAPLR	KEGTDAEQAEDYLKDIPGDEAYNSDDIMAPLR	24242.2	3756.69	0.165483	0	4	UWPROFL0597_ML019_IMAC_unt_10_1.mzML
unt	10	1	YLR249W	KELGDAYVS[+79.966331]S[+79.966331]DEEF	KELGDAYVSSDEEF	746185	3108.13	0.102762	0	2	UWPROFL0597_ML019_IMAC_unt_10_1.mzML
unt	10	1	YLR150W	KELS[+79.966331]AEKEAQADAAAEIAEDAAEAEDAGKPK	KELSAEKEAQADAAAEIAEDAAEAEDAGKPK	84870	3230.48	7.66e-13	1	4	UWPROFL0597_ML019_IMAC_unt_10_1.mzML
unt	10	1	YCR088W	KEPVKT[+79.966331]PS[+79.966331]PAPAAK	KEPVKTPSPAPAAK	376591	1198.68	3.18e-34	1	2	UWPROFL0597_ML019_IMAC_unt_10_1.mzML
unt	10	1	YJL042W	KERS[+79.966331]PS[+79.966331]PTHVDR	KERSPSPTHVDR	60393.5	1022.32	0.00451454	1	3	UWPROFL0597_ML019_IMAC_unt_10_1.mzML
unt	10	1	YGL014W	KESPTT[+79.966331]YGAAYPYGGPLLQPNPIMPGHPHNISS[+79.966331]PIYGIR	KESPTTYGAAYPYGGPLLQPNPIMPGHPHNISSPIYGIR	0	3841.51	1	0	4	UWPROFL0597_ML019_IMAC_unt_10_1.mzML
unt	10	1	YML061C	KESS[+79.966331]FDELQNNSISQER	KESSFDELQNNSISQER	44114.8	2189.33	0.688521	0	3	UWPROFL0597_ML019_IMAC_unt_10_1.mzML
unt	10	1	YBR068C	KET[+79.966331]SPDSISIR	KETSPDSISIR	21326.6	1882.1	0.123859	0	2	UWPROFL0597_ML019_IMAC_unt_10_1.mzML
unt	10	1	YBR068C	KETS[+79.966331]PDS[+79.966331]ISIR	KETSPDSISIR	0	1920.9	1	0	2	UWPROFL0597_ML019_IMAC_unt_10_1.mzML
unt	10	1	YBR068C	KETSPDSISIRS[+79.966331]FS[+79.966331]AGNNFQSSSSEK	KETSPDSISIRSFSAGNNFQSSSSEK	142823	2786	0.0540644	0	3	UWPROFL0597_ML019_IMAC_unt_10_1.mzML
unt	10	1	YAR007C	KFANENPNS[+79.966331]QK	KFANENPNSQK	41071.1	1059.97	3.2e-09	1	2	UWPROFL0597_ML019_IMAC_unt_10_1.mzML
unt	10	1	YOL139C	KFEENVS[+79.966331]VDDTTAT[+79.966331]PK	KFEENVSVDDTTATPK	10557.7	1985.07	0.183845	0	3	UWPROFL0597_ML019_IMAC_unt_10_1.mzML
unt	10	1	YOL139C	KFEENVS[+79.966331]VDDTTATPK	KFEENVSVDDTTATPK	61617.4	1947.44	0.043383	0	2	UWPROFL0597_ML019_IMAC_unt_10_1.mzML
unt	10	1	YPL030W	KFEIDNGNES[+79.966331]GEEDVK	KFEIDNGNESGEEDVK	33701.1	1942.4	1.25e-16	1	2	UWPROFL0597_ML019_IMAC_unt_10_1.mzML
unt	10	1	YDR251W	KFNGNGMNGT[+79.966331]QSRLNS[+79.966331]LSNQSTFR	KFNGNGMNGTQSRLNSLSNQSTFR	55392	2483.66	0.147897	0	3	UWPROFL0597_ML019_IMAC_unt_10_1.mzML
unt	10	1	YPL124W	KFQDDT[+79.966331]LNR	KFQDDTLNR	38892.4	1325.63	1.79e-13	1	2	UWPROFL0597_ML019_IMAC_unt_10_1.mzML
unt	10	1	YPL124W	KFQDDT[+79.966331]LNRVR	KFQDDTLNRVR	37911.4	1569.44	5.36e-15	1	3	UWPROFL0597_ML019_IMAC_unt_10_1.mzML
unt	10	1	YMR086W	KFS[+79.966331]GLS[+79.966331]LR	KFSGLSLR	239873	2688.63	7.19e-19	1	2	UWPROFL0597_ML019_IMAC_unt_10_1.mzML
unt	10	1	YMR086W	KFS[+79.966331]GLSLR	KFSGLSLR	65100.8	2504.1	0.00134612	1	2	UWPROFL0597_ML019_IMAC_unt_10_1.mzML
unt	10	1	YOL078W	KFS[+79.966331]VSSNLTSTRS[+79.966331]PLLR	KFSVSSNLTSTRSPLLR	29407.4	2910.59	0.610084	0	3	UWPROFL0597_ML019_IMAC_unt_10_1.mzML
unt	10	1	YFR019W	KFSNS[+79.966331]SGSNNNSNSNSNINTDPWKR	KFSNSSGSNNNSNSNSNINTDPWKR	30284.7	1942.45	0.177507	0	3	UWPROFL0597_ML019_IMAC_unt_10_1.mzML
unt	10	1	YPR091C	KFSVS[+79.966331]S[+79.966331]NDSQNS[+79.966331]LKNGDPHVK	KFSVSSNDSQNSLKNGDPHVK	92738.7	1775.14	0.0353376	0	4	UWPROFL0597_ML019_IMAC_unt_10_1.mzML
unt	10	1	YPR091C	KFSVSS[+79.966331]NDS[+79.966331]QNS[+79.966331]LKNGDPHVK	KFSVSSNDSQNSLKNGDPHVK	148233	1773.27	0.0300388	0	3	UWPROFL0597_ML019_IMAC_unt_10_1.mzML
unt	10	1	YPR091C	KFSVSSNDS[+79.966331]QNS[+79.966331]LKNGDPHVK	KFSVSSNDSQNSLKNGDPHVK	111607	1657.47	0.0203208	1	3	UWPROFL0597_ML019_IMAC_unt_10_1.mzML
unt	10	1	YGL023C	KGDEESGADTVTS[+79.966331]PIT[+79.966331]FEK	KGDEESGADTVTSPITFEK	90107.9	2482.94	0.0273206	0	3	UWPROFL0597_ML019_IMAC_unt_10_1.mzML
unt	10	1	YGL023C	KGDEESGADTVTS[+79.966331]PITFEK	KGDEESGADTVTSPITFEK	196150	2395.79	0.00578805	1	3	UWPROFL0597_ML019_IMAC_unt_10_1.mzML
unt	10	1	YGL173C	KGEIKPSSGTNST[+79.966331]ECQS[+79.966331]PK	KGEIKPSSGTNSTECQSPK	48304.4	1025.74	0.325998	0	3	UWPROFL0597_ML019_IMAC_unt_10_1.mzML
unt	10	1	YER052C	KGES[+79.966331]TPPHPPENLSSS[+79.966331]FYEK	KGESTPPHPPENLSSSFYEK	0	2455.34	1	0	4	UWPROFL0597_ML019_IMAC_unt_10_1.mzML
unt	10	1	YER052C	KGES[+79.966331]TPPHPPENLSSSFYEK	KGESTPPHPPENLSSSFYEK	145484	2403.44	0.450627	0	3	UWPROFL0597_ML019_IMAC_unt_10_1.mzML
unt	10	1	YER052C	KGES[+79.966331]TPPHPPENLSSSFYEKR	KGESTPPHPPENLSSSFYEKR	0	2225.25	1	0	3	UWPROFL0597_ML019_IMAC_unt_10_1.mzML
unt	10	1	YER052C	KGEST[+79.966331]PPHPPENLS[+79.966331]SSFYEK	KGESTPPHPPENLSSSFYEK	1.42006e+06	2470.89	0.5215	0	3	UWPROFL0597_ML019_IMAC_unt_10_1.mzML
unt	10	1	YER052C	KGEST[+79.966331]PPHPPENLS[+79.966331]SSFYEKR	KGESTPPHPPENLSSSFYEKR	519555	2285.85	0.246787	0	3	UWPROFL0597_ML019_IMAC_unt_10_1.mzML
unt	10	1	YER052C	KGEST[+79.966331]PPHPPENLSS[+79.966331]SFYEKR	KGESTPPHPPENLSSSFYEKR	626581	2315.24	0.137011	0	4	UWPROFL0597_ML019_IMAC_unt_10_1.mzML
unt	10	1	YER052C	KGEST[+79.966331]PPHPPENLSSSFYEK	KGESTPPHPPENLSSSFYEK	224215	2427.62	0.0795668	0	4	UWPROFL0597_ML019_IMAC_unt_10_1.mzML
unt	10	1	YER052C	KGEST[+79.966331]PPHPPENLSSSFYEKR	KGESTPPHPPENLSSSFYEKR	0	2225.29	1	0	3	UWPROFL0597_ML019_IMAC_unt_10_1.mzML
unt	10	1	YLR150W	KGNNT[+79.966331]ANATNSANTVQK	KGNNTANATNSANTVQK	28062.4	1033.26	0.0253648	0	3	UWPROFL0597_ML019_IMAC_unt_10_1.mzML
unt	10	1	YNL199C	KGNSLNTST[+79.966331]KGS[+79.966331]PSDLQGINNGNNNGNNGNIGNGSNIK	KGNSLNTSTKGSPSDLQGINNGNNNGNNGNIGNGSNIK	79750.2	2040.14	0.681745	0	4	UWPROFL0597_ML019_IMAC_unt_10_1.mzML
unt	10	1	YOR276W	KGS[+79.966331]GEDDEEETETT[+79.966331]PTSTVPVATIAQETLK	KGSGEDDEEETETTPTSTVPVATIAQETLK	253062	3717.79	0.4876	0	3	UWPROFL0597_ML019_IMAC_unt_10_1.mzML
unt	10	1	YOR276W	KGS[+79.966331]GEDDEEETETTPTSTVPVATIAQETLK	KGSGEDDEEETETTPTSTVPVATIAQETLK	60323.5	3505.2	0.00017895	1	3	UWPROFL0597_ML019_IMAC_unt_10_1.mzML
unt	10	1	YER165W	KGS[+79.966331]GNIFIK	KGSGNIFIK	41743.3	2135.29	7.29e-10	1	2	UWPROFL0597_ML019_IMAC_unt_10_1.mzML
unt	10	1	YOR140W	KGS[+79.966331]GVYSLLNQEDSSTSSADPK	KGSGVYSLLNQEDSSTSSADPK	121167	2787.82	0.0396268	0	3	UWPROFL0597_ML019_IMAC_unt_10_1.mzML
unt	10	1	YOR140W	KGS[+79.966331]GVYSLLNQEDSSTSSADPKTEDK	KGSGVYSLLNQEDSSTSSADPKTEDK	133797	2564.18	0.0665125	0	3	UWPROFL0597_ML019_IMAC_unt_10_1.mzML
unt	10	1	YFL033C	KGS[+79.966331]IIGDNQQTTANSSDSPTMTK	KGSIIGDNQQTTANSSDSPTMTK	37372.7	1778.38	0.000154809	0	3	UWPROFL0597_ML019_IMAC_unt_10_1.mzML
unt	10	1	YLR075W	KGS[+79.966331]LENNIR	KGSLENNIR	94218.4	1322.79	9.87e-10	1	2	UWPROFL0597_ML019_IMAC_unt_10_1.mzML
unt	10	1	YGL253W;YFR053C;YGL253W;YFR053C	KGS[+79.966331]M[+15.994915]ADVPK	KGSMADVPK	0	1040.87	1	1	2	UWPROFL0597_ML019_IMAC_unt_10_1.mzML
unt	10	1	YGL253W	KGS[+79.966331]M[+15.994915]ADVPKELM[+15.994915]QQIENFEK	KGSMADVPKELMQQIENFEK	169603	3843.12	4.03e-24	1	3	UWPROFL0597_ML019_IMAC_unt_10_1.mzML
unt	10	1	YGL253W	KGS[+79.966331]M[+15.994915]ADVPKELMQQIENFEK	KGSMADVPKELMQQIENFEK	169202	4129.04	3.79e-22	1	4	UWPROFL0597_ML019_IMAC_unt_10_1.mzML
unt	10	1	YGL253W;YFR053C;YGL253W;YFR053C	KGS[+79.966331]MADVPK	KGSMADVPK	605042	1280.05	1.58e-18	1	2	UWPROFL0597_ML019_IMAC_unt_10_1.mzML
unt	10	1	YGL253W	KGS[+79.966331]MADVPKELMQQIENFEK	KGSMADVPKELMQQIENFEK	175458	4271.75	1.33e-19	1	3	UWPROFL0597_ML019_IMAC_unt_10_1.mzML
unt	10	1	YPL085W	KGS[+79.966331]NNSNRPPVIPLGTQEPR	KGSNNSNRPPVIPLGTQEPR	422874	2313.1	4.31e-07	1	3	UWPROFL0597_ML019_IMAC_unt_10_1.mzML
unt	10	1	YPL085W	KGSNNS[+79.966331]NRPPVIPLGTQEPR	KGSNNSNRPPVIPLGTQEPR	225987	2315.63	0.0163641	1	3	UWPROFL0597_ML019_IMAC_unt_10_1.mzML
unt	10	1	YKL126W	KGT[+79.966331]INPSNSSVVPVR	KGTINPSNSSVVPVR	50835.2	2098.01	5.9e-06	1	2	UWPROFL0597_ML019_IMAC_unt_10_1.mzML
unt	10	1	YKL126W	KGT[+79.966331]INPSNSSVVPVRVS[+79.966331]YDASSSTSTVR	KGTINPSNSSVVPVRVSYDASSSTSTVR	56102.2	2723.23	0.291567	0	3	UWPROFL0597_ML019_IMAC_unt_10_1.mzML
unt	10	1	YKL126W	KGTINPSNSSVVPVRVS[+79.966331]YDASSSTSTVR	KGTINPSNSSVVPVRVSYDASSSTSTVR	118596	2544.91	0.266327	0	3	UWPROFL0597_ML019_IMAC_unt_10_1.mzML
unt	10	1	YHR158C	KHGKTPS[+79.966331]DAS[+79.966331]ISDQSR	KHGKTPSDASISDQSR	15875.7	1078.36	0.228278	0	3	UWPROFL0597_ML019_IMAC_unt_10_1.mzML
unt	10	1	YPR133C	KHIST[+79.966331]DFS[+79.966331]DDDLEKEEHNDQSLQPTVENR	KHISTDFSDDDLEKEEHNDQSLQPTVENR	0	2368.89	1	0	4	UWPROFL0597_ML019_IMAC_unt_10_1.mzML
unt	10	1	YPR133C	KHISTDFS[+79.966331]DDDLEKEEHNDQSLQPTVENR	KHISTDFSDDDLEKEEHNDQSLQPTVENR	420325	2380.81	7.74e-05	1	4	UWPROFL0597_ML019_IMAC_unt_10_1.mzML
unt	10	1	YPR133C	KHISTDFSDDDLEKEEHNDQS[+79.966331]LQPTVENR	KHISTDFSDDDLEKEEHNDQSLQPTVENR	301078	2378.28	0.000959097	1	5	UWPROFL0597_ML019_IMAC_unt_10_1.mzML
unt	10	1	YPR133C	KHISTDFSDDDLEKEEHNDQSLQPT[+79.966331]VENR	KHISTDFSDDDLEKEEHNDQSLQPTVENR	180974	2380.81	0.00496653	1	5	UWPROFL0597_ML019_IMAC_unt_10_1.mzML
unt	10	1	YGL092W	KHM[+15.994915]QDEQDS[+79.966331]S[+79.966331]ENEPIANADSVTNIDR	KHMQDEQDSSENEPIANADSVTNIDR	85073.5	2326.61	7.72e-08	1	3	UWPROFL0597_ML019_IMAC_unt_10_1.mzML
unt	10	1	YGL092W	KHM[+15.994915]QDEQDS[+79.966331]S[+79.966331]ENEPIANADSVTNIDRK	KHMQDEQDSSENEPIANADSVTNIDRK	29535.1	2161.88	1.34e-06	1	4	UWPROFL0597_ML019_IMAC_unt_10_1.mzML
unt	10	1	YGL092W	KHMQDEQDS[+79.966331]S[+79.966331]ENEPIANADSVTNIDRK	KHMQDEQDSSENEPIANADSVTNIDRK	34876.3	2162.78	9.98e-08	1	3	UWPROFL0597_ML019_IMAC_unt_10_1.mzML
unt	10	1	YLR328W	KHQHIPLNQDDFQPLS[+79.966331]AEVS[+79.966331]S[+79.966331]EDDDADFR	KHQHIPLNQDDFQPLSAEVSSEDDDADFR	156470	3342.94	5.88e-23	1	4	UWPROFL0597_ML019_IMAC_unt_10_1.mzML
unt	10	1	YJL020C	KHS[+79.966331]MVEQAFQIGNNESENVNSGEK	KHSMVEQAFQIGNNESENVNSGEK	170030	2512.82	3.34e-16	1	3	UWPROFL0597_ML019_IMAC_unt_10_1.mzML
unt	10	1	YJL020C	KHS[+79.966331]MVEQAFQIGNNESENVNSGEKIYPQEPPISHR	KHSMVEQAFQIGNNESENVNSGEKIYPQEPPISHR	181191	2930.42	4.64e-06	1	5	UWPROFL0597_ML019_IMAC_unt_10_1.mzML
unt	10	1	YMR021C	KHS[+79.966331]PKAPATGTIS[+79.966331]PDSTK	KHSPKAPATGTISPDSTK	53525.8	1267.31	0.0193378	1	3	UWPROFL0597_ML019_IMAC_unt_10_1.mzML
unt	10	1	YMR021C	KHS[+79.966331]PKAPATGTISPDSTK	KHSPKAPATGTISPDSTK	58171.2	1245.96	2.21e-05	1	3	UWPROFL0597_ML019_IMAC_unt_10_1.mzML
unt	10	1	YGL222C	KHS[+79.966331]PPSS[+79.966331]PSSTTTLGK	KHSPPSSPSSTTTLGK	99603.2	1273.49	0.22082	0	2	UWPROFL0597_ML019_IMAC_unt_10_1.mzML
unt	10	1	YGL222C	KHS[+79.966331]PPSSPSSTTTLGK	KHSPPSSPSSTTTLGK	333232	1232.3	2.22e-07	1	3	UWPROFL0597_ML019_IMAC_unt_10_1.mzML
unt	10	1	YGR070W	KHS[+79.966331]S[+79.966331]PSLLSFSK	KHSSPSLLSFSK	0	2656.86	1	0	3	UWPROFL0597_ML019_IMAC_unt_10_1.mzML
unt	10	1	YCR073W-A;YCR073W-A;YCR073W-A	KHS[+79.966331]VPNISM[+15.994915]NALDM[+15.994915]TR	KHSVPNISMNALDMTR	85149.7	2069.53	0.000309727	1	3	UWPROFL0597_ML019_IMAC_unt_10_1.mzML
unt	10	1	YCR073W-A;YCR073W-A;YCR073W-A	KHS[+79.966331]VPNISM[+15.994915]NALDMTR	KHSVPNISMNALDMTR	246110	2606.79	2.24e-06	1	3	UWPROFL0597_ML019_IMAC_unt_10_1.mzML
unt	10	1	YCR073W-A;YCR073W-A;YCR073W-A	KHS[+79.966331]VPNISMNALDMTR	KHSVPNISMNALDMTR	177129	2889.65	1.71e-06	1	2	UWPROFL0597_ML019_IMAC_unt_10_1.mzML
unt	10	1	YBL085W	KHSLVT[+79.966331]S[+79.966331]PLKTS[+79.966331]LSPINSK	KHSLVTSPLKTSLSPINSK	0	2742.6	1	0	3	UWPROFL0597_ML019_IMAC_unt_10_1.mzML
unt	10	1	YBL085W	KHSLVTS[+79.966331]PLKTSLS[+79.966331]PINSK	KHSLVTSPLKTSLSPINSK	59278.9	2730.38	0.0761477	0	3	UWPROFL0597_ML019_IMAC_unt_10_1.mzML
unt	10	1	YGL222C	KHSPPS[+79.966331]SPSSTTTLGK	KHSPPSSPSSTTTLGK	238922	1243.02	0.00230051	1	3	UWPROFL0597_ML019_IMAC_unt_10_1.mzML
unt	10	1	YMR240C	KHT[+79.966331]AEDELEDTPS[+79.966331]DGIEEHLSAR	KHTAEDELEDTPSDGIEEHLSAR	21449	2413.81	0.238111	0	3	UWPROFL0597_ML019_IMAC_unt_10_1.mzML
unt	10	1	YMR240C	KHTAEDELEDT[+79.966331]PS[+79.966331]DGIEEHLSAR	KHTAEDELEDTPSDGIEEHLSAR	342140	2388.22	2.33e-10	1	4	UWPROFL0597_ML019_IMAC_unt_10_1.mzML
unt	10	1	YGR125W	KIDTIGNGLNRGS[+79.966331]NGDTAR	KIDTIGNGLNRGSNGDTAR	82532.1	1667.42	0.000400237	1	3	UWPROFL0597_ML019_IMAC_unt_10_1.mzML
unt	10	1	YMR219W	KIDVM[+15.994915]DS[+79.966331]ES[+79.966331]DDNVDIGDYNQDIFNK	KIDVMDSESDDNVDIGDYNQDIFNK	257488	3328.68	1.77e-05	1	3	UWPROFL0597_ML019_IMAC_unt_10_1.mzML
unt	10	1	YMR219W	KIDVMDS[+79.966331]ES[+79.966331]DDNVDIGDYNQDIFNK	KIDVMDSESDDNVDIGDYNQDIFNK	333341	3621.18	1.99e-06	1	3	UWPROFL0597_ML019_IMAC_unt_10_1.mzML
unt	10	1	YJL115W	KIEGGS[+79.966331]T[+79.966331]DIESTPK	KIEGGSTDIESTPK	75733.7	1617.97	0.000666452	1	2	UWPROFL0597_ML019_IMAC_unt_10_1.mzML
unt	10	1	YJL115W	KIEGGS[+79.966331]TDIEST[+79.966331]PKDAAR	KIEGGSTDIESTPKDAAR	218761	1365.75	0.280616	0	3	UWPROFL0597_ML019_IMAC_unt_10_1.mzML
unt	10	1	YML035C	KIGDEQAGVVVDDETPPLEQQDS[+79.966331]HES[+79.966331]LAADSR	KIGDEQAGVVVDDETPPLEQQDSHESLAADSR	286692	2730.91	0.0299711	0	4	UWPROFL0597_ML019_IMAC_unt_10_1.mzML
unt	10	1	YJL076W	KINAT[+79.966331]PDKIPVTQLMDMSSPPS[+79.966331]VK	KINATPDKIPVTQLMDMSSPPSVK	66760.5	3613.49	0.0948044	0	3	UWPROFL0597_ML019_IMAC_unt_10_1.mzML
unt	10	1	YMR104C	KINT[+79.966331]NET[+79.966331]LPSSLSSPK	KINTNETLPSSLSSPK	123175	2330.23	0.0018679	1	3	UWPROFL0597_ML019_IMAC_unt_10_1.mzML
unt	10	1	YGL073W	KIS[+79.966331]EIPFDDEEEEET[+79.966331]DFRPFTS[+79.966331]R	KISEIPFDDEEEEETDFRPFTSR	0	2436.66	1	0	3	UWPROFL0597_ML019_IMAC_unt_10_1.mzML
unt	10	1	YMR031C	KIS[+79.966331]GYGNDLDAQK	KISGYGNDLDAQK	208686	1759.75	0.00292019	1	2	UWPROFL0597_ML019_IMAC_unt_10_1.mzML
unt	10	1	YMR031C	KIS[+79.966331]GYGNDLDAQKNR	KISGYGNDLDAQKNR	109432	1564.49	0.144543	0	3	UWPROFL0597_ML019_IMAC_unt_10_1.mzML
unt	10	1	YPR171W	KIS[+79.966331]LPEALR	KISLPEALR	55983.8	2897.98	7.45e-11	1	2	UWPROFL0597_ML019_IMAC_unt_10_1.mzML
unt	10	1	YDR145W	KIS[+79.966331]SSNST[+79.966331]EIPSVTGPDALK	KISSSNSTEIPSVTGPDALK	43006.7	2852.67	0.301571	0	3	UWPROFL0597_ML019_IMAC_unt_10_1.mzML
unt	10	1	YDR145W	KIS[+79.966331]SSNSTEIPSVTGPDALK	KISSSNSTEIPSVTGPDALK	209256	2677.13	0.276173	0	3	UWPROFL0597_ML019_IMAC_unt_10_1.mzML
unt	10	1	YDR145W	KIS[+79.966331]SSNSTEIPSVTGPDALKSQQQQQNTITATNNPR	KISSSNSTEIPSVTGPDALKSQQQQQNTITATNNPR	172413	2491.15	0.36595	0	4	UWPROFL0597_ML019_IMAC_unt_10_1.mzML
unt	10	1	YDR145W	KISSSNS[+79.966331]TEIPSVTGPDALK	KISSSNSTEIPSVTGPDALK	103670	2675.82	0.101746	0	2	UWPROFL0597_ML019_IMAC_unt_10_1.mzML
unt	10	1	YGR192C;YJR009C;YJL052W	KIVSNASCT[+79.966331]T[+79.966331]NCLAPLAK	KIVSNASCTTNCLAPLAK	93471.8	2645.47	0.0292475	0	3	UWPROFL0597_ML019_IMAC_unt_10_1.mzML
unt	10	1	YBR127C	KKDAS[+79.966331]QEES[+79.966331]LI	KKDASQEESLI	211841	2023.73	2.63e-24	1	2	UWPROFL0597_ML019_IMAC_unt_10_1.mzML
unt	10	1	YBR127C	KKDAS[+79.966331]QEESLI	KKDASQEESLI	87924.8	2010.84	2.87e-17	1	2	UWPROFL0597_ML019_IMAC_unt_10_1.mzML
unt	10	1	YBR127C	KKDASQEES[+79.966331]LI	KKDASQEESLI	205480	1892.38	0.000348052	1	2	UWPROFL0597_ML019_IMAC_unt_10_1.mzML
unt	10	1	YLR335W	KKDES[+79.966331]DS[+79.966331]ENDIEIK	KKDESDSENDIEIK	215547	1533.69	6.57e-36	1	2	UWPROFL0597_ML019_IMAC_unt_10_1.mzML
unt	10	1	YER036C	KKEAAAEES[+79.966331]EVDAAAR	KKEAAAEESEVDAAAR	56832.3	1293.59	5.25e-16	1	3	UWPROFL0597_ML019_IMAC_unt_10_1.mzML
unt	10	1	YOR245C	KKEEGS[+79.966331]PTAGITER	KKEEGSPTAGITER	153448	1221.51	0.00833763	1	3	UWPROFL0597_ML019_IMAC_unt_10_1.mzML
unt	10	1	YLR249W	KKELGDAYVS[+79.966331]S[+79.966331]DEEF	KKELGDAYVSSDEEF	1.3502e+06	2772.4	0.0120427	1	2	UWPROFL0597_ML019_IMAC_unt_10_1.mzML
unt	10	1	YOR326W	KKET[+79.966331]T[+79.966331]EEDIIS[+79.966331]VVK	KKETTEEDIISVVK	52297.5	2387.96	2.51e-08	1	3	UWPROFL0597_ML019_IMAC_unt_10_1.mzML
unt	10	1	YOR276W	KKGS[+79.966331]GEDDEEETET[+79.966331]TPTSTVPVATIAQETLK	KKGSGEDDEEETETTPTSTVPVATIAQETLK	0	3398.92	1	0	4	UWPROFL0597_ML019_IMAC_unt_10_1.mzML
unt	10	1	YOR276W	KKGS[+79.966331]GEDDEEETETTPTSTVPVATIAQETLK	KKGSGEDDEEETETTPTSTVPVATIAQETLK	711679	3259.76	1.04e-12	1	3	UWPROFL0597_ML019_IMAC_unt_10_1.mzML
unt	10	1	YOR276W	KKGSGEDDEEET[+79.966331]ETTPTSTVPVATIAQETLK	KKGSGEDDEEETETTPTSTVPVATIAQETLK	680584	3255.75	0.000179971	1	3	UWPROFL0597_ML019_IMAC_unt_10_1.mzML
unt	10	1	YDR507C	KKLST[+79.966331]IVNQSS[+79.966331]PTPASR	KKLSTIVNQSSPTPASR	0	1738.3	1	0	3	UWPROFL0597_ML019_IMAC_unt_10_1.mzML
unt	10	1	YOR124C	KKNES[+79.966331]NDAEVSENEDTTGLTSPTR	KKNESNDAEVSENEDTTGLTSPTR	99615.7	1652.51	1.46e-05	1	3	UWPROFL0597_ML019_IMAC_unt_10_1.mzML
unt	10	1	YOR124C	KKNESNDAEVS[+79.966331]ENEDTTGLTS[+79.966331]PTR	KKNESNDAEVSENEDTTGLTSPTR	265586	1631.55	0.0687502	0	3	UWPROFL0597_ML019_IMAC_unt_10_1.mzML
unt	10	1	YOR124C	KKNESNDAEVS[+79.966331]ENEDTTGLTSPTR	KKNESNDAEVSENEDTTGLTSPTR	455452	1631.45	5.09e-08	1	4	UWPROFL0597_ML019_IMAC_unt_10_1.mzML
unt	10	1	YAL031C	KKPS[+79.966331]IT[+79.966331]KLPASSSPSPS[+79.966331]PTSSASPSR	KKPSITKLPASSSPSPSPTSSASPSR	173877	1584.24	0.0865982	0	3	UWPROFL0597_ML019_IMAC_unt_10_1.mzML
unt	10	1	YDL223C	KKS[+79.966331]FSTTKPTEYNLPK	KKSFSTTKPTEYNLPK	44774	1850.5	0.0144364	1	4	UWPROFL0597_ML019_IMAC_unt_10_1.mzML
unt	10	1	YER040W	KKS[+79.966331]LQQNSLSR	KKSLQQNSLSR	62864.3	1062.65	0.000148253	1	2	UWPROFL0597_ML019_IMAC_unt_10_1.mzML
unt	10	1	YIL129C	KKS[+79.966331]QQIFTVQHQK	KKSQQIFTVQHQK	34923.9	1431.27	0.000776602	1	3	UWPROFL0597_ML019_IMAC_unt_10_1.mzML
unt	10	1	YMR173W	KKS[+79.966331]S[+79.966331]YGSNNDDSYGSNNDDSYGSSNK	KKSSYGSNNDDSYGSNNDDSYGSSNK	17943.8	1262.24	0.204692	0	4	UWPROFL0597_ML019_IMAC_unt_10_1.mzML
unt	10	1	YMR086W	KKVS[+79.966331]QES[+79.966331]LHSQPK	KKVSQESLHSQPK	24790.1	1031.45	0.0609517	0	2	UWPROFL0597_ML019_IMAC_unt_10_1.mzML
unt	10	1	YDR480W	KLAGRS[+79.966331]PHLEDLTSR	KLAGRSPHLEDLTSR	105212	2013.13	4.24e-09	1	3	UWPROFL0597_ML019_IMAC_unt_10_1.mzML
unt	10	1	YKR077W	KLAS[+79.966331]PRT[+79.966331]PNANSNLNLNFTSFQIK	KLASPRTPNANSNLNLNFTSFQIK	152144	3689.32	0.000173149	1	4	UWPROFL0597_ML019_IMAC_unt_10_1.mzML
unt	10	1	YOR341W	KLDGS[+79.966331]NEAS[+79.966331]ANDEESFDVGRNPTTRPK	KLDGSNEASANDEESFDVGRNPTTRPK	28984	1952.05	0.00406119	1	4	UWPROFL0597_ML019_IMAC_unt_10_1.mzML
unt	10	1	YHR065C	KLIEAEKEGGS[+79.966331]ES[+79.966331]DS[+79.966331]EEDATAEK	KLIEAEKEGGSESDSEEDATAEK	177745	1683.96	0.000519098	1	3	UWPROFL0597_ML019_IMAC_unt_10_1.mzML
unt	10	1	YHR065C	KLIEAEKEGGS[+79.966331]ES[+79.966331]DSEEDATAEK	KLIEAEKEGGSESDSEEDATAEK	55673.9	1552.22	0.020207	1	3	UWPROFL0597_ML019_IMAC_unt_10_1.mzML
unt	10	1	YDL153C	KLNELQNS[+79.966331]EDS[+79.966331]DAEDGGK	KLNELQNSEDSDAEDGGK	440454	1603.11	4.82e-59	1	2	UWPROFL0597_ML019_IMAC_unt_10_1.mzML
unt	10	1	YDL153C	KLNELQNS[+79.966331]EDS[+79.966331]DAEDGGKQK	KLNELQNSEDSDAEDGGKQK	332103	1397.96	8.68e-52	1	3	UWPROFL0597_ML019_IMAC_unt_10_1.mzML
unt	10	1	YDL153C	KLNELQNSEDS[+79.966331]DAEDGGK	KLNELQNSEDSDAEDGGK	66249.6	1459.57	0.000561702	1	2	UWPROFL0597_ML019_IMAC_unt_10_1.mzML
unt	10	1	YGR065C	KLPEDDQYLYSDDTNS[+79.966331]S[+79.966331]IIAEEELHHSVDK	KLPEDDQYLYSDDTNSSIIAEEELHHSVDK	37973.6	2911.34	0.0473348	0	4	UWPROFL0597_ML019_IMAC_unt_10_1.mzML
unt	10	1	YPL075W	KLPLPGSIASAATGSPFS[+79.966331]PSPVGES[+79.966331]PYSKR	KLPLPGSIASAATGSPFSPSPVGESPYSKR	0	3631.21	1	0	3	UWPROFL0597_ML019_IMAC_unt_10_1.mzML
unt	10	1	YPL075W	KLPLPGSIASAATGSPFSPS[+79.966331]PVGES[+79.966331]PYSKR	KLPLPGSIASAATGSPFSPSPVGESPYSKR	65336.8	3650.1	0.54317	0	4	UWPROFL0597_ML019_IMAC_unt_10_1.mzML
unt	10	1	YBR043C	KLQT[+79.966331]NLEEQVKK	KLQTNLEEQVKK	60563.9	1917.62	1.73e-19	1	3	UWPROFL0597_ML019_IMAC_unt_10_1.mzML
unt	10	1	YBR200W	KLS[+79.966331]DLS[+79.966331]LSGSK	KLSDLSLSGSK	564940	2229.75	0.0065242	1	2	UWPROFL0597_ML019_IMAC_unt_10_1.mzML
unt	10	1	YBR200W	KLS[+79.966331]DLSLSGSK	KLSDLSLSGSK	242500	2201.71	5.02e-05	1	2	UWPROFL0597_ML019_IMAC_unt_10_1.mzML
unt	10	1	YDR303C	KLS[+79.966331]EDGVTDGDGKPIPESER	KLSEDGVTDGDGKPIPESER	31540.3	1766.39	0.00420631	1	2	UWPROFL0597_ML019_IMAC_unt_10_1.mzML
unt	10	1	YGR246C	KLS[+79.966331]EVS[+79.966331]IQNEHVEGEDKETEGTEEK	KLSEVSIQNEHVEGEDKETEGTEEK	84592.4	1867.83	4.78e-08	1	3	UWPROFL0597_ML019_IMAC_unt_10_1.mzML
unt	10	1	YDL220C	KLS[+79.966331]FHS[+79.966331]PNASSIR	KLSFHSPNASSIR	151017	2165.96	4.27e-05	1	3	UWPROFL0597_ML019_IMAC_unt_10_1.mzML
unt	10	1	YDL070W	KLS[+79.966331]GNYSTAPTNK	KLSGNYSTAPTNK	38462.1	1291.44	0.120072	0	2	UWPROFL0597_ML019_IMAC_unt_10_1.mzML
unt	10	1	YGR155W	KLS[+79.966331]INNSNNDNTIK	KLSINNSNNDNTIK	75930.9	1688.91	0.00100058	1	2	UWPROFL0597_ML019_IMAC_unt_10_1.mzML
unt	10	1	YOL051W	KLS[+79.966331]ISNAASQQPT[+79.966331]PR	KLSISNAASQQPTPR	63693.2	1990.06	0.42406	0	3	UWPROFL0597_ML019_IMAC_unt_10_1.mzML
unt	10	1	YOL051W	KLS[+79.966331]ISNAASQQPTPR	KLSISNAASQQPTPR	44139.1	1882.72	0.00792365	1	2	UWPROFL0597_ML019_IMAC_unt_10_1.mzML
unt	10	1	YOR267C	KLS[+79.966331]M[+15.994915]SQLR	KLSMSQLR	55897	1322.73	0.0253634	0	2	UWPROFL0597_ML019_IMAC_unt_10_1.mzML
unt	10	1	YFL033C	KLS[+79.966331]MSNTTNR	KLSMSNTTNR	61592.9	1264.49	0.0373486	0	2	UWPROFL0597_ML019_IMAC_unt_10_1.mzML
unt	10	1	YOR267C	KLS[+79.966331]MSQLR	KLSMSQLR	87437.2	2130.13	0.0183573	1	2	UWPROFL0597_ML019_IMAC_unt_10_1.mzML
unt	10	1	YJR053W	KLS[+79.966331]NSVTSR	KLSNSVTSR	27715.6	1102.07	0.0109993	1	2	UWPROFL0597_ML019_IMAC_unt_10_1.mzML
unt	10	1	YBR156C	KLS[+79.966331]PNIADISKPESR	KLSPNIADISKPESR	115855	2292.45	2.22e-14	1	3	UWPROFL0597_ML019_IMAC_unt_10_1.mzML
unt	10	1	YNL014W;YLR249W	KLS[+79.966331]SAELR	KLSSAELR	118718	1473.68	0.200457	0	2	UWPROFL0597_ML019_IMAC_unt_10_1.mzML
unt	10	1	YBR200W	KLSDLS[+79.966331]LSGSK	KLSDLSLSGSK	176079	2206.73	0.0124862	1	2	UWPROFL0597_ML019_IMAC_unt_10_1.mzML
unt	10	1	YBR156C	KLSPNIADIS[+79.966331]KPESR	KLSPNIADISKPESR	54630.3	2304.98	0.000948746	1	3	UWPROFL0597_ML019_IMAC_unt_10_1.mzML
unt	10	1	YDR451C	KLSSHS[+79.966331]PFT[+79.966331]PTVR	KLSSHSPFTPTVR	17395.2	2002.71	0.219396	0	3	UWPROFL0597_ML019_IMAC_unt_10_1.mzML
unt	10	1	YNL098C	KM[+15.994915]S[+79.966331]NAANGKNVNSSTTVVNAR	KMSNAANGKNVNSSTTVVNAR	225273	1307.58	4.65e-07	1	3	UWPROFL0597_ML019_IMAC_unt_10_1.mzML
unt	10	1	YDR436W	KM[+15.994915]SS[+79.966331]RDNDDSGDNVNGR	KMSSRDNDDSGDNVNGR	0	979.974	1	0	3	UWPROFL0597_ML019_IMAC_unt_10_1.mzML
unt	10	1	YLR098C	KMPS[+79.966331]ES[+79.966331]PPPVGTNSIYPSNSLSIIK	KMPSESPPPVGTNSIYPSNSLSIIK	0	3633.25	1	0	3	UWPROFL0597_ML019_IMAC_unt_10_1.mzML
unt	10	1	YOR175C	KMS[+79.966331]FSGYS[+79.966331]PKPISK	KMSFSGYSPKPISK	0	2365.27	1	0	3	UWPROFL0597_ML019_IMAC_unt_10_1.mzML
unt	10	1	YOR175C	KMS[+79.966331]FSGYSPKPISK	KMSFSGYSPKPISK	165007	2249.49	0.00200565	1	3	UWPROFL0597_ML019_IMAC_unt_10_1.mzML
unt	10	1	YKL175W	KMS[+79.966331]LIDLLTR	KMSLIDLLTR	33555.1	4093.82	5.32e-05	1	2	UWPROFL0597_ML019_IMAC_unt_10_1.mzML
unt	10	1	YNL098C	KMS[+79.966331]NAANGKNVNSSTTVVNAR	KMSNAANGKNVNSSTTVVNAR	221594	1405.68	1.28e-11	1	3	UWPROFL0597_ML019_IMAC_unt_10_1.mzML
unt	10	1	YFR019W	KMS[+79.966331]S[+79.966331]DS[+79.966331]SLCGLASLANEYSK	KMSSDSSLCGLASLANEYSK	101617	3640.12	0.284253	0	3	UWPROFL0597_ML019_IMAC_unt_10_1.mzML
unt	10	1	YKL054C	KMS[+79.966331]WAAIATPKPK	KMSWAAIATPKPK	24695.3	2574.82	6.57e-08	1	3	UWPROFL0597_ML019_IMAC_unt_10_1.mzML
unt	10	1	YNL098C	KMSNAANGKNVNS[+79.966331]STTVVNAR	KMSNAANGKNVNSSTTVVNAR	35499.5	1405.02	0.186587	0	4	UWPROFL0597_ML019_IMAC_unt_10_1.mzML
unt	10	1	YCR057C	KMTEAGS[+79.966331]LDLIDDAGENSDLEDRIDNSLPGSQR	KMTEAGSLDLIDDAGENSDLEDRIDNSLPGSQR	58390.1	3613.49	0.0121917	1	4	UWPROFL0597_ML019_IMAC_unt_10_1.mzML
unt	10	1	YCR057C	KMTEAGSLDLIDDAGENS[+79.966331]DLEDRIDNSLPGSQR	KMTEAGSLDLIDDAGENSDLEDRIDNSLPGSQR	205288	3615.95	0.000509138	1	4	UWPROFL0597_ML019_IMAC_unt_10_1.mzML
unt	10	1	YCR057C	KMTEAGSLDLIDDAGENSDLEDRIDNS[+79.966331]LPGSQR	KMTEAGSLDLIDDAGENSDLEDRIDNSLPGSQR	138387	3615.95	0.00465562	1	4	UWPROFL0597_ML019_IMAC_unt_10_1.mzML
unt	10	1	YKL101W	KNDRPS[+79.966331]PLKPIQHQELR	KNDRPSPLKPIQHQELR	52016	1832.48	2.36e-16	1	4	UWPROFL0597_ML019_IMAC_unt_10_1.mzML
unt	10	1	YDL182W	KNDS[+79.966331]DVPELATIPAAK	KNDSDVPELATIPAAK	156643	2698.44	1.65e-17	1	3	UWPROFL0597_ML019_IMAC_unt_10_1.mzML
unt	10	1	YDL225W	KNDT[+79.966331]YTDLAS[+79.966331]IAS[+79.966331]GRD	KNDTYTDLASIASGRD	136945	2781.07	0.195298	0	2	UWPROFL0597_ML019_IMAC_unt_10_1.mzML
unt	10	1	YDL225W	KNDT[+79.966331]YTDLASIASGRD	KNDTYTDLASIASGRD	94433	2859.44	0.119856	0	3	UWPROFL0597_ML019_IMAC_unt_10_1.mzML
unt	10	1	YDL225W	KNDTYTDLAS[+79.966331]IAS[+79.966331]GRD	KNDTYTDLASIASGRD	488295	2705.85	9.57e-08	1	3	UWPROFL0597_ML019_IMAC_unt_10_1.mzML
unt	10	1	YOR124C	KNESNDAEVS[+79.966331]ENEDTTGLTS[+79.966331]PTR	KNESNDAEVSENEDTTGLTSPTR	15618	1781.2	0.361702	0	3	UWPROFL0597_ML019_IMAC_unt_10_1.mzML
unt	10	1	YOR124C	KNESNDAEVS[+79.966331]ENEDTTGLTSPTR	KNESNDAEVSENEDTTGLTSPTR	103246	1802.1	0.000506116	1	3	UWPROFL0597_ML019_IMAC_unt_10_1.mzML
unt	10	1	YNL091W	KNGNS[+79.966331]DPEQSINPTQLVPR	KNGNSDPEQSINPTQLVPR	0	2888.93	1	0	3	UWPROFL0597_ML019_IMAC_unt_10_1.mzML
unt	10	1	YPL146C	KNIDLS[+79.966331]DVEQYMEK	KNIDLSDVEQYMEK	6555.78	3654.31	0.0558775	0	3	UWPROFL0597_ML019_IMAC_unt_10_1.mzML
unt	10	1	YBL061C	KNKS[+79.966331]IST[+79.966331]LNLFSTVDSQTSNVGSNSR	KNKSISTLNLFSTVDSQTSNVGSNSR	14981.6	3339.94	0.453585	0	4	UWPROFL0597_ML019_IMAC_unt_10_1.mzML
unt	10	1	YDR379W	KNPVS[+79.966331]RGQSDST[+79.966331]IYNTLPQHGNFTVPEFNHK	KNPVSRGQSDSTIYNTLPQHGNFTVPEFNHK	0	3079.07	1	0	4	UWPROFL0597_ML019_IMAC_unt_10_1.mzML
unt	10	1	YLR116W	KNRS[+79.966331]PS[+79.966331]PPPVYDAQGK	KNRSPSPPPVYDAQGK	402431	1580.51	1.7e-06	1	3	UWPROFL0597_ML019_IMAC_unt_10_1.mzML
unt	10	1	YDR216W	KNS[+79.966331]ASS[+79.966331]VKFQTPTYGTPDNGNFLNR	KNSASSVKFQTPTYGTPDNGNFLNR	10545.6	2928.48	0.770291	0	3	UWPROFL0597_ML019_IMAC_unt_10_1.mzML
unt	10	1	YDR216W	KNS[+79.966331]ASSVKFQT[+79.966331]PTYGTPDNGNFLNR	KNSASSVKFQTPTYGTPDNGNFLNR	103536	2954.47	0.372952	0	4	UWPROFL0597_ML019_IMAC_unt_10_1.mzML
unt	10	1	YOR028C	KNS[+79.966331]ATTNLPSEER	KNSATTNLPSEER	90125.8	1343.93	0.46105	0	3	UWPROFL0597_ML019_IMAC_unt_10_1.mzML
unt	10	1	YNL167C	KNS[+79.966331]AVTTAPAQKDDVENNK	KNSAVTTAPAQKDDVENNK	96770.7	1113.34	0.0259097	0	3	UWPROFL0597_ML019_IMAC_unt_10_1.mzML
unt	10	1	YOR219C	KNS[+79.966331]HLFPQR	KNSHLFPQR	23883.1	1543.21	2.72e-09	1	2	UWPROFL0597_ML019_IMAC_unt_10_1.mzML
unt	10	1	YJL084C	KNS[+79.966331]ISGLSSLNLS[+79.966331]PLGAPGNSSVNVK	KNSISGLSSLNLSPLGAPGNSSVNVK	112843	3910.31	0.232805	0	3	UWPROFL0597_ML019_IMAC_unt_10_1.mzML
unt	10	1	YER040W	KNS[+79.966331]LIKPMS[+79.966331]STS[+79.966331]LANFK	KNSLIKPMSSTSLANFK	76477.3	3191.15	0.208789	0	3	UWPROFL0597_ML019_IMAC_unt_10_1.mzML
unt	10	1	YER040W	KNS[+79.966331]LIKPMS[+79.966331]STSLANFK	KNSLIKPMSSTSLANFK	166072	3090.41	0.1136	0	3	UWPROFL0597_ML019_IMAC_unt_10_1.mzML
unt	10	1	YER040W	KNS[+79.966331]LIKPMSS[+79.966331]TSLANFKR	KNSLIKPMSSTSLANFKR	0	2708.6	1	0	3	UWPROFL0597_ML019_IMAC_unt_10_1.mzML
unt	10	1	YER040W	KNS[+79.966331]LIKPMSSTSLANFK	KNSLIKPMSSTSLANFK	60067.4	2862	1.16e-05	1	3	UWPROFL0597_ML019_IMAC_unt_10_1.mzML
unt	10	1	YFL021W	KNS[+79.966331]LNIVAPLK	KNSLNIVAPLK	91532.6	2792.16	5.55e-18	1	2	UWPROFL0597_ML019_IMAC_unt_10_1.mzML
unt	10	1	YJL165C	KNS[+79.966331]LSTPR	KNSLSTPR	87084.6	1101.92	0.0136414	1	2	UWPROFL0597_ML019_IMAC_unt_10_1.mzML
unt	10	1	YLR006C	KNS[+79.966331]NLS[+79.966331]PTQIEL	KNSNLSPTQIEL	41352.2	3354.63	0.196106	0	2	UWPROFL0597_ML019_IMAC_unt_10_1.mzML
unt	10	1	YLR006C	KNS[+79.966331]NLSPTQIEL	KNSNLSPTQIEL	29085.6	3164.36	0.0391413	0	2	UWPROFL0597_ML019_IMAC_unt_10_1.mzML
unt	10	1	YNL074C	KNS[+79.966331]NNVSS[+79.966331]PLDNVIPTSR	KNSNNVSSPLDNVIPTSR	83784.2	3010.29	0.188823	0	3	UWPROFL0597_ML019_IMAC_unt_10_1.mzML
unt	10	1	YNL074C	KNS[+79.966331]NNVSSPLDNVIPTSR	KNSNNVSSPLDNVIPTSR	336333	2922.66	1.67e-06	1	2	UWPROFL0597_ML019_IMAC_unt_10_1.mzML
unt	10	1	YOR140W	KNS[+79.966331]SNQNYDIDSGAR	KNSSNQNYDIDSGAR	70946	1398.28	0.128576	0	2	UWPROFL0597_ML019_IMAC_unt_10_1.mzML
unt	10	1	YER040W	KNSLIKPMS[+79.966331]S[+79.966331]TS[+79.966331]LANFKR	KNSLIKPMSSTSLANFKR	92859.7	2831.07	0.496342	0	3	UWPROFL0597_ML019_IMAC_unt_10_1.mzML
unt	10	1	YNL074C	KNSNNVS[+79.966331]SPLDNVIPTSR	KNSNNVSSPLDNVIPTSR	372166	2922.66	0.00520512	1	3	UWPROFL0597_ML019_IMAC_unt_10_1.mzML
unt	10	1	YDR146C	KNSS[+79.966331]GTVGPLCFQELNEGFNDSLIS[+79.966331]PK	KNSSGTVGPLCFQELNEGFNDSLISPK	47842.3	3943.03	0.432945	0	3	UWPROFL0597_ML019_IMAC_unt_10_1.mzML
unt	10	1	YBR060C	KNT[+79.966331]SPDPALKPK	KNTSPDPALKPK	0	1110.62	1	0	2	UWPROFL0597_ML019_IMAC_unt_10_1.mzML
unt	10	1	YOL036W	KNT[+79.966331]VTFEDR	KNTVTFEDR	32120.6	1543.15	0.0157629	1	2	UWPROFL0597_ML019_IMAC_unt_10_1.mzML
unt	10	1	YDL025C	KNTDS[+79.966331]DQEDQIK	KNTDSDQEDQIK	27096.4	1076.15	0.107797	0	2	UWPROFL0597_ML019_IMAC_unt_10_1.mzML
unt	10	1	YLL021W	KPAS[+79.966331]FLNDVEEEES[+79.966331]PVKPLK	KPASFLNDVEEEESPVKPLK	186746	3237.72	2.16e-32	1	3	UWPROFL0597_ML019_IMAC_unt_10_1.mzML
unt	10	1	YER132C	KPHS[+79.966331]VDFTSSTSS[+79.966331]PKQR	KPHSVDFTSSTSSPKQR	35905.1	1379.14	0.186897	0	3	UWPROFL0597_ML019_IMAC_unt_10_1.mzML
unt	10	1	YIL150C	KPQDPNFEAIEVPQS[+79.966331]PTKNR	KPQDPNFEAIEVPQSPTKNR	224007	2420.84	0.0306692	0	3	UWPROFL0597_ML019_IMAC_unt_10_1.mzML
unt	10	1	YPL032C	KPS[+79.966331]FPQLQQSANVR	KPSFPQLQQSANVR	198071	2453.72	5.37e-11	1	2	UWPROFL0597_ML019_IMAC_unt_10_1.mzML
unt	10	1	YFL013C	KPS[+79.966331]IGGDKSEEDGEGEDDKS[+79.966331]EETVEETR	KPSIGGDKSEEDGEGEDDKSEETVEETR	255819	1403.24	0.141869	0	4	UWPROFL0597_ML019_IMAC_unt_10_1.mzML
unt	10	1	YFL013C	KPS[+79.966331]IGGDKSEEDGEGEDDKSEETVEETR	KPSIGGDKSEEDGEGEDDKSEETVEETR	215214	1424.21	0.00269702	1	4	UWPROFL0597_ML019_IMAC_unt_10_1.mzML
unt	10	1	YGL023C	KPS[+79.966331]LEFLPQPASSTNLNFNSNK	KPSLEFLPQPASSTNLNFNSNK	289738	3499.49	9.82e-10	1	3	UWPROFL0597_ML019_IMAC_unt_10_1.mzML
unt	10	1	YKL105C	KPS[+79.966331]NPPSSGNLASHEASK	KPSNPPSSGNLASHEASK	142438	1118.41	2.39e-06	1	3	UWPROFL0597_ML019_IMAC_unt_10_1.mzML
unt	10	1	YJL123C	KPS[+79.966331]VADGELGNSK	KPSVADGELGNSK	45707.3	1418.57	0.000110923	1	2	UWPROFL0597_ML019_IMAC_unt_10_1.mzML
unt	10	1	YFL013C	KPSIGGDKS[+79.966331]EEDGEGEDDKS[+79.966331]EET[+79.966331]VEETR	KPSIGGDKSEEDGEGEDDKSEETVEETR	27630.5	1396.47	0.0320797	0	3	UWPROFL0597_ML019_IMAC_unt_10_1.mzML
unt	10	1	YFL013C	KPSIGGDKS[+79.966331]EEDGEGEDDKS[+79.966331]EETVEETR	KPSIGGDKSEEDGEGEDDKSEETVEETR	224771	1406.86	0.0146847	1	3	UWPROFL0597_ML019_IMAC_unt_10_1.mzML
unt	10	1	YFL013C	KPSIGGDKS[+79.966331]EEDGEGEDDKSEETVEETR	KPSIGGDKSEEDGEGEDDKSEETVEETR	251296	1424.21	1.79e-07	1	4	UWPROFL0597_ML019_IMAC_unt_10_1.mzML
unt	10	1	YJL005W	KPSKDSTLS[+79.966331]NHLADNVPSTLR	KPSKDSTLSNHLADNVPSTLR	25807	2330.12	0.036771	0	4	UWPROFL0597_ML019_IMAC_unt_10_1.mzML
unt	10	1	YGL023C	KPSLEFLPQPAS[+79.966331]STNLNFNSNK	KPSLEFLPQPASSTNLNFNSNK	185046	3492.08	0.0188227	1	3	UWPROFL0597_ML019_IMAC_unt_10_1.mzML
unt	10	1	YML064C	KPSS[+79.966331]S[+79.966331]PS[+79.966331]SKAPSPGVNT	KPSSSPSSKAPSPGVNT	99100.6	1415.7	0.159046	0	3	UWPROFL0597_ML019_IMAC_unt_10_1.mzML
unt	10	1	YLL012W	KPSSAFES[+79.966331]DCS[+79.966331]DT[+79.966331]EVETELEMVAEKA	KPSSAFESDCSDTEVETELEMVAEKA	109958	4100.23	0.0102047	1	3	UWPROFL0597_ML019_IMAC_unt_10_1.mzML
unt	10	1	YML064C	KPSSSPS[+79.966331]S[+79.966331]KAPS[+79.966331]PGVNT	KPSSSPSSKAPSPGVNT	37378.4	1427.35	0.102338	0	2	UWPROFL0597_ML019_IMAC_unt_10_1.mzML
unt	10	1	YML064C	KPSSSPS[+79.966331]SKAPS[+79.966331]PGVNT	KPSSSPSSKAPSPGVNT	42432.1	1340.07	0.151098	0	2	UWPROFL0597_ML019_IMAC_unt_10_1.mzML
unt	10	1	YJL080C	KPT[+79.966331]PLPS[+79.966331]LKDLPSLGSNAAFANVK	KPTPLPSLKDLPSLGSNAAFANVK	118107	3867.99	1.06e-05	1	3	UWPROFL0597_ML019_IMAC_unt_10_1.mzML
unt	10	1	YJL080C	KPT[+79.966331]PLPSLK	KPTPLPSLK	53822.6	2018.01	3.91e-06	1	2	UWPROFL0597_ML019_IMAC_unt_10_1.mzML
unt	10	1	YPR042C	KQHPQGFHS[+79.966331]PGR	KQHPQGFHSPGR	77359.8	1024.87	8.18e-14	1	3	UWPROFL0597_ML019_IMAC_unt_10_1.mzML
unt	10	1	YIR006C	KQIEDAQNES[+79.966331]DEEETNGK	KQIEDAQNESDEEETNGK	21253.8	1081.39	0.010751	1	3	UWPROFL0597_ML019_IMAC_unt_10_1.mzML
unt	10	1	YJL123C	KQKES[+79.966331]EDEDEDDEIIDPSEWVK	KQKESEDEDEDDEIIDPSEWVK	161178	3332.46	1.88e-17	1	4	UWPROFL0597_ML019_IMAC_unt_10_1.mzML
unt	10	1	YDR320C	KQNLTAS[+79.966331]SSNS[+79.966331]PISVDSTSEIK	KQNLTASSSNSPISVDSTSEIK	46988.4	2325.87	0.466192	0	3	UWPROFL0597_ML019_IMAC_unt_10_1.mzML
unt	10	1	YMR226C	KQNTVIADTLIFPTNQAS[+79.966331]PHHIFRG	KQNTVIADTLIFPTNQASPHHIFRG	68717.9	3541.39	0.061878	0	4	UWPROFL0597_ML019_IMAC_unt_10_1.mzML
unt	10	1	YGL023C	KQQIQS[+79.966331]PAMVS[+79.966331]ILR	KQQIQSPAMVSILR	21787.5	3132.07	8.57e-12	1	3	UWPROFL0597_ML019_IMAC_unt_10_1.mzML
unt	10	1	YGL023C	KQQIQS[+79.966331]PAMVSILR	KQQIQSPAMVSILR	43559.5	2995.12	3.16e-07	1	3	UWPROFL0597_ML019_IMAC_unt_10_1.mzML
unt	10	1	YAL021C	KQQPTGDSTPSGTATNS[+79.966331]AVS[+79.966331]T[+79.966331]PLTPK	KQQPTGDSTPSGTATNSAVSTPLTPK	115236	1929.64	0.187805	0	3	UWPROFL0597_ML019_IMAC_unt_10_1.mzML
unt	10	1	YAL021C	KQQPTGDSTPSGTATNS[+79.966331]AVST[+79.966331]PLTPK	KQQPTGDSTPSGTATNSAVSTPLTPK	277526	1841.64	0.134001	0	3	UWPROFL0597_ML019_IMAC_unt_10_1.mzML
unt	10	1	YAL021C	KQQPTGDSTPSGTATNS[+79.966331]AVSTPLTPK	KQQPTGDSTPSGTATNSAVSTPLTPK	100856	2044.92	0.00571075	1	3	UWPROFL0597_ML019_IMAC_unt_10_1.mzML
unt	10	1	YDL020C	KQS[+79.966331]FVLNK	KQSFVLNK	39963.5	1727.24	5.4e-10	1	2	UWPROFL0597_ML019_IMAC_unt_10_1.mzML
unt	10	1	YOR123C	KQS[+79.966331]QILR	KQSQILR	68890.2	1250.75	2.6e-09	1	2	UWPROFL0597_ML019_IMAC_unt_10_1.mzML
unt	10	1	YJR016C	KQS[+79.966331]WVAPPPR	KQSWVAPPPR	98778.5	1838	3.13e-14	1	2	UWPROFL0597_ML019_IMAC_unt_10_1.mzML
unt	10	1	YHR146W	KQT[+79.966331]ASPLSSSTEEPK	KQTASPLSSSTEEPK	0	1341.43	1	0	3	UWPROFL0597_ML019_IMAC_unt_10_1.mzML
unt	10	1	YHR146W	KQTAS[+79.966331]PLSSSTEEPK	KQTASPLSSSTEEPK	83352.5	1371.66	0.00313891	1	2	UWPROFL0597_ML019_IMAC_unt_10_1.mzML
unt	10	1	YDR443C	KQTTVSNDLENS[+79.966331]PLKTELEANGR	KQTTVSNDLENSPLKTELEANGR	73025.5	2456.28	0.00357058	1	3	UWPROFL0597_ML019_IMAC_unt_10_1.mzML
unt	10	1	YDR443C	KQTTVSNDLENSPLKT[+79.966331]ELEANGR	KQTTVSNDLENSPLKTELEANGR	57725.1	2448.79	0.00399007	1	3	UWPROFL0597_ML019_IMAC_unt_10_1.mzML
unt	10	1	YPR022C	KRENDNDLS[+79.966331]PNSSSSPAER	KRENDNDLSPNSSSSPAER	106347	1153.23	0.0029843	1	3	UWPROFL0597_ML019_IMAC_unt_10_1.mzML
unt	10	1	YKL082C	KRLESEQEQDQDEIAS[+79.966331]DS[+79.966331]DM[+15.994915]EDIDS[+79.966331]DLENNSK	KRLESEQEQDQDEIASDSDMEDIDSDLENNSK	65114.1	2431.57	1.21e-05	1	4	UWPROFL0597_ML019_IMAC_unt_10_1.mzML
unt	10	1	YKL082C	KRLESEQEQDQDEIAS[+79.966331]DS[+79.966331]DMEDIDS[+79.966331]DLENNSK	KRLESEQEQDQDEIASDSDMEDIDSDLENNSK	190908	2964.89	2.75e-05	1	4	UWPROFL0597_ML019_IMAC_unt_10_1.mzML
unt	10	1	YJR059W	KRPT[+79.966331]S[+79.966331]PSISGSGSGGNSPSSSAGAR	KRPTSPSISGSGSGGNSPSSSAGAR	143896	1198.78	0.322737	0	3	UWPROFL0597_ML019_IMAC_unt_10_1.mzML
unt	10	1	YJR059W	KRPT[+79.966331]SPSISGSGSGGNSPSSSAGAR	KRPTSPSISGSGSGGNSPSSSAGAR	204342	1145.46	0.207174	0	3	UWPROFL0597_ML019_IMAC_unt_10_1.mzML
unt	10	1	YJR059W	KRPTS[+79.966331]PSISGSGSGGNSPSSSAGAR	KRPTSPSISGSGSGGNSPSSSAGAR	47680.4	1163.33	0.298446	0	4	UWPROFL0597_ML019_IMAC_unt_10_1.mzML
unt	10	1	YDR507C	KRQS[+79.966331]ISS[+79.966331]VSVSPSK	KRQSISSVSVSPSK	28861.5	1465.87	0.324109	0	3	UWPROFL0597_ML019_IMAC_unt_10_1.mzML
unt	10	1	YDR507C	KRQS[+79.966331]ISSVSVSPSK	KRQSISSVSVSPSK	71462	1381.18	0.0507995	0	3	UWPROFL0597_ML019_IMAC_unt_10_1.mzML
unt	10	1	YHR082C	KRS[+79.966331]DVS[+79.966331]QNQNVASGFFK	KRSDVSQNQNVASGFFK	167881	2633.45	6.76e-06	1	3	UWPROFL0597_ML019_IMAC_unt_10_1.mzML
unt	10	1	YHR082C	KRS[+79.966331]DVSQNQNVAS[+79.966331]GFFK	KRSDVSQNQNVASGFFK	99558.7	2635.88	0.00456402	1	3	UWPROFL0597_ML019_IMAC_unt_10_1.mzML
unt	10	1	YHR082C	KRS[+79.966331]DVSQNQNVASGFFK	KRSDVSQNQNVASGFFK	24399.9	2406.61	0.0239345	0	2	UWPROFL0597_ML019_IMAC_unt_10_1.mzML
unt	10	1	YJR001W	KRS[+79.966331]EVHYISIPLNR	KRSEVHYISIPLNR	154197	2613.88	0.00325533	1	3	UWPROFL0597_ML019_IMAC_unt_10_1.mzML
unt	10	1	YPL082C	KRS[+79.966331]ISETTTDSDIPIPK	KRSISETTTDSDIPIPK	21793.8	2270.12	0.151108	0	3	UWPROFL0597_ML019_IMAC_unt_10_1.mzML
unt	10	1	YIL107C	KRS[+79.966331]NPTSASSSQSELSEQPK	KRSNPTSASSSQSELSEQPK	272214	1211.71	0.000507757	1	3	UWPROFL0597_ML019_IMAC_unt_10_1.mzML
unt	10	1	YDL022W	KRS[+79.966331]S[+79.966331]SSVSLK	KRSSSSVSLK	0	1073	1	0	2	UWPROFL0597_ML019_IMAC_unt_10_1.mzML
unt	10	1	YDR293C	KRS[+79.966331]S[+79.966331]TINNDSDSLS[+79.966331]SPTK	KRSSTINNDSDSLSSPTK	32792.5	1336.77	0.321018	0	3	UWPROFL0597_ML019_IMAC_unt_10_1.mzML
unt	10	1	YCL024W	KRS[+79.966331]SFLLSSNPTDSS[+79.966331]PIPLR	KRSSFLLSSNPTDSSPIPLR	69762.1	3213.37	0.528178	0	3	UWPROFL0597_ML019_IMAC_unt_10_1.mzML
unt	10	1	YFR003C	KRS[+79.966331]YS[+79.966331]PNAYEIQPDYSEYR	KRSYSPNAYEIQPDYSEYR	917342	2573.56	0.517372	0	3	UWPROFL0597_ML019_IMAC_unt_10_1.mzML
unt	10	1	YHR082C	KRSDVS[+79.966331]QNQNVASGFFK	KRSDVSQNQNVASGFFK	149553	2410.52	0.0482287	0	3	UWPROFL0597_ML019_IMAC_unt_10_1.mzML
unt	10	1	YJR001W	KRSEVHY[+79.966331]ISIPLNR	KRSEVHYISIPLNR	80302.3	2606.63	0.00245866	1	3	UWPROFL0597_ML019_IMAC_unt_10_1.mzML
unt	10	1	YJR001W	KRSEVHYIS[+79.966331]IPLNR	KRSEVHYISIPLNR	48597	2604.21	0.00376836	1	3	UWPROFL0597_ML019_IMAC_unt_10_1.mzML
unt	10	1	YDR293C	KRSS[+79.966331]TINNDSDSLSS[+79.966331]PTK	KRSSTINNDSDSLSSPTK	122541	1291.34	0.496342	0	3	UWPROFL0597_ML019_IMAC_unt_10_1.mzML
unt	10	1	YDR293C	KRSS[+79.966331]TINNDSDSLSSPTK	KRSSTINNDSDSLSSPTK	76216.5	1296.58	0.34	0	3	UWPROFL0597_ML019_IMAC_unt_10_1.mzML
unt	10	1	YPL180W	KRT[+79.966331]IS[+79.966331]GLNMTALTR	KRTISGLNMTALTR	67867.6	2854.51	4.07e-06	1	3	UWPROFL0597_ML019_IMAC_unt_10_1.mzML
unt	10	1	YLR138W	KRT[+79.966331]LT[+79.966331]PAPPR	KRTLTPAPPR	56902.7	1256.62	4.48e-13	1	2	UWPROFL0597_ML019_IMAC_unt_10_1.mzML
unt	10	1	YDL025C	KS[+79.966331]FNSFR	KSFNSFR	71447.9	1627.34	0.00109804	1	2	UWPROFL0597_ML019_IMAC_unt_10_1.mzML
unt	10	1	YML052W	KS[+79.966331]HERPDDVS[+79.966331]V	KSHERPDDVSV	178660	1417.85	2.82e-26	1	3	UWPROFL0597_ML019_IMAC_unt_10_1.mzML
unt	10	1	YER040W	KS[+79.966331]HTSLLSQQLQNSESNSFISNHK	KSHTSLLSQQLQNSESNSFISNHK	55056.5	2677.13	0.0400634	0	4	UWPROFL0597_ML019_IMAC_unt_10_1.mzML
unt	10	1	YDR422C	KS[+79.966331]ILTNGLNLQPLHPLHPIINDNESQYSAPQHR	KSILTNGLNLQPLHPLHPIINDNESQYSAPQHR	43934.9	3435.31	0.236354	0	5	UWPROFL0597_ML019_IMAC_unt_10_1.mzML
unt	10	1	YOR063W	KS[+79.966331]LYTNTSR	KSLYTNTSR	53700.4	1115.54	0.0533845	0	2	UWPROFL0597_ML019_IMAC_unt_10_1.mzML
unt	10	1	YKL185W	KS[+79.966331]NTAPAS[+79.966331]PHHMDYNPISSLTPGNSPEFNK	KSNTAPASPHHMDYNPISSLTPGNSPEFNK	118290	3048.19	0.526018	0	3	UWPROFL0597_ML019_IMAC_unt_10_1.mzML
unt	10	1	YDL036C	KS[+79.966331]PDLINK	KSPDLINK	45717.2	1362.42	1.02e-11	1	2	UWPROFL0597_ML019_IMAC_unt_10_1.mzML
unt	10	1	YKL146W	KS[+79.966331]S[+79.966331]GTTGGLLK	KSSGTTGGLLK	12140.4	1902.41	0.147628	0	2	UWPROFL0597_ML019_IMAC_unt_10_1.mzML
unt	10	1	YNR019W	KS[+79.966331]S[+79.966331]PDAVDSVGK	KSSPDAVDSVGK	123432	1315.26	4.42e-07	1	2	UWPROFL0597_ML019_IMAC_unt_10_1.mzML
unt	10	1	YGR054W	KS[+79.966331]SETSPDSTPAPSAPASTNAPTNNK	KSSETSPDSTPAPSAPASTNAPTNNK	80930	1416.66	0.272557	0	3	UWPROFL0597_ML019_IMAC_unt_10_1.mzML
unt	10	1	YBL032W	KS[+79.966331]SGEPTSPSTSSNTR	KSSGEPTSPSTSSNTR	41765	1025.15	0.0849791	0	3	UWPROFL0597_ML019_IMAC_unt_10_1.mzML
unt	10	1	YMR295C	KS[+79.966331]SIS[+79.966331]NT[+79.966331]SDHDGANR	KSSISNTSDHDGANR	0	974.406	1	0	3	UWPROFL0597_ML019_IMAC_unt_10_1.mzML
unt	10	1	YMR295C	KS[+79.966331]SISNTSDHDGANR	KSSISNTSDHDGANR	0	704.721	1	0	3	UWPROFL0597_ML019_IMAC_unt_10_1.mzML
unt	10	1	YNR019W	KS[+79.966331]SPDAVDS[+79.966331]VGK	KSSPDAVDSVGK	94345.7	1317.92	0.0126658	1	2	UWPROFL0597_ML019_IMAC_unt_10_1.mzML
unt	10	1	YDR171W	KS[+79.966331]SS[+79.966331]FAHLQAPSPIPDPLQVSKPETR	KSSSFAHLQAPSPIPDPLQVSKPETR	0	3305.89	1	0	4	UWPROFL0597_ML019_IMAC_unt_10_1.mzML
unt	10	1	YDR171W	KS[+79.966331]SSFAHLQAPSPIPDPLQVSKPETR	KSSSFAHLQAPSPIPDPLQVSKPETR	0	3161.92	1	0	4	UWPROFL0597_ML019_IMAC_unt_10_1.mzML
unt	10	1	YBL085W	KS[+79.966331]SSVTTELQRPS[+79.966331]SVVVNPNFK	KSSSVTTELQRPSSVVVNPNFK	24947.9	2768.31	0.356516	0	3	UWPROFL0597_ML019_IMAC_unt_10_1.mzML
unt	10	1	YKL105C	KS[+79.966331]WTFGLPS[+79.966331]PLKR	KSWTFGLPSPLKR	20041.9	3572.89	0.0340875	0	3	UWPROFL0597_ML019_IMAC_unt_10_1.mzML
unt	10	1	YKL105C	KS[+79.966331]WTFGLPSPLK	KSWTFGLPSPLK	26422.8	3756.04	0.00196242	1	2	UWPROFL0597_ML019_IMAC_unt_10_1.mzML
unt	10	1	YDR348C	KSALDEVFGRDDT[+79.966331]DDS[+79.966331]DIYQYSSQTLR	KSALDEVFGRDDTDDSDIYQYSSQTLR	52971.1	3751.43	0.0300412	0	4	UWPROFL0597_ML019_IMAC_unt_10_1.mzML
unt	10	1	YOR051C	KSDEPS[+79.966331]RESTPVR	KSDEPSRESTPVR	119724	1059.42	0.137757	0	3	UWPROFL0597_ML019_IMAC_unt_10_1.mzML
unt	10	1	YOR051C	KSDEPSRES[+79.966331]T[+79.966331]PVR	KSDEPSRESTPVR	237837	1038.32	0.0114781	1	3	UWPROFL0597_ML019_IMAC_unt_10_1.mzML
unt	10	1	YER040W	KSDS[+79.966331]IGLSSSNTTNSVR	KSDSIGLSSSNTTNSVR	80227.6	1743.37	0.0857866	0	3	UWPROFL0597_ML019_IMAC_unt_10_1.mzML
unt	10	1	YOR052C	KSDSGTVLGAIPLNS[+79.966331]R	KSDSGTVLGAIPLNSR	56643.3	2963.5	2.01e-06	1	3	UWPROFL0597_ML019_IMAC_unt_10_1.mzML
unt	10	1	YER040W	KSDSIGLS[+79.966331]SSNTTNS[+79.966331]VRK	KSDSIGLSSSNTTNSVRK	67187.2	1604.35	0.229408	0	3	UWPROFL0597_ML019_IMAC_unt_10_1.mzML
unt	10	1	YER040W	KSDSIGLSSS[+79.966331]NTTNSVR	KSDSIGLSSSNTTNSVR	39070.4	1839.02	0.0953318	0	2	UWPROFL0597_ML019_IMAC_unt_10_1.mzML
unt	10	1	YBL007C	KSEFTGS[+79.966331]MQDLLDLQPLEPK	KSEFTGSMQDLLDLQPLEPK	193023	4142.33	0.0746013	0	3	UWPROFL0597_ML019_IMAC_unt_10_1.mzML
unt	10	1	YBL034C	KSEGDEES[+79.966331]DDAVDENDVKK	KSEGDEESDDAVDENDVKK	77319.7	1124.03	0.000107276	1	3	UWPROFL0597_ML019_IMAC_unt_10_1.mzML
unt	10	1	YGR002C	KSEVKENLS[+79.966331]PK	KSEVKENLSPK	27273	1099.92	7.34e-06	1	2	UWPROFL0597_ML019_IMAC_unt_10_1.mzML
unt	10	1	YCR088W	KSFTPSKS[+79.966331]PAPVSK	KSFTPSKSPAPVSK	89888.3	1266.74	0.00108202	1	3	UWPROFL0597_ML019_IMAC_unt_10_1.mzML
unt	10	1	YDL133W	KSGS[+79.966331]LEALQNAK	KSGSLEALQNAK	200090	1649.01	0.0700606	0	2	UWPROFL0597_ML019_IMAC_unt_10_1.mzML
unt	10	1	YML052W	KSHERPDDVS[+79.966331]V	KSHERPDDVSV	181409	1320.59	3.59e-14	1	2	UWPROFL0597_ML019_IMAC_unt_10_1.mzML
unt	10	1	YLR131C	KSLLDS[+79.966331]PHDTSPVKET[+79.966331]IAR	KSLLDSPHDTSPVKETIAR	102206	2288.05	0.100696	0	3	UWPROFL0597_ML019_IMAC_unt_10_1.mzML
unt	10	1	YHR146W	KSNES[+79.966331]LDDNEEEDGVTGTTT[+79.966331]EDVTGTSREETPLAEPTNVSK	KSNESLDDNEEEDGVTGTTTEDVTGTSREETPLAEPTNVSK	0	2540.49	1	0	4	UWPROFL0597_ML019_IMAC_unt_10_1.mzML
unt	10	1	YHR146W	KSNES[+79.966331]LDDNEEEDGVTGTTTEDVTGTSREETPLAEPTNVSK	KSNESLDDNEEEDGVTGTTTEDVTGTSREETPLAEPTNVSK	147944	2484.24	0.00347186	1	4	UWPROFL0597_ML019_IMAC_unt_10_1.mzML
unt	10	1	YKL185W	KSNTAPAS[+79.966331]PHHMDY[+79.966331]NPISSLTPGNSPEFNK	KSNTAPASPHHMDYNPISSLTPGNSPEFNK	57121.8	3037.49	0.127124	0	4	UWPROFL0597_ML019_IMAC_unt_10_1.mzML
unt	10	1	YNL278W	KSPPLVISES[+79.966331]PHKVHT[+79.966331]PTDASFR	KSPPLVISESPHKVHTPTDASFR	40236	2300.3	0.444992	0	4	UWPROFL0597_ML019_IMAC_unt_10_1.mzML
unt	10	1	YJL100W	KSS[+79.966331]GEDINHKPETTR	KSSGEDINHKPETTR	73738.4	1019.9	0.0988404	0	3	UWPROFL0597_ML019_IMAC_unt_10_1.mzML
unt	10	1	YKL146W	KSS[+79.966331]GTTGGLLK	KSSGTTGGLLK	91325.7	1569.71	0.0414228	0	2	UWPROFL0597_ML019_IMAC_unt_10_1.mzML
unt	10	1	YER132C	KSS[+79.966331]IKFSQAPSTQIS[+79.966331]PR	KSSIKFSQAPSTQISPR	36771.2	2117.74	0.493659	0	3	UWPROFL0597_ML019_IMAC_unt_10_1.mzML
unt	10	1	YBL009W	KSS[+79.966331]ISSFHNSIFGGGK	KSSISSFHNSIFGGGK	87628.2	2550.84	0.411894	0	3	UWPROFL0597_ML019_IMAC_unt_10_1.mzML
unt	10	1	YNL166C	KSS[+79.966331]LNKYDS[+79.966331]PVSSPITSASELGSIAK	KSSLNKYDSPVSSPITSASELGSIAK	522184	3101.05	0.265549	0	3	UWPROFL0597_ML019_IMAC_unt_10_1.mzML
unt	10	1	YOL130W	KSS[+79.966331]LVSPVLEIPHESK	KSSLVSPVLEIPHESK	84871	2842.56	0.282468	0	3	UWPROFL0597_ML019_IMAC_unt_10_1.mzML
unt	10	1	YNR019W	KSS[+79.966331]PDAVDSVGK	KSSPDAVDSVGK	251590	1195.48	0.0348	0	2	UWPROFL0597_ML019_IMAC_unt_10_1.mzML
unt	10	1	YOR098C	KSS[+79.966331]PISNEAAKPSFSFPGKPVDVQAPTDDK	KSSPISNEAAKPSFSFPGKPVDVQAPTDDK	24513.4	2708.83	0.410051	0	4	UWPROFL0597_ML019_IMAC_unt_10_1.mzML
unt	10	1	YDR171W	KSS[+79.966331]S[+79.966331]FAHLQAPS[+79.966331]PIPDPLQVSKPETR	KSSSFAHLQAPSPIPDPLQVSKPETR	108271	3437.76	0.746687	0	4	UWPROFL0597_ML019_IMAC_unt_10_1.mzML
unt	10	1	YBL103C	KSS[+79.966331]VAALSPFTNNHHASSGQNNSENSEER	KSSVAALSPFTNNHHASSGQNNSENSEER	19680.6	2012.18	0.0768262	0	3	UWPROFL0597_ML019_IMAC_unt_10_1.mzML
unt	10	1	YMR173W	KSS[+79.966331]YGS[+79.966331]NNDDSYGSNNDDSYGSSNK	KSSYGSNNDDSYGSNNDDSYGSSNK	79998.6	1411.65	0.737494	0	3	UWPROFL0597_ML019_IMAC_unt_10_1.mzML
unt	10	1	YMR173W	KSS[+79.966331]YGS[+79.966331]NNDDSYGSSNNNDSYGSNNDDSYGSSNK	KSSYGSNNDDSYGSSNNNDSYGSNNDDSYGSSNK	78559.5	1411.65	0.737494	0	4	UWPROFL0597_ML019_IMAC_unt_10_1.mzML
unt	10	1	YDR508C	KSS[+79.966331]YIT[+79.966331]VDGIK	KSSYITVDGIK	127548	2497.51	0.432981	0	2	UWPROFL0597_ML019_IMAC_unt_10_1.mzML
unt	10	1	YDR251W	KSS[+79.966331]YSQPQHVAMMTSR	KSSYSQPQHVAMMTSR	67697.4	1748.75	0.300539	0	3	UWPROFL0597_ML019_IMAC_unt_10_1.mzML
unt	10	1	YGR054W	KSSETSPDSTPAPS[+79.966331]APASTNAPTNNKETSPEEK	KSSETSPDSTPAPSAPASTNAPTNNKETSPEEK	30653.5	1445.64	0.164776	0	4	UWPROFL0597_ML019_IMAC_unt_10_1.mzML
unt	10	1	YGL178W	KSSHDFT[+79.966331]VVAPSNSGVNTSSLIMETPSSSVTPAASLR	KSSHDFTVVAPSNSGVNTSSLIMETPSSSVTPAASLR	121728	3472.73	0.102282	0	4	UWPROFL0597_ML019_IMAC_unt_10_1.mzML
unt	10	1	YOR092W	KSSISS[+79.966331]QGAPSVLQADGTISPNLTR	KSSISSQGAPSVLQADGTISPNLTR	0	2971.83	1	0	3	UWPROFL0597_ML019_IMAC_unt_10_1.mzML
unt	10	1	YBL085W	KSSSVTTELQRPSS[+79.966331]VVVNPNFK	KSSSVTTELQRPSSVVVNPNFK	22635.7	2592.81	0.454926	0	3	UWPROFL0597_ML019_IMAC_unt_10_1.mzML
unt	10	1	YMR173W	KSSYGSNNDDSYGS[+79.966331]NNDDSYGSSNK	KSSYGSNNDDSYGSNNDDSYGSSNK	96695.2	1281.54	0.0427276	0	3	UWPROFL0597_ML019_IMAC_unt_10_1.mzML
unt	10	1	YMR173W	KSSYGSSNNDSYGS[+79.966331]NNDDSYGSSNK	KSSYGSSNNDSYGSNNDDSYGSSNK	71076.4	1507.37	0.361702	0	3	UWPROFL0597_ML019_IMAC_unt_10_1.mzML
unt	10	1	YNL121C	KSTAPSNPPIYPVSS[+79.966331]NGEPDFSNK	KSTAPSNPPIYPVSSNGEPDFSNK	0	2655.77	1	0	3	UWPROFL0597_ML019_IMAC_unt_10_1.mzML
unt	10	1	YDL240W	KSVILET[+79.966331]AETDLNDPTK	KSVILETAETDLNDPTK	46723.2	2713.16	0.0071289	1	3	UWPROFL0597_ML019_IMAC_unt_10_1.mzML
unt	10	1	YBR114W	KSVNYNELS[+79.966331]DDDTAVKNSK	KSVNYNELSDDDTAVKNSK	44676.6	1641.4	0.0300791	0	3	UWPROFL0597_ML019_IMAC_unt_10_1.mzML
unt	10	1	YJL005W	KSVS[+79.966331]MADLSVAAAAPNGEFTSTSNDR	KSVSMADLSVAAAAPNGEFTSTSNDR	190219	3062.06	0.735381	0	3	UWPROFL0597_ML019_IMAC_unt_10_1.mzML
unt	10	1	YJL146W	KSWSESQDNPLLLNFNNS[+79.966331]PIGT[+79.966331]PTDR	KSWSESQDNPLLLNFNNSPIGTPTDR	65072.4	4138.09	0.45031	0	3	UWPROFL0597_ML019_IMAC_unt_10_1.mzML
unt	10	1	YKL054C	KT[+79.966331]ESPLENVAELKK	KTESPLENVAELKK	56127.9	2176.1	0.298014	0	3	UWPROFL0597_ML019_IMAC_unt_10_1.mzML
unt	10	1	YOL145C	KT[+79.966331]LSDSDEDDDDVVKKPSHNK	KTLSDSDEDDDDVVKKPSHNK	27004.6	1171.46	0.0594427	0	4	UWPROFL0597_ML019_IMAC_unt_10_1.mzML
unt	10	1	YDL035C	KT[+79.966331]NTGSDENVS[+79.966331]ASGGVR	KTNTGSDENVSASGGVR	37198.4	1171.46	0.227932	0	3	UWPROFL0597_ML019_IMAC_unt_10_1.mzML
unt	10	1	YNR047W	KT[+79.966331]S[+79.966331]GSSNINDKIPGQSVPPPNSFFPQEPSPK	KTSGSSNINDKIPGQSVPPPNSFFPQEPSPK	171896	3279.35	0.343496	0	4	UWPROFL0597_ML019_IMAC_unt_10_1.mzML
unt	10	1	YDR409W	KT[+79.966331]S[+79.966331]TTSSTSR	KTSTTSSTSR	71278.7	1468.73	0.19943	0	2	UWPROFL0597_ML019_IMAC_unt_10_1.mzML
unt	10	1	YPR185W	KT[+79.966331]SGNNPPNINISDSLIR	KTSGNNPPNINISDSLIR	131343	3019.87	0.237071	0	3	UWPROFL0597_ML019_IMAC_unt_10_1.mzML
unt	10	1	YNR047W	KT[+79.966331]SGSSNINDKIPGQSVPPPNSFFPQEPSPK	KTSGSSNINDKIPGQSVPPPNSFFPQEPSPK	68490	3047.26	0.612045	0	4	UWPROFL0597_ML019_IMAC_unt_10_1.mzML
unt	10	1	YER114C	KT[+79.966331]SQSLEDLPSQQNFIPT[+79.966331]PR	KTSQSLEDLPSQQNFIPTPR	478578	3232.91	0.712102	0	3	UWPROFL0597_ML019_IMAC_unt_10_1.mzML
unt	10	1	YBR245C	KTEHEEDAELLKEEDS[+79.966331]DDDESIEFQFR	KTEHEEDAELLKEEDSDDDESIEFQFR	16256.9	3147.75	0.0559668	0	4	UWPROFL0597_ML019_IMAC_unt_10_1.mzML
unt	10	1	YKL054C	KTES[+79.966331]PLENVAELK	KTESPLENVAELK	18799.6	2553	0.136145	0	3	UWPROFL0597_ML019_IMAC_unt_10_1.mzML
unt	10	1	YKL054C	KTES[+79.966331]PLENVAELKK	KTESPLENVAELKK	62439.1	2156.83	0.0708287	0	2	UWPROFL0597_ML019_IMAC_unt_10_1.mzML
unt	10	1	YLR335W	KTETNAKPFSFSSAT[+79.966331]STTEQTK	KTETNAKPFSFSSATSTTEQTK	16419	2108.11	0.475407	0	3	UWPROFL0597_ML019_IMAC_unt_10_1.mzML
unt	10	1	YDR122W	KTIEQTSVNS[+79.966331]NNS[+79.966331]INKPVQK	KTIEQTSVNSNNSINKPVQK	12645.5	1482.86	0.00374905	0	3	UWPROFL0597_ML019_IMAC_unt_10_1.mzML
unt	10	1	YOL145C	KTLS[+79.966331]DS[+79.966331]DEDDDDVVKKPSHNK	KTLSDSDEDDDDVVKKPSHNK	158899	1217.39	0.00417264	1	3	UWPROFL0597_ML019_IMAC_unt_10_1.mzML
unt	10	1	YJL005W	KTLSS[+79.966331]LS[+79.966331]MTSANSTHDDNKDHGYALNSSK	KTLSSLSMTSANSTHDDNKDHGYALNSSK	0	1977.93	1	0	4	UWPROFL0597_ML019_IMAC_unt_10_1.mzML
unt	10	1	YDL035C	KTNTGS[+79.966331]DENVS[+79.966331]ASGGVR	KTNTGSDENVSASGGVR	16410.8	1169.88	0.127525	0	2	UWPROFL0597_ML019_IMAC_unt_10_1.mzML
unt	10	1	YML034W	KTS[+79.966331]DLNQEHGNGSAILGK	KTSDLNQEHGNGSAILGK	47660.7	1638.44	0.215172	0	3	UWPROFL0597_ML019_IMAC_unt_10_1.mzML
unt	10	1	YNR047W	KTS[+79.966331]GS[+79.966331]SNINDKIPGQSVPPPNSFFPQEPS[+79.966331]PK	KTSGSSNINDKIPGQSVPPPNSFFPQEPSPK	0	3430.82	1	0	4	UWPROFL0597_ML019_IMAC_unt_10_1.mzML
unt	10	1	YER033C	KTS[+79.966331]NSNLNSHLASTPTTSTNQTTSNSFVLQNPPTK	KTSNSNLNSHLASTPTTSTNQTTSNSFVLQNPPTK	255892	2508.09	0.256735	0	4	UWPROFL0597_ML019_IMAC_unt_10_1.mzML
unt	10	1	YER114C	KTS[+79.966331]QS[+79.966331]LEDLPSQQNFIPT[+79.966331]PR	KTSQSLEDLPSQQNFIPTPR	90253.8	3352.52	0.616087	0	3	UWPROFL0597_ML019_IMAC_unt_10_1.mzML
unt	10	1	YKR019C	KTS[+79.966331]VS[+79.966331]TNAENDHASSLHEGNLR	KTSVSTNAENDHASSLHEGNLR	94646.7	1452.8	0.516148	0	4	UWPROFL0597_ML019_IMAC_unt_10_1.mzML
unt	10	1	YKR019C	KTS[+79.966331]VSTNAENDHASSLHEGNLR	KTSVSTNAENDHASSLHEGNLR	0	1386.76	1	0	4	UWPROFL0597_ML019_IMAC_unt_10_1.mzML
unt	10	1	YNR047W	KTSGSSNINDKIPGQSVPPPNS[+79.966331]FFPQEPSPK	KTSGSSNINDKIPGQSVPPPNSFFPQEPSPK	67215.4	3040.82	0.000127524	1	3	UWPROFL0597_ML019_IMAC_unt_10_1.mzML
unt	10	1	YNR047W	KTSGSSNINDKIPGQSVPPPNSFFPQEPS[+79.966331]PK	KTSGSSNINDKIPGQSVPPPNSFFPQEPSPK	78783.9	3033.49	0.000285014	1	3	UWPROFL0597_ML019_IMAC_unt_10_1.mzML
unt	10	1	YLL021W	KTSHS[+79.966331]PFLNSKPVQYENSESNGGINNHIK	KTSHSPFLNSKPVQYENSESNGGINNHIK	48834.9	2094.97	0.0233097	1	5	UWPROFL0597_ML019_IMAC_unt_10_1.mzML
unt	10	1	YLL021W	KTSHSPFLNS[+79.966331]KPVQYENSESNGGINNHIK	KTSHSPFLNSKPVQYENSESNGGINNHIK	65297.9	2092.42	0.00149586	1	5	UWPROFL0597_ML019_IMAC_unt_10_1.mzML
unt	10	1	YDR293C	KTSS[+79.966331]QSS[+79.966331]IYGHSR	KTSSQSSIYGHSR	82168.3	1121.67	0.250037	0	2	UWPROFL0597_ML019_IMAC_unt_10_1.mzML
unt	10	1	YER024W	KTSS[+79.966331]SSQVNLNR	KTSSSSQVNLNR	9075.86	1150.46	0.263094	0	2	UWPROFL0597_ML019_IMAC_unt_10_1.mzML
unt	10	1	YDR293C	KTSSQS[+79.966331]S[+79.966331]IYGHSR	KTSSQSSIYGHSR	210700	1128.61	0.401572	0	3	UWPROFL0597_ML019_IMAC_unt_10_1.mzML
unt	10	1	YBL085W	KTTLTSAT[+79.966331]IPS[+79.966331]INTVNTDESLPAISNISSNATSHHPNR	KTTLTSATIPSINTVNTDESLPAISNISSNATSHHPNR	92144	3340.25	0.0569447	0	5	UWPROFL0597_ML019_IMAC_unt_10_1.mzML
unt	10	1	YPR115W	KTYS[+79.966331]AENVPLTSTVSNDK	KTYSAENVPLTSTVSNDK	22424.4	2218.29	0.270911	0	2	UWPROFL0597_ML019_IMAC_unt_10_1.mzML
unt	10	1	YGR229C	KVAAEQPSTLNAESIKGEDSGSADVQS[+79.966331]VQDHESVK	KVAAEQPSTLNAESIKGEDSGSADVQSVQDHESVK	61108.9	2090.79	0.00771055	1	4	UWPROFL0597_ML019_IMAC_unt_10_1.mzML
unt	10	1	YOL006C	KVASMNSASLQDEAEPYDS[+79.966331]DEAISK	KVASMNSASLQDEAEPYDSDEAISK	68154.9	2394.02	0.37085	0	3	UWPROFL0597_ML019_IMAC_unt_10_1.mzML
unt	10	1	YNR054C	KVEDIES[+79.966331]ENES[+79.966331]DIEEEQKQEEK	KVEDIESENESDIEEEQKQEEK	126099	1996.41	1.66e-24	1	3	UWPROFL0597_ML019_IMAC_unt_10_1.mzML
unt	10	1	YPL237W	KVIPDDFDAAVNGKENGS[+79.966331]GDDLFAGLK	KVIPDDFDAAVNGKENGSGDDLFAGLK	57425.9	3622.68	1.97e-15	1	4	UWPROFL0597_ML019_IMAC_unt_10_1.mzML
unt	10	1	YJL020C	KVPMDS[+79.966331]PK	KVPMDSPK	97905.2	1170.98	7.47e-12	1	2	UWPROFL0597_ML019_IMAC_unt_10_1.mzML
unt	10	1	YPL249C	KVPPIPT[+79.966331]QIINEKGDNSSENEVSAIPT[+79.966331]T[+79.966331]SSPPLPPR	KVPPIPTQIINEKGDNSSENEVSAIPTTSSPPLPPR	0	3764.41	1	0	4	UWPROFL0597_ML019_IMAC_unt_10_1.mzML
unt	10	1	YPL249C	KVPPIPTQIINEKGDNS[+79.966331]SENEVSAIPTTSS[+79.966331]PPLPPR	KVPPIPTQIINEKGDNSSENEVSAIPTTSSPPLPPR	81777.3	3532.46	0.236064	0	4	UWPROFL0597_ML019_IMAC_unt_10_1.mzML
unt	10	1	YJL076W	KVRPS[+79.966331]LSSLSDLVSR	KVRPSLSSLSDLVSR	18234.5	3156.53	0.106335	0	3	UWPROFL0597_ML019_IMAC_unt_10_1.mzML
unt	10	1	YGR004W	KVS[+79.966331]FSTANEVHIIPSSDSSK	KVSFSTANEVHIIPSSDSSK	92085.6	2698.98	0.197732	0	3	UWPROFL0597_ML019_IMAC_unt_10_1.mzML
unt	10	1	YMR086W	KVS[+79.966331]QESLHSQPK	KVSQESLHSQPK	66965.3	1056.69	0.000106025	1	3	UWPROFL0597_ML019_IMAC_unt_10_1.mzML
unt	10	1	YNL069C	KVS[+79.966331]SASAAASESDVAK	KVSSASAAASESDVAK	39730.8	1278.43	0.0911298	0	2	UWPROFL0597_ML019_IMAC_unt_10_1.mzML
unt	10	1	YDR137W	KVS[+79.966331]TAS[+79.966331]AVSFGR	KVSTASAVSFGR	37750.9	2102.58	0.204071	0	2	UWPROFL0597_ML019_IMAC_unt_10_1.mzML
unt	10	1	YLR332W	KVSDEYHSDSPLGGSASS[+79.966331]AGGLDLDEADDVMEQS[+79.966331]S[+79.966331]LFDVR	KVSDEYHSDSPLGGSASSAGGLDLDEADDVMEQSSLFDVR	81140.2	4090.45	0.216351	0	4	UWPROFL0597_ML019_IMAC_unt_10_1.mzML
unt	10	1	YNL069C	KVSS[+79.966331]ASAAAS[+79.966331]ESDVAK	KVSSASAAASESDVAK	28965.4	1278.59	0.398126	0	2	UWPROFL0597_ML019_IMAC_unt_10_1.mzML
unt	10	1	YIL038C	KVTSASSTISNTST[+79.966331]KTPTTAAATTTSS[+79.966331]NANSR	KVTSASSTISNTSTKTPTTAAATTTSSNANSR	0	1496.36	1	0	4	UWPROFL0597_ML019_IMAC_unt_10_1.mzML
unt	10	1	YBL027W;YBR084C-A	KVWLDPNETSEIAQANS[+79.966331]R	KVWLDPNETSEIAQANSR	42518.7	2723.08	0.000142612	1	3	UWPROFL0597_ML019_IMAC_unt_10_1.mzML
unt	10	1	YNL312W	KWSEDANDLAAGNDDS[+79.966331]S[+79.966331]GKGYGSQVAQQFEIGGYVK	KWSEDANDLAAGNDDSSGKGYGSQVAQQFEIGGYVK	29662.9	3507.37	0.103936	0	4	UWPROFL0597_ML019_IMAC_unt_10_1.mzML
unt	10	1	YDR146C	KY[+79.966331]ENVVIK	KYENVVIK	59954.1	2844.72	5.12e-12	1	2	UWPROFL0597_ML019_IMAC_unt_10_1.mzML
unt	10	1	YCL014W	KYENGS[+79.966331]PS[+79.966331]DIS[+79.966331]FTYDTHNNDEPDKR	KYENGSPSDISFTYDTHNNDEPDKR	70930.6	2276.51	0.0341588	0	3	UWPROFL0597_ML019_IMAC_unt_10_1.mzML
unt	10	1	YCL014W	KYENGS[+79.966331]PSDIS[+79.966331]FTYDTHNNDEPDKR	KYENGSPSDISFTYDTHNNDEPDKR	147861	2171.94	0.321018	0	4	UWPROFL0597_ML019_IMAC_unt_10_1.mzML
unt	10	1	YDR361C	KYEVNFDT[+79.966331]DDDTDSGKR	KYEVNFDTDDDTDSGKR	87242.3	1821.89	3.96e-05	1	4	UWPROFL0597_ML019_IMAC_unt_10_1.mzML
unt	10	1	YNL157W	KYFDS[+79.966331]GDYALQK	KYFDSGDYALQK	42053.6	2393.47	0.0614987	0	2	UWPROFL0597_ML019_IMAC_unt_10_1.mzML
unt	10	1	YAR002W	KYS[+79.966331]FNYSSLPSPYK	KYSFNYSSLPSPYK	64219	3124.47	0.057245	0	3	UWPROFL0597_ML019_IMAC_unt_10_1.mzML
unt	10	1	YOL039W	LAAVPAAGPASAGGAAAASGDAAAEEEKEEEAAEES[+79.966331]DDDM[+15.994915]GFGLFD	LAAVPAAGPASAGGAAAASGDAAAEEEKEEEAAEESDDDMGFGLFD	0	4183.81	1	0	4	UWPROFL0597_ML019_IMAC_unt_10_1.mzML
unt	10	1	YOL039W	LAAVPAAGPASAGGAAAASGDAAAEEEKEEEAAEES[+79.966331]DDDMGFGLFD	LAAVPAAGPASAGGAAAASGDAAAEEEKEEEAAEESDDDMGFGLFD	118906	4216.15	0.00378949	1	5	UWPROFL0597_ML019_IMAC_unt_10_1.mzML
unt	10	1	YPL105C	LADANSDTAALSNS[+79.966331]NT[+79.966331]PTM[+15.994915]NNAALLQRPSSIMDSIGVQR	LADANSDTAALSNSNTPTMNNAALLQRPSSIMDSIGVQR	90106.6	3848.82	0.189784	0	4	UWPROFL0597_ML019_IMAC_unt_10_1.mzML
unt	10	1	YBR225W	LADDLFSNSS[+79.966331]RRSS[+79.966331]DSAASSSVSK	LADDLFSNSSRRSSDSAASSSVSK	0	2386.35	1	0	3	UWPROFL0597_ML019_IMAC_unt_10_1.mzML
unt	10	1	YNL166C	LADQTPHDDNS[+79.966331]ENCPNRS[+79.966331]GGS[+79.966331]TPLDSQTK	LADQTPHDDNSENCPNRSGGSTPLDSQTK	57609.3	1435.96	0.0385493	0	3	UWPROFL0597_ML019_IMAC_unt_10_1.mzML
unt	10	1	YNL166C	LADQTPHDDNS[+79.966331]ENCPNRS[+79.966331]GGSTPLDSQTK	LADQTPHDDNSENCPNRSGGSTPLDSQTK	178958	1502.67	0.0180641	1	3	UWPROFL0597_ML019_IMAC_unt_10_1.mzML
unt	10	1	YNL166C	LADQTPHDDNSENCPNRS[+79.966331]GGS[+79.966331]T[+79.966331]PLDSQTK	LADQTPHDDNSENCPNRSGGSTPLDSQTK	490157	1432.26	0.000317059	1	4	UWPROFL0597_ML019_IMAC_unt_10_1.mzML
unt	10	1	YNL166C	LADQTPHDDNSENCPNRS[+79.966331]GGST[+79.966331]PLDSQTK	LADQTPHDDNSENCPNRSGGSTPLDSQTK	17277.2	1512.31	0.28395	0	4	UWPROFL0597_ML019_IMAC_unt_10_1.mzML
unt	10	1	YDR480W	LAGRS[+79.966331]PHLEDLTSR	LAGRSPHLEDLTSR	201725	2084.39	8.23e-11	1	3	UWPROFL0597_ML019_IMAC_unt_10_1.mzML
unt	10	1	YJR083C	LAIPIS[+79.966331]S[+79.966331]PQR	LAIPISSPQR	53308.4	2881.35	9.94e-07	1	2	UWPROFL0597_ML019_IMAC_unt_10_1.mzML
unt	10	1	YPL217C	LALET[+79.966331]DS[+79.966331]EFEES[+79.966331]EDEFSWER	LALETDSEFEESEDEFSWER	141221	4211.03	0.000130126	1	3	UWPROFL0597_ML019_IMAC_unt_10_1.mzML
unt	10	1	YIL121W	LALT[+79.966331]RT[+79.966331]ES[+79.966331]VKPEPEITAPPHSR	LALTRTESVKPEPEITAPPHSR	170949	2395.65	2.81e-05	1	4	UWPROFL0597_ML019_IMAC_unt_10_1.mzML
unt	10	1	YIL121W	LALT[+79.966331]RTES[+79.966331]VKPEPEITAPPHSR	LALTRTESVKPEPEITAPPHSR	792486	2330.33	0.0818793	0	4	UWPROFL0597_ML019_IMAC_unt_10_1.mzML
unt	10	1	YDR122W	LAMPEQAHTS[+79.966331]PTSR	LAMPEQAHTSPTSR	65267.9	1946.1	0.466192	0	3	UWPROFL0597_ML019_IMAC_unt_10_1.mzML
unt	10	1	YDR122W	LAMPEQAHTSPT[+79.966331]S[+79.966331]RKS[+79.966331]SDNQR	LAMPEQAHTSPTSRKSSDNQR	40015	1725.84	0.328811	0	3	UWPROFL0597_ML019_IMAC_unt_10_1.mzML
unt	10	1	YNL271C	LANSNATNSNTGSPT[+79.966331]YASQQQHSPVGNEVSTSPASSSSFR	LANSNATNSNTGSPTYASQQQHSPVGNEVSTSPASSSSFR	19202	2086.12	0.213965	0	4	UWPROFL0597_ML019_IMAC_unt_10_1.mzML
unt	10	1	YFR024C-A;YFR024C-A;YFR024C-A	LAPT[+79.966331]NS[+79.966331]GGSGGKLDDPSGASSYYASHR	LAPTNSGGSGGKLDDPSGASSYYASHR	990186	2131.59	0.26143	0	3	UWPROFL0597_ML019_IMAC_unt_10_1.mzML
unt	10	1	YFR024C-A	LAPT[+79.966331]NSGGS[+79.966331]GGKLDDPSGASSYYASHRR	LAPTNSGGSGGKLDDPSGASSYYASHRR	938620	1944.29	0.0560143	0	5	UWPROFL0597_ML019_IMAC_unt_10_1.mzML
unt	10	1	YFR024C-A;YFR024C-A;YFR024C-A	LAPTNS[+79.966331]GGS[+79.966331]GGKLDDPSGASS[+79.966331]YYASHR	LAPTNSGGSGGKLDDPSGASSYYASHR	63143.5	2197.84	0.605113	0	3	UWPROFL0597_ML019_IMAC_unt_10_1.mzML
unt	10	1	YFR024C-A;YFR024C-A;YFR024C-A	LAPTNSGGS[+79.966331]GGKLDDPSGASSYYASHR	LAPTNSGGSGGKLDDPSGASSYYASHR	471204	2021.88	0.113204	0	3	UWPROFL0597_ML019_IMAC_unt_10_1.mzML
unt	10	1	YKR077W	LAS[+79.966331]PRT[+79.966331]PNANSNLNLNFTSFQIK	LASPRTPNANSNLNLNFTSFQIK	70485.4	4032.37	0.108611	0	3	UWPROFL0597_ML019_IMAC_unt_10_1.mzML
unt	10	1	YCL014W	LAS[+79.966331]QVS[+79.966331]LSEGLK	LASQVSLSEGLK	35629.9	3105.09	0.0206367	1	2	UWPROFL0597_ML019_IMAC_unt_10_1.mzML
unt	10	1	YCR030C	LASASSS[+79.966331]LTHNDLMNNEFSDSTNNSS[+79.966331]LK	LASASSSLTHNDLMNNEFSDSTNNSSLK	123002	3136.17	0.120599	0	3	UWPROFL0597_ML019_IMAC_unt_10_1.mzML
unt	10	1	YLL021W	LASSGEVDKIES[+79.966331]PR	LASSGEVDKIESPR	38624.8	1719.32	0.000224008	1	3	UWPROFL0597_ML019_IMAC_unt_10_1.mzML
unt	10	1	YDR352W	LATVGHEPKPLLPELVENGELLREEEDMIQGGSS[+79.966331]AESPRS[+79.966331]SR	LATVGHEPKPLLPELVENGELLREEEDMIQGGSSAESPRSSR	0	4162.97	1	0	5	UWPROFL0597_ML019_IMAC_unt_10_1.mzML
unt	10	1	YIL047C	LDAEEEQSSS[+79.966331]YR	LDAEEEQSSSYR	25183.8	1442.57	0.216351	0	2	UWPROFL0597_ML019_IMAC_unt_10_1.mzML
unt	10	1	YBR279W	LDDGDS[+79.966331]DDENLDVNHIISR	LDDGDSDDENLDVNHIISR	160388	2856.25	6.26e-20	1	2	UWPROFL0597_ML019_IMAC_unt_10_1.mzML
unt	10	1	YOR078W	LDES[+79.966331]DENEEALAK	LDESDENEEALAK	29393.5	1788.62	5.62e-13	1	2	UWPROFL0597_ML019_IMAC_unt_10_1.mzML
unt	10	1	YNL047C	LDNLTITNTT[+79.966331]SS[+79.966331]IPETNDSQIQNR	LDNLTITNTTSSIPETNDSQIQNR	120780	2892.08	0.284569	0	3	UWPROFL0597_ML019_IMAC_unt_10_1.mzML
unt	10	1	YNL076W	LDNTSIANS[+79.966331]NGNGNDDTSNQR	LDNTSIANSNGNGNDDTSNQR	77059	1346.25	4.87e-06	1	2	UWPROFL0597_ML019_IMAC_unt_10_1.mzML
unt	10	1	YNL076W	LDNTSIANS[+79.966331]NGNGNDDTSNQRTEALGR	LDNTSIANSNGNGNDDTSNQRTEALGR	175514	1768.49	9.07e-06	1	3	UWPROFL0597_ML019_IMAC_unt_10_1.mzML
unt	10	1	YDR507C	LDPGIMFSS[+79.966331]PT[+79.966331]EEVSPVEPK	LDPGIMFSSPTEEVSPVEPK	75085.8	3825.6	0.588688	0	3	UWPROFL0597_ML019_IMAC_unt_10_1.mzML
unt	10	1	YDR158W	LDRNRDS[+79.966331]GYGVSVGR	LDRNRDSGYGVSVGR	219132	1569.76	0.0057326	1	3	UWPROFL0597_ML019_IMAC_unt_10_1.mzML
unt	10	1	YJR056C	LDS[+79.966331]DSEVDIR	LDSDSEVDIR	4084.68	2031.13	0.110649	0	2	UWPROFL0597_ML019_IMAC_unt_10_1.mzML
unt	10	1	YPL081W;YBR189W	LDS[+79.966331]EKHIDFAPTSPFGGARPGR	LDSEKHIDFAPTSPFGGARPGR	85435.3	2727.52	1.81e-06	1	4	UWPROFL0597_ML019_IMAC_unt_10_1.mzML
unt	10	1	YNL152W	LDSSS[+79.966331]PNSHPHPSGLNS[+79.966331]PK	LDSSSPNSHPHPSGLNSPK	136643	1373.86	0.0496974	0	3	UWPROFL0597_ML019_IMAC_unt_10_1.mzML
unt	10	1	YNL152W	LDSSS[+79.966331]PNSHPHPSGLNSPK	LDSSSPNSHPHPSGLNSPK	35760.8	1315.26	0.288392	0	3	UWPROFL0597_ML019_IMAC_unt_10_1.mzML
unt	10	1	YGR116W	LEDFFS[+79.966331]EDEEEEESGLR	LEDFFSEDEEEEESGLR	37230.2	3618.89	4e-05	1	2	UWPROFL0597_ML019_IMAC_unt_10_1.mzML
unt	10	1	YBL047C	LEPVVVNQPNRT[+79.966331]T[+79.966331]PLSANSTGVS[+79.966331]SLTR	LEPVVVNQPNRTTPLSANSTGVSSLTR	130971	3287.22	0.333349	0	3	UWPROFL0597_ML019_IMAC_unt_10_1.mzML
unt	10	1	YML006C	LES[+79.966331]NVSDDQWSNINTQTSTATR	LESNVSDDQWSNINTQTSTATR	22475.4	2605.05	0.0179284	1	3	UWPROFL0597_ML019_IMAC_unt_10_1.mzML
unt	10	1	YMR011W	LETDES[+79.966331]PIQTK	LETDESPIQTK	41130.2	1643.83	0.0147934	1	2	UWPROFL0597_ML019_IMAC_unt_10_1.mzML
unt	10	1	YML104C	LFDDENDNTS[+79.966331]EIS[+79.966331]VVEDQLDHPR	LFDDENDNTSEISVVEDQLDHPR	0	3803.91	1	0	3	UWPROFL0597_ML019_IMAC_unt_10_1.mzML
unt	10	1	YLR131C	LFEKTS[+79.966331]PGGLS[+79.966331]IS[+79.966331]PR	LFEKTSPGGLSISPR	34375.6	3159.06	0.0239503	1	3	UWPROFL0597_ML019_IMAC_unt_10_1.mzML
unt	10	1	YLR131C	LFEKTS[+79.966331]PGGLSIS[+79.966331]PR	LFEKTSPGGLSISPR	0	2889.43	1	0	2	UWPROFL0597_ML019_IMAC_unt_10_1.mzML
unt	10	1	YAL024C	LFES[+79.966331]AQNS[+79.966331]PLKQTQNPQR	LFESAQNSPLKQTQNPQR	53203.2	2194.55	0.000288234	1	3	UWPROFL0597_ML019_IMAC_unt_10_1.mzML
unt	10	1	YOL041C	LFGTNPIAET[+79.966331]EESGNEKEEESSK	LFGTNPIAETEESGNEKEEESSK	126614	2631.62	0.012352	1	3	UWPROFL0597_ML019_IMAC_unt_10_1.mzML
unt	10	1	YOL041C	LFGTNPIAETEES[+79.966331]GNEKEEESS[+79.966331]KK	LFGTNPIAETEESGNEKEEESSKK	37782.7	2312.95	0.183441	0	4	UWPROFL0597_ML019_IMAC_unt_10_1.mzML
unt	10	1	YDR356W	LFS[+79.966331]EAS[+79.966331]QFDDS[+79.966331]FPEIK	LFSEASQFDDSFPEIK	46684	4425.41	8.04e-19	1	2	UWPROFL0597_ML019_IMAC_unt_10_1.mzML
unt	10	1	YNL212W	LFVQDDDDELDS[+79.966331]S[+79.966331]S[+79.966331]DDFQDAKDTSFEHEKESEILER	LFVQDDDDELDSSSDDFQDAKDTSFEHEKESEILER	209523	3331.42	1.93e-10	1	4	UWPROFL0597_ML019_IMAC_unt_10_1.mzML
unt	10	1	YNL212W	LFVQDDDDELDS[+79.966331]S[+79.966331]SDDFQDAK	LFVQDDDDELDSSSDDFQDAK	73639.5	3203.83	0.11413	0	3	UWPROFL0597_ML019_IMAC_unt_10_1.mzML
unt	10	1	YKL214C	LGFAPSDAASRS[+79.966331]KDR	LGFAPSDAASRSKDR	44454.3	1756.37	0.00486582	1	3	UWPROFL0597_ML019_IMAC_unt_10_1.mzML
unt	10	1	YBR231C	LGGGS[+79.966331]DDS[+79.966331]DAS[+79.966331]DGGDDYDDGVNRDK	LGGGSDDSDASDGGDDYDDGVNRDK	187140	1704.99	1.72e-09	1	3	UWPROFL0597_ML019_IMAC_unt_10_1.mzML
unt	10	1	YBR231C	LGGGSDDS[+79.966331]DAS[+79.966331]DGGDDYDDGVNR	LGGGSDDSDASDGGDDYDDGVNR	29246.7	1801.91	0.343617	0	3	UWPROFL0597_ML019_IMAC_unt_10_1.mzML
unt	10	1	YDL209C	LGGPLLDY[+79.966331]LS[+79.966331]SDED	LGGPLLDYLSSDED	142097	4352.21	0.0164519	1	2	UWPROFL0597_ML019_IMAC_unt_10_1.mzML
unt	10	1	YDL209C	LGGPLLDYLS[+79.966331]S[+79.966331]DED	LGGPLLDYLSSDED	301285	4349.54	0.00617367	1	2	UWPROFL0597_ML019_IMAC_unt_10_1.mzML
unt	10	1	YFL033C	LGIRS[+79.966331]RS[+79.966331]IT[+79.966331]PR	LGIRSRSITPR	49844.6	2107.83	1.98e-05	1	2	UWPROFL0597_ML019_IMAC_unt_10_1.mzML
unt	10	1	YOR260W	LGPQS[+79.966331]M[+15.994915]SR	LGPQSMSR	74122.2	1295.88	0.21636	0	2	UWPROFL0597_ML019_IMAC_unt_10_1.mzML
unt	10	1	YOR370C	LGQS[+79.966331]FKEYVPR	LGQSFKEYVPR	38103.6	2635.92	2.85e-05	1	2	UWPROFL0597_ML019_IMAC_unt_10_1.mzML
unt	10	1	YNL039W	LGS[+79.966331]ITENDMNLK	LGSITENDMNLK	81385.9	2710.92	0.00468946	1	2	UWPROFL0597_ML019_IMAC_unt_10_1.mzML
unt	10	1	YKR048C	LGS[+79.966331]LVGQDSGYVGGLPK	LGSLVGQDSGYVGGLPK	81131.1	3325.72	1.09e-06	1	2	UWPROFL0597_ML019_IMAC_unt_10_1.mzML
unt	10	1	YBL058W	LGS[+79.966331]PIPGES[+79.966331]SPAEVPKNETPAAQEQPMPDNEPK	LGSPIPGESSPAEVPKNETPAAQEQPMPDNEPK	0	2614.88	1	0	4	UWPROFL0597_ML019_IMAC_unt_10_1.mzML
unt	10	1	YBL058W	LGS[+79.966331]PIPGESSPAEVPKNETPAAQEQPM[+15.994915]PDNEPK	LGSPIPGESSPAEVPKNETPAAQEQPMPDNEPK	281717	2539.63	8.53e-05	1	4	UWPROFL0597_ML019_IMAC_unt_10_1.mzML
unt	10	1	YBL058W	LGS[+79.966331]PIPGESSPAEVPKNETPAAQEQPMPDNEPKQGDTSIQIR	LGSPIPGESSPAEVPKNETPAAQEQPMPDNEPKQGDTSIQIR	0	2673.61	1	0	4	UWPROFL0597_ML019_IMAC_unt_10_1.mzML
unt	10	1	YDR017C	LGS[+79.966331]SPSFLTQKS[+79.966331]R	LGSSPSFLTQKSR	112800	2505.14	0.495337	0	2	UWPROFL0597_ML019_IMAC_unt_10_1.mzML
unt	10	1	YNR012W	LGS[+79.966331]SPSQDVLNR	LGSSPSQDVLNR	33097.8	2092.48	0.30822	0	2	UWPROFL0597_ML019_IMAC_unt_10_1.mzML
unt	10	1	YHR114W	LGSAPNNAGEDS[+79.966331]DNNS[+79.966331]IR	LGSAPNNAGEDSDNNSIR	64986.6	1563.34	0.00875777	1	2	UWPROFL0597_ML019_IMAC_unt_10_1.mzML
unt	10	1	YHR114W	LGSAPNNAGEDS[+79.966331]DNNS[+79.966331]IRT[+79.966331]TSTNNTKK	LGSAPNNAGEDSDNNSIRTTSTNNTKK	66660	1273.97	0.114777	0	3	UWPROFL0597_ML019_IMAC_unt_10_1.mzML
unt	10	1	YHR114W	LGSAPNNAGEDS[+79.966331]DNNS[+79.966331]IRTTSTNNTK	LGSAPNNAGEDSDNNSIRTTSTNNTK	131159	1432.67	0.000446396	1	3	UWPROFL0597_ML019_IMAC_unt_10_1.mzML
unt	10	1	YHR114W	LGSAPNNAGEDS[+79.966331]DNNS[+79.966331]IRTTSTNNTKK	LGSAPNNAGEDSDNNSIRTTSTNNTKK	85478.6	1275.63	0.000676997	1	4	UWPROFL0597_ML019_IMAC_unt_10_1.mzML
unt	10	1	YHR114W	LGSAPNNAGEDS[+79.966331]DNNSIR	LGSAPNNAGEDSDNNSIR	180142	1525.98	8.18e-05	1	3	UWPROFL0597_ML019_IMAC_unt_10_1.mzML
unt	10	1	YHR114W	LGSAPNNAGEDS[+79.966331]DNNSIRT[+79.966331]TSTNNT[+79.966331]K	LGSAPNNAGEDSDNNSIRTTSTNNTK	88573.5	1414.37	0.300633	0	3	UWPROFL0597_ML019_IMAC_unt_10_1.mzML
unt	10	1	YHR114W	LGSAPNNAGEDSDNNS[+79.966331]IRT[+79.966331]TST[+79.966331]NNTKK	LGSAPNNAGEDSDNNSIRTTSTNNTKK	17854.3	1262.34	0.640317	0	4	UWPROFL0597_ML019_IMAC_unt_10_1.mzML
unt	10	1	YHR114W	LGSAPNNAGEDSDNNS[+79.966331]IRT[+79.966331]TSTNNTKK	LGSAPNNAGEDSDNNSIRTTSTNNTKK	60693.9	1220.57	0.135108	0	3	UWPROFL0597_ML019_IMAC_unt_10_1.mzML
unt	10	1	YHR114W	LGSAPNNAGEDSDNNS[+79.966331]IRTTSTNNTK	LGSAPNNAGEDSDNNSIRTTSTNNTK	98255.6	1353.33	0.0018679	1	3	UWPROFL0597_ML019_IMAC_unt_10_1.mzML
unt	10	1	YHR114W	LGSAPNNAGEDSDNNSIRTTS[+79.966331]TNNTKK	LGSAPNNAGEDSDNNSIRTTSTNNTKK	58793.1	1214.26	0.600847	0	4	UWPROFL0597_ML019_IMAC_unt_10_1.mzML
unt	10	1	YDR017C	LGSS[+79.966331]PSFLTQK	LGSSPSFLTQK	60236.7	2684.1	0.0834651	0	2	UWPROFL0597_ML019_IMAC_unt_10_1.mzML
unt	10	1	YBL058W	LGSTIDAADEVVEDNTSQS[+79.966331]QRRPEK	LGSTIDAADEVVEDNTSQSQRRPEK	27288.9	2311.22	0.100939	0	4	UWPROFL0597_ML019_IMAC_unt_10_1.mzML
unt	10	1	YGR041W	LGT[+79.966331]RPS[+79.966331]SLFYPPPEGTAPYQGPR	LGTRPSSLFYPPPEGTAPYQGPR	0	3472.51	1	0	3	UWPROFL0597_ML019_IMAC_unt_10_1.mzML
unt	10	1	YPL085W	LGTVPSNYVS[+79.966331]S[+79.966331]PDLVRR	LGTVPSNYVSSPDLVRR	68872.7	2833.17	0.32656	0	3	UWPROFL0597_ML019_IMAC_unt_10_1.mzML
unt	10	1	YPL085W	LGTVPSNYVSS[+79.966331]PDLVRRES[+79.966331]IISTGSEFLPPPK	LGTVPSNYVSSPDLVRRESIISTGSEFLPPPK	68344.7	3798.76	0.0507558	0	4	UWPROFL0597_ML019_IMAC_unt_10_1.mzML
unt	10	1	YPL085W	LGTVPSNYVSS[+79.966331]PDLVRRESIIS[+79.966331]T[+79.966331]GSEFLPPPK	LGTVPSNYVSSPDLVRRESIISTGSEFLPPPK	0	3920.29	1	0	4	UWPROFL0597_ML019_IMAC_unt_10_1.mzML
unt	10	1	YPL085W	LGTVPSNYVSS[+79.966331]PDLVRRESIIST[+79.966331]GS[+79.966331]EFLPPPK	LGTVPSNYVSSPDLVRRESIISTGSEFLPPPK	0	3912.88	1	0	4	UWPROFL0597_ML019_IMAC_unt_10_1.mzML
unt	10	1	YDR397C	LHHNSVSDPVKS[+79.966331]EDSS	LHHNSVSDPVKSEDSS	304857	1245.85	0.53357	0	3	UWPROFL0597_ML019_IMAC_unt_10_1.mzML
unt	10	1	YDR397C	LHHNSVSDPVKS[+79.966331]EDSS[+79.966331]	LHHNSVSDPVKSEDSS	0	1296.42	1	0	3	UWPROFL0597_ML019_IMAC_unt_10_1.mzML
unt	10	1	YML088W	LIDAYGGDLELS[+79.966331]GDT[+79.966331]DEENDIQLR	LIDAYGGDLELSGDTDEENDIQLR	156566	3880.59	0.000534468	1	3	UWPROFL0597_ML019_IMAC_unt_10_1.mzML
unt	10	1	YER032W	LIDIPDLEHMKS[+79.966331]PPST[+79.966331]GLNGTLK	LIDIPDLEHMKSPPSTGLNGTLK	0	3962.45	1	0	3	UWPROFL0597_ML019_IMAC_unt_10_1.mzML
unt	10	1	YHR065C	LIEAEKEGGS[+79.966331]ES[+79.966331]DS[+79.966331]EEDATAEK	LIEAEKEGGSESDSEEDATAEK	298462	1696.87	0.000361317	1	3	UWPROFL0597_ML019_IMAC_unt_10_1.mzML
unt	10	1	YHR065C	LIEAEKEGGS[+79.966331]ES[+79.966331]DS[+79.966331]EEDATAEKK	LIEAEKEGGSESDSEEDATAEKK	129106	1493.96	3.21e-06	1	3	UWPROFL0597_ML019_IMAC_unt_10_1.mzML
unt	10	1	YHR065C	LIEAEKEGGS[+79.966331]ES[+79.966331]DSEEDATAEK	LIEAEKEGGSESDSEEDATAEK	79819.9	1615.45	0.0190096	1	3	UWPROFL0597_ML019_IMAC_unt_10_1.mzML
unt	10	1	YOL144W	LIEDSDNDIDHAKDVDVNQLEEEVSKSS[+79.966331]DT[+79.966331]LGLTSAPVPHVS[+79.966331]R	LIEDSDNDIDHAKDVDVNQLEEEVSKSSDTLGLTSAPVPHVSR	0	3467.93	1	0	5	UWPROFL0597_ML019_IMAC_unt_10_1.mzML
unt	10	1	YOL144W	LIEDSDNDIDHAKDVDVNQLEEEVSKSSDT[+79.966331]LGLT[+79.966331]SAPVPHVSR	LIEDSDNDIDHAKDVDVNQLEEEVSKSSDTLGLTSAPVPHVSR	54728.4	3549.65	0.760597	0	5	UWPROFL0597_ML019_IMAC_unt_10_1.mzML
unt	10	1	YOL144W	LIEDSDNDIDHAKDVDVNQLEEEVSKSSDT[+79.966331]LGLTSAPVPHVSR	LIEDSDNDIDHAKDVDVNQLEEEVSKSSDTLGLTSAPVPHVSR	119128	3751.88	0.481908	0	5	UWPROFL0597_ML019_IMAC_unt_10_1.mzML
unt	10	1	YMR221C	LIEGDTGS[+79.966331]GIIPDEQERQS[+79.966331]LIAIER	LIEGDTGSGIIPDEQERQSLIAIER	26994.3	3507.33	0.169725	0	3	UWPROFL0597_ML019_IMAC_unt_10_1.mzML
unt	10	1	YCR042C	LIGQNGEES[+79.966331]EKEKEDT[+79.966331]PEHDEEEEGKPAR	LIGQNGEESEKEKEDTPEHDEEEEGKPAR	287969	1323.96	3.52e-50	1	4	UWPROFL0597_ML019_IMAC_unt_10_1.mzML
unt	10	1	YFL033C	LIHDKS[+79.966331]PIS[+79.966331]SPFTFS[+79.966331]KDFLTPEQHPSNIAR	LIHDKSPISSPFTFSKDFLTPEQHPSNIAR	0	3588.91	1	0	4	UWPROFL0597_ML019_IMAC_unt_10_1.mzML
unt	10	1	YFL033C	LIHDKS[+79.966331]PIS[+79.966331]SPFTFSKDFLTPEQHPSNIAR	LIHDKSPISSPFTFSKDFLTPEQHPSNIAR	0	3670.13	1	0	4	UWPROFL0597_ML019_IMAC_unt_10_1.mzML
unt	10	1	YHR084W	LIIEPNT[+79.966331]LELNGLT[+79.966331]EETPHDLPK	LIIEPNTLELNGLTEETPHDLPK	106341	3992.44	0.0147934	1	3	UWPROFL0597_ML019_IMAC_unt_10_1.mzML
unt	10	1	YER063W	LIKDDEESKGES[+79.966331]EVSPQEQNQEQGSEPAAIEEPASQNITEK	LIKDDEESKGESEVSPQEQNQEQGSEPAAIEEPASQNITEK	21969.9	2221.32	0.247744	0	4	UWPROFL0597_ML019_IMAC_unt_10_1.mzML
unt	10	1	YER063W	LIKDDEESKGESEVS[+79.966331]PQEQNQEQGSEPAAIEEPASQNITEK	LIKDDEESKGESEVSPQEQNQEQGSEPAAIEEPASQNITEK	55411.6	2200.21	0.0245338	0	5	UWPROFL0597_ML019_IMAC_unt_10_1.mzML
unt	10	1	YGR270W	LILDS[+79.966331]DS[+79.966331]S[+79.966331]DDEILPLGVTPK	LILDSDSSDDEILPLGVTPK	175331	4408.29	6.72e-17	1	3	UWPROFL0597_ML019_IMAC_unt_10_1.mzML
unt	10	1	YDL225W	LINQNKLNGSSS[+79.966331]S[+79.966331]INS[+79.966331]LQQSTR	LINQNKLNGSSSSINSLQQSTR	126800	2280.92	0.250977	0	3	UWPROFL0597_ML019_IMAC_unt_10_1.mzML
unt	10	1	YML027W	LINSIDHS[+79.966331]PSKAK	LINSIDHSPSKAK	28948.6	1346.51	0.0155492	1	3	UWPROFL0597_ML019_IMAC_unt_10_1.mzML
unt	10	1	YDR060W	LIQGLS[+79.966331]DDDDAKS[+79.966331]EQEFDAVADEDADDK	LIQGLSDDDDAKSEQEFDAVADEDADDK	60748.8	3050.41	1.12e-23	1	3	UWPROFL0597_ML019_IMAC_unt_10_1.mzML
unt	10	1	YDR060W	LIQGLS[+79.966331]DDDDAKS[+79.966331]EQEFDAVADEDADDKGFK	LIQGLSDDDDAKSEQEFDAVADEDADDKGFK	144636	3086.25	4.81e-23	1	4	UWPROFL0597_ML019_IMAC_unt_10_1.mzML
unt	10	1	YDR422C	LKAS[+79.966331]S[+79.966331]LDLMAEVKPER	LKASSLDLMAEVKPER	58814.8	3234.74	2.13e-18	1	3	UWPROFL0597_ML019_IMAC_unt_10_1.mzML
unt	10	1	YNL321W	LKEEVLT[+79.966331]PTTS[+79.966331]ASTPHR	LKEEVLTPTTSASTPHR	55373.5	1907.88	0.0255825	0	3	UWPROFL0597_ML019_IMAC_unt_10_1.mzML
unt	10	1	YNL151C	LKELAEDVDDAS[+79.966331]TGDGAAK	LKELAEDVDDASTGDGAAK	79333.4	1937.49	0.111571	0	2	UWPROFL0597_ML019_IMAC_unt_10_1.mzML
[truncated: 298,294+ more rows]

## Sheet: column description
Column Name	Description
Treatment	Biological treatment of the yeast culture (unt: untreated; NaCl: salt stress; alpha: alpha factor; 20gala: replace glucose with 2% galactose; 02glu: low 0.2% glucose; SLAT: low nitrogen media)
Time	Timing of the biological treatment of the yeast culture
Replicate	Biological replicate
ProteinAccessions	Systematic Protein Name
PeptideModSeq	Peptide sequence with modifications (position and mass of the modification is indicated in square brackets)
PeptideSeq	Peptide Sequence
max(pep.TotalIntensity)	Maximal peptide intensity
RTInSecondsCenter	Retention time in seconds
LocalizationFDR	Thesaurus calculated FDR for phosphosite localization
IsLocalized	Phosphosite is considered localized = 1, not localized = 0
PrecursorCharge	Precursor charge (z)
SourceFile	Raw file name
