# Supplementary material for: R2‐P2 rapid‐robotic phosphoproteomics enables multidimensional cell signaling studies
Source: Mol Syst Biol. 2019 Dec 19;15(12):e9021. doi: 10.15252/msb.20199021 (PMC6920700; doi:10.15252/msb.20199021)
Supplement: Supplementary file 5 — Dataset EV3 [file MSB-15-e9021-s005.xlsx]

## Sheet: DatasetEV3
Dataset EV3: Refers to Figs 4-6 and EV6-8. Table of quantified phosphopeptide isoforms in the DIA experiment by Thesaurus. To be reported here phosphopeptides had to be seen in at least two out of three biological replicates. Quantification values correspond to sample median normalized peptide intensity values.
Phosphopeptide description						Median normalized peptide intensity values, ND = not detected
GeneName	ProteinAccessions	PhosphoSites	PeptideModSeq	PeptideSeq	PhosphoLocalizedOnce	unt_1	unt_2	unt_3	alpha_10_1	alpha_10_2	alpha_10_3	alpha_30_1	alpha_30_2	alpha_30_3	alpha_90_1	alpha_90_2	alpha_90_3	butanol_10_1	butanol_10_2	butanol_10_3	butanol_30_1	butanol_30_2	butanol_30_3	butanol_90_1	butanol_90_2	butanol_90_3	NaCl_10_1	NaCl_10_2	NaCl_10_3	NaCl_30_1	NaCl_30_2	NaCl_30_3	NaCl_90_1	NaCl_90_2	NaCl_90_3	2gala_10_1	2gala_10_2	2gala_10_3	2gala_30_1	2gala_30_2	2gala_30_3	2gala_90_1	2gala_90_2	2gala_90_3	02glu_10_1	02glu_10_2	02glu_10_3	02glu_30_1	02glu_30_2
ABF1	YKL112W	S459	MGEYNDLQPSSSSNNNNNNDGELS[+79.966331]GTNLR	MGEYNDLQPSSSSNNNNNNDGELSGTNLR	1	0.445679	0.413511	ND	ND	ND	ND	0.678325	0.642972	0.546381	ND	ND	ND	0.662997	0.468185	0.868767	0.551288	ND	0.427512	ND	ND	ND	0.592568	0.753761	0.675887	0.565635	0.533466	0.37387	0.41787	0.407277	0.591939	1.27733	1.70888	0.995339	1.20365	0.972891	1.00961	0.352395	0.427257	0.387512	1.07985	0.603711	0.836225	0.938042	0.446483
ABF1	YKL112W	S467	SNS[+79.966331]IDYAK	SNSIDYAK	1	1.02768	1.42992	1.14098	1.14676	1.28279	1.35331	1.0842	1.08291	1.25432	0.958353	0.71562	0.810729	0.996341	0.913391	0.993509	0.360785	1.10113	1.16343	1.41749	0.799669	1.34146	2.33491	3.03408	2.88609	1.67795	1.92513	2.08956	1.46026	1.75463	1.72547	2.88373	2.46823	2.78343	1.80457	1.98995	2.04848	2.08496	2.05784	2.6679	3.12726	1.92663	2.10159	2.46431	2.10998
ABF1	YKL112W	S467	SNS[+79.966331]IDYAKHQEISSAGTSSNTTK	SNSIDYAKHQEISSAGTSSNTTK	1	4.56506	5.11582	3.4775	2.17289	2.88292	ND	3.6414	4.33576	3.05459	3.23433	3.86187	1.99667	3.45452	3.56355	2.39449	3.34047	2.34791	2.33213	2.35126	2.36129	4.36576	7.91236	9.89543	10.4091	5.18488	4.49004	5.69231	4.25502	4.84797	3.58837	2.22433	3.21162	3.10551	4.22451	4.07172	3.80608	2.97901	3.60065	2.81164	4.85555	3.74436	4.01331	4.82554	4.8553
ABF1	YKL112W	S496	NVNNNKNDS[+79.966331]NDDNNGNNNNDASNLMESVLDKTSSHR	NVNNNKNDSNDDNNGNNNNDASNLMESVLDKTSSHR	1	1.58189	0.984732	ND	ND	ND	ND	1.57148	1.34984	1.06727	ND	ND	ND	ND	ND	ND	ND	ND	ND	ND	ND	ND	0.997008	1.42193	1.54165	ND	ND	ND	ND	ND	ND	ND	ND	ND	ND	ND	ND	ND	ND	ND	ND	ND	ND	ND	ND
ABF1	YKL112W	S720	ADDEEDLS[+79.966331]DENIQPELRGQ	ADDEEDLSDENIQPELRGQ	1	1.26539	2.15428	1.27254	0.911174	1.9639	1.02981	1.34686	1.30849	1.252	0.836282	0.785273	1.0066	1.30447	0.672714	1.85583	1.5637	1.42133	1.33333	1.02824	1.0628	2.00618	1.58808	2.91056	2.4529	1.32556	1.78305	1.57986	1.49404	1.92738	1.09335	0.626336	ND	0.700151	1.76153	1.19794	1.28357	0.660165	2.72306	2.00269	ND	1.79782	1.26433	2.29218	2.20073
ABP1	YCR088W	S163 S169	S[+79.966331]FTPSKS[+79.966331]PAPVSK	SFTPSKSPAPVSK	0	1.99257	1.46244	1.76605	2.30095	1.4201	1.87028	1.42168	1.70274	1.16137	1.4807	1.62702	0.823004	ND	2.05254	2.63211	2.21141	2.08361	2.23867	2.03619	2.05239	2.46948	ND	1.84725	1.24287	2.4288	2.45733	2.5635	2.34529	1.93977	1.6531	1.72351	3.00432	3.65332	1.83341	2.02706	3.78126	3.71361	2.10519	2.47837	1.86231	1.33301	2.20308	1.34518	2.33761
ABP1	YCR088W	S169	KSFTPSKS[+79.966331]PAPVSK	KSFTPSKSPAPVSK	1	0.930325	1.71185	0.887847	0.981513	1.02386	0.527497	0.868439	0.938096	1.20803	0.703038	1.02954	0.692306	1.3499	1.43529	1.26022	1.22695	1.03451	1.24338	1.49765	1.27367	1.55344	1.03169	1.86812	1.97141	1.25625	1.43874	1.51847	1.15296	1.80838	1.39679	0.824261	1.10035	1.02566	1.33797	1.36595	1.19909	2.10305	0.993968	1.04116	1.22873	1.10459	1.08394	1.51578	1.4028
ABP1	YCR088W	S169	SFTPSKS[+79.966331]PAPVSK	SFTPSKSPAPVSK	1	3.43332	6.26486	3.81642	ND	ND	ND	3.20437	3.81205	3.62706	2.67992	3.03118	2.75542	3.95183	3.56178	4.82864	3.78725	3.66284	ND	3.95684	ND	6.31797	3.4286	8.6195	7.45727	4.11396	5.93813	5.74734	4.67889	ND	9.08182	7.43419	4.85131	ND	6.05971	5.49359	5.81096	6.41524	6.39956	8.02645	6.8282	4.1993	5.95367	7.07969	6.02187
ABP1	YCR088W	S183	KEPVKTPS[+79.966331]PAPAAK	KEPVKTPSPAPAAK	1	1.17878	2.29374	1.29657	ND	1.68765	0.496179	1.11765	1.30983	1.64357	ND	1.31349	1.22516	1.85578	1.51748	2.12767	1.71955	1.97973	2.06083	2.32071	2.27155	3.0209	1.77805	3.25539	2.62511	1.63541	1.88926	1.84732	1.50747	2.77224	2.99494	2.04598	1.75381	1.73763	1.83333	1.9682	1.81557	2.01208	1.62477	2.08051	1.40023	1.60679	1.48009	2.29608	1.90126
ABP1	YCR088W	S313	NEKS[+79.966331]PAQLWAER	NEKSPAQLWAER	1	0.781428	1.2697	0.587108	0.80633	0.999012	0.542937	0.920983	0.9195	0.778738	1.02556	1.11113	0.702786	1.14486	0.933057	0.901288	1.1835	1.04385	0.88487	1.35744	1.26107	1.51858	1.48414	1.90825	1.41171	1.34875	1.20162	1.15739	1.33568	1.5829	1.81716	1.70206	1.2713	1.6002	1.83893	1.22405	1.4043	1.56751	0.845746	1.12031	1.13722	0.854375	0.861732	1.17077	0.72718
ABP1	YCR088W	S327	AKQNS[+79.966331]GNAETKAEAPKPEVPEDEPEGEPDVK	AKQNSGNAETKAEAPKPEVPEDEPEGEPDVK	1	1.33671	ND	1.15346	ND	ND	ND	0.516018	ND	0.581736	ND	ND	ND	0.743189	0.519646	ND	ND	ND	ND	ND	ND	ND	1.39695	0.874889	0.759231	ND	ND	ND	1.18661	1.20685	0.846755	0.970394	ND	0.73202	1.24462	1.39258	1.23805	ND	ND	ND	1.07628	0.815694	0.887955	ND	1.21799
ABP1	YCR088W	S481	NVASGAPVQKEEPEQEEIAPSLPSRNS[+79.966331]IPAPK	NVASGAPVQKEEPEQEEIAPSLPSRNSIPAPK	0	1.16525	2.50338	ND	ND	ND	ND	ND	ND	ND	ND	ND	ND	ND	ND	ND	ND	ND	ND	2.86034	ND	0.643477	1.3325	ND	4.60942	ND	ND	ND	ND	ND	ND	ND	ND	ND	ND	ND	ND	ND	ND	ND	ND	ND	ND	5.22231	ND
ABP1	YCR088W	T165 S169	SFT[+79.966331]PSKS[+79.966331]PAPVSK	SFTPSKSPAPVSK	1	2.07349	2.36403	1.61434	1.99666	1.44417	1.86374	1.40095	1.81416	1.3558	0.99499	1.3666	0.990939	2.93495	2.71232	1.49949	1.94095	1.95578	1.49511	2.74649	1.93656	1.8499	2.88673	1.76345	2.46449	2.62563	1.68833	2.10377	2.80976	3.06483	ND	1.49765	1.20996	2.20186	2.79961	2.74567	2.36519	4.39008	1.30492	0.910966	1.89407	1.95271	1.41962	1.85686	1.65463
ABP1	YCR088W	T181 S183	KEPVKT[+79.966331]PS[+79.966331]PAPAAK	KEPVKTPSPAPAAK	1	4.30364	6.25327	5.35677	4.27145	4.26849	3.41739	4.50867	4.87517	6.24747	4.00119	4.51855	4.87038	5.11043	4.95057	5.4522	3.61761	4.44024	5.29356	4.1916	4.07705	6.44513	5.16282	5.89829	7.72058	5.24248	5.33432	6.57643	4.98884	8.88614	3.85702	1.60749	1.85243	2.68782	3.85127	5.35612	3.20075	6.26841	2.87868	2.01052	ND	2.99195	1.72012	3.27725	3.35578
ABP140	YOR239W	S321 S326	GDNTGDQNAVEKS[+79.966331]DFEKS[+79.966331]DTEGSR	GDNTGDQNAVEKSDFEKSDTEGSR	1	1.7168	ND	1.39418	3.62747	1.13344	3.28889	1.78838	ND	1.3557	1.36927	1.0229	1.11584	4.03501	3.56979	1.87117	3.24169	1.5044	2.54169	1.8613	2.69569	3.00264	1.40037	2.72141	0.833069	ND	2.72797	2.89308	0.065581	3.06836	ND	ND	ND	ND	2.30771	4.43762	1.37206	2.40145	1.94162	1.39645	ND	ND	ND	1.2426	2.62359
ABP140	YOR239W	S326	GDNTGDQNAVEKSDFEKS[+79.966331]DTEGSR	GDNTGDQNAVEKSDFEKSDTEGSR	1	1.21343	ND	0.434025	ND	ND	ND	ND	0.917338	0.591371	ND	ND	ND	ND	ND	ND	ND	ND	ND	0.68162	0.63715	0.606774	ND	ND	ND	ND	ND	ND	1.24894	0.591723	ND	ND	ND	ND	1.03743	ND	0.421473	ND	ND	ND	ND	1.1203	0.487888	ND	ND
ABP140	YOR239W	S326	SDFEKS[+79.966331]DTEGSR	SDFEKSDTEGSR	1	0.732086	0.786754	1.02189	0.628384	1.02887	ND	0.844464	1.17669	1.08559	0.754586	0.595667	1	0.770681	0.672427	0.979413	0.917462	0.855794	0.944974	0.503465	0.790888	0.65472	0.669163	0.988766	ND	1.25997	0.607464	0.804272	0.800764	0.621049	0.711754	ND	ND	ND	1.15786	0.874707	ND	0.741392	1.02008	1.20654	ND	1.06363	0.858028	1.20419	0.999195
ABP140	YOR239W	S93	TAEKPLETNLPKPETNEEDEEEGS[+79.966331]M[+15.994915]SENKIYSK	TAEKPLETNLPKPETNEEDEEEGSMSENKIYSK	1	1.56091	1.38215	0.798624	0.918137	1.36848	0.378582	1.28157	ND	0.530492	0.41901	0.992642	ND	1.57782	0.862465	1.95525	ND	ND	ND	2.66033	2.17082	ND	ND	ND	ND	1.17417	1.28735	0.835914	ND	2.74249	1.11021	1.06179	1.67795	1.6924	1.82889	1.45013	0.545997	ND	1.80752	2.21352	ND	ND	ND	ND	ND
ABP140	YOR239W	S93	TAEKPLETNLPKPETNEEDEEEGS[+79.966331]MSENKIYSK	TAEKPLETNLPKPETNEEDEEEGSMSENKIYSK	1	1.58945	ND	0.943815	1.21408	1.77243	0.598078	1.23043	0.851709	0.982331	ND	1.71367	1.35629	2.2352	ND	0.885314	2.29306	ND	1.77139	2.17022	2.15863	2.75217	1.16022	1.47862	1.05492	1.66157	1.79847	0.837101	0.889938	1.95419	2.28543	1.22321	1.82083	1.62732	2.56242	1.46789	0.843976	1.00268	1.33276	1.38646	1.7394	1.48131	1.49933	2.41339	1.58706
ACC1	YNR016C	S1148	FQLPSAAFSTFPTVKS[+79.966331]K	FQLPSAAFSTFPTVKSK	1	2.70745	2.29838	2.11812	2.25625	4.26118	3.53156	3.39455	2.99461	2.16958	2.61774	1.82473	2.19268	0.881698	ND	1.60452	2.20622	1.72805	1.22023	0.807817	0.981899	ND	2.18359	3.79047	2.2566	2.16908	3.21997	1.56455	3.06864	1.13363	3.52154	4.76769	3.67064	2.27646	4.11566	1.17068	1.15375	ND	3.80298	3.72722	4.50462	3.35435	4.19014	2.97352	1.84757
ACC1	YNR016C	S1157	AVS[+79.966331]VSDLSYVANSQSSPLR	AVSVSDLSYVANSQSSPLR	1	7.88453	7.66901	4.97999	5.97572	10.4104	5.15362	8.96052	7.94717	5.00045	6.10102	4.01126	5.43153	4.18892	2.76509	6.01089	8.77571	7.5419	4.43476	4.42911	5.01186	4.6528	6.04384	8.90464	7.05798	5.53165	7.98545	4.73369	9.69466	4.6755	10.0554	11.7425	6.80116	4.99843	8.48339	2.55394	2.60147	2.59802	10.517	9.82095	9.48625	7.85697	9.90559	8.74707	5.15219
ACC1	YNR016C	S2 S5	S[+121.976896]EES[+79.966331]LFESSPQK	SEESLFESSPQK	1	1.78818	1.43463	1.98363	1.75526	1.65183	1.40018	1.92989	2.11267	2.00419	1.87993	1.35091	1.83825	1.63512	1.3939	1.80838	2.30345	2.37129	2.43539	1.01174	2.11267	1.63314	1.39084	0.990283	1.19387	1.62795	1.7936	1.50398	1.89559	1.49393	ND	ND	ND	ND	3.62267	2.6086	1.71693	1.22688	0.640196	0.736884	ND	2.41082	0.492317	1.89342	1.1196
ACC1	YNR016C	S5	S[+42.010565]EES[+79.966331]LFESSPQK	SEESLFESSPQK	1	1.01475	1.1298	0.930475	1.12995	1.29813	1.24247	1.42791	1.20244	1.11198	1.00036	0.871645	0.967415	0.625052	0.780069	0.824227	1.14812	1.15059	0.483826	1.12061	0.94281	0.915934	1.08498	1.04482	1.08359	1.27946	1.46294	1.03636	1.36982	0.874374	1.32347	1.43411	1.57431	1.26345	2.38224	1.12383	0.987466	1.08209	2.40997	1.7549	1.75401	1.79863	2.21318	1.5701	1.16727
ACF4	YJR083C	S165	GKKS[+79.966331]INDFFSKPNNNVNSNINNTLPNR	GKKSINDFFSKPNNNVNSNINNTLPNR	1	3.4655	3.82658	4.31278	2.01493	2.21786	1.85801	1.66533	1.96257	3.01815	2.25499	2.23353	2.62178	4.99147	5.90109	3.60623	2.96271	3.7267	3.70715	4.07148	3.58791	3.89071	3.66439	2.35936	3.13209	2.2056	2.29123	2.2089	2.12787	6.54738	2.97524	1.70098	2.2253	4.10549	3.27259	3.10663	2.38963	2.78883	2.47472	1.79101	ND	4.12007	2.33007	3.95623	4.13212
ACF4	YJR083C	S165	S[+79.966331]INDFFSKPNNNVNSNINNTLPNR	SINDFFSKPNNNVNSNINNTLPNR	1	2.884	5.64632	4.36231	2.77527	3.56097	1.81291	2.48129	2.63527	2.43185	2.56691	3.68421	3.07188	5.82646	5.08029	3.88552	4.12537	3.16295	4.04839	6.76005	5.40485	7.33549	3.3654	4.3547	3.9451	4.11845	2.91992	4.87472	2.91317	8.33965	5.34194	7.18973	4.70899	5.0733	3.17209	6.4528	6.32136	7.75997	3.66049	6.11054	1.52585	5.55616	4.35604	7.05421	8.94128
ACF4	YJR083C	S165	S[+79.966331]INDFFSKPNNNVNSNINNTLPNRKPNPPPNR	SINDFFSKPNNNVNSNINNTLPNRKPNPPPNR	1	0.557744	0.982277	ND	ND	ND	ND	ND	0.371901	0.600797	0.537303	ND	0.636253	1.82975	1.23936	ND	ND	ND	ND	ND	ND	ND	ND	ND	ND	ND	ND	ND	ND	ND	ND	ND	ND	ND	ND	ND	ND	ND	ND	ND	ND	ND	ND	ND	ND
ACF4	YJR083C	S171	SINDFFS[+79.966331]KPNNNVNSNINNTLPNR	SINDFFSKPNNNVNSNINNTLPNR	1	2.35953	6.13227	ND	4.38013	2.83118	2.99628	ND	2.82194	2.71983	ND	3.37361	2.96477	4.01049	5.51562	5.36287	0.739629	1.50403	0.534603	4.25075	4.94073	6.69752	1.87318	3.65459	3.09912	3.08239	1.03882	4.17623	0.837424	6.9668	4.32687	6.33826	3.62856	4.23123	ND	5.71866	6.31844	7.00048	3.26447	4.21617	ND	4.96369	1.8917	6.17312	7.61531
ACF4	YJR083C	S61 S62	LAIPIS[+79.966331]S[+79.966331]PQR	LAIPISSPQR	1	0.437419	0.832901	0.741165	ND	ND	ND	ND	ND	ND	ND	ND	ND	0.85741	0.695126	0.586525	ND	ND	ND	1.04473	1.11115	0.896379	ND	ND	ND	0.827889	ND	0.693251	0.618107	1.27155	ND	ND	ND	ND	ND	ND	ND	ND	ND	ND	ND	ND	ND	0.94073	1.40853
ACF4	YJR083C	S71	STTNQS[+79.966331]PVSDHASPISTDQDLIYK	STTNQSPVSDHASPISTDQDLIYK	1	0.263006	0.983578	ND	ND	ND	ND	0.359935	0.426336	ND	ND	0.449399	0.153702	ND	ND	ND	ND	ND	ND	0.856168	ND	1.18878	ND	0.855371	0.115393	0.480673	0.458153	0.709401	ND	ND	ND	ND	ND	ND	0.4105	0.715058	0.76549	1.36955	1.33794	ND	ND	0.17211	1.09146	1.81506	1.94508
ACM1	YPL267W	S102	HNEIYNNNNSVSNENNPSQVKENLS[+79.966331]PAK	HNEIYNNNNSVSNENNPSQVKENLSPAK	1	2.06749	3.42392	2.1933	1.1931	2.16014	1.16375	1.10585	1.22313	1.52112	ND	ND	ND	2.36665	ND	2.73252	1.55724	2.07938	2.88542	2.17072	2.57052	3.97807	2.88013	3.36503	3.99843	2.83666	2.39053	2.5227	2.66967	4.38403	3.38921	2.55229	3.40149	3.83968	3.16857	3.28853	2.6929	3.75031	3.69136	3.06599	3.43516	3.44361	3.81235	4.64783	4.44401
ACM1	YPL267W	S48	S[+79.966331]PIKTIQISK	SPIKTIQISK	1	0.463598	0.636764	0.491907	0.439032	0.559575	0.510374	ND	ND	ND	ND	ND	ND	0.567583	0.431725	0.694763	0.489067	0.432865	0.607295	0.539645	0.591927	0.638828	0.595387	0.858747	0.753858	0.489559	0.586609	0.676626	0.546829	0.749797	0.65165	ND	0.70759	0.536299	0.393489	0.417143	ND	0.366989	0.550878	0.367139	0.504863	0.538789	0.637422	0.5477	0.653323
ADE3	YGR204W	T318 S322	LLT[+79.966331]PVPS[+79.966331]DIDISR	LLTPVPSDIDISR	1	1.4237	1.19669	1.22202	1.01019	1.00691	1.52159	1.63855	1.6319	1.81122	1.64072	0.337393	1.21909	1.2806	0.751785	0.777293	1.2156	1.10018	1.13418	ND	1.09066	0.819894	1.2414	0.574664	1.10619	1.69226	0.557009	1.01108	1.31573	1.03292	ND	ND	ND	ND	1.46378	1.37775	0.931206	ND	ND	ND	ND	ND	ND	0.80642	0.678239
ADE5,7	YGL234W	S455 S458	VAITYADS[+79.966331]GVS[+79.966331]VDNGNNLVQTIK	VAITYADSGVSVDNGNNLVQTIK	1	1.07959	1.67511	1.1555	0.504899	0.266304	ND	1.31217	1.93708	0.963101	1.29625	0.56102	1.10947	1.06186	0.78337	ND	0.654514	0.162833	ND	2.00643	0.644017	0.707799	0.471015	ND	0.552794	ND	ND	ND	ND	ND	ND	ND	ND	ND	0.915706	0.841908	0.698441	0.346509	ND	0.121814	ND	ND	ND	0.913508	0.485545
ADH1	YOL086C	S316	GLVKS[+79.966331]PIKVVGLSTLPEIYEK	GLVKSPIKVVGLSTLPEIYEK	1	1.21712	1.14879	0.821034	0.947635	1.08491	0.64735	1.05534	0.859869	1.13326	1.71666	1.08227	1.36183	0.684986	0.46031	0.91781	0.953703	0.856399	0.770407	0.426166	0.630276	0.688515	0.597116	1.19255	0.801101	0.626525	0.835024	0.540666	1.02636	0.450671	1.69609	ND	ND	ND	ND	ND	ND	ND	0.461638	0.523631	0.703053	0.490705	0.544673	0.445701	ND
ADH1	YOL086C	S316	S[+79.966331]PIKVVGLSTLPEIYEK	SPIKVVGLSTLPEIYEK	1	0.911922	0.851475	0.747153	0.637708	0.842897	0.78474	0.84353	0.690176	0.873754	1.06177	0.835998	0.895106	0.596779	0.634039	0.569927	0.997867	0.774231	0.784334	0.682547	0.809675	0.422999	0.661217	0.504785	0.413707	0.697413	0.73088	0.454409	0.485226	0.389089	0.299254	ND	ND	ND	ND	ND	ND	ND	ND	ND	ND	ND	ND	ND	ND
ADH1	YOL086C	S324	SPIKVVGLS[+79.966331]TLPEIYEK	SPIKVVGLSTLPEIYEK	1	0.481476	ND	0.458911	ND	ND	ND	0.503764	ND	0.527872	0.571521	ND	0.529751	ND	ND	ND	0.636561	0.523723	ND	ND	ND	ND	ND	ND	ND	ND	ND	ND	ND	ND	ND	ND	ND	ND	ND	ND	ND	ND	ND	ND	ND	ND	ND	ND	ND
ADH2	YMR303C	S288	S[+79.966331]ISIVGSYVGNR	SISIVGSYVGNR	1	0.813261	0.93772	0.796079	0.843748	0.851107	0.794914	1.02258	1.04831	1.19934	0.810052	0.517052	0.737164	0.722493	0.610243	0.751105	0.859655	1.10037	0.757559	0.541946	0.718888	0.710818	0.813977	0.89541	0.767167	0.848051	0.766312	0.858945	0.756438	0.411936	ND	0.419274	0.493462	0.17685	0.699689	0.446046	0.209484	ND	0.774457	0.572154	0.505518	0.744305	0.521579	0.747892	0.178012
ADP1	YCR011C	S702	S[+79.966331]LLRDEEDVEGTDGR	SLLRDEEDVEGTDGR	1	0.460877	ND	0.474455	ND	0.60126	0.279103	0.438777	0.46606	0.516434	0.297106	ND	0.4742	ND	ND	ND	0.578043	0.524704	ND	ND	ND	ND	ND	ND	ND	0.291915	0.468618	ND	ND	ND	ND	ND	ND	ND	ND	ND	ND	ND	ND	ND	ND	ND	ND	ND	ND
ADP1	YCR011C	S702	S[+79.966331]LLRDEEDVEGTDGRR	SLLRDEEDVEGTDGRR	1	2.2632	1.60786	2.60264	1.88592	2.36345	1.75112	2.28703	2.51018	2.3093	1.95481	1.95899	1.79454	1.72383	ND	2.34212	2.11183	1.97893	1.80163	1.33533	1.77619	1.30494	ND	ND	ND	1.3213	1.67026	1.40365	2.09933	1.24725	1.5213	ND	ND	ND	ND	ND	ND	ND	1.47506	1.36899	0.982064	1.27731	2.14743	0.91834	ND
ADR1	YDR216W	S180 S183	KNS[+79.966331]ASS[+79.966331]VKFQTPTYGTPDNGNFLNR	KNSASSVKFQTPTYGTPDNGNFLNR	0	0.90478	0.368107	ND	1.91114	2.16831	2.83109	1.49481	1.53973	2.4427	0.981073	ND	2.33927	ND	ND	ND	0.166998	0.363177	0.762106	ND	ND	ND	ND	ND	ND	2.05515	1.92431	ND	0.315554	ND	1.16901	ND	ND	ND	ND	ND	ND	ND	ND	ND	ND	2.08169	0.783969	ND	ND
ADR1	YDR216W	S230	RAS[+79.966331]FSAQSASSYALPDQSSLEQHPK	RASFSAQSASSYALPDQSSLEQHPK	0	0.914887	1.26909	0.443336	ND	ND	ND	0.318994	0.849513	0.118597	0.384587	0.631261	0.535715	1.16386	ND	0.794147	ND	ND	ND	ND	ND	ND	0.810977	1.23625	ND	ND	ND	ND	0.526287	1.03833	0.983312	ND	ND	ND	ND	ND	ND	ND	ND	ND	ND	0.654259	1.55199	ND	ND
AFT1	YGL071W	S194	GQDHEDEKSKINDDELEYASPSNATVTNGPQTS[+79.966331]PDQTSSIKPK	GQDHEDEKSKINDDELEYASPSNATVTNGPQTSPDQTSSIKPK	0	1.81041	0.931553	ND	ND	ND	ND	1.84068	1.17028	ND	1.11039	ND	1.97898	1.19974	0.471684	ND	ND	ND	ND	ND	ND	ND	1.20282	ND	1.34836	ND	ND	ND	ND	ND	ND	ND	ND	ND	ND	ND	ND	ND	ND	ND	ND	ND	ND	ND	ND
AGE2	YIL044C	S180	S[+79.966331]NTSLLNLQVSSLSK	SNTSLLNLQVSSLSK	1	0.555627	0.788678	ND	0.616093	0.693199	ND	0.695748	0.666458	ND	0.6019	0.4529	ND	ND	ND	ND	ND	ND	ND	ND	ND	ND	0.9066	0.621925	0.457994	ND	ND	ND	0.876613	0.446527	ND	ND	ND	ND	0.798408	0.479085	0.477755	0.722249	ND	0.570788	1.12614	0.6425	0.336244	0.89683	ND
AGE2	YIL044C	S197	TTS[+79.966331]NTSVTSSATSIGAANTK	TTSNTSVTSSATSIGAANTK	0	1.68766	1.49747	ND	ND	ND	ND	1.07683	1.17108	ND	ND	ND	ND	ND	ND	ND	ND	1.47172	2.22411	ND	1.79446	1.5633	1.92019	0.963429	0.896121	ND	1.14159	0.706994	ND	ND	ND	ND	ND	ND	1.49863	1.11309	ND	ND	ND	ND	ND	ND	ND	ND	ND
AGE2	YIL044C	T182 S183	TQTQPPSHLLSTSRSNT[+79.966331]S[+79.966331]LLNLQVSSLSK	TQTQPPSHLLSTSRSNTSLLNLQVSSLSK	1	1.64205	ND	2.62485	3.0684	2.47641	3.3142	ND	ND	ND	ND	ND	ND	1.94262	1.32933	ND	ND	ND	ND	ND	ND	ND	ND	ND	ND	ND	ND	ND	ND	ND	ND	ND	ND	ND	3.13177	2.11221	3.3925	1.4207	ND	2.09856	ND	ND	ND	ND	ND
AGP1	YCL025C	S87	ADQGPQDEVEATQMNDLTSAIS[+79.966331]PSSR	ADQGPQDEVEATQMNDLTSAISPSSR	1	1.43214	0.754958	0.43787	ND	ND	ND	0.784029	1.12407	0.730528	1.07953	ND	0.77113	ND	ND	ND	0.65509	0.630336	ND	ND	ND	ND	0.537256	0.689475	0.452774	0.392661	1.07805	ND	2.54547	0.348527	2.49033	ND	ND	ND	ND	ND	ND	ND	2.34491	1.79534	1.40914	0.469532	2.7281	ND	ND
AGP1	YCL025C	S87 S89	RADQGPQDEVEATQMNDLTSAIS[+79.966331]PS[+79.966331]SR	RADQGPQDEVEATQMNDLTSAISPSSR	0	0.494463	0.624585	1.878	0.247896	0.227051	1.1729	ND	1.55587	1.2287	0.995419	0.650453	1.32666	ND	ND	ND	ND	0.929799	0.213483	ND	ND	ND	ND	ND	ND	1.09178	0.261818	1.57651	1.00059	0.590701	ND	ND	ND	ND	ND	ND	ND	0.393398	0.426001	ND	ND	ND	ND	ND	ND
AHA1	YDR214W	S173	SS[+79.966331]FTEIKDSASKPK	SSFTEIKDSASKPK	0	0.836126	0.678992	0.243274	ND	ND	ND	0.654858	0.657855	0.501769	0.614347	ND	0.364173	ND	ND	ND	ND	ND	ND	0.62857	ND	0.673084	ND	ND	ND	ND	ND	ND	ND	ND	ND	1.25988	1.22995	ND	ND	ND	ND	ND	0.634244	0.305607	ND	0.465207	0.768553	ND	ND
AHP1	YLR109W	S2	S[+121.976896]DLVNKKFPAGDYK	SDLVNKKFPAGDYK	1	1.09796	1.26185	1.02899	0.651935	1.1607	0.880776	0.759812	0.98796	0.880383	0.615542	0.695955	0.849143	0.994069	0.763649	1.23155	0.77939	0.991847	1.008	1.08049	0.956685	1.42759	0.97253	1.60867	1.32392	0.894155	1.32879	1.21629	0.955776	1.04568	1.3691	0.892853	1.34412	0.85182	1.34516	0.875106	0.911644	0.398431	2.31901	1.69143	1.51986	1.28309	1.91783	1.69924	1.20406
AIM21	YIR003W	S183	SNNEVTEHS[+79.966331]DSEDLTEK	SNNEVTEHSDSEDLTEK	1	1.9924	3.36985	2.16298	1.5497	2.18742	1.2406	1.94095	2.34472	2.54856	1.88035	2.48049	2.26886	2.57602	2.40776	3.41505	1.81662	2.07584	2.57641	2.91451	2.89229	5.05689	2.55951	3.57578	4.12736	2.60066	2.80442	3.16596	2.33687	4.93616	3.05897	4.24157	1.52722	4.0849	3.45397	4.26218	3.79296	4.15346	5.38049	5.4285	0.379081	3.75784	3.54549	5.03822	4.73968
AIM21	YIR003W	S183	SNNEVTEHS[+79.966331]DSEDLTEKQK	SNNEVTEHSDSEDLTEKQK	1	1.60799	4.3314	2.06911	2.86251	2.02886	ND	1.61743	1.8166	2.37692	1.49853	1.85791	2.17025	3.63315	3.59686	3.21963	1.67584	1.96457	2.08135	2.2443	3.50571	4.17788	4.0487	3.34972	3.6106	3.49814	2.05859	3.03819	2.08001	2.96614	1.79615	0.632192	ND	1.48064	2.62977	1.77171	1.51823	1.5887	1.84986	1.76191	ND	1.93752	0.655681	2.64226	2.32712
AIM21	YIR003W	S185	SNNEVTEHSDS[+79.966331]EDLTEK	SNNEVTEHSDSEDLTEK	1	1.36192	2.73372	ND	ND	ND	ND	ND	ND	ND	ND	2.05488	1.97675	1.96546	1.92996	ND	1.41966	1.8326	2.30804	1.23502	2.14006	4.00581	2.26184	3.30094	3.7646	ND	1.44832	2.52303	ND	3.17876	1.73176	3.16413	ND	3.22602	3.09083	2.46394	2.84262	3.20912	4.58851	3.62884	ND	3.11891	1.41467	3.70688	3.12539
AIM21	YIR003W	S185	SNNEVTEHSDS[+79.966331]EDLTEKQK	SNNEVTEHSDSEDLTEKQK	1	1.56873	2.59115	1.67122	ND	ND	ND	1.45427	1.63107	2.10964	1.37001	1.64984	ND	1.98401	1.76744	2.22509	1.47841	1.85352	1.98749	1.90999	1.88467	3.12945	1.779	2.19079	2.60363	1.76799	1.85531	1.5832	ND	2.58474	1.54004	ND	ND	ND	1.62943	1.52359	ND	1.45896	1.64833	1.56365	ND	ND	ND	2.24348	2.20437
AIM21	YIR003W	S620 S623	AIS[+79.966331]EES[+79.966331]LSPSEAIANR	AISEESLSPSEAIANR	1	1.31082	1.97009	1.25358	1.78426	0.97589	ND	1.24758	1.45471	1.61809	1.20623	1.3543	1.2332	1.65608	1.85167	1.76412	ND	1.16398	1.55946	1.80486	1.69656	2.66239	1.55151	1.83681	2.00662	1.71939	1.72767	2.43648	1.51339	2.49058	0.655562	1.96448	1.17285	1.54539	2.43736	3.5897	3.21197	3.79792	1.6459	1.87086	ND	2.14699	1.25523	2.62297	2.05896
AIM21	YIR003W	S620 S623	KAIS[+79.966331]EES[+79.966331]LSPSEAIANR	KAISEESLSPSEAIANR	1	1.07184	2.11945	1.04932	1.13188	0.761896	0.865385	1.33962	1.58537	1.444	1.2819	1.18758	1.28588	1.32077	1.43047	1.83253	0.705119	0.812511	1.24904	1.17688	1.3404	2.47489	2.03928	1.38954	2.43885	2.10792	1.74639	2.05368	0.948303	2.72167	ND	ND	ND	ND	2.2443	3.30259	2.53427	3.41982	1.62159	1.69822	ND	1.96912	1.59902	2.17276	1.79575
AIM3	YBR108W	S843 T861	VKDSS[+79.966331]PVPSDLDEKYVSASGSIT[+79.966331]PPRPPPSR	VKDSSPVPSDLDEKYVSASGSITPPRPPPSR	0	0.524697	0.406501	1.57688	6.24591	0.251738	1.00758	0.65342	5.36074	4.54936	5.43784	6.86846	4.77331	1.56405	1.26819	ND	2.00487	4.93873	1.56076	0.380608	1.1129	7.50969	1.75438	1.54685	2.14553	6.68873	2.10504	0.801624	5.77273	0.645183	0.556335	ND	ND	ND	1.32653	1.03759	0.39013	0.957998	0.779154	0.9549	1.62948	1.36354	1.88274	1.06733	0.774924
AIM3	YBR108W	T729	RAPT[+79.966331]PPAPSR	RAPTPPAPSR	1	1.68587	2.17308	1.89436	1.82036	2.31758	1.74521	1.91569	1.97256	1.86586	1.64922	1.87514	1.51557	1.82571	1.80791	2.13219	1.71795	2.01934	1.44581	1.84384	2.06612	2.6383	1.93505	2.77028	1.90063	1.83724	2.18599	2.25868	1.74905	2.58311	2.70597	1.94027	2.50172	1.98093	2.31851	2.09738	1.49939	1.70285	2.1945	3.22353	2.806	2.47789	2.24075	2.53895	2.52837
AIM44	YPL158C	S717 S720	KQS[+79.966331]DLS[+79.966331]ITLR	KQSDLSITLR	1	0.282448	ND	0.393192	ND	ND	ND	ND	0.381894	0.369476	ND	ND	ND	ND	ND	ND	ND	ND	ND	ND	ND	ND	0.315254	ND	0.60329	ND	ND	ND	ND	ND	ND	ND	ND	ND	ND	ND	ND	ND	ND	ND	0.533317	0.600282	ND	ND	ND
AIM9	YER080W	Y4 T5	M[+15.994915]IRY[+79.966331]T[+79.966331]VAGHSR	MIRYTVAGHSR	1	0.770703	0.64229	0.459836	0.636939	0.411472	0.507303	0.712829	0.692301	0.474843	0.740129	ND	0.753201	0.472515	0.449358	ND	ND	ND	ND	0.413453	0.518131	0.465473	ND	ND	ND	0.764056	0.67132	0.577064	0.417002	0.449237	0.348316	ND	ND	ND	ND	ND	ND	0.473959	0.279013	0.361795	ND	ND	ND	0.511418	0.409986
AIR2	YDL175C	S256	RAS[+79.966331]NFHPPPYQK	RASNFHPPPYQK	1	0.952169	1.47612	0.915186	0.814597	1.14106	0.584675	0.877765	1.02282	1.12893	0.985407	1.22256	0.969516	ND	ND	ND	0.665363	0.660063	0.644541	1.38132	1.37692	1.50723	1.33802	1.28628	1.31114	1.49366	1.13898	1.44187	1.37986	2.19269	1.88385	ND	ND	ND	0.615777	0.585054	ND	1.4512	0.505902	0.589806	1.20841	1.71652	1.35488	1.30329	1.67598
AIR2	YDL175C	S49	YFGVS[+79.966331]DDDKDAIKEAAPK	YFGVSDDDKDAIKEAAPK	1	2.33761	ND	1.717	1.43096	2.50712	1.878	1.99165	1.68085	1.52389	1.38978	0.780127	1.26334	1.65766	2.36642	1.29263	ND	ND	ND	ND	ND	ND	2.71851	4.19377	1.88796	ND	2.23482	0.976917	2.20634	1.55742	3.42259	1.94119	1.4097	1.7385	2.47908	1.47867	1.53472	ND	1.98832	1.81479	1.83979	1.96811	2.01315	2.10593	1.8338
AKL1	YBR059C	S10	S[+79.966331]VSAMGHPAVER	SVSAMGHPAVER	1	0.869757	0.91266	0.898579	0.541978	1.16433	0.81758	0.956449	0.85174	0.917362	0.793683	0.677192	0.91886	0.809396	0.737808	1.10455	1.31481	1.73538	1.69708	0.593707	0.937635	0.876119	0.594546	0.960307	0.823194	0.888982	1.36877	0.850914	1.10216	0.641764	1.15574	0.890093	1.5471	0.419205	1.34005	0.636502	0.320195	ND	ND	ND	0.382813	0.580652	0.581951	0.385735	0.192863
AKL1	YBR059C	S1048 S1050	HSKDKDS[+79.966331]NS[+79.966331]SITISTSTPSEMR	HSKDKDSNSSITISTSTPSEMR	0	1.63647	ND	1.6372	1.50707	ND	1.59934	ND	ND	ND	ND	ND	ND	0.624956	ND	0.75981	0.433404	ND	0.931052	0.920919	ND	0.866305	ND	0.851861	1.02153	ND	0.561158	0.879872	1.08794	0.545522	ND	0.808763	0.229732	ND	ND	ND	ND	ND	ND	ND	ND	ND	ND	ND	ND
AKL1	YBR059C	S1072	ARQS[+79.966331]LDLER	ARQSLDLER	1	2.0381	2.17089	1.88565	1.72745	3.35897	2.19566	2.38005	2.4568	2.24786	2.14696	1.81833	2.12536	1.14767	0.946555	1.98456	2.48106	2.36329	2.2392	1.55861	1.92996	1.97873	1.56722	2.65624	2.16151	1.95436	2.67623	1.8949	2.40222	1.66383	3.8185	2.49604	2.04989	1.2888	2.31322	0.980432	1.00864	0.70722	3.18445	2.95219	2.72573	2.01903	2.67355	2.33619	1.30444
AKL1	YBR059C	S1099	S[+79.966331]FFSVFR	SFFSVFR	1	0.54001	0.54544	0.473036	0.669052	0.803277	1.12407	0.887688	0.654114	0.491277	0.764601	0.546138	0.647128	0.298032	0.199555	0.484677	0.732971	0.462265	0.364184	0.538567	0.449662	0.371184	0.46456	0.348319	0.27583	0.524766	0.501836	0.377434	0.881704	0.316419	0.87457	ND	ND	ND	ND	ND	ND	ND	0.573179	0.643994	0.572815	0.502176	0.535884	0.474641	0.260291
AKL1	YBR059C	S403 S407	LPMNASDGHAAVS[+79.966331]RIPS[+79.966331]QNVGQELEEEKESQSDQR	LPMNASDGHAAVSRIPSQNVGQELEEEKESQSDQR	1	1.00892	2.05913	2.55598	1.97755	0.872883	2.32263	2.53069	3.05059	2.40113	2.10839	0.654657	2.772	1.97835	1.5635	0.813117	2.80972	2.47822	1.9528	0.692697	1.04288	1.39557	2.37061	1.16349	1.80306	2.84669	1.77128	1.64274	2.85434	2.08768	1.28228	1.408	1.08055	ND	2.71686	1.85143	ND	ND	ND	ND	ND	2.60904	1.24305	ND	ND
AKL1	YBR059C	S504	QSSDPTISEQS[+79.966331]PR	QSSDPTISEQSPR	1	2.65009	1.41395	2.43962	2.41532	2.72181	2.57115	3.17784	3.08618	2.40881	2.88026	2.64465	2.65789	1.52014	ND	2.45538	2.37585	2.33333	1.8474	1.52229	2.41348	2.0445	1.47874	1.65609	2.23202	2.30113	2.06014	2.25553	3.46721	1.94708	2.53626	1.22426	1.54076	1.16699	1.9339	ND	0.963289	0.660796	2.59953	2.37862	2.201	2.67676	2.44914	1.93054	2.02888
AKL1	YBR059C	S504	QSSDPTISEQS[+79.966331]PRLNTQSLPQR	QSSDPTISEQSPRLNTQSLPQR	1	2.1041	1.37306	ND	1.33488	1.37205	ND	2.10228	0.712911	1.48626	ND	ND	ND	ND	ND	ND	1.27596	ND	1.12112	ND	ND	ND	ND	1.25315	1.12047	ND	ND	ND	ND	0.634031	1.85113	ND	ND	ND	ND	ND	ND	ND	ND	ND	ND	ND	ND	ND	ND
AKL1	YBR059C	S960 S971	QPRQS[+79.966331]LDLNFQEVNLS[+79.966331]SPTLTQEHR	QPRQSLDLNFQEVNLSSPTLTQEHR	0	1.36264	0.761117	ND	1.8337	1.19813	1.71802	1.8965	1.5863	1.08515	2.4479	0.935647	1.70932	1.24944	0.747888	1.39224	2.06832	1.68915	1.4423	0.828789	1.31852	0.907529	1.39275	0.989135	0.930751	1.25525	0.9753	0.735555	1.45645	0.910318	0.747851	0.66886	1.37106	1.00782	1.98425	1.3668	0.526241	ND	ND	ND	ND	1.01028	0.750278	ND	ND
AKL1	YBR059C	S960 S971	QS[+79.966331]LDLNFQEVNLS[+79.966331]SPTLTQEHR	QSLDLNFQEVNLSSPTLTQEHR	0	1.08865	1.26466	ND	ND	ND	ND	ND	ND	ND	ND	ND	ND	1.40414	1.79038	1.46028	ND	1.9466	1.67143	1.15407	1.51782	1.51467	ND	1.06321	2.26082	ND	ND	ND	ND	ND	ND	ND	ND	ND	2.56342	2.24943	1.42598	ND	ND	ND	ND	ND	ND	ND	ND
AKL1	YBR059C	T575	MNVAYHST[+79.966331]NELSNDASNFFLEEQQQGQR	MNVAYHSTNELSNDASNFFLEEQQQGQR	0	0.222145	0.794937	ND	0.633701	0.482886	ND	0.619647	0.589411	1.21321	ND	0.685605	0.380482	0.880854	ND	1.16372	0.327668	0.643369	0.513624	0.535919	0.690454	0.618663	0.487598	1.06927	ND	ND	ND	ND	0.164527	ND	2.66751	0.966151	1.35193	ND	0.243305	0.279933	0.386896	ND	0.826777	0.645427	ND	2.33249	0.255155	ND	ND
AKL1	YBR059C	T605	YQQAQNQTGT[+79.966331]QGNTFPDESQYQSR	YQQAQNQTGTQGNTFPDESQYQSR	0	3.50232	3.73196	3.12698	ND	ND	ND	ND	ND	ND	3.86763	2.78909	3.5765	ND	ND	ND	3.3838	3.11963	ND	ND	ND	ND	1.90371	ND	2.70991	ND	ND	ND	1.43219	2.22126	ND	ND	ND	ND	ND	ND	ND	ND	ND	ND	ND	ND	ND	ND	ND
AKR1	YDR264C	S51	AIRS[+79.966331]GNEEESGNEQVNHNDEAEEDPLLTR	AIRSGNEEESGNEQVNHNDEAEEDPLLTR	1	2.47297	2.08322	3.81155	1.53752	3.73949	2.11263	4.18293	4.26882	3.59079	2.10795	1.72222	3.92183	1.4301	ND	2.23012	2.00679	2.28313	2.48688	ND	ND	ND	2.24036	2.1549	2.98992	2.41388	2.08027	1.35086	2.55458	1.47947	4.10758	ND	ND	ND	ND	ND	ND	ND	2.51073	2.05812	0.854023	1.97147	3.30995	0.917606	ND
AKR1	YDR264C	S51	S[+79.966331]GNEEESGNEQVNHNDEAEEDPLLTR	SGNEEESGNEQVNHNDEAEEDPLLTR	1	2.27383	2.03064	3.2505	2.36809	2.33001	2.98241	4.01366	3.13398	2.86737	3.5133	1.71988	3.58885	1.20406	1.16599	1.56117	1.78302	1.81289	2.17744	0.660023	1.15942	0.807065	2.084	1.32958	1.9383	2.46185	2.66732	1.39958	2.30881	1.52138	1.62654	0.999951	1.14343	ND	3.09725	1.04081	0.642781	ND	1.02823	0.193611	0.404104	1.7461	2.7177	0.398217	0.69869
AKR1	YDR264C	S51 S57	AIRS[+79.966331]GNEEES[+79.966331]GNEQVNHNDEAEEDPLLTR	AIRSGNEEESGNEQVNHNDEAEEDPLLTR	1	5.86691	4.7047	5.76612	5.84713	4.34715	7.69473	5.91396	6.63332	6.24959	5.87559	3.86837	6.01098	4.39874	3.09687	3.96387	5.00774	5.01705	5.13032	2.91525	4.29696	2.94913	3.856	2.49187	3.67708	5.59272	5.10536	3.39128	6.28066	3.47137	1.20609	ND	ND	ND	4.22213	2.04982	0.950435	ND	3.25565	2.09221	ND	4.1355	3.16715	2.25313	ND
AKR1	YDR264C	S51 S57	S[+79.966331]GNEEES[+79.966331]GNEQVNHNDEAEEDPLLTR	SGNEEESGNEQVNHNDEAEEDPLLTR	1	2.19306	1.26025	1.88162	1.43534	1.76619	2.37148	2.35325	2.26145	1.64504	1.58892	1.18348	2.52439	1.03148	1.50741	0.861724	0.974879	1.63526	1.48304	ND	ND	ND	0.968103	ND	1.28754	1.22769	1.13024	ND	1.86796	0.68735	ND	ND	ND	ND	ND	ND	ND	ND	ND	ND	ND	ND	ND	ND	ND
AKR1	YDR264C	S51 T75	AIRS[+79.966331]GNEEESGNEQVNHNDEAEEDPLLT[+79.966331]R	AIRSGNEEESGNEQVNHNDEAEEDPLLTR	1	1.98532	2.2504	2.41569	2.23689	2.28741	3.68203	ND	2.50781	2.09019	1.90287	1.65491	2.5912	1.08514	1.12815	1.97358	ND	1.96538	2.06264	1.4453	1.91814	ND	ND	ND	ND	2.13679	2.16182	ND	2.57933	1.40606	ND	ND	ND	ND	ND	ND	ND	ND	1.64119	0.93399	ND	1.11793	0.553353	ND	ND
AKR1	YDR264C	S57	AIRSGNEEES[+79.966331]GNEQVNHNDEAEEDPLLTR	AIRSGNEEESGNEQVNHNDEAEEDPLLTR	1	2.57642	2.3268	3.74019	ND	4.09405	1.94102	3.16675	3.85262	3.51355	0.60143	1.44577	3.5231	1.54713	ND	2.21431	1.65396	3.26117	2.85087	0.677617	1.24559	1.10563	2.25585	2.73913	3.35874	2.17421	2.57247	1.41249	3.64059	1.73181	4.16338	0.341787	0.685585	ND	2.39643	0.201936	ND	ND	3.39146	1.91581	1.23379	1.70769	3.33438	ND	ND
AKR1	YDR264C	S57	SGNEEES[+79.966331]GNEQVNHNDEAEEDPLLTR	SGNEEESGNEQVNHNDEAEEDPLLTR	1	3.18528	2.86146	3.34208	2.06366	2.24829	3.28503	3.5472	3.72193	3.36803	3.31722	1.90136	3.65977	1.75092	1.85867	1.61447	2.33494	2.51696	1.99747	1.43638	1.5787	1.3693	2.3899	1.5314	2.53155	2.69033	2.90634	1.74371	1.34417	2.13788	2.14464	ND	ND	ND	2.84433	1.50057	ND	ND	ND	ND	1.16462	2.52244	2.92403	ND	ND
ALD6	YPL061W	S277	S[+79.966331]AHLVFDDANIKK	SAHLVFDDANIKK	1	0.328956	0.421304	0.203597	ND	ND	ND	0.2587	0.297259	0.39282	0.278088	0.189052	ND	0.286887	ND	0.18387	0.232241	0.355874	0.30702	ND	ND	ND	0.438495	0.187133	ND	ND	ND	ND	ND	ND	ND	ND	ND	ND	ND	ND	ND	ND	ND	ND	ND	ND	ND	ND	ND
ALD6	YPL061W	T2	T[+79.966331]KLHFDTAEPVK	TKLHFDTAEPVK	1	0.415537	0.451968	0.427026	0.511839	0.704157	0.429896	0.396318	0.509018	0.655226	0.451592	0.524766	0.53655	0.594134	0.322552	0.495054	0.57855	0.653722	0.626012	ND	ND	ND	ND	ND	ND	0.353668	0.299399	0.359947	ND	ND	ND	ND	ND	ND	ND	ND	ND	ND	ND	ND	ND	0.284204	0.626444	ND	ND
ALE1	YOR175C	S513	DISASS[+79.966331]PNLGGILK	DISASSPNLGGILK	1	0.191866	0.955252	ND	1.19484	1.71169	1.75083	ND	ND	ND	ND	ND	ND	ND	ND	ND	0.861029	0.908962	ND	ND	0.703035	0.504509	0.29493	1.72441	ND	0.764996	1.57144	ND	1.89826	ND	2.97559	ND	ND	ND	ND	ND	ND	ND	2.09045	2.33388	2.43489	ND	1.06823	1.63706	ND
ALE1	YOR175C	S605	KMS[+79.966331]FSGYSPKPISK	KMSFSGYSPKPISK	1	3.24516	2.01225	2.91692	1.56855	4.79818	2.40806	3.22471	2.70117	2.96508	1.80534	1.99256	2.73121	1.86059	0.877625	2.66412	3.40394	2.99232	2.7997	1.50025	2.67224	1.25995	1.02127	1.33445	1.25547	2.70899	2.5961	1.47799	3.17403	1.44679	2.14179	ND	ND	ND	ND	ND	ND	ND	ND	ND	ND	2.13922	1.5765	ND	ND
ALE1	YOR175C	S605	MS[+79.966331]FSGYSPKPISK	MSFSGYSPKPISK	1	0.425882	0.244725	ND	ND	ND	ND	0.413242	0.376927	0.232199	ND	ND	ND	ND	ND	ND	0.397577	0.33732	ND	ND	ND	ND	ND	ND	ND	0.211418	0.288314	ND	0.388046	ND	0.272313	ND	ND	ND	ND	ND	ND	ND	ND	ND	ND	ND	ND	ND	ND
ALE1	YOR175C	S605 S610	KMS[+79.966331]FSGYS[+79.966331]PKPISK	KMSFSGYSPKPISK	0	0.769167	0.654333	0.64333	ND	ND	ND	1.26573	1.06942	1.31291	0.989088	ND	1.008	ND	ND	ND	0.603177	0.824391	ND	ND	ND	ND	ND	ND	ND	ND	ND	ND	ND	ND	ND	ND	ND	ND	ND	ND	ND	ND	ND	ND	ND	ND	ND	ND	ND
ALK1	YGL021W	S251	RPTSQPQQQQPLYNAS[+79.966331]LSSR	RPTSQPQQQQPLYNASLSSR	0	1.23344	0.209282	1.15898	1.07216	ND	0.64252	ND	ND	ND	ND	ND	ND	0.16081	0.443586	ND	ND	ND	ND	ND	ND	ND	ND	0.366546	1.08323	0.352307	1.52548	0.912747	ND	ND	ND	ND	ND	ND	1.13687	0.267193	ND	ND	ND	ND	ND	1.15	0.36361	ND	ND
ALK1	YGL021W	S258	RSS[+79.966331]ISSTVSSSSSSK	RSSISSTVSSSSSSK	0	0.487009	ND	0.512054	0.268842	0.56289	0.264644	0.422087	0.297789	0.511125	ND	ND	ND	ND	ND	ND	ND	0.375399	0.302423	ND	ND	ND	ND	ND	ND	0.456814	0.341011	0.191339	0.524675	0.612131	0.419739	ND	ND	ND	ND	ND	ND	ND	ND	ND	0.22106	0.418121	0.408392	ND	ND
ALK1	YGL021W	S76 S79	MRES[+79.966331]DAS[+79.966331]LNVTTGNNTSR	MRESDASLNVTTGNNTSR	1	1.09728	1.18441	1.53633	1.07562	1.60145	1.52179	1.3799	1.31501	1.37739	0.517864	ND	0.50762	0.547878	ND	0.803744	0.233597	0.568939	ND	ND	ND	ND	0.854542	0.956677	0.99166	ND	ND	ND	1.5791	1.09183	0.563439	ND	ND	ND	ND	ND	ND	ND	ND	ND	ND	ND	ND	ND	ND
ALK1	YGL021W	T172 S175	SST[+79.966331]GLS[+79.966331]LR	SSTGLSLR	0	0.227856	0.258532	0.30817	0.498117	0.429127	ND	0.41998	0.473785	0.399371	ND	ND	ND	0.224204	0.218262	0.213904	0.354059	0.342773	ND	ND	ND	ND	ND	ND	ND	0.465076	0.39798	ND	ND	ND	ND	ND	ND	ND	0.416099	0.34114	0.143624	ND	ND	ND	ND	ND	ND	ND	ND
ALR1	YOL130W	S233 S236	STS[+79.966331]QKS[+79.966331]DADDDTLER	STSQKSDADDDTLER	0	1.5319	1.37741	1.46242	ND	ND	ND	1.56277	1.3868	1.50897	1.4772	1.12691	1.51299	1.15846	1.11318	1.13587	1.25916	1.26335	1.35423	ND	0.768763	0.726166	1.25883	0.834956	0.837051	1.29988	1.0779	0.698045	1.40951	1.0114	ND	ND	ND	ND	ND	ND	ND	ND	ND	ND	ND	1.15324	0.276026	ND	ND
ALR1	YOL130W	S233 S236	STS[+79.966331]QKS[+79.966331]DADDDTLERKPVR	STSQKSDADDDTLERKPVR	0	0.744356	0.710345	0.59919	1.03572	0.240893	0.495253	0.922126	0.268836	0.287259	ND	0.746831	0.24045	ND	ND	ND	ND	ND	ND	ND	ND	ND	ND	ND	ND	ND	ND	ND	ND	ND	ND	ND	ND	ND	ND	ND	ND	ND	ND	ND	ND	ND	ND	ND	ND
ALR1	YOL130W	S233 S236 T242	STS[+79.966331]QKS[+79.966331]DADDDT[+79.966331]LERKPVR	STSQKSDADDDTLERKPVR	0	1.15059	0.651604	0.652518	1.29526	1.33375	ND	1.26579	1.01595	0.892323	1.21485	ND	0.845862	ND	ND	ND	ND	ND	ND	ND	0.872519	1.11136	1.42171	ND	0.467924	ND	ND	ND	0.941105	0.095806	ND	ND	0.569853	0.752902	0.646349	1.1335	0.843484	0.435837	0.988674	ND	0.479591	0.970142	0.385234	ND	ND
ALY1	YKR021W	S220	RGS[+79.966331]VPANFHGNSLSPHTFISDLFTK	RGSVPANFHGNSLSPHTFISDLFTK	1	1.29957	1.35813	0.546018	0.765073	0.791023	0.821395	1.07934	0.981133	0.628392	0.589519	0.386238	0.860857	ND	ND	ND	0.853338	ND	0.793826	0.638796	0.818412	0.665421	ND	0.98535	1.04569	1.01226	0.467258	0.698267	1.08748	0.460558	1.78899	ND	ND	ND	ND	ND	ND	ND	ND	ND	0.835727	1.31462	0.66551	1.20206	ND
ALY1	YKR021W	S569 S573	EVLSS[+79.966331]PVLS[+79.966331]PNVQK	EVLSSPVLSPNVQK	0	2.47659	1.92505	ND	1.94207	1.35791	2.53143	ND	ND	ND	1.37013	1.48601	ND	ND	ND	ND	ND	ND	ND	ND	ND	ND	ND	ND	ND	ND	ND	ND	2.08385	ND	1.20724	ND	ND	ND	ND	ND	ND	ND	ND	ND	ND	ND	ND	ND	ND
ALY1	YKR021W	S786	NRAS[+79.966331]LHATSVLPSTIR	NRASLHATSVLPSTIR	1	0.329723	0.165329	0.779968	0.583771	0.828705	0.819386	0.58112	0.675496	0.532963	ND	0.892788	0.689312	ND	ND	ND	0.84037	0.569504	0.460277	0.374977	0.611063	ND	ND	ND	ND	0.524851	0.492797	0.446994	0.359144	0.507385	0.700449	ND	ND	ND	ND	ND	ND	ND	0.297664	0.365759	0.286835	0.397331	0.720906	0.280755	ND
ALY1	YKR021W	S813 S814	QNNQHFNDINQMLGS[+79.966331]S[+79.966331]DEDAFPK	QNNQHFNDINQMLGSSDEDAFPK	1	1.00295	0.391319	0.567098	ND	ND	ND	0.997461	0.790735	0.915602	0.441915	ND	0.484355	ND	ND	ND	ND	ND	ND	ND	ND	ND	ND	ND	ND	ND	ND	ND	ND	ND	ND	ND	ND	ND	ND	ND	ND	ND	ND	ND	ND	ND	ND	ND	ND
ALY1	YKR021W	S824	SQS[+79.966331]LNFNK	SQSLNFNK	1	0.373817	0.331525	0.38411	ND	0.300049	0.312704	ND	ND	ND	ND	ND	ND	ND	ND	ND	ND	ND	ND	ND	ND	ND	ND	ND	ND	ND	0.310884	0.352627	0.50502	0.23256	ND	ND	ND	ND	ND	ND	ND	ND	ND	ND	ND	0.402871	0.272381	0.428593	0.259135
ALY2	YJL084C	S1022 S1023	FISRLS[+79.966331]S[+79.966331]PEK	FISRLSSPEK	1	0.904424	0.774361	0.946065	0.956996	0.658933	0.837207	0.741213	1.06515	0.977577	1.05953	0.796482	0.874384	0.728971	0.668062	0.544313	0.644508	0.727815	0.798572	ND	ND	ND	0.728901	0.342865	0.605234	0.77745	ND	0.464071	0.560667	0.490884	ND	ND	ND	ND	1.01834	0.75002	ND	0.576925	1.08934	0.781821	ND	1.407	0.258665	0.886422	0.631692
ALY2	YJL084C	S155	TLS[+79.966331]DNETITSR	TLSDNETITSR	1	1.53107	1.67701	1.6862	1.48287	2.2418	1.76743	1.83454	1.61744	1.37722	1.36316	1.0167	1.15468	1.14304	0.498774	1.52782	1.76977	1.77117	1.28219	0.998644	1.34381	0.823412	1.43359	2.02351	1.60549	1.65607	1.92926	1.29335	2.0897	1.14033	2.11436	1.48228	1.2494	ND	1.44068	0.690609	ND	0.658278	1.90118	1.55185	1.59912	1.35243	1.77277	1.51283	1.0056
ALY2	YJL084C	S213	NLS[+79.966331]PINLLK	NLSPINLLK	1	0.277602	0.484774	0.352672	0.352305	0.764301	0.646008	0.45046	0.474236	0.192799	0.319935	ND	0.175543	0.214331	ND	0.327728	0.36778	0.361887	0.241927	0.396688	0.372509	0.33343	0.188859	0.63464	0.478323	0.350311	0.716657	0.481687	0.649639	0.446077	1.45012	ND	ND	ND	ND	ND	ND	ND	1.15669	1.43822	1.28164	0.505314	0.829314	0.788242	0.362036
ALY2	YJL084C	S783	SLSTPQREES[+79.966331]KDSTSTGNQSNEK	SLSTPQREESKDSTSTGNQSNEK	1	0.514467	0.517745	0.174654	ND	ND	ND	ND	0.463443	0.43744	ND	ND	ND	ND	ND	ND	ND	0.488518	0.600292	ND	ND	ND	ND	ND	ND	ND	ND	ND	ND	ND	ND	ND	ND	ND	ND	ND	ND	ND	ND	ND	ND	ND	ND	ND	ND
ALY2	YJL084C	S838	RES[+79.966331]VQDNLPSTIR	RESVQDNLPSTIR	1	0.676119	0.986123	0.840609	0.669471	0.990771	ND	0.749867	1.08499	0.684009	0.932724	0.873356	0.566106	0.356936	ND	0.565634	0.694658	0.559742	0.420514	0.576029	0.827736	0.622559	0.644248	0.520292	0.658714	1.05637	0.927382	0.66056	1.13661	0.892795	1.23619	ND	ND	ND	ND	ND	ND	0.561107	1.06489	1.15148	1.20774	1.5476	0.993046	1.56097	1.00728
AMD1	YML035C	S138	TLS[+79.966331]ASAQHILPETLK	TLSASAQHILPETLK	1	1.22675	0.900446	0.818095	0.864149	1.89093	0.752948	1.13592	1.12079	0.658595	0.7614	0.416257	0.454237	ND	ND	ND	1.01336	0.743135	0.493874	ND	ND	ND	ND	0.743948	0.513986	0.848911	1.19315	ND	1.78959	0.613434	2.60297	ND	ND	ND	ND	ND	ND	ND	1.3328	1.44745	2.54562	0.750195	1.6401	1.15404	0.43819
AMD1	YML035C	S19	LNDLSLEPAPS[+79.966331]HDEQDGSGLVIDIDQRK	LNDLSLEPAPSHDEQDGSGLVIDIDQRK	1	0.83354	0.707601	ND	ND	ND	ND	ND	0.757994	0.934204	ND	ND	ND	ND	ND	ND	ND	ND	ND	0.745325	1.07636	0.909453	0.817902	1.32058	1.35366	ND	ND	ND	1.07838	ND	0.997791	ND	ND	ND	ND	ND	ND	ND	ND	ND	ND	ND	ND	ND	ND
AMD1	YML035C	S58 S61	IGDEQAGVVVDDETPPLEQQDS[+79.966331]HES[+79.966331]LAADSR	IGDEQAGVVVDDETPPLEQQDSHESLAADSR	1	4.28162	0.623647	2.46689	0.403733	2.48332	1.97305	0.605135	3.75625	1.14476	0.404912	1.58026	ND	1.58247	0.990474	ND	0.253078	1.29983	1.22335	ND	0.975899	1.01268	0.539849	0.570287	0.708437	2.58974	0.655686	0.173078	2.01871	1.17989	ND	ND	ND	ND	0.699398	0.208076	ND	ND	ND	ND	ND	ND	ND	ND	ND
AMD1	YML035C	S58 S61	KIGDEQAGVVVDDETPPLEQQDS[+79.966331]HES[+79.966331]LAADSR	KIGDEQAGVVVDDETPPLEQQDSHESLAADSR	1	4.20611	2.50938	3.5231	0.813982	3.41309	3.14242	5.11993	4.55925	3.99006	3.24855	2.40091	3.42477	1.84411	1.55557	1.0696	3.71296	1.10079	3.51429	1.03842	2.29398	1.64762	ND	ND	ND	3.57055	1.38868	2.07747	1.71835	2.62107	ND	ND	ND	ND	3.64004	ND	0.492301	1.33834	ND	0.30221	ND	ND	ND	0.300548	ND
AMS1	YGL156W	S2	S[+121.976896]SEDIIYDPQFKPVQGIYENR	SSEDIIYDPQFKPVQGIYENR	1	0.83949	1.24005	0.841123	ND	1.10867	0.97954	1.21826	0.83452	0.716517	0.997033	ND	0.844224	0.912868	ND	0.740398	0.890451	0.940766	0.617443	0.889614	1.02144	1.18976	0.862298	1.0298	0.797804	0.782406	1.08047	1.0742	1.33022	0.90205	0.926463	1.57709	0.502458	0.625979	1.79194	0.920475	0.741685	0.284734	1.31201	1.81132	0.887992	1.14553	0.87835	1.51597	1.10821
ANB1	YJR047C	S16	S[+42.010565]DEEHTFENADAGAS[+79.966331]ATYPMQCSALR	SDEEHTFENADAGASATYPMQCSALR	0	3.84084	4.28829	2.73897	3.25875	2.7679	3.64007	3.85219	3.68312	3.09281	ND	2.66521	2.99676	4.19755	3.67299	2.00636	3.24103	3.16009	2.39276	2.68881	2.75487	2.23352	4.68797	1.90122	3.14855	3.2768	2.70104	ND	2.7656	2.21656	2.66718	3.08114	0.931682	2.95838	4.56446	3.40401	ND	2.85678	ND	2.22303	4.0268	3.94026	3.48808	3.35942	5.19035
ANB1	YJR047C	S2 S16 T18	S[+79.966331]DEEHTFENADAGAS[+79.966331]AT[+79.966331]YPMQCSALR	SDEEHTFENADAGASATYPMQCSALR	0	1.79763	1.07952	ND	ND	ND	ND	1.91707	0.522497	0.497886	ND	ND	ND	ND	ND	ND	2.2501	0.240534	ND	ND	ND	ND	ND	ND	ND	ND	ND	ND	ND	ND	ND	ND	ND	ND	2.01357	1.80369	ND	2.04453	ND	0.837354	ND	ND	ND	0.381732	2.41625
ANB1	YJR047C	T7	M[+15.994915]SDEEHT[+79.966331]FENADAGASATYPMQCSALR	MSDEEHTFENADAGASATYPMQCSALR	1	1.5151	1.2578	ND	ND	ND	ND	ND	0.228814	2.5152	ND	0.580651	1.38669	ND	ND	ND	ND	ND	ND	ND	2.23347	2.57735	ND	1.10841	4.79322	ND	ND	ND	ND	ND	ND	ND	ND	ND	ND	ND	ND	0.664258	0.347605	1.07767	0.686963	0.787574	2.72436	ND	ND
ANB1	YJR047C	T7	M[+15.994915]SDEEHT[+79.966331]FENADAGASATYPMQCSALRK	MSDEEHTFENADAGASATYPMQCSALRK	1	1.56024	ND	1.58662	1.87094	0.334115	ND	0.334701	0.496284	0.674865	0.363621	0.387335	1.2254	ND	2.48013	1.48418	1.95245	1.51873	1.7	ND	ND	ND	1.47347	1.49581	ND	1.88573	2.18677	ND	ND	ND	ND	1.57155	1.99842	1.79808	1.00331	0.836036	1.16204	1.36706	1.09725	ND	ND	ND	ND	1.48163	ND
APC1	YNL172W	T1439	SDVSGVT[+79.966331]QVTSNTNTPGNSDRER	SDVSGVTQVTSNTNTPGNSDRER	0	0.871603	0.310787	ND	ND	ND	ND	0.639709	0.790613	ND	ND	ND	ND	ND	ND	ND	ND	ND	ND	ND	ND	ND	ND	ND	ND	ND	ND	ND	0.755635	ND	0.705709	ND	ND	ND	0.297707	0.761889	ND	ND	ND	ND	ND	ND	ND	ND	0.666137
APL3	YBL037W	T727	RNT[+79.966331]IDDVNSK	RNTIDDVNSK	1	0.319917	0.440661	0.393316	0.334825	0.50598	ND	0.502845	0.573509	0.352821	0.541026	0.354083	0.514483	0.13806	ND	0.46059	0.166021	0.509561	0.559619	ND	0.474581	0.459178	0.199899	0.421312	0.45732	0.44175	0.340263	0.219412	0.501445	0.407642	0.552023	ND	ND	ND	ND	ND	ND	ND	0.867202	0.502135	ND	0.666442	0.596596	0.583368	ND
APL5	YPL195W	S918	AKNS[+79.966331]PEPNEFLR	AKNSPEPNEFLR	1	1.34335	1.34514	1.64473	1.27647	1.54985	1.40996	1.43078	1.72595	1.33901	1.42854	1.45966	1.2766	1.02593	0.85314	1.33896	1.81374	1.4623	1.47662	1.23764	1.51564	1.04664	1.19912	1.10406	1.05266	1.39327	1.73828	0.943285	1.79208	1.15216	1.9801	1.58846	1.4541	0.934868	1.7461	0.89786	1.1096	0.672146	2.19274	1.99271	2.02993	1.79176	1.52909	1.66381	1.06372
APL5	YPL195W	S918	AKNS[+79.966331]PEPNEFLRDQSTDI	AKNSPEPNEFLRDQSTDI	1	2.21828	1.70651	2.00999	1.8368	3.06761	2.23671	2.31349	2.29176	2.19672	1.99991	1.49844	2.606	1.41817	0.881706	1.64626	2.3896	2.20092	1.78539	0.91306	1.35608	1.38071	1.46615	1.43257	1.41047	1.64251	1.8838	1.39364	2.98647	1.13796	2.16871	ND	ND	ND	ND	ND	ND	ND	ND	ND	1.09444	1.18392	1.46144	0.600339	0.699121
APM1	YPL259C	T251	YLDDDTNIPSASATTSDNNTET[+79.966331]DKKPSITSSSATNK	YLDDDTNIPSASATTSDNNTETDKKPSITSSSATNK	0	1.17449	ND	1.03977	ND	ND	ND	ND	ND	ND	ND	ND	ND	ND	ND	ND	ND	ND	ND	ND	ND	ND	ND	ND	ND	ND	ND	ND	ND	ND	ND	ND	ND	ND	ND	ND	ND	ND	ND	ND	ND	ND	ND	ND	ND
APM4	YOL062C	S180 S181	RSS[+79.966331]S[+79.966331]FLGQGDSTSDFYDNNK	RSSSFLGQGDSTSDFYDNNK	0	1.03338	ND	1.2598	ND	ND	ND	0.88686	0.932666	0.98386	1.68751	ND	1.78549	ND	ND	ND	ND	ND	ND	ND	ND	ND	ND	ND	ND	ND	ND	ND	ND	ND	ND	ND	ND	ND	ND	ND	ND	ND	ND	ND	ND	ND	ND	ND	ND
AQR1	YNL065W	S4 S6 T9	S[+42.010565]RS[+79.966331]NS[+79.966331]IYT[+79.966331]EDIEMYPTHNEQHLTR	SRSNSIYTEDIEMYPTHNEQHLTR	0	0.131689	0.339527	ND	ND	ND	ND	0.382726	0.1548	0.26405	ND	ND	ND	ND	ND	ND	ND	0.573529	0.154548	ND	ND	ND	0.367372	ND	0.254356	ND	ND	ND	ND	ND	ND	ND	ND	ND	ND	ND	ND	ND	ND	ND	ND	ND	ND	ND	ND
ARA1	YBR149W	S3 S4 S7	S[+42.010565]S[+79.966331]S[+79.966331]VAS[+79.966331]TENIVENMLHPK	SSSVASTENIVENMLHPK	0	0.649872	0.658688	ND	ND	ND	ND	0.551088	0.461931	0.72205	0.292268	ND	0.47101	0.652321	0.648554	ND	ND	ND	ND	ND	ND	ND	0.399781	ND	0.217012	ND	ND	ND	ND	ND	ND	ND	ND	ND	ND	ND	ND	ND	ND	ND	ND	ND	ND	ND	ND
ARB1	YER036C	S43	KKEAAAEES[+79.966331]EVDAAAR	KKEAAAEESEVDAAAR	1	0.945009	0.905005	1.43333	ND	1.24601	1.39982	0.95136	0.924501	1.20278	0.889188	ND	1.12931	1.03916	1.00882	1.31686	1.72786	2.18106	2.01971	1.05504	1.3773	0.944566	1.18646	1.17612	0.972776	1.18806	1.26369	0.838714	1.47309	0.806546	1.01578	0.908198	1.91201	1.58306	1.38337	0.961964	1.01894	0.453891	1.17094	0.783677	0.430208	0.915193	0.887234	0.691841	0.997342
ARC1	YGL105W	S37	S[+79.966331]GQIQPHLDQLNLVLR	SGQIQPHLDQLNLVLR	1	0.342522	0.565927	0.404042	0.273551	0.224833	0.319093	0.25216	0.348429	0.455854	0.404725	0.353465	0.384941	0.640762	0.393058	0.396173	0.485438	0.356233	0.380485	0.550724	0.492712	0.422491	0.258702	0.266596	0.266986	0.281782	0.187971	0.199061	ND	ND	ND	ND	ND	ND	0.243182	0.257562	ND	ND	ND	ND	ND	0.359151	0.178865	0.330102	0.205961
ARE1	YCR048W	S21 S29	LNS[+79.966331]AEANKRHS[+79.966331]VTYDNVILPQESMEVSPR	LNSAEANKRHSVTYDNVILPQESMEVSPR	1	0.781524	0.561628	0.95193	ND	ND	ND	ND	ND	ND	0.570111	0.51216	ND	0.145708	1.17554	0.447356	ND	ND	ND	0.936098	ND	0.530673	ND	ND	ND	ND	ND	ND	ND	ND	ND	ND	ND	ND	ND	ND	ND	ND	ND	ND	ND	ND	ND	ND	ND
ARE2	YNR019W	S175 S176	KS[+79.966331]S[+79.966331]PDAVDSVGK	KSSPDAVDSVGK	1	1.50646	1.36165	2.84444	2.08337	2.6334	1.5148	2.07499	2.21049	2.7867	2.24022	1.83241	2.40363	0.77812	1.07181	1.31621	1.28612	2.31875	2.02122	ND	1.14679	0.682685	1.89839	1.07808	1.46336	2.672	2.74646	1.82227	2.67237	1.38864	ND	ND	ND	ND	1.91002	0.753192	ND	ND	ND	ND	ND	ND	ND	ND	ND
ARE2	YNR019W	S175 S176	NLHHRKS[+79.966331]S[+79.966331]PDAVDSVGK	NLHHRKSSPDAVDSVGK	1	1.56372	0.76427	1.17368	0.94653	0.94434	ND	1.53844	1.41334	1.49862	1.47955	ND	1.36193	0.6895	0.777011	ND	0.77396	1.03956	0.646791	ND	ND	ND	0.749784	ND	0.68158	1.19685	0.781727	ND	0.635345	0.370337	ND	ND	ND	ND	ND	ND	ND	ND	ND	ND	ND	ND	ND	ND	ND
ARE2	YNR019W	S176	KSS[+79.966331]PDAVDSVGK	KSSPDAVDSVGK	1	3.64647	3.49487	4.32862	3.55472	4.24845	4.1435	4.04878	4.29469	4.45474	4.19297	3.86873	4.50203	2.30482	2.15657	3.19901	3.98988	3.49433	3.55535	1.71156	2.82353	1.76439	ND	3.19149	4.06164	3.42307	5.01208	2.92337	4.19093	2.73384	3.81864	1.97011	4.52502	2.46096	4.70759	2.02228	1.64437	1.43666	5.08255	3.22911	3.25773	3.18038	5.3907	2.80324	ND
ARG1	YOL058W	S340	S[+79.966331]MIQPSQNSVNGTVR	SMIQPSQNSVNGTVR	1	0.585207	0.51255	0.583408	ND	0.749813	0.371761	0.450573	0.58774	0.60006	0.547554	0.293587	ND	0.43279	ND	0.610565	0.583965	0.494427	0.608935	0.25896	0.553109	0.244997	0.276426	0.352763	0.325678	ND	ND	ND	0.377887	0.344646	ND	ND	ND	ND	ND	ND	ND	ND	ND	ND	ND	ND	ND	ND	ND
ARG3	YJL088W	S2	S[+121.976896]TTASTPSSLR	STTASTPSSLR	1	1.00921	0.936574	0.995835	0.961312	1.34033	1.04923	1.15183	1.06678	0.789287	0.772852	0.767112	0.747256	0.648863	ND	0.863116	0.936845	0.963571	0.96339	0.790138	0.794556	0.706714	0.960798	0.726736	1.00388	0.839342	1.3979	0.934825	1.2104	0.879545	1.05417	0.486739	0.944408	0.359157	1.10696	0.514156	0.369765	0.326396	1.3941	1.07058	1.19484	0.639979	1.17967	0.853595	0.345929
ARG4	YHR018C	S2	S[+121.976896]DGTQKLWGGR	SDGTQKLWGGR	1	1.77195	1.3344	1.64388	1.2862	2.23768	2.04199	1.79907	1.4915	1.53541	1.31259	1.07635	1.45441	0.889082	0.82809	1.12618	1.80791	1.50928	1.34452	1.00962	0.958944	0.629945	1.09579	1.38663	1.00767	1.07866	1.73675	1.01719	1.62994	ND	1.53374	ND	0.862421	0.472692	ND	ND	ND	ND	1.00632	0.486853	0.892596	ND	1.48735	ND	ND
ARG5,6	YER069W	S359	RSS[+79.966331]IGEFPSADALRK	RSSIGEFPSADALRK	1	1.87162	2.27476	1.59903	1.64662	2.28373	1.05595	1.499	1.70672	1.5942	1.57142	1.39785	1.3879	1.67947	1.20133	1.25793	1.55846	1.93771	1.27731	1.15752	0.803353	1.54261	1.61817	2.35778	2.08485	1.72619	1.70233	1.74491	ND	1.25558	2.18941	1.22156	0.673986	ND	0.732	0.461252	ND	ND	0.884165	1.17343	1.24612	0.984804	1.18656	1.67359	ND
ARG7	YMR062C	T62	SRPST[+79.966331]AAAVFTTNK	SRPSTAAAVFTTNK	1	1.58454	1.9053	0.963686	ND	ND	ND	1.44432	0.814445	1.63279	1.02867	ND	1.07875	ND	ND	ND	ND	ND	ND	ND	ND	ND	ND	ND	ND	ND	ND	ND	1.38893	1.59867	ND	ND	ND	ND	0.832452	ND	0.62439	ND	ND	ND	ND	ND	ND	ND	ND
ARG82	YDR173C	S306	DDFIDDDDDDDDNDDDDDDDAEGSS[+79.966331]EGPK	DDFIDDDDDDDDNDDDDDDDAEGSSEGPK	0	0.672151	0.351927	ND	ND	ND	ND	ND	ND	ND	0.418068	ND	0.639451	0.081939	ND	0.237954	ND	ND	ND	ND	0.742232	0.828483	ND	0.691125	0.910557	ND	ND	ND	ND	ND	ND	ND	ND	ND	ND	ND	ND	ND	ND	ND	ND	ND	ND	0.771301	ND
ARK1	YNL020C	S478	S[+79.966331]LGSYSTR	SLGSYSTR	1	1.53875	1.53672	1.06044	1.54555	1.75519	1.86488	1.61416	1.61103	1.68783	1.43729	1.4666	1.48725	1.20615	1.29085	1.33391	1.68338	1.75171	1.71334	1.28964	1.42879	1.4114	1.20488	1.19636	1.18581	1.5066	1.72851	1.4645	1.57549	1.11626	1.25079	0.595613	1.13343	0.729337	1.38915	0.88114	0.887515	0.370399	1.05197	0.808557	ND	0.933684	1.19945	0.697349	ND
ARO4	YBR249C	S2	S[+121.976896]ESPMFAANGMPK	SESPMFAANGMPK	1	2.81985	4.37113	2.14758	2.62362	5.401	1.86276	4.44413	2.73987	2.08028	2.92423	2.3238	2.62297	3.04682	1.83289	3.10271	4.23198	3.79897	2.41806	2.7365	2.67732	3.65571	3.3349	7.12117	4.11187	2.75777	3.46272	2.49858	4.56132	2.9068	6.12514	3.97211	1.50242	1.22865	2.01828	1.01981	1.09104	0.61997	2.4583	3.12166	2.291	2.21294	2.11038	3.52565	1.99382
ARO4	YBR249C	S2 S4	S[+121.976896]ES[+79.966331]PMFAANGMPK	SESPMFAANGMPK	1	15.6221	14.0573	11.3464	8.66532	14.5997	5.28105	15.9002	11.7999	13.9876	15.2428	9.672	17.9663	13.8058	10.8838	13.359	15.7679	14.7587	13.9928	3.55965	9.96975	9.46464	13.8054	11.7662	12.7765	16.4093	8.24706	7.99967	15.4992	12.3745	0.860822	2.30771	0.517369	0.543007	7.36046	6.35932	2.87847	2.82345	0.912653	0.583047	ND	6.09046	0.756631	5.20312	3.09822
ARP4	YJL081C	S353	STS[+79.966331]PAANSADTPNETGK	STSPAANSADTPNETGK	0	1.53982	1.76953	ND	1.16294	1.39751	1.24648	1.46705	1.52339	1.57715	1.43798	1.12653	1.68474	1.11875	1.14032	1.26975	1.28764	1.18844	1.33815	1.14069	1.41776	1.37145	1.25206	1.24514	1.45057	1.35344	1.6434	1.33737	1.43482	1.67192	1.18023	ND	1.33358	1.06661	1.56205	1.40402	1.02868	1.20591	2.03227	1.90389	1.65814	1.35995	1.90383	1.72537	1.19917
ARP5	YNL059C	S3 S7 T9	S[+42.010565]S[+79.966331]RDAS[+79.966331]LT[+79.966331]PLKAVVIDDPPLR	SSRDASLTPLKAVVIDDPPLR	1	0.834393	0.308004	0.342138	ND	ND	ND	ND	ND	ND	ND	ND	ND	0.414428	0.338704	ND	ND	ND	ND	ND	ND	ND	0.905541	ND	0.286337	ND	ND	ND	ND	ND	ND	ND	ND	ND	0.491044	0.394811	ND	ND	ND	ND	ND	ND	ND	ND	ND
ARP5	YNL059C	S7 T9	DAS[+79.966331]LT[+79.966331]PLKAVVIDDPPLR	DASLTPLKAVVIDDPPLR	1	0.316368	0.420267	0.184452	ND	ND	ND	0.556357	ND	0.26324	0.743525	ND	0.398491	0.359004	0.24454	ND	0.794242	0.568202	0.452982	ND	ND	ND	0.342091	ND	0.469959	ND	ND	ND	0.509488	0.400435	ND	ND	ND	ND	0.503216	0.494742	ND	ND	ND	ND	ND	ND	ND	ND	ND
ARP8	YOR141C	S65	S[+79.966331]VTGLSVDPR	SVTGLSVDPR	0	0.137004	0.184413	0.97627	1.03932	0.922466	ND	1.04457	0.775001	0.939754	ND	0.869452	0.634552	0.879282	ND	0.948241	0.913508	0.900428	1.06013	0.784765	ND	0.781199	ND	ND	ND	0.942045	1.34899	0.234236	0.8015	0.648149	0.64659	0.953191	0.907016	0.96703	ND	ND	ND	ND	1.48646	0.650504	ND	ND	ND	0.79035	ND
ART5	YGR068C	S158	SLS[+79.966331]SPVFNK	SLSSPVFNK	0	0.340624	0.324132	0.128481	ND	0.557439	0.245246	0.407575	0.303544	0.468071	0.381648	0.33743	0.367039	0.157978	ND	0.311416	0.4614	ND	0.317388	ND	ND	ND	0.712686	1.0905	0.728149	ND	ND	ND	0.51712	0.14522	0.416824	0.647397	0.570319	0.304059	0.547623	0.395973	ND	ND	0.239361	0.233975	0.214473	0.421541	0.357972	ND	ND
ASC1	YMR116C	S3	A[+42.010565]S[+79.966331]NEVLVLR	ASNEVLVLR	1	0.264957	0.390004	0.194139	0.305326	0.54309	0.467052	0.435534	0.313536	0.198314	0.226342	0.08195	0.123792	0.209483	0.105441	0.217287	0.358466	0.294987	0.16307	0.163184	0.180003	0.301076	0.356566	0.734019	0.417563	0.295512	0.508281	0.452706	0.44372	0.158997	0.696937	0.734178	0.293388	0.362052	0.547968	0.216694	0.251857	0.180431	0.985247	1.10701	1.26035	0.40043	0.565537	0.706036	0.523804
ASF1	YJL115W	S264 T265	KIEGGS[+79.966331]T[+79.966331]DIESTPK	KIEGGSTDIESTPK	1	0.862289	1.04561	0.808917	0.68012	0.696648	ND	0.598663	0.683357	1.1538	ND	ND	ND	0.738459	1.02536	1.16001	0.796365	1.03275	1.10132	0.563555	1.47395	1.64925	0.574296	0.752112	0.939017	0.978043	ND	0.953368	0.714596	0.628786	ND	ND	ND	ND	1.47053	1.81091	1.20535	1.16798	0.516754	ND	ND	ND	ND	0.957931	0.890452
ASF1	YJL115W	T265	RKIEGGST[+79.966331]DIESTPK	RKIEGGSTDIESTPK	0	0.84299	1.02951	ND	0.621332	0.945132	ND	0.705747	0.735132	0.943904	0.586524	ND	0.45206	0.965976	0.889812	0.915573	1.07316	0.809487	0.824542	0.770807	0.825253	1.36538	0.902041	0.899568	ND	0.863404	0.926321	1.09812	0.734524	0.714346	ND	ND	ND	ND	ND	ND	ND	ND	ND	ND	ND	ND	ND	ND	0.759157
ASF1	YJL115W	T265 S269	KIEGGST[+79.966331]DIES[+79.966331]TPKDAAR	KIEGGSTDIESTPKDAAR	0	2.93827	3.53251	ND	ND	ND	ND	ND	ND	ND	ND	ND	ND	0.867027	3.34885	2.9395	ND	ND	ND	2.12386	ND	2.35699	ND	0.709705	1.36636	ND	2.25512	2.14733	ND	ND	ND	ND	ND	ND	ND	ND	ND	ND	ND	ND	ND	ND	ND	ND	ND
ASF1	YJL115W	T270	KIEGGSTDIEST[+79.966331]PKDAAR	KIEGGSTDIESTPKDAAR	1	0.87377	1.06788	ND	ND	ND	ND	0.83605	1.20236	0.821653	0.523523	ND	0.770295	0.915363	1.00905	ND	ND	ND	ND	ND	ND	ND	ND	1.32692	1.34898	ND	ND	ND	1.25141	ND	1.8417	ND	ND	ND	1.02598	0.346348	ND	ND	1.91693	2.22484	ND	ND	ND	1.51687	ND
ASH1	YKL185W	S465 S469	FALDS[+79.966331]PPQS[+79.966331]PR	FALDSPPQSPR	1	1.08333	1.15426	0.778645	1.37696	0.932254	0.956474	1.13285	ND	1.03236	0.755697	0.979706	1.07316	1.35047	1.30861	1.0892	ND	ND	ND	ND	ND	ND	1.41055	ND	1.22971	1.24443	0.990373	1.18228	1.35848	1.19141	0.699468	ND	ND	ND	1.23101	1.34171	0.893882	1.0561	1.0081	1.14657	ND	1.68183	1.04121	1.27181	ND
ASH1	YKL185W	S465 S469	FALDS[+79.966331]PPQS[+79.966331]PRR	FALDSPPQSPRR	1	1.43224	1.53471	0.780499	1.48569	1.21609	1.18377	1.67596	1.39082	1.25327	1.17578	1.14217	1.16617	1.34362	1.269	1.17022	1.02552	0.804662	0.891239	0.651114	0.864718	0.822542	1.88807	0.985637	1.3301	1.62479	1.06883	1.12355	2.07661	1.29174	0.762994	0.690652	0.602318	0.722974	1.19609	0.915093	0.713764	0.703964	0.953414	0.778646	0.988938	1.55225	1.05725	1.13791	0.839825
ASH1	YKL185W	S56	NNITTDNNINSAS[+79.966331]PR	NNITTDNNINSASPR	1	0.854858	0.988326	1.18539	0.8147	1.40181	0.845951	0.989948	0.826732	0.874102	0.616052	ND	0.904399	0.821632	0.847309	1.19938	0.815626	0.801966	0.850217	0.354123	0.688459	0.946494	1.05642	1.28239	1.54101	1.18399	0.792093	0.963931	1.72881	1.73028	1.03276	1.13272	0.984799	1.01317	1.3099	0.992755	1.0213	0.359071	1.43777	1.33989	0.756727	1.21551	1.01416	0.992792	0.9958
ASK1	YKL052C	S155 S156	DVHSMFNNDSIDDFHTANITSTGQILKLPDS[+79.966331]S[+79.966331]DEDTGSEAVPSR	DVHSMFNNDSIDDFHTANITSTGQILKLPDSSDEDTGSEAVPSR	1	0.46989	0.501	ND	ND	ND	ND	0.192277	0.446329	ND	ND	ND	ND	ND	ND	ND	ND	ND	ND	ND	ND	ND	0.400743	ND	0.185953	ND	ND	ND	0.133841	1.35714	ND	ND	ND	ND	ND	ND	ND	ND	ND	ND	ND	ND	ND	ND	ND
ASK1	YKL052C	S155 S156	LPDS[+79.966331]S[+79.966331]DEDTGSEAVPSR	LPDSSDEDTGSEAVPSR	1	1.30705	2.15847	1.70016	0.828978	1.29715	ND	1.24076	1.7158	1.83149	1.68792	0.855438	1.7528	2.18302	ND	1.24585	0.734787	1.37059	1.26515	ND	1.73067	3.86276	1.87665	1.81382	2.27903	2.07645	ND	1.80039	1.70864	3.77159	ND	ND	ND	ND	2.06042	5.50524	2.99888	5.65825	0.574855	0.726281	ND	ND	ND	5.46728	5.39584
ASK10	YGR097W	S1070	GNNS[+79.966331]AQNLTTSSSTASR	GNNSAQNLTTSSSTASR	1	2.70771	2.60511	2.63597	2.57501	2.86796	2.75121	3.19328	3.02881	2.9908	1.85812	2.53757	2.63362	2.37028	2.75984	2.53169	3.21165	3.25563	2.33189	2.55572	2.59632	2.31236	2.61021	1.72327	2.4355	2.75577	2.75829	2.04425	2.96748	2.10851	2.21852	1.39333	2.01978	1.51068	2.36521	2.01732	1.89024	0.955081	2.79036	1.88136	1.80993	2.37375	1.94155	2.09149	1.54489
ASK10	YGR097W	S1070	RGNNS[+79.966331]AQNLTTSSSTASR	RGNNSAQNLTTSSSTASR	1	1.86262	1.65373	1.96847	1.55499	1.54385	1.60566	1.8582	1.96749	1.87754	1.48085	1.28189	1.56462	1.45463	1.42579	1.32782	1.75207	2.12419	1.60754	1.08234	1.27357	1.70922	1.62495	1.06234	1.30169	1.51814	1.48819	1.0782	1.5196	1.00511	0.837825	0.80876	0.926509	1.52459	1.52527	0.86128	ND	ND	1.38201	0.642203	0.772533	1.23904	1.26345	ND	ND
ASK10	YGR097W	S560	QAS[+79.966331]DVHNSSTTTGGTAGANGIR	QASDVHNSSTTTGGTAGANGIR	1	0.162209	ND	0.325939	ND	ND	ND	0.172705	0.153507	0.277314	0.324807	0.206377	0.474638	ND	ND	ND	ND	ND	ND	ND	ND	ND	ND	ND	ND	ND	ND	ND	0.239009	ND	0.090777	ND	ND	ND	ND	ND	ND	ND	ND	ND	ND	ND	ND	ND	ND
ASK10	YGR097W	S804 T808	S[+79.966331]KVNT[+79.966331]PAIDDYGNLITVER	SKVNTPAIDDYGNLITVER	1	1.40593	0.799203	0.877214	0.604224	1.21897	1.03765	1.53806	1.22847	1.01506	1.14866	1.06968	1.13585	0.909646	0.603503	1.03046	0.622884	0.899788	0.86809	ND	ND	ND	0.999957	1.15171	0.961411	0.941955	0.863991	0.839681	0.951047	0.743051	ND	ND	ND	ND	0.660395	0.721011	0.469036	ND	ND	ND	ND	0.853362	0.548881	ND	ND
ASK10	YGR097W	S985 S989	STS[+79.966331]AGNS[+79.966331]ITANAPVVPK	STSAGNSITANAPVVPK	0	1.14386	0.610719	0.942233	0.59759	0.788264	1.22153	1.07912	1.42999	1.20263	0.632155	ND	0.789876	ND	ND	ND	0.47526	0.502856	0.661325	ND	ND	ND	0.534371	0.110432	0.523895	0.513488	0.456873	ND	ND	ND	ND	ND	ND	ND	ND	ND	ND	ND	ND	ND	ND	ND	ND	ND	ND
ASK10	YGR097W	T808	VNT[+79.966331]PAIDDYGNLITVER	VNTPAIDDYGNLITVER	1	2.66169	2.35733	3.34596	3.03461	2.28926	3.09469	2.56736	3.38766	3.22503	1.69407	2.418	2.92709	2.60653	2.30661	2.40032	2.89371	2.80925	2.64565	1.87459	1.9264	1.80019	2.99709	1.8261	2.72477	2.39048	1.92039	1.57413	3.5668	1.5785	1.3691	1.46293	0.846354	ND	1.99238	1.20259	0.553217	0.69101	0.7885	0.522296	ND	1.68183	1.94162	1.33217	0.899071
ASK10	YGR097W	T971 S972	QQQQPLQMQPLSRT[+79.966331]S[+79.966331]SSSVNVTAMR	QQQQPLQMQPLSRTSSSSVNVTAMR	0	1.63486	3.36449	ND	ND	ND	ND	1.36875	3.24663	ND	ND	ND	ND	4.75771	1.18014	ND	ND	ND	ND	1.68374	ND	5.1484	1.20449	3.30992	ND	ND	ND	ND	ND	ND	ND	ND	0.759234	2.06648	ND	4.983	6.16259	ND	4.70564	0.876608	ND	2.52913	2.7029	ND	ND
ASP3-2	YLR157C	S3 N5	IIHRS[+79.966331]PS[+79.966331]IDASPPENNSSHNIVPIK	IIHRSPSIDASPPENNSSHNIVPIK	1	2.35376	1.64323	1.38952	1.20463	1.2519	1.1754	1.69902	1.99749	1.45484	1.75583	1.31973	1.4034	1.69352	0.877445	1.03026	1.65003	1.63493	1.15202	0.801609	1.37423	1.22508	1.94568	1.07848	1.27734	2.53243	1.94807	1.72424	2.18701	1.41898	0.186208	0.794163	0.315187	0.466378	3.13702	1.85386	1.13971	0.947477	1.23247	0.981572	ND	2.05508	1.70924	1.17035	0.802049
ATG1	YGL180W	S474	HPTSTQNQNVLLNEQFS[+79.966331]PNNQQYFQNQGENPR	HPTSTQNQNVLLNEQFSPNNQQYFQNQGENPR	1	1.48421	0.472141	1.55939	1.28301	1.22151	0.825925	1.29114	1.55006	1.82482	0.319597	0.290587	1.29042	0.5502	0.646396	ND	ND	ND	ND	ND	ND	ND	ND	ND	ND	0.522334	1.16506	0.583353	1.41197	1.02984	1.02583	ND	ND	ND	ND	ND	ND	ND	1.32189	0.930154	0.776317	2.47009	1.07715	0.545244	0.334343
ATG1	YGL180W	S515 S518	RLS[+79.966331]ISS[+79.966331]LNPSNALSR	RLSISSLNPSNALSR	0	3.11855	2.40351	3.36341	0.772461	2.62187	3.52512	3.4961	2.58635	3.43407	ND	ND	ND	ND	ND	ND	ND	ND	ND	0.352453	0.720628	ND	1.72886	ND	2.17121	2.34879	2.67833	2.15415	2.0464	2.18285	ND	ND	ND	ND	ND	0.863317	0.645906	ND	ND	ND	ND	ND	ND	1.47863	0.078719
ATG11	YPR049C	S613	NNNNNSSNGNSIS[+79.966331]PEGSIALK	NNNNNSSNGNSISPEGSIALK	1	0.698001	0.603381	0.638106	ND	ND	ND	0.659192	0.374612	0.286891	0.610014	0.333303	0.518705	ND	ND	ND	0.497214	0.457657	0.497114	ND	ND	ND	ND	ND	ND	0.440443	0.587993	ND	0.65061	ND	0.476683	ND	ND	ND	ND	ND	ND	ND	ND	ND	ND	ND	ND	ND	ND
ATG13	YPR185W	S355 S360	ANS[+79.966331]FEPQS[+79.966331]WQK	ANSFEPQSWQK	1	0.892183	0.606102	0.742945	0.551716	0.787646	1.03422	0.784556	0.864291	0.860699	0.784201	0.419378	0.808269	0.549693	0.443693	0.476064	0.659718	0.81846	0.70545	ND	0.449886	0.250617	0.471202	0.233599	0.371289	0.666403	0.808982	ND	0.612354	0.32614	ND	ND	ND	ND	ND	ND	ND	ND	0.578505	0.32282	ND	ND	ND	ND	ND
ATG13	YPR185W	S355 S360	ANS[+79.966331]FEPQS[+79.966331]WQKK	ANSFEPQSWQKK	1	1.0129	0.687337	0.994871	0.667041	0.967217	1.13993	1.06853	0.954933	1.11005	0.793102	0.52304	1.04311	0.645274	0.406901	0.884921	0.630397	0.922635	1.14401	ND	0.499777	0.727109	0.653894	0.536761	0.636653	0.736539	0.79785	ND	0.630843	0.540659	ND	ND	ND	ND	ND	ND	ND	ND	ND	ND	ND	ND	ND	ND	ND
ATG13	YPR185W	S379	VGS[+79.966331]IGSQSASR	VGSIGSQSASR	1	2.40344	2.62729	2.722	2.34759	2.95247	2.222	2.64797	2.81605	2.57618	2.29188	2.06088	2.1673	2.11684	2.1433	2.46193	2.57661	2.56773	2.23844	1.47835	2.05054	1.79821	1.27347	1.5854	1.57558	2.15109	2.5136	1.88667	2.57131	1.76404	2.25711	0.988094	0.947415	0.532145	1.95195	0.879138	0.687599	1.06893	2.8526	1.81798	2.21665	1.93097	2.47406	1.69279	1.54111
ATG13	YPR185W	S379 S382	VGS[+79.966331]IGS[+79.966331]QSASR	VGSIGSQSASR	1	1.79368	1.75777	1.79074	2.0418	1.75563	1.75459	1.63852	2.24892	1.9829	2.02427	1.28818	1.77367	1.4077	1.50608	1.41975	1.18849	1.91498	1.652	0.797501	1.3934	1.11024	0.669511	0.550928	0.563203	1.6068	1.6199	1.14321	1.48421	1.04758	ND	ND	ND	ND	1.41003	0.845408	0.721212	0.823228	0.622975	ND	ND	ND	ND	1.33426	0.924075
ATG13	YPR185W	S429	YSSS[+79.966331]FGNIR	YSSSFGNIR	0	0.40777	0.344935	ND	0.232679	0.686336	ND	0.560199	0.211022	ND	ND	ND	ND	ND	ND	ND	ND	ND	ND	0.329865	0.23252	0.368264	ND	0.340126	0.459065	ND	ND	ND	0.537321	ND	0.650807	ND	ND	ND	ND	ND	ND	ND	0.490117	0.438181	0.561162	0.592175	0.642731	ND	ND
ATG13	YPR185W	S461	SPLQPQES[+79.966331]QEDLMDFVK	SPLQPQESQEDLMDFVK	1	0.93798	0.608043	0.667142	0.673759	1.19938	ND	0.813516	0.841037	0.544182	ND	ND	ND	0.876567	0.765437	0.471301	0.868674	0.790477	ND	ND	ND	ND	0.845805	1.04862	ND	0.64186	0.836179	ND	1.1307	ND	0.761003	ND	ND	ND	ND	ND	ND	ND	ND	ND	ND	ND	ND	ND	ND
ATG13	YPR185W	S535 S539	SDSHS[+79.966331]PLPS[+79.966331]ISPSMHYGSLNSR	SDSHSPLPSISPSMHYGSLNSR	0	1.21217	0.16978	0.607169	ND	0.515669	1.4115	ND	ND	ND	0.268493	ND	0.406069	ND	ND	ND	1.3984	1.04081	1.21762	ND	1.03608	0.174989	ND	ND	ND	ND	ND	ND	ND	ND	ND	ND	ND	ND	ND	ND	ND	ND	ND	ND	ND	ND	ND	ND	ND
ATG13	YPR185W	S554	MS[+79.966331]QGANASHLIAR	MSQGANASHLIAR	1	0.475007	0.306099	0.351038	ND	0.686749	0.372179	0.482357	0.392581	0.398217	ND	ND	ND	ND	ND	ND	ND	ND	ND	ND	ND	ND	ND	ND	ND	0.31891	0.333894	0.220556	0.556948	ND	0.31139	ND	ND	ND	ND	ND	ND	ND	ND	ND	0.278213	0.510207	0.533754	ND	ND
ATG13	YPR185W	S573	GGGNSSTS[+79.966331]ALNSR	GGGNSSTSALNSR	0	0.296528	0.599406	0.296316	0.639336	0.517602	0.481793	0.334573	0.503635	0.415323	0.316206	0.783777	0.742012	ND	0.337633	0.790827	ND	ND	ND	ND	ND	ND	ND	0.36574	0.229928	0.531899	0.381559	ND	0.539848	0.08817	0.337178	ND	ND	ND	ND	ND	ND	ND	0.727095	0.511471	ND	ND	ND	ND	ND
ATG13	YPR185W	S646 S649 S652	SSIS[+79.966331]PRS[+79.966331]IDS[+79.966331]ISSSFIK	SSISPRSIDSISSSFIK	0	0.958333	0.768031	0.580023	ND	ND	ND	0.703491	0.845099	1.01039	ND	ND	ND	ND	ND	ND	ND	ND	ND	ND	ND	ND	ND	ND	ND	ND	ND	ND	ND	ND	ND	ND	ND	ND	ND	ND	ND	ND	ND	ND	ND	ND	ND	ND	ND
ATG13	YPR185W	S649	S[+79.966331]IDSISSSFIK	SIDSISSSFIK	1	0.587402	0.415409	0.600995	0.590755	0.821249	0.733109	0.718711	0.68199	0.705711	0.684269	0.438321	0.713125	0.447335	0.264494	0.48916	0.547218	0.586254	0.447424	0.569973	0.387362	0.601191	0.476219	0.440221	0.489778	0.50375	0.595136	0.476926	0.733901	0.431165	0.725507	0.295239	0.313599	ND	0.660358	0.269286	0.183414	0.232402	0.720374	0.560258	0.705026	0.633249	0.644076	0.5021	0.38263
ATG13	YPR185W	S649 S652	S[+79.966331]IDS[+79.966331]ISSSFIK	SIDSISSSFIK	1	1.17378	0.775305	0.850435	ND	ND	ND	1.52298	0.948259	1.09206	1.28276	ND	1.28048	0.773302	0.64439	0.467769	0.327152	1.07405	0.953255	ND	ND	ND	0.965377	0.618011	0.94475	ND	ND	ND	1.1299	0.592154	ND	ND	ND	ND	0.859319	0.821759	ND	ND	ND	ND	ND	ND	ND	0.658307	0.439994
ATG20	YDL113C	S2	S[+121.976896]DLNDVQENAK	SDLNDVQENAK	1	0.239277	0.328264	0.365303	ND	ND	ND	ND	ND	ND	ND	ND	ND	0.136448	ND	0.303339	ND	ND	ND	ND	ND	ND	0.304684	0.268218	0.327465	0.275284	0.351788	0.397871	ND	ND	ND	ND	ND	ND	0.384886	0.352535	0.328428	0.218706	ND	0.224043	ND	ND	ND	0.250171	ND
ATG20	YDL113C	T131 S132	T[+79.966331]S[+79.966331]LSGSINSMNGETSASEEPSVSNR	TSLSGSINSMNGETSASEEPSVSNR	1	0.736975	ND	1.07437	0.895386	0.991737	0.596644	0.7379	ND	1.24707	0.644257	0.520045	1.29619	ND	ND	ND	1.0801	0.205737	0.903287	ND	ND	ND	ND	ND	ND	1.19252	1.4037	1.33761	0.648731	ND	1.10831	1.01443	ND	1.74765	2.09575	1.09391	ND	ND	1.72047	2.40199	1.13247	2.06628	0.874685	ND	ND
ATO3	YDR384C	S4 S7	TSS[+79.966331]ASS[+79.966331]PQDLEK	TSSASSPQDLEK	0	2.37917	ND	2.64314	2.45857	2.22527	1.95504	2.3729	2.49661	2.66313	1.9535	0.286704	2.03387	1.28758	1.42374	1.66367	1.62837	1.98308	2.12112	ND	ND	ND	ND	1.03604	1.41811	1.72937	0.455708	0.903025	2.02116	1.40916	ND	ND	ND	ND	ND	ND	ND	ND	ND	ND	ND	ND	ND	0.899532	0.563608
ATO3	YDR384C	S6	TSSAS[+79.966331]SPQDLEK	TSSASSPQDLEK	1	0.71794	0.771769	0.502528	0.318119	1.4799	1.16579	0.761903	0.663264	0.450203	ND	ND	ND	ND	ND	ND	1.0612	0.519739	0.456831	ND	ND	ND	0.851344	0.62312	0.738919	0.516029	0.655769	0.795071	0.639266	0.359431	0.847952	ND	ND	ND	ND	ND	ND	ND	ND	ND	ND	ND	ND	ND	ND
ATP1	YBL099W	S178	RS[+79.966331]VHEPVQTGLK	RSVHEPVQTGLK	1	1.34083	1.31142	1.13406	0.823694	1.05054	0.794796	1.03502	1.17368	1.16123	0.810634	0.754895	0.967768	1.04385	1.09692	1.0171	1.10194	0.955099	1.16286	0.833422	1.13849	1.18489	1.23784	1.04157	1.22777	0.90084	0.631092	0.947032	1.06376	0.798465	0.448574	0.695214	0.806688	0.798299	1.30249	1.48032	1.12859	2.40367	0.983085	0.81959	1.37828	1.36818	1.43709	1.40232	1.49411
ATP11	YNL315C	S109	SRS[+79.966331]PLDPSAPK	SRSPLDPSAPK	1	0.390532	0.588823	0.491881	0.795568	1.02487	0.710353	0.861297	0.858686	0.860721	0.960976	1.13556	1.24998	1.2253	0.805114	0.886369	0.830844	1.04748	0.944768	1.77137	0.807479	2.05702	0.621567	1.431	1.19657	0.499947	0.704481	0.917244	0.516886	1.30263	1.23564	1.60282	0.853365	1.03194	ND	0.919817	0.802167	ND	0.671295	1.6227	0.625394	1.21578	0.458862	0.566776	0.720499
ATR1	YML116W	S5 T10	GNQS[+79.966331]LVVLT[+79.966331]ESKGEYENETELPVKK	GNQSLVVLTESKGEYENETELPVKK	0	2.10497	0.254542	0.167883	ND	ND	ND	1.26193	0.856975	1.76072	ND	ND	ND	ND	ND	ND	ND	ND	ND	ND	ND	ND	0.457229	ND	0.291484	0.582054	ND	0.198241	ND	ND	ND	ND	ND	ND	ND	ND	ND	ND	ND	ND	ND	ND	ND	ND	ND
AVL9	YLR114C	S504	NGHQS[+79.966331]EEDIKDQESIESK	NGHQSEEDIKDQESIESK	1	1.20506	1.44045	ND	ND	ND	ND	ND	ND	ND	ND	ND	ND	0.839656	ND	0.858301	ND	ND	ND	ND	ND	ND	ND	ND	ND	ND	ND	ND	ND	ND	ND	ND	ND	ND	ND	ND	ND	ND	ND	ND	ND	ND	ND	ND	ND
AVL9	YLR114C	S519	S[+79.966331]VSQISVNPGK	SVSQISVNPGK	0	0.270486	0.256085	0.39667	ND	0.394949	0.423598	0.425765	0.415277	0.381702	0.286535	ND	0.339797	ND	ND	ND	ND	ND	ND	0.205762	ND	0.238728	ND	ND	ND	0.302204	0.461864	0.286636	ND	ND	ND	ND	ND	ND	ND	ND	ND	ND	ND	ND	ND	0.322486	0.30388	ND	ND
AVO1	YOL078W	S301 S315	NSIS[+79.966331]ILDDRESSNGNIGS[+79.966331]ASR	NSISILDDRESSNGNIGSASR	0	1.65091	ND	0.975356	ND	ND	ND	1.39515	1.41487	ND	ND	ND	ND	ND	ND	ND	ND	ND	ND	ND	ND	ND	ND	ND	ND	ND	ND	ND	ND	ND	ND	ND	ND	ND	ND	ND	ND	ND	ND	ND	ND	ND	ND	ND	ND
AVO1	YOL078W	S552 S562	KFS[+79.966331]VSSNLTSTRS[+79.966331]PLLR	KFSVSSNLTSTRSPLLR	0	0.265007	0.346161	ND	ND	ND	ND	ND	ND	ND	ND	ND	ND	ND	ND	ND	ND	ND	ND	ND	ND	ND	ND	ND	ND	ND	ND	ND	ND	ND	ND	ND	ND	ND	ND	ND	ND	ND	ND	ND	ND	0.617426	0.277118	ND	ND
AVO2	YMR068W	S315	TPVGVS[+79.966331]PKKELVSESVR	TPVGVSPKKELVSESVR	1	0.643735	0.673594	ND	ND	ND	ND	ND	ND	ND	ND	1.11306	0.898347	ND	ND	ND	ND	0.338149	0.818073	ND	ND	ND	0.760482	1.44752	0.924711	0.663165	0.940244	ND	0.680139	1.0841	1.5641	ND	ND	ND	ND	ND	ND	ND	0.774302	0.765615	0.233656	1.05826	0.608956	1.09312	1.22253
AVT1	YJR001W	S115	RLS[+79.966331]VTLNNAGRPR	RLSVTLNNAGRPR	1	3.57375	2.81545	2.63655	2.78092	3.89936	2.81768	3.02331	3.52017	3.07662	3.0711	2.63253	2.84607	1.67945	0.849078	2.25238	2.8163	2.13665	2.37981	1.93118	2.16623	1.64061	2.00425	2.37859	2.11938	2.6892	2.72745	2.06605	3.89286	1.91952	3.85853	0.485451	0.626615	ND	2.16383	0.604325	0.513341	0.515179	2.49813	1.85222	2.60746	2.1744	2.92664	1.87233	1.62128
AVT1	YJR001W	S15	KRS[+79.966331]EVHYISIPLNR	KRSEVHYISIPLNR	1	2.87178	2.37251	3.10748	1.92647	2.68541	1.65483	1.76474	2.08887	2.32694	1.8444	1.73761	2.11613	ND	ND	ND	1.68521	2.0178	1.52536	1.54437	2.02876	0.900122	1.69091	0.921426	1.47046	2.86657	2.60959	1.90838	3.68822	1.97332	3.60428	ND	ND	ND	1.30739	ND	0.352046	ND	1.7977	1.2259	1.77597	3.20285	3.2002	1.7591	0.85778
AVT1	YJR001W	S50	RQS[+79.966331]ILDHPVGSFK	RQSILDHPVGSFK	1	1.2075	1.13468	1.11077	0.914895	1.46196	0.877994	0.958934	1.1951	1.05143	0.701148	0.784914	0.758136	ND	ND	ND	0.897259	0.670978	0.679302	0.800192	0.627731	ND	0.742565	0.908584	0.606585	1.36567	1.65738	0.897862	1.68139	1.04847	2.50567	ND	ND	ND	ND	ND	ND	ND	1.01814	1.25334	1.59436	1.41029	1.94853	1.47292	0.696063
AVT1	YJR001W	S50 S58	RQS[+79.966331]ILDHPVGS[+79.966331]FK	RQSILDHPVGSFK	1	1.19007	0.944529	1.24085	0.749917	0.876852	1.11904	1.34292	1.31012	0.988851	0.813924	0.618042	1.28038	0.534945	0.388892	1.04232	0.469028	0.616535	0.584093	ND	0.503511	0.384501	0.459038	ND	0.516609	1.15517	0.862154	0.917101	1.04513	0.976839	ND	ND	ND	ND	ND	ND	ND	ND	1.06927	0.851875	ND	1.4694	1.01802	1.09066	0.67438
AVT1	YJR001W	S50 S58	RQS[+79.966331]ILDHPVGS[+79.966331]FKGVNSLSR	RQSILDHPVGSFKGVNSLSR	1	1.44775	0.614302	1.18272	1.32942	1.31272	1.44156	1.38904	1.44736	0.841383	1.158	ND	0.781095	ND	ND	ND	ND	ND	ND	ND	ND	ND	ND	ND	ND	1.74999	0.934918	0.658702	1.65715	0.485675	ND	ND	ND	ND	0.645123	0.494325	ND	ND	ND	ND	ND	ND	ND	ND	ND
AVT1	YJR001W	S77	ANS[+79.966331]FRNIELNADNER	ANSFRNIELNADNER	1	0.924293	0.661365	0.804087	0.754572	1.21507	0.889351	0.941945	0.692399	0.790133	0.740886	0.544881	0.625926	0.461491	ND	0.628415	0.902041	0.767564	0.695211	ND	ND	ND	0.46911	0.635839	0.424794	0.87255	0.941914	ND	1.05696	0.439788	1.13027	ND	ND	ND	ND	ND	ND	ND	ND	ND	0.765467	0.380373	0.872152	ND	ND
AVT1	YJR001W	S8	PEQEPLS[+79.966331]PNGR	PEQEPLSPNGR	1	3.41587	3.75246	3.74778	3.13614	5.44649	4.10013	4.20784	4.15501	3.66947	3.47327	2.83718	3.51058	2.24156	1.90593	3.13729	3.27459	3.28327	2.87065	2.01436	2.10516	2.0855	2.50593	2.90946	2.90461	2.71115	3.57947	2.42068	4.93018	3.03126	4.8315	1.53233	1.61347	1.32415	1.96507	0.944934	0.968945	ND	4.40245	3.7301	3.26098	3.07162	3.94438	3.02709	2.17021
AVT1	YJR001W	S8	PEQEPLS[+79.966331]PNGRK	PEQEPLSPNGRK	1	0.413854	0.375079	0.273772	ND	0.465598	0.266561	0.432653	0.384141	0.432113	0.383751	0.277491	0.540535	ND	ND	ND	0.215821	0.310465	ND	ND	ND	ND	ND	0.299062	0.200382	ND	ND	ND	0.322287	0.146249	0.491949	ND	ND	ND	ND	ND	ND	ND	ND	ND	ND	ND	ND	ND	ND
AVT1	YJR001W	T181	RFT[+79.966331]NNDMDSIVVK	RFTNNDMDSIVVK	1	0.229764	0.140126	0.175875	ND	0.503662	0.192495	ND	0.187213	0.11411	ND	ND	ND	ND	ND	ND	ND	ND	ND	ND	ND	ND	ND	ND	ND	ND	ND	ND	0.349457	ND	0.488186	ND	ND	ND	ND	ND	ND	ND	0.159447	0.118211	0.274542	0.257974	0.347868	ND	ND
AVT1	YJR001W	T181 S187	RFT[+79.966331]NNDMDS[+79.966331]IVVK	RFTNNDMDSIVVK	1	1.06136	0.649674	1.13515	ND	ND	ND	1.12463	1.24319	1.27482	0.941219	ND	1.13875	ND	ND	ND	ND	0.380618	0.440049	ND	ND	ND	ND	ND	ND	ND	ND	ND	0.789212	0.469206	ND	ND	ND	ND	0.970507	0.390559	ND	ND	ND	ND	ND	ND	ND	ND	ND
AVT1	YJR001W	T181 S187	RFT[+79.966331]NNDMDS[+79.966331]IVVKR	RFTNNDMDSIVVKR	1	0.961611	0.518381	1.02198	ND	ND	ND	0.819358	0.698169	0.716388	0.597967	ND	0.80778	ND	ND	ND	ND	ND	ND	ND	ND	ND	ND	ND	ND	ND	ND	ND	0.927534	0.379795	ND	ND	ND	ND	ND	ND	ND	ND	ND	ND	ND	ND	ND	ND	ND
AVT1	YJR001W	Y19	KRSEVHY[+79.966331]ISIPLNR	KRSEVHYISIPLNR	1	1.85576	1.43924	ND	ND	ND	ND	ND	1.17444	1.36419	1.13232	1.40538	ND	ND	ND	ND	ND	ND	ND	ND	ND	ND	ND	ND	ND	0.978986	ND	1.11356	2.13063	1.44003	1.94265	ND	ND	ND	ND	ND	ND	ND	ND	ND	ND	ND	ND	ND	ND
AVT3	YKL146W	S119	NPS[+79.966331]NSLQLQGGDITR	NPSNSLQLQGGDITR	1	0.706063	ND	0.572376	0.555462	0.886437	0.637588	0.636224	0.533688	0.503851	0.336797	ND	0.497047	ND	ND	ND	ND	ND	ND	ND	ND	ND	0.708695	0.653966	0.740653	0.665596	1.26404	0.548076	1.24105	0.605913	1.44471	0.732922	0.855326	0.370483	ND	ND	ND	ND	1.74595	1.10919	0.884959	0.609178	1.6236	0.622125	ND
AVT3	YKL146W	S121	NPSNS[+79.966331]LQLQGGDITR	NPSNSLQLQGGDITR	1	0.717397	1.23786	0.700772	ND	ND	ND	1.02721	0.685856	ND	ND	ND	ND	0.505451	ND	0.954207	1.16216	1.09812	0.850842	ND	ND	ND	ND	ND	ND	ND	ND	ND	ND	ND	ND	ND	ND	ND	ND	ND	ND	ND	1.49942	1.1221	0.827243	0.850318	1.35464	ND	ND
AVT3	YKL146W	S33	NNNGGSTGISHAS[+79.966331]GSPLTDGNGGNSNGNSR	NNNGGSTGISHASGSPLTDGNGGNSNGNSR	0	1.35179	1.11118	ND	ND	ND	ND	ND	ND	ND	2.20229	0.924936	2.18245	ND	1.1265	0.921591	1.37126	1.04745	1.94839	ND	ND	ND	ND	ND	ND	0.821951	0.78592	0.320583	ND	ND	ND	ND	ND	ND	ND	ND	ND	ND	ND	ND	ND	ND	ND	ND	ND
AVT3	YKL146W	S58 S59	SRKS[+79.966331]S[+79.966331]GTTGGLLK	SRKSSGTTGGLLK	1	0.90446	ND	0.55666	ND	ND	ND	1.28131	1.02996	0.662339	1.48324	ND	1.6284	0.5438	0.27833	ND	ND	ND	ND	ND	ND	ND	ND	ND	ND	ND	ND	ND	ND	ND	ND	ND	ND	ND	ND	ND	ND	ND	ND	ND	ND	ND	ND	ND	ND
AVT3	YKL146W	T157	WTNDHPSSPSQYQYPSQPALST[+79.966331]SIPSQAPSFSNR	WTNDHPSSPSQYQYPSQPALSTSIPSQAPSFSNR	0	0.567293	ND	1.25271	0.874735	1.13271	0.469447	1.83394	0.91964	1.05724	0.800075	0.42407	0.994409	0.165877	0.725952	0.356937	0.989615	1.31036	0.151629	ND	ND	ND	0.909046	0.243217	0.437948	ND	ND	ND	0.959471	1.51827	ND	ND	ND	ND	ND	ND	ND	ND	ND	ND	ND	ND	ND	ND	ND
AVT4	YNL101W	S100 S101	LNYLNSSKRS[+79.966331]S[+79.966331]VSHGNEAIPR	LNYLNSSKRSSVSHGNEAIPR	1	0.443017	0.236116	ND	0.73743	0.508021	ND	ND	ND	ND	1.01541	1.0375	0.946212	ND	ND	ND	ND	ND	ND	1.71492	1.39196	0.314586	2.40204	2.09222	1.35908	2.3468	ND	0.515827	ND	ND	ND	ND	2.98052	3.84661	2.52662	1.53423	ND	ND	ND	ND	ND	ND	ND	2.59712	0.251691
AVT4	YNL101W	S101	RSS[+79.966331]VSHGNEAIPR	RSSVSHGNEAIPR	1	3.34754	4.37408	3.00863	3.04434	2.9708	2.6219	2.5958	3.19797	3.32797	2.93082	3.56071	2.8848	3.00683	2.84644	2.93391	2.64501	2.52968	2.77755	4.15892	3.6594	4.70999	1.54817	2.43823	2.8511	3.40943	2.89769	3.68798	2.89561	4.94697	4.05177	2.57494	2.71303	3.10824	1.11511	2.28014	1.90805	2.63268	3.14851	3.69022	3.0435	3.22931	3.13057	4.07125	4.1411
AVT4	YNL101W	S130	NSSASTIAAANVDS[+79.966331]DDDETNLSSAGGDITHDIYK	NSSASTIAAANVDSDDDETNLSSAGGDITHDIYK	1	0.295608	2.46004	ND	ND	ND	ND	ND	ND	ND	ND	ND	ND	2.84552	ND	1.22392	ND	ND	ND	2.47313	ND	1.9622	2.14309	3.16786	ND	1.54241	ND	1.27043	2.56523	3.19943	ND	ND	ND	ND	1.43823	ND	1.54556	ND	1.3292	1.35076	ND	ND	ND	2.68113	ND
AXL2	YIL140W	S673 S676	YTGNLS[+79.966331]PVS[+79.966331]DIVR	YTGNLSPVSDIVR	1	2.01095	2.08452	2.17835	3.27829	2.5872	1.25316	3.87129	3.33343	3.19337	3.07534	2.66138	3.13824	1.99032	1.51342	2.66682	0.899359	2.11427	1.33818	ND	1.72097	1.78788	1.78462	1.1889	1.28636	1.80988	ND	1.53009	2.88307	2.45417	ND	ND	ND	ND	1.0761	1.09201	ND	ND	ND	ND	ND	ND	ND	1.85932	1.48784
AXL2	YIL140W	S673 S676	YTGNLS[+79.966331]PVS[+79.966331]DIVRDSYGSQK	YTGNLSPVSDIVRDSYGSQK	1	1.42345	1.55241	1.1414	2.03308	2.43239	1.47828	2.93208	2.85089	2.48444	2.67365	1.69302	3.09318	0.776225	0.825853	0.580047	ND	1.29164	0.591218	ND	ND	ND	1.12588	0.737663	0.860041	1.06759	0.225885	ND	1.65557	1.21531	ND	ND	ND	ND	ND	ND	ND	ND	ND	ND	ND	ND	ND	ND	ND
AXL2	YIL140W	S730	S[+79.966331]VTPSPYNVTK	SVTPSPYNVTK	1	0.381452	0.564932	0.360118	ND	ND	ND	ND	ND	ND	ND	ND	ND	ND	ND	ND	ND	ND	ND	ND	ND	ND	ND	0.56847	0.64618	0.432893	0.426131	0.373436	0.724758	0.763868	ND	ND	ND	ND	ND	ND	ND	ND	ND	ND	ND	ND	ND	0.119148	ND
AZF1	YOR113W	S128	GFS[+79.966331]IVNNLFPQQQQLQNQHR	GFSIVNNLFPQQQQLQNQHR	1	0.664544	0.638752	ND	0.867322	ND	0.900633	ND	ND	ND	ND	ND	ND	ND	ND	ND	ND	ND	ND	1.20007	ND	0.922511	ND	0.584232	0.718605	ND	0.528142	0.463391	1.1189	0.914323	1.18168	ND	ND	ND	0.733062	0.603087	0.553392	1.69796	0.447694	0.943244	1.41979	1.46489	0.798134	1.19102	1.71137
AZF1	YOR113W	S227	RES[+79.966331]NSMRPPLLIPAATTK	RESNSMRPPLLIPAATTK	1	1.94303	2.49034	0.829419	ND	ND	ND	1.21597	1.04704	1.10619	1.1493	ND	1.37359	0.499707	ND	0.635931	1.68441	1.03603	0.996693	1.00764	ND	2.31118	0.638776	2.2569	1.15976	1.74534	1.95268	1.79412	1.25022	1.58016	1.94144	ND	ND	ND	1.20652	1.2044	1.17617	1.48148	1.10551	0.93662	2.00579	2.44037	1.4605	2.66405	1.83914
BAP2	YBR068C	S21	ETSPDSIS[+79.966331]IR	ETSPDSISIR	1	0.284851	0.609315	0.414057	ND	1.0256	0.563467	0.829321	0.835551	0.475512	0.65718	ND	0.378013	ND	0.367677	0.374131	0.385235	0.486893	0.628082	ND	0.320283	0.524656	ND	0.885657	0.75613	0.47455	0.698381	0.558479	0.720287	0.720069	1.2814	0.836252	0.248572	ND	ND	ND	ND	ND	ND	ND	0.578713	0.453627	0.379566	0.808468	0.418357
BAP2	YBR068C	S24	S[+79.966331]FSAGNNFQSSSSEK	SFSAGNNFQSSSSEK	1	2.01988	2.46553	2.56842	1.81351	2.67607	2.5659	2.24586	2.16036	2.38971	1.69961	2.08662	ND	1.74279	ND	2.49532	2.29803	2.47691	2.099	1.7056	1.61171	1.19258	ND	1.5754	1.65524	1.68075	2.07619	1.63734	2.71945	2.30153	2.32408	1.53349	2.5219	1.2154	ND	ND	ND	ND	1.41756	1.01015	1.39414	ND	2.44104	ND	ND
BAP2	YBR068C	S24 S26	KETSPDSISIRS[+79.966331]FS[+79.966331]AGNNFQSSSSEK	KETSPDSISIRSFSAGNNFQSSSSEK	1	0.476137	1.51402	ND	1.7988	2.50837	1.22218	0.965601	ND	2.32021	ND	ND	ND	0.614428	2.02034	ND	1.58643	0.719837	2.62756	1.3632	0.917697	0.900545	ND	ND	ND	2.29376	1.75174	1.69388	2.48965	0.736572	ND	ND	ND	ND	ND	ND	ND	ND	1.45349	0.938627	0.546945	2.28509	1.48553	ND	ND
BAP2	YBR068C	S84 T86 S87	QINENTSDLEDGVES[+79.966331]IT[+79.966331]S[+79.966331]DSKLKK	QINENTSDLEDGVESITSDSKLKK	1	1.23991	0.212878	1.55459	ND	ND	ND	1.12302	0.209831	0.237025	ND	ND	ND	0.408403	0.402094	ND	ND	ND	ND	ND	ND	ND	0.537244	0.733602	0.381851	ND	ND	ND	0.699495	0.259926	ND	ND	ND	ND	0.475441	0.563762	ND	ND	ND	ND	ND	ND	ND	ND	ND
BBC1	YJL020C	S158	KVPMDS[+79.966331]PKLK	KVPMDSPKLK	1	0.992145	1.11881	ND	ND	ND	ND	0.735417	0.870011	ND	ND	ND	ND	ND	ND	ND	ND	ND	ND	ND	ND	ND	ND	1.63864	1.285	0.886863	0.769803	ND	0.824356	ND	0.834719	ND	ND	ND	1.10663	ND	0.597909	ND	0.42776	0.847734	0.941323	0.885818	0.443125	1.41363	1.32661
BBC1	YJL020C	S166	ARLS[+79.966331]MFNQDITEQVPLPK	ARLSMFNQDITEQVPLPK	1	0.948282	1.1374	0.496089	0.699221	1.8686	0.656859	1.31856	1.0455	0.821253	0.963033	0.772663	0.918876	0.456473	0.511826	0.743877	0.831341	0.690003	0.510437	0.925744	1.02425	0.810238	0.755641	1.83258	1.00135	0.704576	1.15457	0.72923	1.23316	0.788065	2.56526	1.59631	0.406778	0.290675	0.782903	0.313524	0.551409	0.855757	1.2337	2.02536	3.28054	1.59333	1.10865	2.82801	1.8354
BBC1	YJL020C	S565	KHS[+79.966331]MVEQAFQIGNNESENVNSGEK	KHSMVEQAFQIGNNESENVNSGEK	1	1.37289	1.55556	1.04565	1.40441	2.1641	1.50144	ND	1.52725	1.33891	1.47233	1.73227	1.63529	0.77405	ND	1.94899	1.49268	1.82886	1.66276	1.99337	2.31209	1.47441	1.71548	0.989103	1.40902	3.28003	3.32199	1.95833	2.68097	4.05122	2.38296	0.857334	1.90002	2.38357	1.77935	2.26139	2.01778	6.67281	2.45134	1.68783	5.28728	5.30179	4.51962	4.18866	5.59472
BBC1	YJL020C	S565	KHS[+79.966331]MVEQAFQIGNNESENVNSGEKIYPQEPPISHR	KHSMVEQAFQIGNNESENVNSGEKIYPQEPPISHR	1	3.10242	1.54639	1.93092	2.04852	2.54726	1.67072	1.4915	2.12641	2.38939	2.14385	2.06571	2.64711	0.871623	0.62171	1.21503	1.76953	1.61708	1.69949	1.5614	2.04335	1.21391	1.30465	1.69113	1.49587	1.84469	2.48477	1.20863	2.57466	2.23629	1.63818	0.725466	1.05548	0.671048	0.56283	0.999483	0.3768	1.21631	0.855601	ND	0.794812	2.29359	1.78396	1.30316	2.55887
BBC1	YJL020C	S621	TAEVSHDIENSSQNTTGNVLPVSS[+79.966331]PQTR	TAEVSHDIENSSQNTTGNVLPVSSPQTR	1	8.2093	8.66459	7.34365	7.833	10.7298	6.41244	10.686	10.6166	9.7677	9.31115	10.7893	11.4641	5.25949	3.88345	5.53816	4.11989	4.08501	3.43594	6.42111	5.37482	6.6443	3.80597	5.8431	5.73831	6.00996	6.41275	5.22096	9.84446	10.0849	10.9274	2.86994	2.67809	2.07914	3.07485	1.84576	ND	7.78319	9.45955	10.609	14.9591	13.4123	11.2055	12.1612	15.3664
BBC1	YJL020C	S631	NGS[+79.966331]INSLTK	NGSINSLTK	1	1.08543	1.27978	0.942161	0.972323	1.26391	0.977117	1.11853	1.10617	0.950284	0.91773	0.734594	0.865999	0.946679	0.732687	1.05516	1.0247	1.04147	0.886618	1.10444	1.17515	1.24541	1.13676	1.56191	1.25735	1.32842	1.34167	1.57607	1.33344	1.19899	1.27968	1.1242	0.980357	1.17047	1.89603	1.53894	1.6826	1.91426	1.64288	1.73067	2.11879	1.31711	1.29374	1.5679	1.79136
BBC1	YJL020C	S631 S634	NGS[+79.966331]INS[+79.966331]LTK	NGSINSLTK	1	4.24123	3.89421	4.07269	4.79229	4.14918	4.76999	4.51987	4.47386	4.26935	4.56728	4.50254	4.44853	3.83129	3.59896	3.63845	4.48524	4.11167	3.8885	4.19867	4.23472	4.43583	3.23769	3.54766	4.12464	5.1608	4.90606	4.94883	4.10236	4.11433	0.488192	2.56066	1.23245	2.23015	4.30903	4.78028	4.68314	5.62369	4.17877	3.32846	0.57343	4.63351	2.48153	4.68247	5.45467
BBC1	YJL020C	S631 S634 S638	NGS[+79.966331]INS[+79.966331]LTKS[+79.966331]ISGENR	NGSINSLTKSISGENR	0	2.76031	2.89219	2.42287	0.997214	2.48179	1.90511	3.20136	ND	3.31855	2.74559	ND	3.24775	2.67763	2.84132	2.45271	ND	2.29615	2.79698	0.197792	2.0865	3.19849	1.96046	0.901636	2.54921	2.46255	1.55402	2.49867	ND	ND	ND	ND	ND	ND	2.59123	3.2968	1.6079	ND	ND	ND	ND	ND	ND	3.64128	1.80153
BBC1	YJL020C	S634	NGSINS[+79.966331]LTK	NGSINSLTK	1	1.16658	1.45359	0.965297	1.15118	1.76536	1.23484	1.33132	1.3009	1.22915	1.06591	1.18857	1.09343	1.23757	0.978765	1.16607	1.54446	1.51867	1.15732	1.54606	1.47095	1.9833	1.2928	2.14906	1.75013	1.42979	1.63222	1.73187	1.67164	1.43957	1.94642	2.38288	1.45705	1.743	1.74455	1.38377	1.38846	1.67415	2.15849	2.53308	2.95915	1.65088	1.5639	2.25898	2.32861
BBC1	YJL020C	S634 S638	NGSINS[+79.966331]LTKS[+79.966331]ISGENR	NGSINSLTKSISGENR	0	2.80885	2.45783	2.76606	2.93053	2.7575	3.30894	2.96323	1.26276	3.20388	2.8173	2.50826	2.86269	2.38137	2.25942	2.78997	2.31216	2.74717	2.96225	2.03735	2.36605	3.03634	1.70852	ND	2.84845	2.59979	2.74622	3.30059	ND	2.38115	0.909706	ND	2.01512	2.07493	2.39055	2.20004	2.94306	3.37334	3.28484	2.6269	0.432619	3.7327	3.47434	3.22168	3.78881
BBC1	YJL020C	S634 S638	NGSINS[+79.966331]LTKS[+79.966331]ISGENRR	NGSINSLTKSISGENRR	0	0.564788	0.555412	0.690592	ND	0.523881	1.09617	0.739617	0.651785	0.97054	0.749804	ND	0.71854	1.00635	0.691034	0.839358	0.610261	0.679707	0.770909	0.624492	0.81391	0.644232	ND	ND	ND	ND	ND	ND	ND	ND	ND	0.713837	0.733073	0.843733	0.759108	1.37163	ND	ND	ND	ND	ND	ND	ND	0.665584	ND
BBC1	YJL020C	S647	RKS[+79.966331]INEYHDTVSTNSSALTETAQDISM[+15.994915]AAPAAPVLSK	RKSINEYHDTVSTNSSALTETAQDISMAAPAAPVLSK	1	2.27953	1.34148	1.14992	ND	ND	ND	ND	ND	ND	1.06792	1.72542	ND	ND	ND	ND	1.60696	1.87248	ND	1.29978	1.3597	1.04478	ND	2.0323	1.43263	ND	ND	ND	ND	1.51175	0.775775	ND	ND	ND	ND	ND	ND	0.971011	ND	0.88007	ND	ND	ND	2.61384	1.56193
BBC1	YJL020C	S647	RKS[+79.966331]INEYHDTVSTNSSALTETAQDISMAAPAAPVLSK	RKSINEYHDTVSTNSSALTETAQDISMAAPAAPVLSK	1	2.8279	1.50262	ND	ND	4.14651	1.49524	ND	ND	ND	0.422976	2.36625	0.976168	0.942661	ND	3.35023	3.94145	2.69507	3.72144	3.0403	2.78357	ND	ND	ND	ND	ND	ND	ND	3.95513	3.69256	3.8212	3.00719	ND	2.2813	ND	ND	ND	0.985198	ND	1.57485	2.53187	ND	2.41032	ND	ND
BBC1	YJL020C	S77 S78	SFVAVQGSEVGKEAES[+79.966331]S[+79.966331]PNTGSTEQR	SFVAVQGSEVGKEAESSPNTGSTEQR	1	1.09435	1.36605	1.31003	0.444568	0.754995	ND	ND	ND	ND	1.04551	ND	1.72288	ND	ND	ND	ND	ND	ND	ND	ND	ND	ND	ND	ND	ND	ND	ND	ND	ND	ND	ND	ND	ND	0.391889	2.13441	ND	ND	ND	ND	ND	ND	ND	0.745268	1.36361
BBC1	YJL020C	T173	ARLSMFNQDIT[+79.966331]EQVPLPK	ARLSMFNQDITEQVPLPK	1	0.97373	1.13938	ND	ND	ND	ND	0.976084	1.15908	1.03902	ND	ND	ND	ND	ND	ND	ND	ND	ND	ND	ND	ND	0.901432	1.58749	1.03575	ND	0.98922	0.593449	ND	1.08606	1.31047	ND	ND	ND	ND	ND	ND	0.534396	0.739455	1.10123	1.17595	1.41935	ND	1.81828	1.30814
BBC1	YJL020C	T894	RST[+79.966331]THDVGEISNNVK	RSTTHDVGEISNNVK	0	0.316222	0.389895	ND	ND	ND	ND	ND	ND	ND	ND	ND	ND	ND	ND	ND	ND	ND	ND	ND	ND	ND	ND	ND	ND	ND	ND	ND	ND	ND	ND	ND	ND	ND	ND	ND	ND	ND	ND	ND	ND	ND	ND	ND	ND
BBC1	YJL020C	T894 T895	RST[+79.966331]T[+79.966331]HDVGEISNNVK	RSTTHDVGEISNNVK	0	3.48514	3.69438	ND	3.75866	2.61069	3.8664	3.4741	3.8449	3.5779	3.9572	3.61424	4.17847	2.96569	3.40976	3.29591	3.05094	2.79179	3.45428	1.67776	3.31921	3.47877	4.25663	3.16146	4.55949	4.42621	4.3541	4.55747	3.48089	3.23912	0.597132	0.16655	ND	0.445022	1.87477	2.83471	1.60084	2.2719	0.822053	0.19118	ND	1.97859	0.814422	1.87163	2.34899
BBP1	YPL255W	S73	SNS[+79.966331]WSGLDSTLHR	SNSWSGLDSTLHR	1	0.600924	1.0237	0.58982	0.611258	ND	0.645369	ND	ND	ND	0.598382	0.60211	0.486377	1.04662	1.07256	0.872241	ND	ND	ND	1.37023	1.05146	1.14294	0.649689	0.674017	ND	0.595151	ND	0.723023	ND	ND	ND	1.98624	ND	1.0365	0.475912	0.924591	0.656008	0.989247	1.28189	1.43232	ND	ND	ND	ND	1.45133
BCK1	YJL095W	S1058 S1061	ANLDKPITEGIAS[+79.966331]PTS[+79.966331]PKSLDSLLSPK	ANLDKPITEGIASPTSPKSLDSLLSPK	0	1.53868	1.68432	0.897287	ND	0.928276	2.2744	0.140461	ND	3.60395	0.588351	0.497827	3.3683	0.581909	ND	0.325632	ND	ND	ND	ND	ND	ND	2.5135	ND	2.43935	2.49104	ND	1.5159	2.66967	1.97586	ND	ND	ND	ND	ND	ND	ND	ND	ND	ND	ND	ND	ND	ND	ND
BCK1	YJL095W	S1058 T1060	ANLDKPITEGIAS[+79.966331]PT[+79.966331]SPKSLDSLLSPK	ANLDKPITEGIASPTSPKSLDSLLSPK	0	0.80554	0.616631	ND	ND	ND	ND	1.11491	1.26091	ND	0.624672	ND	0.655496	ND	ND	ND	ND	ND	ND	ND	ND	ND	ND	ND	ND	ND	ND	ND	ND	ND	ND	ND	ND	ND	ND	ND	ND	ND	ND	ND	ND	ND	ND	ND	ND
BCK1	YJL095W	S250	LKNSKS[+79.966331]QEDISNSR	LKNSKSQEDISNSR	1	1.45769	0.951611	0.959526	1.08793	1.41589	0.493838	0.971027	1.09617	0.661088	ND	0.285431	0.856676	0.765806	0.854116	0.768423	0.168063	1.19619	1.05807	ND	0.516089	0.695095	0.871931	0.904667	0.760572	1.22093	0.772432	0.726906	1.12858	0.898875	0.882572	0.279726	0.939435	0.372305	0.922634	0.695461	0.852551	ND	1.01734	0.646928	0.948224	1.03075	1.03632	0.895141	0.719037
BCK1	YJL095W	S491	S[+79.966331]LEVISTEDTPK	SLEVISTEDTPK	1	0.458892	0.826019	0.753284	0.621654	0.636105	0.766905	0.591113	0.553042	0.483857	0.43105	ND	0.433162	0.514396	0.484096	0.513953	0.60522	0.790846	0.55851	0.479398	0.70642	0.744428	0.705362	0.690918	0.691611	0.549845	0.841011	0.562012	0.47815	0.356686	0.720448	0.677589	1.12499	0.63425	0.755171	0.545173	0.303794	ND	0.699686	0.405188	ND	0.481264	0.531506	0.470265	ND
BCK2	YER167W	S317 S320	SSLS[+79.966331]LNS[+79.966331]DLSTPHFAK	SSLSLNSDLSTPHFAK	0	0.421783	0.418244	ND	ND	ND	ND	ND	0.276293	0.295694	ND	ND	ND	0.760816	0.696711	ND	ND	0.605389	0.412578	ND	ND	ND	0.827318	0.545718	0.588809	0.679652	ND	0.454792	0.50213	0.278192	ND	ND	ND	ND	0.439514	0.455874	ND	ND	ND	ND	ND	ND	ND	ND	ND
BCK2	YER167W	S331 S334	SSLSLNSDLSTPHFAKHS[+79.966331]PDS[+79.966331]PRTSR	SSLSLNSDLSTPHFAKHSPDSPRTSR	1	0.874068	0.517175	0.436833	0.797159	1.3458	0.820295	ND	0.227826	1.97951	1.08713	0.547276	1.88751	0.684552	ND	0.565644	0.79489	0.799913	0.894154	ND	0.608715	1.10374	1.06321	0.719208	0.814897	1.21658	0.373829	0.638059	0.919984	1.76686	ND	ND	ND	ND	ND	ND	ND	ND	ND	ND	ND	ND	ND	0.800687	0.454738
BCK2	YER167W	S761 S763	LLGEMGHSNNNS[+79.966331]NS[+79.966331]AINMNEPK	LLGEMGHSNNNSNSAINMNEPK	1	1.01989	ND	0.714373	ND	ND	ND	ND	0.785508	0.636019	ND	ND	ND	ND	ND	ND	ND	0.512869	0.750603	ND	ND	ND	1.34097	0.938169	0.853119	ND	ND	ND	1.15642	0.794888	ND	ND	ND	ND	0.895537	1.03164	ND	ND	ND	ND	ND	ND	ND	ND	0.502479
BCP1	YDR361C	T205	KYEVNFDT[+79.966331]DDDTDSGKR	KYEVNFDTDDDTDSGKR	1	1.14153	1.10671	0.859137	0.564033	1.35817	0.335448	1.13827	1.04305	0.76123	0.889896	0.689589	0.56857	1.10382	0.746126	0.973016	1.54037	1.46371	1.25499	0.894246	1.13033	1.03291	1.15683	1.2346	0.946503	1.17231	0.993834	0.616455	1.04117	0.440732	0.512572	ND	ND	ND	1.25412	0.667776	0.438058	0.875479	0.125439	0.671069	ND	ND	ND	1.05545	0.831468
BCP1	YDR361C	T209	KYEVNFDTDDDT[+79.966331]DSGKR	KYEVNFDTDDDTDSGKR	1	0.545126	0.713704	ND	ND	ND	ND	ND	ND	ND	ND	ND	ND	ND	ND	ND	0.72368	ND	1.12139	ND	ND	ND	ND	ND	ND	ND	ND	ND	ND	ND	ND	ND	ND	ND	ND	ND	ND	ND	ND	ND	ND	ND	ND	ND	ND
BCY1	YIL033C	S145	RTS[+79.966331]VSGETLQPNNFDDWTPDHYKEK	RTSVSGETLQPNNFDDWTPDHYKEK	1	0.404829	0.552829	1.14011	0.168736	0.485652	ND	0.327687	0.077594	0.210305	0.501407	0.827635	0.984417	ND	ND	ND	1.05952	ND	0.886065	1.77295	1.15261	0.833643	0.305186	0.647126	1.15159	0.743582	1.20507	0.905645	ND	0.974921	1.31124	0.149333	1.0125	0.776876	0.537702	1.63859	0.356281	0.700035	0.403565	0.77472	2.19436	1.8668	1.21028	2.04658	1.68164
BCY1	YIL033C	S70 S74	NIVLFPEPEESFS[+79.966331]RPQS[+79.966331]AQSQSR	NIVLFPEPEESFSRPQSAQSQSR	1	3.53358	1.78153	1.76945	ND	ND	ND	ND	ND	ND	2.68982	ND	1.61579	2.52448	4.64656	1.63417	3.12033	2.95009	2.83977	0.955953	3.03044	3.07845	1.70402	1.38545	4.22784	1.55245	2.82727	2.31728	ND	1.16446	0.881029	0.716392	6.98263	0.775409	2.92024	0.832522	10.7019	3.05642	1.42481	ND	1.10405	4.01971	1.98321	0.61641	0.975613
BCY1	YIL033C	S74	NIVLFPEPEESFSRPQS[+79.966331]AQSQSR	NIVLFPEPEESFSRPQSAQSQSR	1	2.52211	ND	1.06325	ND	ND	ND	ND	ND	ND	0.481611	2.71783	2.3101	3.55697	3.14872	4.40939	2.7333	0.644624	2.63714	ND	3.12793	5.4909	0.391612	6.27038	1.18097	ND	ND	ND	ND	ND	ND	5.16645	5.68341	5.81983	3.36457	3.21243	4.53183	ND	3.02678	5.33948	ND	ND	ND	ND	ND
BCY1	YIL033C	S83	SRS[+79.966331]SVM[+15.994915]FK	SRSSVMFK	0	0.526879	1.19046	0.842298	0.523061	0.991207	0.833536	0.30623	0.502463	1.19286	0.596882	0.652088	0.801427	ND	ND	ND	0.609861	0.31803	ND	0.633326	ND	0.728085	0.647524	1.00944	0.408878	0.428789	1.07463	1.65764	0.882846	1.56332	1.31383	ND	ND	ND	ND	0.664256	0.579728	1.61119	0.922084	0.926057	1.38577	1.46892	1.25755	1.57677	1.57439
BCY1	YIL033C	S83	SRS[+79.966331]SVMFK	SRSSVMFK	0	1.67542	2.04674	1.37754	1.79977	1.14298	1.92193	1.60763	1.67064	1.72402	1.52214	1.59058	1.61364	0.448759	ND	0.803128	ND	ND	ND	1.36554	1.37494	1.43902	1.05681	1.3093	1.3537	1.73863	2.36828	1.86623	1.66588	1.70919	ND	1.41175	1.63726	1.42716	1.09533	1.24658	1.15378	2.3542	1.40161	ND	2.52818	2.17735	1.69878	2.07762	2.86339
BCY1	YIL033C	S83 S84	SRS[+79.966331]S[+79.966331]VMFK	SRSSVMFK	0	0.556311	ND	0.295295	0.145922	0.100662	ND	0.751876	0.15697	0.305693	ND	ND	ND	ND	ND	ND	0.705922	ND	0.735596	ND	ND	ND	ND	ND	ND	0.840569	0.218163	ND	0.691363	0.703378	ND	ND	ND	ND	ND	ND	ND	1.13197	ND	0.574375	ND	ND	ND	0.452161	0.220734
BCY1	YIL033C	T129 S130	EKT[+79.966331]S[+79.966331]TPPLPMHFNAQR	EKTSTPPLPMHFNAQR	1	3.38262	3.92811	2.82924	2.2346	3.07172	1.67207	3.51098	3.13079	3.61366	3.43946	3.15883	4.27984	3.21095	2.90609	2.52749	ND	2.81639	1.58513	2.65267	2.27291	4.24979	4.07631	2.56154	3.74089	3.12993	2.96197	2.65545	2.22636	3.15337	1.36588	ND	ND	ND	3.7885	2.47681	ND	ND	ND	ND	ND	2.04889	1.12014	2.88488	0.874468
BCY1	YIL033C	T150	TSVSGET[+79.966331]LQPNNFDDWTPDHYKEK	TSVSGETLQPNNFDDWTPDHYKEK	1	1.32793	1.76603	ND	ND	1.73689	0.879785	2.01799	1.65791	1.33729	1.90194	ND	1.47443	1.39784	1.2253	0.972906	ND	ND	ND	ND	ND	ND	1.90557	1.34675	1.65996	1.75745	1.98654	ND	2.19594	1.79204	ND	ND	ND	ND	1.64835	0.829184	ND	ND	ND	ND	2.69566	1.82314	1.08939	ND	ND
BDF1	YLR399C	S269 S270	GRRS[+79.966331]S[+79.966331]AQEDAPIVIR	GRRSSAQEDAPIVIR	1	0.574332	0.54717	0.543872	ND	ND	ND	0.782468	0.522769	0.402024	ND	ND	ND	ND	ND	ND	ND	ND	ND	ND	ND	ND	ND	ND	ND	0.7361	ND	0.507811	0.475235	0.76313	ND	ND	ND	ND	0.496393	0.481569	ND	ND	ND	ND	ND	ND	ND	0.671365	0.380108
BDF1	YLR399C	S270	GRRSS[+79.966331]AQEDAPIVIR	GRRSSAQEDAPIVIR	1	3.989	3.5812	3.58486	0.508427	3.81118	2.88333	3.26721	3.13248	3.3496	1.88841	1.45976	2.6826	1.0795	0.765287	1.16937	3.18319	2.00807	2.58957	2.11708	2.00774	1.79146	1.44309	1.72454	1.20444	1.89559	3.21227	2.22393	3.12147	3.12162	3.05543	ND	ND	ND	ND	ND	ND	ND	ND	ND	2.05532	2.15	ND	2.5288	2.02587
BDF1	YLR399C	S270	RSS[+79.966331]AQEDAPIVIR	RSSAQEDAPIVIR	1	1.72072	2.61815	2.40699	1.76884	2.73041	1.94148	2.0205	1.98789	2.08176	1.18407	1.24828	1.8261	ND	ND	ND	1.20425	1.27729	1.47332	1.00117	1.73248	1.85431	ND	1.58215	1.14563	1.85476	3.29879	2.99455	2.01554	3.66303	4.32149	2.68752	2.97795	2.62834	1.47645	1.40677	1.52904	1.76295	3.924	3.59687	3.55633	3.30084	3.20502	3.47148	3.03411
BDF1	YLR399C	S270	RSS[+79.966331]AQEDAPIVIRR	RSSAQEDAPIVIRR	1	5.99493	5.61043	4.79038	4.82991	6.99815	5.44411	5.88668	5.14273	5.54585	4.7846	4.37917	4.97233	2.47511	1.65904	3.29157	4.12488	3.8495	4.11688	2.90352	4.02263	3.55053	3.39106	3.82875	3.79011	5.87342	5.25861	5.80296	5.98355	5.46393	6.1289	2.35826	4.44997	3.1437	2.50337	2.35542	1.81038	2.66568	4.39685	3.11672	6.13763	4.90396	4.96103	4.77561	4.28633
BDF1	YLR399C	S429	WADRPNLDDYDS[+79.966331]DEDSR	WADRPNLDDYDSDEDSR	1	1.53415	2.14556	ND	ND	ND	ND	ND	ND	ND	ND	ND	ND	ND	ND	ND	ND	ND	ND	ND	ND	ND	1.3481	1.76408	ND	1.45864	1.72046	ND	0.910881	1.65912	ND	ND	ND	ND	3.77779	1.07773	0.903436	1.67109	1.07717	2.0856	ND	ND	ND	4.2265	2.00968
BDF1	YLR399C	S613 S615	DASS[+79.966331]LS[+79.966331]PTSAGSR	DASSLSPTSAGSR	0	3.98252	3.62972	4.32282	3.14856	4.11589	2.94674	4.35735	3.87951	ND	3.21716	2.58641	3.988	3.68114	3.88942	3.65635	2.95677	4.17537	4.43096	1.79392	3.18739	3.48708	3.19405	2.65641	2.86275	3.84787	2.40737	3.81129	2.90536	3.64913	ND	ND	ND	ND	4.37373	4.38502	3.2127	3.05183	0.419542	ND	ND	ND	ND	2.8391	1.43049
BDF1	YLR399C	S615	DASSLS[+79.966331]PTSAGSR	DASSLSPTSAGSR	1	4.58053	5.10319	4.78925	3.98366	6.40182	4.83966	5.65523	4.6355	4.44632	3.4513	3.75744	4.36032	2.90708	3.281	4.45153	5.02597	4.21959	3.38098	3.39235	3.77233	3.93766	3.67462	3.74185	4.87104	4.06259	4.58125	3.72262	4.66161	5.86057	6.02357	4.78822	5.12921	4.41866	4.99911	4.11036	3.06896	3.35831	7.15821	6.53684	7.57197	4.87817	5.7076	5.93307	5.36964
BDF1	YLR399C	S615	DASSLS[+79.966331]PTSAGSRK	DASSLSPTSAGSRK	1	0.505931	0.619411	0.623906	0.225611	0.95708	0.395248	0.571165	0.626849	0.735668	0.3118	0.402877	0.712684	ND	0.281393	0.512403	0.525666	0.43692	0.52207	ND	0.236601	0.348037	0.396069	0.531208	0.553062	0.347335	0.714769	0.434043	0.329979	0.711763	0.892107	0.274725	0.417431	0.374525	0.547398	0.335792	ND	ND	0.652499	0.654269	0.520577	0.637685	0.512696	0.471555	0.559778
BDF2	YDL070W	S50 S54 S57	NNINVGVGDDS[+79.966331]GNVS[+79.966331]AVS[+79.966331]IDDGPHFR	NNINVGVGDDSGNVSAVSIDDGPHFR	1	1.9833	2.99397	ND	ND	ND	ND	ND	ND	ND	1.96697	ND	2.11862	1.878	1.14378	ND	1.85672	ND	1.17589	1.66727	ND	3.15266	ND	ND	ND	1.71913	ND	2.16867	ND	ND	ND	ND	1.77136	2.60945	1.31693	1.3325	1.13726	1.10407	ND	0.914183	2.10673	1.26784	ND	1.06621	ND
BDF2	YDL070W	S593	KLS[+79.966331]GNYSTAPTNK	KLSGNYSTAPTNK	1	0.810324	0.726956	ND	ND	ND	ND	0.739517	0.740555	0.660225	ND	ND	ND	ND	ND	ND	ND	ND	ND	ND	ND	ND	ND	0.370527	0.496581	0.50944	1.01332	0.687981	ND	ND	ND	ND	0.491597	0.435945	0.537026	0.345865	ND	ND	1.00844	0.523845	0.720317	ND	1.01889	0.981642	0.443488
BDP1	YNL039W	S178	LGS[+79.966331]ITENDMNLK	LGSITENDMNLK	1	0.642754	0.864085	ND	0.834423	1.41969	0.702068	1.07875	0.704593	ND	0.401101	ND	0.506387	ND	ND	ND	ND	ND	ND	ND	0.54494	0.709472	0.970785	1.75292	1.17528	1.16428	0.831249	1.38242	1.52353	1.01653	2.18315	ND	ND	ND	0.752987	0.644267	0.681223	0.777882	0.907203	1.01953	2.02069	1.18979	0.952334	1.16981	1.37887
BDP1	YNL039W	S49	EIEEDNS[+79.966331]DNDKGVDENETAIVEKPSLVGER	EIEEDNSDNDKGVDENETAIVEKPSLVGER	1	0.919959	1.54525	0.810257	0.873284	1.13521	ND	1.03824	0.822455	0.884834	0.550426	1.03464	0.634875	1.14228	0.63034	1.59724	0.670769	0.960145	0.623179	1.16602	1.10658	1.84979	1.76495	1.71719	2.21461	1.11401	1.15258	1.28499	1.13836	2.53599	1.94065	3.26105	1.12011	2.04949	2.24352	2.36213	1.71691	1.5768	1.99869	2.35197	0.882846	2.57992	1.99772	3.09717	3.02269
BDP1	YNL039W	S586	NNDDNEDNEGS[+79.966331]EEEPEIDQ	NNDDNEDNEGSEEEPEIDQ	1	0.554749	0.518651	ND	ND	ND	ND	ND	ND	ND	ND	ND	ND	0.808206	0.544769	ND	ND	ND	ND	0.851488	ND	0.396873	0.955369	ND	0.71044	ND	ND	ND	0.712588	0.6152	ND	ND	ND	ND	ND	ND	ND	ND	ND	ND	ND	ND	ND	0.618938	0.629213
BEM1	YBR200W	S458	KLS[+79.966331]DLSLSGSK	KLSDLSLSGSK	1	3.44818	3.49402	3.64177	3.0429	3.98603	3.05714	3.32628	3.20382	3.27043	2.2268	2.28334	2.20837	2.06697	1.17055	2.3168	2.54975	2.0726	2.35323	ND	1.91078	1.81528	3.00536	3.1393	3.27648	3.15279	3.76484	3.59082	3.52869	2.63286	3.05923	2.54357	2.93316	2.76201	3.0897	2.45987	2.36167	2.41561	4.72199	4.19168	4.75567	3.60134	4.08011	3.95626	3.10386
BEM1	YBR200W	S458 S461	KLS[+79.966331]DLS[+79.966331]LSGSK	KLSDLSLSGSK	1	9.12941	8.95349	8.44074	10.7518	8.96	9.5296	7.90661	10.2877	7.53359	7.67771	6.93785	5.46009	8.36725	7.44975	9.20559	9.05025	8.1924	8.79191	5.26531	6.17155	6.39902	10.3738	9.64309	8.80934	11.2437	11.4684	10.3442	8.91642	7.62392	3.55607	7.15933	2.86378	6.71652	10.7169	10.8163	10.0759	8.52078	10.5325	6.56917	2.15144	9.29396	6.1903	7.04854	7.44594
BEM1	YBR200W	S461	KLSDLS[+79.966331]LSGSK	KLSDLSLSGSK	1	1.90928	ND	2.06302	1.27803	ND	1.8219	2.46275	1.84818	ND	ND	ND	ND	ND	ND	ND	ND	ND	ND	ND	ND	ND	ND	ND	ND	ND	2.02719	2.17769	ND	ND	ND	ND	ND	ND	ND	ND	ND	ND	ND	ND	ND	2.20667	1.9448	ND	ND
BEM1	YBR200W	S47	YLS[+79.966331]SSSTPVK	YLSSSSTPVK	1	0.569105	ND	0.569688	0.510371	ND	0.619451	0.699886	0.831072	0.626949	ND	ND	ND	ND	ND	ND	ND	ND	ND	ND	ND	ND	0.67557	1.00217	0.673807	ND	ND	ND	ND	ND	ND	ND	ND	ND	ND	ND	ND	0.436425	1.02519	1.2008	1.30781	1	ND	1.01989	0.896992
BEM1	YBR200W	S67	NRHNS[+79.966331]KDITSPEK	NRHNSKDITSPEK	1	0.796277	0.463365	ND	0.475668	0.666678	ND	0.686999	0.6391	0.682863	0.735127	0.375267	0.64643	ND	0.427497	0.113344	ND	0.413087	0.559921	ND	ND	ND	0.453073	0.4072	0.417017	0.604604	0.334041	ND	0.328514	0.25122	ND	ND	ND	ND	ND	ND	ND	0.737457	ND	0.112315	ND	ND	ND	0.832809	ND
BEM2	YER155C	S1012 S1016	SVYDNDGKS[+79.966331]RPAS[+79.966331]M[+15.994915]VIETPK	SVYDNDGKSRPASMVIETPK	1	0.396901	1.2705	ND	1.35382	0.651936	2.39613	1.64138	ND	0.457346	ND	1.04336	1.07363	ND	ND	ND	ND	ND	ND	ND	ND	ND	ND	ND	ND	ND	ND	ND	ND	ND	ND	ND	ND	ND	ND	ND	ND	ND	ND	ND	ND	0.932307	1.0769	ND	ND
BEM2	YER155C	S1012 S1016	SVYDNDGKS[+79.966331]RPAS[+79.966331]MVIETPKR	SVYDNDGKSRPASMVIETPKR	1	1.59344	0.618618	ND	ND	ND	ND	1.30761	1.50485	ND	1.57744	ND	0.958447	ND	ND	ND	ND	ND	ND	ND	ND	ND	ND	ND	ND	1.08045	ND	0.416897	1.1582	0.58237	ND	ND	ND	ND	ND	ND	ND	ND	ND	ND	ND	ND	ND	ND	ND
BEM2	YER155C	S1026	RFS[+79.966331]QHSSMLINNPATPNQK	RFSQHSSMLINNPATPNQK	1	0.850519	ND	0.906399	ND	ND	ND	1.53779	1.34142	ND	ND	ND	ND	ND	ND	ND	ND	ND	ND	ND	ND	ND	ND	ND	ND	ND	ND	ND	ND	ND	ND	ND	ND	ND	ND	ND	ND	ND	ND	ND	ND	ND	ND	ND	ND
BEM2	YER155C	S1046	MRDS[+79.966331]LDTTGR	MRDSLDTTGR	1	0.401295	0.346324	0.51106	0.301005	0.774559	0.448041	0.600211	0.588395	0.540222	0.717534	0.53906	0.636695	0.307676	ND	0.371309	0.427851	0.396295	0.450483	0.160849	0.329102	0.269478	0.22429	0.348744	0.33986	0.26401	0.533465	0.275091	0.479834	0.277548	0.763597	ND	ND	ND	ND	ND	ND	ND	0.71551	0.461753	ND	0.375825	0.366045	0.323005	ND
BEM2	YER155C	S1046 S1054	MRDS[+79.966331]LDTTGRLS[+79.966331]K	MRDSLDTTGRLSK	0	2.11155	0.901325	1.55556	ND	ND	ND	0.385205	1.64864	1.23906	1.53926	ND	1.92509	ND	ND	ND	ND	ND	ND	ND	ND	ND	ND	ND	ND	ND	ND	ND	ND	ND	ND	ND	ND	ND	ND	ND	ND	ND	ND	ND	ND	ND	ND	ND	ND
BEM2	YER155C	S118 T119	SIAS[+79.966331]T[+79.966331]LKDDSPSVCSEDEISNSSSQK	SIASTLKDDSPSVCSEDEISNSSSQK	0	0.73483	1.41951	0.32804	ND	ND	ND	0.32718	0.558289	0.392283	ND	ND	ND	ND	ND	ND	0.970379	0.276347	0.623532	0.216545	0.616464	0.295385	0.472503	1.11632	ND	0.314104	ND	0.502009	0.886853	1.55454	1.34485	ND	ND	ND	0.132969	1.43387	ND	ND	ND	ND	ND	ND	ND	1.28745	1.12493
BEM2	YER155C	S164 S168 S170	DSLLPS[+79.966331]RSSS[+79.966331]LS[+79.966331]PPQSR	DSLLPSRSSSLSPPQSR	0	0.543359	ND	0.729146	ND	ND	ND	ND	1.33963	1.18557	ND	ND	ND	ND	ND	ND	ND	ND	ND	ND	ND	ND	ND	ND	ND	ND	ND	ND	ND	ND	ND	ND	ND	ND	ND	ND	ND	ND	ND	ND	ND	ND	ND	ND	ND
BEM2	YER155C	S168	SSS[+79.966331]LSPPQSR	SSSLSPPQSR	0	1.03713	0.73104	0.681012	0.888254	1.32325	1.04588	1.24782	1.25852	1.11402	1.08428	0.959404	1.11762	0.851529	0.607465	0.540149	0.55507	0.793729	0.768036	ND	ND	ND	0.988407	0.653445	0.521016	0.899866	1.16242	0.881204	1.317	0.757215	0.780297	ND	ND	ND	0.269619	0.486604	ND	ND	1.06307	0.904646	0.321846	0.842011	0.899677	0.513281	ND
BEM2	YER155C	S168 S170	SSS[+79.966331]LS[+79.966331]PPQSR	SSSLSPPQSR	0	0.817698	0.847954	2.24478	1.40592	2.00049	1.22305	1.26168	1.57772	2.2283	1.20521	1.27052	1.51543	0.526104	1.34489	1.16984	0.807033	1.55529	1.28382	ND	1.18942	1.07842	0.706875	0.382068	1.20423	1.20134	1.13448	0.957232	2.04012	1.23281	ND	ND	ND	ND	ND	ND	ND	0.511907	0.643537	ND	0.624334	1.4216	0.776856	0.784823	0.906492
BEM2	YER155C	S1768	S[+79.966331]VIISGTHSDNDHSYNINK	SVIISGTHSDNDHSYNINK	1	1.37325	1.07411	1.53929	1.17208	1.86425	1.29801	1.49522	1.66818	1.6406	1.56058	1.65974	1.61362	0.511968	ND	0.945335	1.10134	1.10686	0.758035	0.529574	0.914016	ND	ND	ND	ND	1.04124	1.39052	0.746176	1.76052	1.08863	1.43362	ND	ND	ND	ND	ND	ND	ND	1.30615	0.90059	0.770228	1.15057	1.68397	0.83263	0.557885
BEM2	YER155C	S38	TTTASTASSSS[+79.966331]PSSSSQTIR	TTTASTASSSSPSSSSQTIR	0	0.955614	1.02395	1.32247	0.468677	1.31662	0.726502	1.17008	1.16374	1.47637	0.739469	ND	1.48493	0.545177	0.413194	ND	0.896098	1.23183	1.18449	ND	0.766841	0.870881	ND	0.817748	0.975092	0.561779	0.871594	0.466093	1.15014	0.820781	1.0193	ND	ND	ND	ND	ND	ND	ND	0.926644	0.641936	ND	0.708669	1.05499	0.491649	ND
BEM3	YPL115C	S194	SVS[+79.966331]SPTKIHSEQLASPAASVTYTTSR	SVSSPTKIHSEQLASPAASVTYTTSR	0	0.575993	ND	1.23044	0.352863	0.952433	ND	ND	ND	ND	ND	ND	ND	ND	ND	ND	ND	ND	ND	ND	ND	ND	ND	ND	ND	ND	ND	ND	ND	ND	ND	ND	ND	ND	ND	ND	ND	ND	ND	ND	ND	ND	ND	ND	ND
BEM3	YPL115C	S195 S206	SVSS[+79.966331]PTKIHSEQLAS[+79.966331]PAASVTYTTSR	SVSSPTKIHSEQLASPAASVTYTTSR	0	3.19218	1.25399	3.31599	3.46681	3.69933	4.64324	5.33763	5.43658	5.08242	ND	4.14403	5.21184	ND	0.835602	2.34217	0.53917	ND	0.283818	ND	0.395517	0.366976	1.53976	0.360773	0.153129	2.59181	1.90319	1.38565	3.17578	1.42023	1.51002	ND	ND	ND	ND	ND	ND	ND	3.65283	2.05675	1.76263	2.79454	2.70648	0.648414	1.68933
BEM3	YPL115C	S206 S210	IHSEQLAS[+79.966331]PAAS[+79.966331]VTYTTSR	IHSEQLASPAASVTYTTSR	0	2.10264	1.5206	1.64005	2.74406	0.45939	2.73816	0.234156	2.83376	2.21799	2.59702	1.58244	0.2492	1.3603	1.54658	2.06899	1.32602	1.00479	1.09952	1.05475	ND	1.63847	1.20274	1.62475	1.57364	1.44645	ND	1.56023	1.93627	0.233656	ND	ND	ND	ND	ND	ND	ND	ND	ND	ND	1.11354	0.597165	1.22382	ND	ND
BEM3	YPL115C	S222	ITIKS[+79.966331]PNK	ITIKSPNK	1	0.40881	0.570359	0.577781	0.595445	0.848546	0.582915	0.601276	0.711013	0.769096	0.630434	0.68918	0.717743	0.344008	0.285198	0.585822	0.49159	0.445145	0.505373	0.345431	0.513552	0.370468	0.228157	0.220209	0.251786	0.462224	0.573497	0.453322	0.592709	0.459495	0.659401	ND	ND	ND	ND	ND	ND	ND	0.862174	0.857879	0.652499	0.731063	0.842054	0.555057	0.392944
BEM3	YPL115C	S237	LRS[+79.966331]PQNPNR	LRSPQNPNR	1	0.377819	0.24303	ND	ND	ND	ND	0.715719	0.388118	ND	ND	ND	ND	ND	ND	ND	ND	ND	ND	ND	ND	ND	ND	ND	ND	0.399474	0.257508	ND	ND	ND	ND	ND	ND	ND	ND	ND	ND	ND	ND	ND	ND	ND	ND	0.44608	0.409269
BEM3	YPL115C	S254	MTAVINNHLHS[+79.966331]PLKASTSNNLDELTESK	MTAVINNHLHSPLKASTSNNLDELTESK	1	0.58153	0.778107	ND	ND	ND	ND	0.767412	0.995041	ND	ND	ND	ND	ND	ND	ND	ND	ND	ND	ND	ND	ND	ND	ND	ND	ND	ND	ND	ND	ND	ND	ND	ND	ND	ND	ND	ND	ND	ND	ND	ND	ND	ND	ND	ND
BEM3	YPL115C	S308 S309	VYSSITSSAYTTGTPTSAAKSPS[+79.966331]S[+79.966331]LLEVK	VYSSITSSAYTTGTPTSAAKSPSSLLEVK	1	0.599454	0.672878	ND	ND	ND	ND	ND	ND	ND	ND	ND	ND	ND	ND	ND	ND	0.561711	0.759138	0.985833	ND	1.50626	ND	ND	ND	ND	ND	ND	ND	1.13297	1.19262	1.20546	2.8444	0.732339	ND	ND	ND	ND	3.06161	3.24404	0.895591	ND	0.47728	ND	0.59271
BEM3	YPL115C	S324	ALGFS[+79.966331]PASK	ALGFSPASK	1	0.518339	0.567559	0.473149	0.497816	1.04313	0.638674	0.625961	0.596543	0.338765	ND	ND	ND	ND	ND	ND	ND	ND	ND	ND	ND	ND	0.350616	0.625868	0.322876	0.574154	0.625953	0.422516	0.962819	0.534222	1.78453	ND	ND	ND	ND	ND	ND	ND	1.15536	1.395	1.20915	0.924384	0.928331	0.887057	0.48725
BFA1	YJR053W	S161	KLS[+79.966331]NSVTSR	KLSNSVTSR	1	0.173847	0.30731	0.226026	0.420339	0.095141	ND	0.185987	0.34879	ND	ND	ND	ND	0.166269	0.34354	ND	ND	ND	ND	0.373232	ND	0.273035	0.25463	0.382803	0.323436	0.484792	ND	0.511427	0.297974	0.293297	0.200383	ND	ND	ND	0.251162	0.231591	ND	0.349942	0.513833	ND	0.399108	0.421887	0.350496	0.475277	0.547751
BFR2	YDR299W	S372	LPELISPVVKDS[+79.966331]VDDNENSDDGLDIPKNYDPR	LPELISPVVKDSVDDNENSDDGLDIPKNYDPR	1	1.31967	1.2678	ND	ND	ND	ND	ND	ND	ND	ND	ND	ND	ND	ND	ND	ND	ND	ND	ND	ND	ND	1.65268	ND	1.82954	ND	ND	ND	ND	ND	ND	ND	ND	ND	ND	ND	ND	ND	ND	ND	ND	ND	ND	ND	ND
BFR2	YDR299W	S379	DSVDDNENS[+79.966331]DDGLDIPK	DSVDDNENSDDGLDIPK	1	1.06034	1.6514	0.917891	1.00791	1.3597	0.828021	0.760968	1.12163	0.806036	ND	0.502654	0.734533	1.31974	0.828918	2.12275	1.06127	0.964012	1.29721	1.2549	1.2098	2.25151	1.93606	2.57057	2.47798	1.49304	1.32102	1.97204	1.18478	2.30163	ND	5.9772	ND	3.4773	3.43883	3.85913	4.01429	3.72199	4.48814	6.16737	0.735125	4.12185	2.05092	5.25559	4.82481
BFR2	YDR299W	S379	DSVDDNENS[+79.966331]DDGLDIPKNYDPR	DSVDDNENSDDGLDIPKNYDPR	1	0.792588	1.76558	0.764615	0.755823	ND	1.17747	1.29345	1.347	1.15481	0.726167	0.339235	0.920015	1.64246	1.15561	1.51413	1.43999	1.02772	1.06385	1.55004	ND	1.10371	1.45117	1.68939	1.96245	ND	1.44347	1.38664	0.855639	1.40024	ND	ND	ND	ND	1.83136	1.85168	1.92019	0.817058	1.6995	1.70782	ND	1.52091	0.953354	1.61628	1.28841
BFR2	YDR299W	S41 S44	NGES[+79.966331]DLS[+79.966331]DYGNSNTEETK	NGESDLSDYGNSNTEETK	1	1.60331	2.13878	1.55212	1.63702	1.26021	1.13643	1.51212	1.74219	1.79431	1.43654	1.38226	1.51178	1.94891	ND	2.01121	1.03107	1.33634	1.71291	0.926568	1.45147	2.34596	2.28909	1.8669	2.45758	1.99075	1.61833	2.18529	1.51145	1.88783	ND	ND	ND	ND	2.47187	3.9384	3.03611	3.19647	1.74316	1.51638	ND	ND	ND	2.93284	3.35298
BFR2	YDR299W	S41 S44	NGES[+79.966331]DLS[+79.966331]DYGNSNTEETKK	NGESDLSDYGNSNTEETKK	1	2.87637	4.06343	2.9344	4.10616	2.67318	2.06428	3.71117	4.08299	3.34263	2.9027	2.90936	2.02226	3.82417	4.27947	3.6082	2.893	3.06569	2.52294	2.42044	3.21739	4.13864	4.09608	3.45076	3.94244	3.61641	2.85819	4.0937	3.54551	2.95831	ND	4.02295	ND	0.484009	4.80687	7.17813	4.73164	5.79855	2.92445	3.11181	ND	5.77207	0.093951	5.13603	6.49692
BIM1	YER016W	S148	RSS[+79.966331]STGTGSAMSGGLATR	RSSSTGTGSAMSGGLATR	1	0.698443	0.826215	0.62253	0.243414	0.243907	ND	0.64924	0.784057	1.03034	0.318286	ND	0.732752	ND	ND	ND	0.804006	0.790777	ND	0.164186	0.449481	0.557176	0.330185	0.948014	0.779005	0.663023	0.921316	0.524015	0.553295	0.367921	0.532969	0.318268	0.774472	0.478914	0.549645	0.552638	0.312758	ND	ND	ND	0.409297	0.855521	ND	0.666286	0.491642
BIM1	YER016W	S157 S172	RSSSTGTGSAMS[+79.966331]GGLATRHSSLGINGS[+79.966331]R	RSSSTGTGSAMSGGLATRHSSLGINGSR	1	1.39707	0.930679	0.314798	ND	ND	ND	ND	ND	ND	0.283342	ND	0.754386	ND	ND	ND	ND	1.6018	0.996407	ND	ND	ND	ND	ND	ND	2.08481	ND	0.140361	ND	ND	ND	ND	ND	ND	ND	ND	ND	ND	ND	ND	ND	ND	ND	ND	ND
BIM1	YER016W	S166	HSS[+79.966331]LGINGSR	HSSLGINGSR	1	0.541858	ND	0.56328	0.50697	0.720743	0.435985	0.642184	0.748592	0.932516	0.402256	ND	0.555487	0.511684	0.677105	0.613473	ND	0.437154	0.450165	ND	ND	ND	ND	0.711967	0.532666	ND	ND	ND	ND	ND	ND	ND	ND	ND	0.727256	0.932237	ND	ND	ND	ND	ND	ND	ND	ND	ND
BIM1	YER016W	S166	SSSTGTGSAMSGGLATRHSS[+79.966331]LGINGSR	SSSTGTGSAMSGGLATRHSSLGINGSR	1	0.644589	0.435158	ND	ND	ND	ND	ND	ND	ND	ND	ND	ND	ND	ND	ND	ND	ND	ND	ND	ND	ND	ND	ND	ND	ND	ND	ND	ND	ND	ND	ND	ND	ND	ND	ND	ND	ND	ND	ND	ND	ND	ND	ND	ND
BIM1	YER016W	T150	SSST[+79.966331]GTGSAMSGGLATR	SSSTGTGSAMSGGLATR	1	0.279177	0.331752	ND	ND	ND	ND	ND	ND	ND	ND	ND	ND	ND	ND	ND	ND	ND	ND	ND	ND	ND	ND	ND	ND	ND	ND	ND	ND	ND	ND	ND	ND	ND	ND	ND	ND	ND	ND	ND	ND	ND	ND	ND	ND
BIR1	YJR089W	S383	RPNVQLTQSSS[+79.966331]PIKK	RPNVQLTQSSSPIKK	0	0.753417	0.196028	0.707944	0.496783	0.794957	0.675927	0.335968	0.709295	ND	0.565367	ND	0.717724	ND	0.18993	1.08752	ND	ND	ND	ND	ND	ND	0.903909	0.798888	0.612613	ND	ND	ND	ND	ND	ND	ND	ND	ND	1.006	0.870522	ND	ND	ND	ND	ND	ND	ND	1.16654	0.511142
BIR1	YJR089W	S477	GIDS[+79.966331]DNDNVIR	GIDSDNDNVIR	1	0.315652	0.339117	ND	0.562616	ND	0.519738	ND	ND	ND	ND	ND	ND	ND	ND	ND	ND	ND	ND	ND	0.544672	0.193396	ND	ND	ND	0.445585	0.69286	0.439646	0.569812	ND	0.497793	ND	ND	ND	0.567396	0.357671	ND	ND	0.755129	0.57076	ND	ND	ND	ND	ND
BIR1	YJR089W	S477	GIDS[+79.966331]DNDNVIREDDTGINTDTK	GIDSDNDNVIREDDTGINTDTK	1	1.9043	2.19664	1.67154	2.18208	2.04803	1.44328	2.03938	2.01137	1.65711	1.30411	1.54085	1.54741	1.73744	0.895091	1.84268	2.21313	1.6091	2.00446	2.03217	2.05116	2.09631	2.04137	2.31134	1.90603	1.84477	2.07804	2.13829	1.83199	1.70734	0.737884	ND	ND	ND	2.33608	1.37622	1.25739	0.941498	2.77028	1.82008	ND	2.12235	1.79716	2.01854	1.44181
BIR1	YJR089W	T488	GIDSDNDNVIREDDT[+79.966331]GINTDTK	GIDSDNDNVIREDDTGINTDTK	1	1.57065	1.24519	ND	0.983696	1.61292	0.536697	1.35358	1.01171	0.680171	0.973712	1.08564	1.25447	ND	ND	ND	ND	ND	ND	ND	ND	ND	1.84586	1.31476	1.34719	ND	ND	ND	ND	ND	ND	ND	ND	ND	ND	ND	ND	ND	ND	ND	ND	1.50615	0.646781	1.56399	0.661985
BLM10	YFL007W	S1041	TQS[+79.966331]NLSYR	TQSNLSYR	1	0.913717	0.951779	1.19589	0.891759	1.27009	1.18321	1.11666	1.11801	1.00766	1.21679	0.830376	1.08307	ND	ND	ND	0.866593	ND	0.824803	ND	ND	ND	0.848215	0.713008	1.00884	1.10593	1.28142	0.678316	1.37013	0.833499	1.08474	0.635195	0.744892	0.479977	1.30377	0.354357	ND	ND	1.51426	1.02423	1.11235	1.13449	1.57938	0.943401	0.387349
BLM10	YFL007W	S11	TANNDDDIKS[+79.966331]PIPITNK	TANNDDDIKSPIPITNK	1	0.610209	0.490811	ND	ND	1.38421	0.883696	1.00037	0.889247	0.610896	0.742359	ND	0.861219	ND	ND	ND	ND	ND	ND	ND	ND	ND	ND	ND	ND	0.486424	ND	0.471073	1.01382	0.640815	1.36427	ND	ND	ND	ND	ND	ND	ND	0.797252	0.756195	ND	0.794797	0.85216	ND	ND
BLM10	YFL007W	S29	FERS[+79.966331]PGRPSSSQGEIK	FERSPGRPSSSQGEIK	1	1.67933	1.52215	1.2147	1.14213	1.29872	0.598535	1.30874	1.33875	1.0074	ND	ND	ND	ND	ND	ND	0.850211	0.811868	1.00987	ND	ND	ND	1.18575	ND	0.964593	1.25161	1.24161	0.742848	1.29632	1.20085	1.42617	ND	ND	ND	ND	ND	ND	ND	1.21856	1.08521	0.60776	1.18392	1.07106	1.20895	1.2422
BLM10	YFL007W	S29	FERS[+79.966331]PGRPSSSQGEIKR	FERSPGRPSSSQGEIKR	1	0.734618	0.901741	0.928758	1.22807	0.861366	0.554405	0.41322	ND	0.950287	ND	ND	ND	ND	ND	ND	0.952129	ND	0.973575	0.820525	0.711383	ND	ND	ND	ND	ND	ND	ND	ND	0.769767	0.877995	ND	ND	ND	ND	ND	ND	ND	0.791453	0.735034	1.06939	0.853913	0.782408	ND	ND
BLM10	YFL007W	S29	S[+79.966331]PGRPSSSQGEIK	SPGRPSSSQGEIK	1	0.476116	0.542506	0.574253	0.380808	0.440204	0.447423	0.416066	0.423718	0.575218	0.286862	ND	0.317201	ND	ND	ND	0.550697	ND	0.460507	ND	ND	ND	0.310749	0.411605	0.437853	0.318788	0.579425	0.306646	0.593923	0.516325	0.554025	ND	ND	ND	ND	ND	ND	ND	ND	ND	0.230139	0.372832	0.63064	ND	ND
BLM10	YFL007W	S29	S[+79.966331]PGRPSSSQGEIKR	SPGRPSSSQGEIKR	1	1.53677	1.135	1.68314	1.5148	1.69659	1.3299	1.66095	1.32541	1.46727	0.763709	0.863933	0.99161	0.805809	0.919585	1.16807	1.66603	1.29592	1.43668	0.865824	1.31613	1.19504	1.17437	0.842951	0.851703	1.47388	1.24439	0.981812	1.70023	1.34612	0.728493	ND	ND	ND	0.858068	0.823854	ND	ND	1.06299	0.497208	0.801361	1.20795	1.11795	0.904576	ND
BLM10	YFL007W	S62 T64	ARS[+79.966331]AT[+79.966331]PTLQDQK	ARSATPTLQDQK	1	2.03168	2.06474	2.57287	1.50269	1.86505	0.734302	2.10531	2.15846	2.67931	2.27167	1.90935	2.4595	2.65952	2.48563	2.84713	2.8689	3.36759	3.75436	1.3118	2.48317	2.61228	2.36687	1.77826	2.55586	2.28397	2.96004	2.12895	1.9085	1.64973	ND	ND	ND	ND	3.35188	1.94895	1.18341	0.611475	1.3638	0.867759	ND	2.08617	0.62802	1.08281	0.81349
BLM10	YFL007W	S62 T64	S[+79.966331]AT[+79.966331]PTLQDQK	SATPTLQDQK	1	1.23831	1.20378	1.86445	1.82329	1.72646	1.37024	1.88164	1.5309	1.64702	1.72738	1.59466	1.40966	1.58365	1.90498	2.22839	1.72396	2.49383	2.56297	0.752894	1.62159	1.1766	2.25895	0.95822	1.98367	2.35036	1.83352	1.47004	2.15605	1.23197	ND	ND	ND	ND	2.10166	0.899986	ND	ND	ND	ND	ND	ND	ND	0.667025	0.521117
BMH1	YER177W	S240	DNLTLWTSDM[+15.994915]SES[+79.966331]GQAEDQQQQQQHQQQQPPAAAEGEAPK	DNLTLWTSDMSESGQAEDQQQQQQHQQQQPPAAAEGEAPK	1	1.08205	1.58944	1.30617	ND	ND	ND	ND	ND	ND	ND	1.12198	2.5182	ND	ND	ND	1.32036	ND	1.46561	1.63135	2.35473	ND	1.67442	ND	1.56735	ND	ND	ND	ND	ND	ND	ND	ND	ND	2.49118	1.47373	ND	ND	ND	ND	ND	ND	ND	0.95333	0.511954
BMH1	YER177W	T231	DNLT[+79.966331]LWTSDMSESGQAEDQQQQQQHQQQQPPAAAEGEAPK	DNLTLWTSDMSESGQAEDQQQQQQHQQQQPPAAAEGEAPK	1	1.41497	2.74569	0.30813	0.240864	1.45453	2.23608	0.388652	1.71748	3.65285	ND	ND	ND	2.38175	2.78103	ND	0.998749	0.234109	1.52906	2.05158	1.10345	0.938805	3.37339	ND	5.22574	3.4497	0.201784	ND	ND	ND	ND	2.18787	1.03511	ND	4.68849	1.73637	ND	2.03095	0.410973	ND	ND	ND	ND	1.92026	1.50261
BMH2	YDR099W	S89	S[+79.966331]KIETELTK	SKIETELTK	1	0.781191	0.904208	0.963264	0.714409	0.886221	0.90802	0.906922	0.910806	1.02588	0.695242	0.854289	0.931891	0.76437	0.74228	0.9957	0.757527	0.884361	0.90293	ND	0.718975	0.552963	ND	0.479467	0.603493	0.475741	0.853243	0.68989	0.705769	0.632623	0.326448	ND	ND	ND	0.574005	0.600165	0.423376	ND	0.90005	0.64309	0.603817	0.862825	0.86874	0.535114	0.508426
BMS1	YPL217C	S478	IYGKPVQEEDADIDNLPS[+79.966331]DEEPYTNDDDVQDSEPR	IYGKPVQEEDADIDNLPSDEEPYTNDDDVQDSEPR	1	3.70927	2.91491	2.8902	2.14383	4.81779	1.81495	4.31886	3.10694	2.3003	1.17726	1.77628	2.17589	1.80001	0.907663	1.62205	3.61818	3.0263	1.98788	ND	ND	ND	2.03338	3.16003	3.09821	2.29136	3.17531	2.49036	3.50383	2.36725	ND	ND	ND	ND	4.92878	1.43336	ND	ND	ND	ND	ND	ND	ND	3.01813	1.90476
BMS1	YPL217C	T516 S518 S523	LALET[+79.966331]DS[+79.966331]EFEES[+79.966331]EDEFSWER	LALETDSEFEESEDEFSWER	1	1.32826	1.16446	1.01851	ND	ND	ND	1.48774	0.916546	1.27218	1.15186	ND	1.47226	ND	ND	ND	ND	ND	ND	ND	ND	ND	1.60539	0.5854	0.947626	1.43129	ND	0.236165	ND	ND	ND	ND	ND	ND	1.62007	1.2656	ND	0.700273	ND	0.78778	ND	ND	ND	ND	ND
BNA1	YJR025C	S176	TLNYARPQS[+79.966331]N	TLNYARPQSN	1	1.50505	2.56834	1.39283	1.8046	1.773	1.5419	1.37094	1.41398	1.61506	1.49883	1.54796	1.58532	2.31159	2.06861	2.23846	2.1482	2.02664	2.078	4.09501	2.60765	4.52609	1.66317	2.59945	2.33738	1.93182	1.98654	2.1471	1.75732	3.14886	2.38651	2.78438	2.26835	2.79136	1.53276	1.99745	2.52626	1.91832	3.01123	3.15798	1.4613	2.13823	1.69098	2.66428	2.78768
BNA7	YDR428C	S9	AIS[+79.966331]PDITLFNK	AISPDITLFNK	1	0.263544	0.387963	0.427039	0.210691	1.00361	0.582889	0.586701	0.358919	0.346073	0.323955	ND	0.154806	ND	ND	ND	0.355532	0.44958	ND	ND	ND	ND	0.166804	0.902486	0.280949	0.24719	0.700928	0.279826	0.512787	ND	2.05397	ND	ND	ND	ND	ND	ND	ND	0.777071	1.30992	1.07843	0.330618	0.538666	0.653536	0.2127
BNI1	YNL271C	S1783	QKENSNS[+79.966331]PSSEGNEEDEAEDRR	QKENSNSPSSEGNEEDEAEDRR	1	0.261584	0.40971	0.36909	ND	ND	ND	0.333922	ND	0.421464	0.30686	0.318267	0.429736	ND	ND	ND	ND	ND	ND	ND	ND	ND	ND	ND	ND	ND	ND	ND	0.42805	0.266335	0.254216	ND	ND	ND	ND	ND	ND	ND	ND	ND	ND	ND	ND	ND	ND
BNI1	YNL271C	S311	KQPS[+79.966331]LNNIYR	KQPSLNNIYR	1	0.409619	0.842196	0.929032	0.513321	1.36488	0.896918	0.831192	0.897681	0.947459	0.351943	ND	0.774838	ND	ND	ND	0.748181	0.691187	0.721324	ND	ND	ND	0.363475	0.725319	0.580549	ND	ND	ND	0.688642	0.449515	0.822614	0.609998	0.706342	ND	0.499229	0.213513	ND	ND	0.680411	0.44977	0.610366	0.493309	1.00101	ND	ND
BNI1	YNL271C	S325	GGAENNTS[+79.966331]ASTLPGDR	GGAENNTSASTLPGDR	0	0.74387	0.628489	0.999097	0.765084	0.70909	0.560663	0.843467	0.901047	0.912639	ND	ND	ND	0.550702	ND	0.61366	0.709777	0.623753	0.618438	ND	ND	ND	0.870974	0.478402	0.749287	0.880758	0.94429	0.495539	0.572544	0.454674	0.815579	0.595397	1.38884	ND	0.858187	ND	0.269629	ND	0.788971	0.582931	0.550057	0.44468	0.902226	0.532706	ND
BNI1	YNL271C	S325 S327	GGAENNTS[+79.966331]AS[+79.966331]TLPGDR	GGAENNTSASTLPGDR	0	0.120406	0.782884	1.23757	ND	ND	ND	ND	ND	ND	ND	0.757647	1.36547	ND	ND	ND	1.04497	1.37063	ND	ND	ND	ND	ND	ND	ND	0.658255	ND	0.60077	ND	ND	ND	ND	ND	ND	ND	ND	ND	ND	ND	ND	ND	ND	ND	ND	ND
BNI1	YNL271C	T44	LANSNATNSNTGSPT[+79.966331]YASQQQHSPVGNEVSTSPASSSSFR	LANSNATNSNTGSPTYASQQQHSPVGNEVSTSPASSSSFR	0	1.19083	0.794941	ND	ND	ND	ND	1.039	0.579225	0.802793	ND	ND	ND	ND	ND	ND	ND	ND	ND	ND	ND	ND	0.390281	1.20371	ND	0.335845	1.34998	ND	0.528623	0.392007	ND	ND	ND	ND	0.396418	0.134688	ND	ND	ND	ND	ND	ND	ND	ND	ND
BNI4	YNL233W	S278 S281	TTS[+79.966331]AGS[+79.966331]VLEDTSMHKK	TTSAGSVLEDTSMHKK	0	0.910099	0.924822	ND	ND	ND	ND	ND	ND	ND	ND	ND	ND	ND	ND	ND	ND	0.587834	0.896797	ND	ND	ND	0.528163	0.761022	ND	ND	0.542322	0.402643	ND	ND	ND	ND	ND	ND	ND	ND	ND	ND	ND	ND	ND	ND	ND	ND	ND
BNI4	YNL233W	S344 S346	KS[+79.966331]HS[+79.966331]SSSIFNSFLK	KSHSSSSIFNSFLK	0	0.364849	0.296212	ND	ND	ND	ND	ND	ND	ND	ND	ND	ND	ND	ND	ND	ND	ND	ND	ND	ND	ND	ND	ND	ND	ND	ND	ND	ND	ND	ND	ND	ND	ND	ND	ND	ND	ND	ND	ND	ND	ND	ND	ND	ND
BNI4	YNL233W	S500 S503	FLDNHEVDS[+79.966331]IVS[+79.966331]LER	FLDNHEVDSIVSLER	1	3.14529	3.40749	2.88316	3.89458	3.19607	3.14861	4.57913	3.8669	4.29996	4.25939	3.15248	4.31554	1.77839	1.8049	3.74594	ND	1.03723	2.0943	ND	2.0095	2.07325	2.07515	1.74624	2.41013	3.28847	1.41105	3.38887	3.3288	2.68439	ND	ND	ND	ND	2.21119	2.21713	1.37597	ND	ND	ND	0.72057	5.09282	ND	3.7747	3.39754
BNI4	YNL233W	S70	S[+79.966331]FGESNAR	SFGESNAR	1	0.405814	0.488607	0.552889	0.665052	0.503969	0.58577	0.470486	0.448966	0.476702	ND	ND	ND	ND	ND	ND	ND	0.471206	0.488083	ND	ND	ND	0.373473	0.529116	0.454908	0.48144	0.356594	ND	0.597407	0.348258	0.449917	1.15043	1.53439	1.60633	1.49033	1.42243	1.03128	ND	1.45229	1.13953	1.01226	1.11071	1.16726	1.14926	1.18126
BNI4	YNL233W	T410	NHDDT[+79.966331]PVKIDHVTR	NHDDTPVKIDHVTR	1	1.05662	1.05766	1.02096	0.778566	0.839203	0.437976	1.05727	1.06672	1.12086	ND	0.41903	0.853423	0.777118	0.857163	0.604312	ND	ND	ND	ND	0.329566	0.427316	0.342132	0.749305	0.990453	0.483893	0.501859	0.653732	0.981606	0.685783	0.417815	0.47549	0.919861	0.862004	0.698272	0.607483	ND	0.473739	ND	0.380298	0.213514	0.936377	0.445187	0.649716	0.543782
BNI5	YNL166C	S263 S270	LADQTPHDDNS[+79.966331]ENCPNRS[+79.966331]GGSTPLDSQTK	LADQTPHDDNSENCPNRSGGSTPLDSQTK	1	2.29787	3.42008	2.51772	0.982678	1.90693	1.16728	1.15186	1.41875	1.81495	0.43527	ND	0.946642	2.01059	2.35773	1.93327	2.15007	1.45903	2.94255	2.26296	2.24983	3.03207	2.45961	3.7925	4.05895	2.21149	3.01769	2.79869	2.58804	3.50054	2.7165	1.60221	2.01526	1.88756	2.35127	2.78989	2.1776	2.05256	2.85018	2.65239	2.25075	2.44432	3.33253	3.03723	3.07314
BNI5	YNL166C	S263 S270 S273	LADQTPHDDNS[+79.966331]ENCPNRS[+79.966331]GGS[+79.966331]TPLDSQTK	LADQTPHDDNSENCPNRSGGSTPLDSQTK	1	0.810642	1.25763	1.33674	1.65096	1.11932	ND	1.1111	ND	1.57045	ND	0.984345	1.19824	1.75432	1.49606	ND	ND	1.33838	1.75603	0.402313	ND	1.79969	1.61435	1.45493	1.48633	1.05736	ND	1.16305	0.599134	1.53117	ND	ND	ND	ND	0.938988	1.57443	1.26324	ND	ND	ND	ND	ND	ND	ND	0.712472
BNI5	YNL166C	S270	S[+79.966331]GGSTPLDSQTK	SGGSTPLDSQTK	1	1.20514	1.81062	1.35873	1.22851	0.829936	1.0744	0.614697	0.662448	0.737906	0.505621	0.540765	0.591697	1.58435	1.58475	0.84398	1.22898	0.946758	1.34755	2.22366	1.69837	2.29523	1.38224	1.79912	2.15905	1.75392	1.43484	1.97145	1.48206	2.57174	1.57346	1.28878	1.27774	1.33636	1.3466	2.1706	1.58124	1.74096	2.05903	2.05213	2.04673	1.84084	1.73089	1.84456	1.88326
BNI5	YNL166C	S270 S273 T274	LADQTPHDDNSENCPNRS[+79.966331]GGS[+79.966331]T[+79.966331]PLDSQTK	LADQTPHDDNSENCPNRSGGSTPLDSQTK	1	4.72269	4.00691	4.52808	4.16985	4.15733	5.64673	4.04432	3.97231	3.47811	3.71386	4.251	4.74673	5.84424	6.50613	4.30012	5.69592	2.65022	4.18134	2.99543	4.94598	5.38254	4.21112	5.86699	5.97921	5.1922	4.23196	3.17843	2.76283	3.38948	0.792047	2.20843	ND	0.470013	6.38264	3.86704	4.09337	3.72156	3.38305	2.55633	ND	ND	ND	3.45953	4.59161
BNI5	YNL166C	S340 S346	KSS[+79.966331]LNKYDS[+79.966331]PVSSPITSASELGSIAK	KSSLNKYDSPVSSPITSASELGSIAK	0	4.63198	6.32326	5.73135	10.8966	7.21754	10.6931	8.68491	ND	8.47106	9.68711	9.65847	8.32837	6.53726	0.93363	0.618335	4.58112	6.47282	4.84293	1.58607	4.85452	5.68732	7.61835	6.87411	7.27805	4.79998	4.69231	5.46297	5.74356	6.73757	3.12659	ND	ND	ND	3.79266	3.93807	2.36271	3.14763	4.29379	3.01662	ND	4.46813	4.4553	4.19369	4.20448
BNI5	YNL166C	S346 S350	SSLNKYDS[+79.966331]PVSS[+79.966331]PITSASELGSIAK	SSLNKYDSPVSSPITSASELGSIAK	0	6.11217	ND	1.84006	11.2863	ND	11.8137	9.21578	10.4441	10.1165	8.67728	3.95501	3.47081	8.77203	ND	10.1647	4.07458	8.66461	5.23952	ND	6.3104	0.328699	ND	ND	ND	ND	ND	ND	ND	ND	ND	ND	ND	ND	ND	ND	ND	ND	ND	ND	ND	ND	ND	5.51709	6.46295
BNI5	YNL166C	T318	RPT[+79.966331]NPFR	RPTNPFR	1	0.468852	1.14598	0.674751	0.96454	1.28949	1.03121	0.858027	1.08947	1.08553	0.277847	ND	0.486944	0.529728	0.672846	1.04199	ND	ND	ND	ND	ND	ND	0.826628	1.07437	1.06858	ND	ND	ND	0.888798	1.03581	1.22439	ND	0.355999	0.358376	0.46409	0.548114	ND	0.408997	1.16601	1.15323	0.94337	1.09671	0.90183	1.21816	1.11747
BOI1	YBL085W	S193 S196	NEENTTHDSLFSSTADLNLS[+79.966331]SES[+79.966331]LKNISK	NEENTTHDSLFSSTADLNLSSESLKNISK	0	2.35125	1.24784	2.0554	ND	ND	ND	1.22686	2.13642	0.256275	1.18855	ND	1.63304	ND	ND	ND	1.30533	1.02776	0.429934	ND	ND	ND	ND	ND	ND	0.325493	0.817371	0.486206	0.267995	0.46653	ND	ND	ND	ND	ND	ND	ND	ND	ND	ND	ND	ND	ND	0.730572	ND
BOI1	YBL085W	S206 S209	SNIS[+79.966331]TKS[+79.966331]LEPSSESVR	SNISTKSLEPSSESVR	0	4.52899	5.16942	6.04541	4.97763	4.65216	6.78417	3.70901	4.0429	5.32472	3.78601	3.19813	2.53079	4.12368	2.62648	6.18627	4.74276	3.4034	4.75834	ND	3.98171	4.508	4.76527	4.54702	5.0445	5.46521	6.42103	4.85081	4.04579	4.07464	1.02637	ND	ND	ND	3.7143	2.48302	2.59414	ND	5.66699	3.52024	ND	3.99101	5.35118	3.47655	1.412
BOI1	YBL085W	S206 T207	SNIS[+79.966331]T[+79.966331]KSLEPSSESVR	SNISTKSLEPSSESVR	0	3.46217	4.36849	ND	6.26792	ND	5.48721	3.22682	3.39499	3.19397	2.75177	3.82706	2.23629	4.73785	4.38882	4.66744	ND	4.92638	4.91441	3.2153	4.36948	1.41916	5.76527	3.83403	2.18799	5.10616	4.81035	2.93858	4.79675	2.56003	ND	ND	ND	ND	2.07868	1.7071	ND	1.72152	2.97127	2.2225	2.4703	4.32415	3.7004	1.87938	0.761349
BOI1	YBL085W	S209	S[+79.966331]LEPSSESVR	SLEPSSESVR	1	0.994073	0.86595	1.41408	1.19644	1.29703	1.29928	1.35028	1.17575	1.29913	0.659897	0.582322	0.653094	0.642584	0.688373	0.897276	0.959093	0.839214	0.716232	0.784615	0.704453	0.642163	0.742115	0.74861	0.741191	1.00393	1.41615	0.938756	0.900394	0.782067	0.951752	0.536983	0.991931	0.523515	0.681296	0.478867	0.395154	0.250412	1.38848	1.09584	1.14071	0.895665	1.42772	0.734574	0.518426
BOI1	YBL085W	S359	KSSSVTTELQRPSS[+79.966331]VVVNPNFK	KSSSVTTELQRPSSVVVNPNFK	0	0.642784	0.752348	ND	ND	ND	ND	0.448436	0.903822	0.582333	ND	ND	ND	0.305736	ND	1.14549	ND	ND	ND	ND	ND	ND	ND	ND	ND	ND	ND	ND	ND	ND	ND	ND	ND	ND	ND	ND	ND	ND	ND	ND	0.73367	1.30064	ND	ND	ND
BOI1	YBL085W	S412	APKPPSYPSPVQPPQS[+79.966331]PSFNNR	APKPPSYPSPVQPPQSPSFNNR	1	3.40093	2.80106	2.15078	2.9029	6.10004	3.24045	4.68067	5.19529	3.93304	4.48111	4.43279	5.13434	1.83717	ND	2.53809	2.70856	3.4177	2.39909	0.745891	1.95338	1.98356	2.39914	2.69881	1.76527	2.58145	2.77337	0.357171	3.2545	1.65556	3.44521	2.53002	2.31566	0.980639	1.34803	0.79599	1.51955	1.01916	3.71936	3.40871	4.19837	3.13843	1.72407	2.96584	2.1557
BOI1	YBL085W	S525 S527	TES[+79.966331]GS[+79.966331]SFVDLFNR	TESGSSFVDLFNR	0	3.94635	3.25159	2.76725	3.15094	2.54463	2.71135	4.73043	3.31517	3.82198	4.76945	2.25888	3.55246	1.14485	1.84075	1.9123	ND	2.03201	2.05552	ND	2.39444	1.97252	ND	ND	ND	3.53289	ND	2.48922	3.43032	1.88257	ND	ND	ND	ND	ND	ND	ND	ND	ND	ND	ND	ND	ND	2.49212	1.75256
BOI1	YBL085W	S525 S528	RTES[+79.966331]GSS[+79.966331]FVDLFNR	RTESGSSFVDLFNR	0	2.62428	ND	2.90868	1.30805	2.34029	1.50589	ND	2.40425	2.7758	ND	1.11313	3.36642	ND	ND	ND	ND	ND	ND	ND	ND	ND	0.45863	ND	1.18046	2.35443	1.24573	ND	1.60341	1.9309	ND	ND	ND	ND	0.870639	1.05668	ND	ND	ND	ND	ND	ND	ND	1.54834	1.15585
BOI1	YBL085W	S540 S544	ISMLS[+79.966331]PVKS[+79.966331]SFDEEETKQPSK	ISMLSPVKSSFDEEETKQPSK	1	2.53991	0.984492	2.14349	3.61407	3.2591	4.1938	2.27	3.523	3.80462	3.3328	1.7734	2.65854	ND	ND	ND	ND	ND	ND	ND	ND	ND	ND	ND	ND	1.955	1.69125	ND	1.3534	0.92125	ND	ND	ND	ND	ND	ND	ND	ND	ND	ND	ND	ND	ND	ND	ND
BOI1	YBL085W	S644	KHS[+79.966331]LVTSPLK	KHSLVTSPLK	1	0.335429	0.531996	0.577823	0.545772	0.786775	0.537105	0.647309	0.80077	0.931833	0.411601	0.55857	1.00283	ND	ND	ND	0.559077	0.652572	0.749042	0.324404	0.496993	0.53426	0.257003	0.550196	0.37042	0.853939	0.653929	0.521268	0.429683	0.381477	0.509044	ND	ND	ND	ND	ND	ND	ND	0.609578	0.494787	ND	0.645101	0.725702	0.60615	0.270804
BOI1	YBL085W	S655	TSLS[+79.966331]PINSK	TSLSPINSK	1	1.36748	1.60306	1.27665	1.40778	2.05503	1.55286	1.90465	1.84728	1.44502	1.53437	0.954558	1.26627	0.99684	0.843666	1.04554	1.39356	1.2464	1.07627	0.73283	0.893486	1.10314	1.2346	1.79571	1.33391	1.68213	1.8162	1.32521	1.62606	1.15256	1.68316	0.781529	0.499312	0.332298	1.16294	0.48849	0.474887	0.480529	2.39796	2.31521	2.33803	1.52365	1.86617	1.56927	1.12985
BOI1	YBL085W	S735	EFKRS[+79.966331]PSELTQK	EFKRSPSELTQK	1	1.31276	1.4505	0.906416	0.634813	2.08786	0.716688	1.60651	1.26063	1.08841	1.42517	0.977316	1.76935	0.694198	0.815681	0.857186	0.874347	ND	0.772432	0.497913	0.522482	ND	0.889184	1.27311	0.943634	1.17188	1.28569	ND	1.40007	ND	1.21998	ND	0.618727	0.32883	1.28296	0.541578	ND	ND	1.05431	0.903154	0.779275	1.18427	0.909466	0.900999	0.387045
BOI1	YBL085W	S86	IAIEKPENLHKS[+79.966331]PTQESGNSGVK	IAIEKPENLHKSPTQESGNSGVK	1	1.63177	1.6969	1.17172	0.743834	2.49715	0.875829	1.76686	2.02379	2.17161	1.5435	1.75337	2.25046	0.651	ND	0.831573	ND	ND	ND	0.68279	0.795524	0.830356	ND	ND	ND	0.838389	ND	0.770538	1.57511	1.31076	2.42864	ND	ND	ND	ND	ND	ND	ND	1.63676	1.82631	1.01494	2.01666	1.54516	1.76611	1.12385
BOI1	YBL085W	S86	RIAIEKPENLHKS[+79.966331]PTQESGNSGVK	RIAIEKPENLHKSPTQESGNSGVK	1	1.2429	0.58873	1.24434	0.992061	1.68387	0.709515	1.50349	1.75339	1.93197	1.11433	1.63559	1.82379	0.417567	ND	0.746315	ND	ND	ND	0.557453	0.552242	0.422129	ND	ND	ND	ND	ND	ND	1.30149	0.966173	1.32985	ND	ND	ND	ND	ND	ND	ND	0.819303	0.887335	0.638146	1.19787	0.939253	0.352943	0.241149
BOI2	YER114C	S18	S[+42.010565]NDREVPTLSQLNTTVS[+79.966331]R	SNDREVPTLSQLNTTVSR	0	0.611607	0.735933	ND	ND	ND	ND	0.276403	0.21257	0.599762	0.475529	ND	0.727907	ND	ND	ND	0.769997	0.393423	ND	ND	ND	ND	ND	ND	ND	ND	ND	ND	ND	ND	ND	ND	ND	ND	ND	ND	ND	ND	ND	ND	ND	ND	ND	ND	ND
BOI2	YER114C	S447 S457	RAPKPPS[+79.966331]YPSPAQPPKS[+79.966331]PLLNNTR	RAPKPPSYPSPAQPPKSPLLNNTR	0	3.41994	ND	0.477212	2.58073	3.08824	0.358814	2.036	7.57354	0.936164	6.17525	1.83906	1.65611	ND	ND	ND	ND	ND	ND	ND	ND	ND	ND	ND	ND	2.52447	0.670025	ND	ND	ND	ND	ND	ND	ND	ND	ND	ND	4.49142	4.75414	1.48217	2.57876	0.464076	1.17695	0.87976	4.28313
BOI2	YER114C	S450 S457	RAPKPPSYPS[+79.966331]PAQPPKS[+79.966331]PLLNNTR	RAPKPPSYPSPAQPPKSPLLNNTR	1	1.15226	2.10974	2.67283	3.64354	4.4708	4.56855	5.30219	5.10053	5.4944	4.60114	3.87938	5.0938	1.02131	2.83114	2.48662	0.757823	2.65792	1.13872	0.492138	0.896026	0.94422	2.14887	ND	0.633316	2.14548	2.24768	2.09477	1.72594	1.9987	1.1455	0.720256	0.818745	0.258361	3.50827	1.92112	1.33879	2.16291	4.54272	1.96643	3.05999	4.41519	3.5956	2.71354	3.31573
BOI2	YER114C	S457	RAPKPPSYPSPAQPPKS[+79.966331]PLLNNTR	RAPKPPSYPSPAQPPKSPLLNNTR	1	3.4396	2.79665	3.0402	2.2443	3.54183	1.42771	3.53118	3.44563	3.6527	1.80933	2.48462	2.70352	2.33812	1.72152	3.69144	3.09809	4.17171	3.07504	1.41698	2.52244	1.65197	2.02271	2.18793	2.56319	3.00154	2.30333	1.82949	1.86725	1.63234	1.23622	0.594662	2.73304	1.8415	3.01761	2.52236	2.2226	1.61776	2.15023	1.86031	2.08579	3.44588	2.15084	2.89179	2.26865
BOI2	YER114C	S489	RTS[+79.966331]YIDQYSSSDSNFNSR	RTSYIDQYSSSDSNFNSR	0	3.49428	2.93398	1.72682	3.19935	3.74677	3.05286	3.6103	3.49458	2.65299	1.67768	2.32361	2.88807	1.11695	ND	2.57361	1.90928	2.24613	2.23053	ND	2.09091	2.25802	1.11966	1.61448	1.22123	3.18942	3.57656	2.76547	3.3975	2.53847	2.72084	0.47543	1.01326	0.720808	0.39922	1.61214	1.36261	0.302475	3.28413	2.316	4.98677	3.9844	3.85651	3.29771	2.82861
BOI2	YER114C	S519 S523	ALS[+79.966331]PIPS[+79.966331]PTR	ALSPIPSPTR	1	5.22786	6.48125	4.82072	8.10451	7.13108	7.69476	7.94943	8.2061	7.56529	6.33871	6.68469	6.45759	5.9391	5.76884	3.32528	5.46197	5.84161	5.31984	4.84347	5.69212	4.2093	5.1473	5.37141	4.19171	ND	7.39652	7.09413	7.35987	5.35611	3.20829	2.56961	4.01301	4.56777	7.06774	3.30255	4.75876	5.02065	6.20053	4.77811	1.81323	7.28803	6.86156	5.5957	5.15545
BOI2	YER114C	S519 S523	ALS[+79.966331]PIPS[+79.966331]PTRNSVR	ALSPIPSPTRNSVR	1	1.21832	0.770945	1.26227	0.836456	1.00493	1.42868	1.02532	0.92343	1.1425	ND	ND	ND	ND	0.527617	0.795486	ND	0.625137	0.83583	ND	ND	ND	ND	0.824655	0.591515	0.643324	2.30253	0.973938	ND	ND	ND	ND	ND	ND	ND	ND	ND	ND	ND	ND	ND	ND	ND	ND	ND
BOI2	YER114C	S519 S523 S528	ALS[+79.966331]PIPS[+79.966331]PTRNS[+79.966331]VRNEDSEGK	ALSPIPSPTRNSVRNEDSEGK	0	1.40432	0.262081	1.48634	ND	ND	ND	ND	ND	ND	ND	ND	ND	ND	ND	ND	ND	ND	ND	ND	ND	ND	ND	ND	ND	ND	ND	ND	ND	ND	ND	ND	ND	ND	ND	ND	ND	ND	ND	ND	ND	ND	ND	ND	ND
BOI2	YER114C	S546	RNS[+79.966331]VPYYGYAPESSSDR	RNSVPYYGYAPESSSDR	1	0.641801	1.09729	0.745481	ND	ND	ND	ND	ND	ND	ND	0.834447	1.15548	ND	ND	ND	ND	ND	ND	ND	0.907024	0.605097	ND	ND	ND	0.513113	1.2036	1.11822	1.18893	0.998395	ND	ND	ND	ND	ND	ND	ND	ND	ND	ND	ND	ND	ND	ND	1.13104
BOI2	YER114C	S667	SSS[+79.966331]PEENPITSMPSEK	SSSPEENPITSMPSEK	0	1.63877	0.792699	1.35986	0.870255	1.25958	ND	1.0994	1.09464	0.686007	ND	ND	ND	ND	ND	ND	ND	ND	ND	ND	ND	ND	ND	ND	ND	1.69389	1.44814	ND	ND	ND	ND	ND	ND	ND	1.40631	0.909768	ND	0.806464	ND	1.15293	ND	ND	ND	1.48221	0.841261
BOI2	YER114C	S702	SVS[+79.966331]AKEAEIFTETVKDDK	SVSAKEAEIFTETVKDDK	0	0.986106	0.140893	0.923383	1.24502	0.746904	1.16681	1.05329	0.59472	1.65902	0.422617	0.881473	1.32272	ND	0.677582	0.334644	0.923295	0.700882	0.810721	ND	ND	ND	ND	ND	ND	0.193616	1.38877	0.426036	0.596024	ND	1.15498	1.06855	ND	0.250079	ND	ND	ND	ND	ND	ND	1.51656	0.4131	1.26082	ND	ND
BOI2	YER114C	S723	SAS[+79.966331]EAIKGETLKGK	SASEAIKGETLKGK	1	0.723667	0.477724	ND	ND	ND	ND	0.690866	0.559676	0.847142	ND	ND	ND	0.332526	0.366069	ND	0.558179	ND	0.648108	ND	ND	ND	ND	ND	ND	ND	ND	ND	0.758282	ND	0.387415	ND	ND	ND	ND	ND	ND	ND	ND	ND	ND	ND	ND	ND	ND
BRE5	YNR051C	S282	EGS[+79.966331]VEAINAVNNSSLPNGK	EGSVEAINAVNNSSLPNGK	1	1.32268	1.67466	1.30303	0.8964	1.31749	1.25351	1.55211	1.44851	1.72769	0.88354	0.958637	1.17011	1.12915	1.32277	1.44732	1.42852	1.50128	1.53832	1.34447	1.29878	1.80921	1.58243	1.74265	1.92216	1.80403	2.10704	1.64099	1.76643	1.70577	1.37644	1.53543	1.32704	1.18999	2.37903	2.03981	1.43582	1.5224	1.38192	1.51781	1.15119	1.68483	1.41122	1.77741	1.73926
BRE5	YNR051C	S282	EGS[+79.966331]VEAINAVNNSSLPNGKEVSDEKPVPGGVK	EGSVEAINAVNNSSLPNGKEVSDEKPVPGGVK	1	1.2587	1.29637	ND	ND	ND	ND	0.891919	1.89684	1.29859	1.06665	0.972605	1.09278	ND	0.809919	0.947842	1.04626	1.10794	0.945695	0.681624	1.06935	0.810314	1.19962	1.39925	1.30305	0.732088	1.24902	1.1386	1.88546	1.02862	1.42531	ND	ND	ND	1.08872	0.864485	ND	ND	ND	ND	1.19663	1.16228	0.99361	0.801228	ND
BRE5	YNR051C	S282	TKEGS[+79.966331]VEAINAVNNSSLPNGK	TKEGSVEAINAVNNSSLPNGK	1	1.37806	2.01683	1.83726	1.32185	1.23944	1.38481	1.85777	2.14605	1.94119	1.67891	2.04397	1.43501	0.715013	ND	2.05586	2.51369	1.5869	1.9202	2.04185	1.86987	2.08131	2.35871	2.14289	2.20803	2.67544	2.84924	1.78027	1.92772	2.15222	1.85594	2.77392	2.12829	ND	3.40637	3.02618	2.15189	3.24854	2.78722	2.28236	1.87202	2.4096	2.14527	3.00831	1.81113
BRE5	YNR051C	S474	S[+79.966331]IDGIEVCLER	SIDGIEVCLER	1	0.619359	0.697754	ND	ND	ND	ND	ND	ND	ND	ND	0.840109	0.751684	0.767899	0.951323	0.781696	1.03258	0.717322	ND	0.950564	0.774104	0.878355	ND	ND	ND	ND	ND	ND	ND	0.711926	0.67818	0.655161	0.863036	1.0218	0.519808	0.547004	0.682075	ND	0.572276	0.581983	ND	0.760511	0.684131	0.608936	0.850942
BRE5	YNR051C	T336 S340	EAETEIKPIEPQVSDAKESGNNAST[+79.966331]PSSS[+79.966331]PEPVANPPK	EAETEIKPIEPQVSDAKESGNNASTPSSSPEPVANPPK	0	4.6861	3.07332	3.04056	3.51012	ND	4.84687	4.07404	5.33634	ND	4.8568	2.05289	4.10091	2.78343	ND	2.97263	2.55552	3.4282	3.43441	3.47177	ND	3.61296	ND	3.0487	3.9448	2.11532	3.16415	ND	2.47667	3.06732	ND	ND	ND	ND	2.70979	3.33291	2.11392	ND	ND	ND	ND	2.87183	3.85502	ND	ND
BRE5	YNR051C	T336 S340	ESGNNAST[+79.966331]PSSS[+79.966331]PEPVANPPK	ESGNNASTPSSSPEPVANPPK	0	1.73865	1.74477	1.02404	0.722514	1.55919	1.69193	2.06479	2.17882	2.45778	2.28829	ND	2.53283	1.47856	1.54385	2.10366	1.07012	0.719711	0.66239	1.17012	1.18621	1.90318	1.72945	1.61387	2.26445	2.16535	0.766282	ND	1.54064	ND	1.13915	1.29957	0.806368	1.61865	ND	3.04702	1.43856	2.44001	2.06506	1.50282	ND	2.50072	1.53638	ND	ND
BRN1	YBL097W	S678 T680	EQSSNDS[+79.966331]ET[+79.966331]HTEDESTKELK	EQSSNDSETHTEDESTKELK	0	0.73945	0.655728	ND	ND	ND	ND	0.346058	0.246995	0.6947	ND	ND	ND	ND	ND	ND	ND	ND	ND	ND	ND	ND	ND	0.578677	0.532917	ND	ND	ND	ND	ND	ND	ND	ND	ND	0.299046	0.435804	ND	ND	ND	ND	ND	ND	ND	ND	ND
BRN1	YBL097W	T682	EQSSNDSETHT[+79.966331]EDESTKELK	EQSSNDSETHTEDESTKELK	1	0.813921	1.1633	ND	0.469219	0.861934	ND	ND	ND	ND	0.352276	0.574773	0.705083	0.780569	0.791328	0.691778	0.835282	ND	0.81973	ND	ND	ND	0.938594	1.10624	1.30781	0.737515	0.67772	0.739769	0.733701	0.872887	0.715481	0.74847	0.300539	ND	1.30311	0.912801	0.731395	ND	1.20965	0.958039	ND	0.911319	0.762846	1.35577	0.78709
BRN1	YBL097W	T682	NREQSSNDSETHT[+79.966331]EDESTKELK	NREQSSNDSETHTEDESTKELK	1	1.13396	1.14229	ND	ND	ND	ND	0.854121	1.03097	1.03897	0.526097	ND	1.00425	0.977422	0.898696	ND	1.0577	0.766094	1.1652	ND	ND	ND	1.05724	1.25781	1.1201	0.992888	1.06335	ND	0.829607	0.582549	0.38139	0.367871	ND	0.676257	0.940889	0.674047	ND	ND	0.846117	0.696931	ND	0.783221	0.724131	0.798286	0.731689
BRR2	YER172C	S403	ELDS[+79.966331]GDDQPQSSEAK	ELDSGDDQPQSSEAK	1	0.638211	0.823471	0.990695	ND	ND	ND	0.762069	0.735846	0.811564	0.567494	ND	0.811194	ND	ND	ND	0.807403	0.887695	0.731	ND	ND	ND	0.558444	0.652925	0.710165	0.536668	0.878966	0.628797	ND	ND	ND	ND	ND	ND	ND	ND	ND	ND	ND	ND	ND	ND	ND	ND	ND
BSC6	YOL137W	S37 S41	NLLSSSDS[+79.966331]RRNS[+79.966331]QDEDSLPNNTNLIK	NLLSSSDSRRNSQDEDSLPNNTNLIK	0	4.51722	3.45494	2.54888	4.90918	3.85626	6.34055	5.52707	2.00741	5.23308	4.68008	3.02132	4.76707	2.51689	2.43352	2.86771	3.75887	4.81382	4.73277	0.828616	2.84452	1.90865	2.50852	ND	2.89992	1.28754	2.73434	2.13215	4.30846	2.52353	ND	ND	ND	ND	3.62664	1.66726	ND	ND	1.50565	0.210677	ND	4.3405	1.87767	2.4643	ND
BSD2	YBR290W	S52	TRDTQTGVEGETEIGSDEEDS[+79.966331]IEDEGSSSGGNSTTER	TRDTQTGVEGETEIGSDEEDSIEDEGSSSGGNSTTER	1	0.212004	0.251931	ND	0.287781	1.00515	0.330025	1.01417	0.564853	ND	0.567641	ND	0.310184	0.615873	ND	1.61743	0.618459	0.450084	0.295008	ND	0.571785	0.124458	0.485947	0.698057	0.485448	0.946471	ND	0.634062	ND	ND	ND	ND	ND	ND	0.243726	0.337023	ND	ND	ND	ND	ND	ND	ND	ND	0.228654
BSP1	YPR171W	S26 S39	RYS[+79.966331]NIPSSKPAGEALS[+79.966331]PVR	RYSNIPSSKPAGEALSPVR	0	0.717777	ND	1.10141	ND	ND	ND	ND	2.02782	1.05346	1.3217	ND	1.3893	ND	ND	ND	ND	ND	ND	ND	ND	ND	ND	ND	ND	ND	ND	ND	1.12359	3.15213	0.988269	ND	ND	ND	ND	ND	ND	ND	ND	ND	1.89012	1.63327	0.913789	ND	0.867789
BSP1	YPR171W	S265	AKS[+79.966331]YNSEMETPK	AKSYNSEMETPK	1	0.331459	0.578953	0.363102	ND	ND	ND	0.285313	0.107788	ND	ND	ND	ND	0.408331	0.621334	0.448795	0.532914	0.404273	0.527968	0.438627	0.384292	0.739893	0.456628	1.03771	0.714876	0.344652	0.631985	0.748646	0.336719	0.431382	0.539208	0.467885	0.487881	0.475436	ND	ND	ND	0.449515	0.202538	ND	ND	ND	ND	0.412129	0.414178
BSP1	YPR171W	S309	NKPKPTPPS[+79.966331]PPAK	NKPKPTPPSPPAK	1	2.39904	3.22777	2.45046	2.63875	2.61397	1.7599	1.98449	2.20026	3.02023	2.76025	3.30412	2.90112	3.18203	2.98288	2.80425	2.76551	2.63559	1.87633	2.21033	3.29234	3.07035	3.85883	5.16013	5.05995	3.17447	2.61299	2.32187	3.10104	4.55154	4.88922	2.99943	3.67003	3.82912	2.32409	2.94654	2.89235	2.97248	2.33392	2.35505	4.44633	3.74191	2.73006	4.02989	5.15825
BSP1	YPR171W	S39	YSNIPSSKPAGEALS[+79.966331]PVR	YSNIPSSKPAGEALSPVR	1	0.503781	1.18861	1.38287	1.65784	1.76136	1.39365	ND	1.02134	0.902683	0.894493	1.27263	ND	0.943649	ND	1.17835	0.488353	ND	0.954414	1.84441	1.40435	1.24153	1.10868	1.91132	1.25205	1.00704	1.50602	1.61326	1.50603	2.00162	4.30136	ND	ND	ND	0.919933	0.845076	0.883263	0.853005	2.20343	3.04839	3.17254	1.64938	1.38241	2.02493	2.37348
BSP1	YPR171W	S39 S43 S46	YSNIPSSKPAGEALS[+79.966331]PVRS[+79.966331]HNS[+79.966331]GEYR	YSNIPSSKPAGEALSPVRSHNSGEYR	1	0.777131	1.08624	1.01804	0.60011	0.988514	0.62771	0.31481	0.933076	1.41231	0.631009	0.823767	1.24276	1.53401	0.894445	1.58731	0.401121	0.174785	0.983491	ND	0.869102	1.49716	1.23119	0.255379	2.58654	1.0598	0.853043	1.77454	0.831598	2.23818	ND	ND	ND	ND	1.52111	2.49275	1.03344	1.10896	ND	0.991998	ND	0.342235	1.30475	1.29621	0.718247
BSP1	YPR171W	S39 S43 S46	YSNIPSSKPAGEALS[+79.966331]PVRS[+79.966331]HNS[+79.966331]GEYRR	YSNIPSSKPAGEALSPVRSHNSGEYRR	1	1.19431	0.787328	0.907822	ND	ND	ND	1.08928	0.732199	0.668683	0.584571	ND	0.429556	1.37485	ND	0.441076	ND	ND	ND	ND	ND	ND	ND	ND	ND	ND	ND	ND	ND	ND	ND	ND	ND	ND	1.86805	0.591706	ND	ND	ND	ND	ND	ND	ND	ND	ND
BSP1	YPR171W	S39 S46	YSNIPSSKPAGEALS[+79.966331]PVRSHNS[+79.966331]GEYR	YSNIPSSKPAGEALSPVRSHNSGEYR	1	0.284222	0.469019	ND	ND	ND	ND	0.506948	0.541965	1.2591	ND	0.628721	0.57716	ND	ND	ND	ND	ND	ND	ND	ND	ND	2.39009	0.71605	1.23545	ND	ND	ND	0.426783	2.88001	1.31762	ND	0.512461	1.14521	0.824202	1.34834	0.711648	0.227049	0.812712	ND	ND	ND	ND	0.556624	1.94592
BSP1	YPR171W	S43 S46 Y49	YSNIPSSKPAGEALSPVRS[+79.966331]HNS[+79.966331]GEY[+79.966331]RR	YSNIPSSKPAGEALSPVRSHNSGEYRR	1	1.28796	0.830663	ND	ND	ND	ND	ND	ND	ND	ND	ND	ND	ND	ND	ND	ND	ND	ND	ND	ND	ND	ND	ND	ND	ND	ND	ND	ND	ND	ND	ND	ND	ND	ND	ND	ND	ND	ND	ND	ND	ND	ND	ND	ND
BSP1	YPR171W	S434	S[+79.966331]FLTNNSK	SFLTNNSK	1	0.404757	0.441748	ND	ND	ND	ND	0.387333	0.509042	ND	0.51949	ND	0.475615	0.635537	0.719461	0.488617	ND	ND	ND	ND	ND	ND	2.24605	2.32772	2.39063	ND	ND	ND	ND	ND	ND	1.40898	1.61496	1.96591	0.983371	1.18132	ND	0.985319	ND	0.338984	ND	0.574543	0.53204	0.615156	ND
BSP1	YPR171W	S480	KIS[+79.966331]LPEALR	KISLPEALR	1	0.488935	0.794679	0.621354	0.587313	0.965903	0.755085	0.694395	0.651241	0.6989	0.533886	0.542616	0.413875	0.67047	0.528286	0.473893	0.50844	0.262068	0.534557	0.527718	0.468303	0.509483	0.630153	0.932482	0.758378	0.443151	0.637097	0.692742	0.867494	0.767491	1.64343	0.762803	0.317764	0.457512	0.337936	0.176908	ND	0.397115	0.663244	0.899443	1.55393	0.854278	0.626835	1.00183	0.951998
BSP1	YPR171W	T306	NKPKPT[+79.966331]PPSPPAK	NKPKPTPPSPPAK	1	0.490172	0.71127	ND	ND	ND	ND	ND	ND	ND	ND	1.60327	0.599697	0.734701	1.62834	0.931072	ND	ND	ND	ND	ND	ND	1.49553	3.12661	2.69375	ND	ND	ND	ND	1.99984	2.40281	1.64808	1.17873	1.78758	0.886072	1.07257	ND	ND	ND	ND	ND	ND	ND	1.89462	1.85571
BUD14	YAR014C	S179 S182	RLQEIETDS[+79.966331]VDS[+79.966331]ADKDEVHFSVNNTMNPDVDDFSDGLK	RLQEIETDSVDSADKDEVHFSVNNTMNPDVDDFSDGLK	1	1.80814	3.93833	3.4194	ND	ND	ND	4.45939	4.00466	1.82988	1.69213	ND	3.14754	ND	ND	ND	1.20765	3.33213	3.79993	ND	1.03299	3.72677	1.77545	1.71964	ND	1.28077	ND	2.85531	4.88897	0.905277	ND	2.48103	0.81971	ND	1.04649	0.961575	1.78944	ND	ND	ND	ND	ND	ND	2.21875	0.265232
BUD14	YAR014C	S376 S378	GNKS[+79.966331]VS[+79.966331]FNDVVGYADR	GNKSVSFNDVVGYADR	1	2.28574	2.82411	2.23702	1.41315	1.8498	ND	2.21595	2.44343	2.17034	1.71328	1.42504	1.57402	4.8029	4.09048	2.97176	1.56987	2.71116	2.56225	0.997512	2.72248	3.11746	3.57715	2.32483	3.2858	3.17917	0.71698	1.89886	1.69765	1.63907	ND	ND	ND	ND	2.99079	3.31955	2.32564	ND	ND	ND	ND	ND	ND	2.00099	1.89356
BUD21	YOR078W	S144	HVTFDKLDES[+79.966331]DENEEALAK	HVTFDKLDESDENEEALAK	1	1.74305	2.14189	1.6481	1.18745	9.43688	1.06025	1.86037	1.58036	1.56757	1.13523	4.45734	1.67772	1.62347	4.44115	7.64234	6.60229	1.71369	1.98385	5.31439	1.50645	2.15969	1.78996	11.0641	8.13895	8.82898	6.94589	8.43547	1.62977	6.83033	10.7452	9.01041	0.842229	1.83695	7.69358	6.15789	6.79106	1.40497	1.84619	6.7435	4.00252	2.44632	1.35922	9.08179	9.07861
BUD21	YOR078W	S144	LDES[+79.966331]DENEEALAK	LDESDENEEALAK	1	0.28779	0.512156	0.230911	ND	ND	ND	ND	ND	ND	ND	ND	ND	ND	ND	ND	ND	ND	ND	ND	ND	ND	0.428503	0.746527	0.672845	0.302286	0.624777	0.547499	0.453225	0.610472	0.569995	1.04642	ND	0.665668	0.901098	0.749262	0.750935	0.709248	1.15127	1.45758	ND	0.810094	0.307146	1.10864	0.983538
BUD21	YOR078W	T137	HVT[+79.966331]FDKLDESDENEEALAK	HVTFDKLDESDENEEALAK	1	4.26093	1.35865	0.782959	0.913197	5.3256	0.768731	1.35456	ND	0.334385	0.973691	0.788352	ND	1.29237	ND	1.80011	1.5509	0.466307	1.63881	2.99055	ND	1.43651	ND	7.3077	1.85334	1.71312	ND	1.33745	0.641999	3.35437	6.05212	ND	ND	ND	1.92632	4.06355	1.23652	0.928258	1.54115	1.17694	1.53238	1.71065	2.64402	1.84852	1.33793
BUD22	YMR014W	S285	SNAIGAQTQSNKETTS[+79.966331]DNEDLLIK	SNAIGAQTQSNKETTSDNEDLLIK	0	1.56767	ND	1.66623	ND	ND	ND	1.57294	1.46977	2.54405	ND	ND	ND	ND	ND	ND	1.5231	2.25866	1.27683	ND	ND	ND	ND	ND	ND	ND	ND	ND	1.02347	1.25813	0.683722	0.555923	1.89483	0.376979	ND	ND	ND	ND	ND	ND	2.37412	1.36126	1.57456	0.467451	1.55854
BUD27	YFL023W	S580	ILENIS[+79.966331]DDDYDDDDDGNKK	ILENISDDDYDDDDDGNKK	1	2.30355	3.98535	2.05721	1.2966	3.79469	0.957086	2.82676	2.73863	1.94943	1.75081	1.33416	1.6084	2.90903	1.45792	3.54123	2.72073	2.25192	1.79361	1.34087	2.44156	3.71208	3.85516	6.92342	5.15696	3.52662	2.85294	3.58461	3.75139	3.34765	ND	ND	ND	ND	4.55825	3.82136	3.31374	4.44555	1.74942	2.46093	ND	ND	ND	7.61678	7.09313
BUD27	YFL023W	S580	ILENIS[+79.966331]DDDYDDDDDGNKKLLSNK	ILENISDDDYDDDDDGNKKLLSNK	1	1.37664	2.41501	1.06235	ND	ND	ND	1.05783	ND	0.969369	ND	ND	ND	ND	0.413838	0.775431	1.27296	0.78755	1.16335	ND	0.532612	0.646094	1.62606	4.85526	2.95714	1.13744	0.965327	0.910728	1.05568	0.763169	ND	ND	ND	ND	ND	ND	ND	ND	ND	ND	ND	ND	ND	0.463659	0.755975
BUD3	YCL014W	S1075	AADVENLS[+79.966331]DDDEHRQNESR	AADVENLSDDDEHRQNESR	1	0.522265	0.393665	0.681953	ND	ND	ND	0.425979	0.561161	ND	ND	ND	ND	ND	ND	ND	ND	0.3903	0.667738	ND	ND	ND	ND	ND	ND	0.303095	0.37953	ND	0.400202	0.293657	ND	ND	ND	ND	ND	ND	ND	ND	ND	ND	ND	ND	ND	ND	ND
BUD3	YCL014W	S1075 S1085	AADVENLS[+79.966331]DDDEHRQNES[+79.966331]R	AADVENLSDDDEHRQNESR	1	1.19731	0.950038	0.992316	1.13972	0.927187	0.705199	1.11261	1.21321	1.11383	0.335294	ND	0.735393	0.736758	0.738587	1.1756	0.729505	0.66473	0.96121	ND	ND	ND	0.811192	0.579587	0.869216	1.07635	0.911872	0.6863	1.19062	0.740526	ND	ND	ND	ND	1.34942	0.924454	0.698865	ND	ND	ND	ND	ND	ND	1.02379	0.562432
BUD3	YCL014W	S1385 S1387 S1390	KYENGS[+79.966331]PS[+79.966331]DIS[+79.966331]FTYDTHNNDEPDKR	KYENGSPSDISFTYDTHNNDEPDKR	0	1.44788	ND	0.109907	ND	ND	ND	1.13117	1.17954	0.44702	ND	ND	ND	ND	ND	ND	ND	ND	ND	ND	ND	ND	1.51055	ND	1.21631	0.588631	ND	0.209403	ND	ND	ND	ND	ND	ND	ND	ND	ND	ND	ND	ND	ND	ND	ND	ND	ND
BUD3	YCL014W	S1443	S[+79.966331]INVTTSNNK	SINVTTSNNK	1	1.62017	1.48798	1.89248	1.89251	2.01814	1.82976	1.71593	1.84074	1.76094	1.45552	1.31255	1.46331	1.26298	1.24368	1.49188	1.51368	1.40765	1.44322	1.0349	1.21957	0.950982	1.06401	0.760116	0.995939	1.40746	1.37767	1.02073	1.88072	1.2649	1.26472	0.720813	1.44611	0.659942	1.09273	0.803088	0.575185	0.632917	1.44589	0.685293	1.18071	1.54715	1.69852	1.04113	0.834093
BUD3	YCL014W	S1517 S1527	VQESPS[+79.966331]GPLIYVLPQS[+79.966331]STKHEK	VQESPSGPLIYVLPQSSTKHEK	0	0.366866	0.615277	ND	ND	0.674625	0.275454	ND	1.01553	0.680421	ND	ND	ND	ND	ND	ND	ND	ND	ND	ND	ND	ND	0.492798	ND	0.352577	0.84515	0.357425	ND	ND	ND	ND	ND	ND	ND	ND	ND	ND	ND	ND	ND	ND	ND	ND	ND	ND
BUD3	YCL014W	T1157 S1160	VLT[+79.966331]ENS[+79.966331]NELKDTNNEGKDAK	VLTENSNELKDTNNEGKDAK	1	0.844559	ND	0.803579	ND	ND	ND	ND	ND	ND	ND	ND	ND	ND	ND	ND	ND	ND	ND	ND	ND	ND	ND	ND	ND	ND	ND	ND	ND	ND	ND	ND	ND	ND	0.786761	0.561327	ND	ND	ND	ND	ND	ND	ND	ND	ND
BUD4	YJR092W	S119	IKNSVANGALGHANS[+79.966331]PK	IKNSVANGALGHANSPK	1	0.868901	0.979226	0.848821	0.765536	1.35871	0.678653	0.863221	0.747873	0.904338	ND	ND	ND	0.8867	0.700687	1.19731	0.814977	0.880495	0.752713	ND	ND	ND	0.740243	0.936498	0.855934	0.701677	0.717309	0.70691	1.37846	0.736951	1.18519	0.723816	0.580995	ND	ND	ND	ND	ND	ND	ND	0.483867	0.723147	0.591648	0.692821	ND
BUD4	YJR092W	S119	NSVANGALGHANS[+79.966331]PK	NSVANGALGHANSPK	1	0.265573	0.397131	0.519521	ND	ND	ND	0.340756	0.327431	0.355965	ND	ND	ND	0.367869	0.284068	0.496105	0.685382	0.806223	ND	0.634412	0.293646	0.26896	0.262384	0.38614	0.345857	0.217418	0.386085	ND	0.592044	0.552434	0.650266	ND	ND	ND	ND	ND	ND	ND	0.498718	0.480902	0.386825	0.488587	0.475122	0.387185	0.366044
BUD4	YJR092W	S805 S811	LPTNTQDEAEIS[+79.966331]IREIES[+79.966331]AGDITFNR	LPTNTQDEAEISIREIESAGDITFNR	1	0.843049	1.24939	0.684363	0.613348	ND	0.540985	1.37273	0.334931	2.116	0.670818	1.77247	0.513148	0.638098	0.956148	ND	0.309298	0.804749	0.293849	ND	ND	ND	0.604501	ND	0.901597	0.663588	0.428349	0.426972	ND	2.34964	1.04424	1.23999	0.911153	ND	0.713925	2.37512	0.950536	0.960949	1.01467	1.28405	ND	0.567198	0.544702	ND	2.21857
BUD4	YJR092W	S91	VNS[+79.966331]ELEESPAAVHQER	VNSELEESPAAVHQER	1	0.503534	0.775591	0.735132	ND	0.590192	0.297301	0.350548	0.414419	ND	ND	ND	ND	0.392877	ND	0.74262	0.513193	0.432623	0.611225	0.452051	0.322122	0.627359	0.392319	0.849505	0.824556	0.539831	0.821803	0.410248	0.605407	0.567214	0.68549	1.225	0.540847	0.424865	0.743615	ND	0.323756	ND	1.3863	1.26922	ND	0.866856	0.941736	0.885195	0.670154
BUD4	YJR092W	S91 S96	VNS[+79.966331]ELEES[+79.966331]PAAVHQER	VNSELEESPAAVHQER	1	0.927508	0.902309	1.30648	0.907178	0.978856	0.869129	0.800182	0.71126	1.22598	ND	ND	ND	0.936687	0.745216	1.54756	0.773193	0.782996	1.23284	0.417646	0.983954	0.982884	0.755933	0.711006	1.02314	1.10882	1.22471	1.08951	1.04213	1.0554	0.394136	ND	ND	ND	0.960041	0.831878	0.608322	ND	1.38723	0.698408	ND	1.13846	0.760362	0.520299	0.480118
BUD6	YLR319C	S296	S[+79.966331]KLYGNNNNDDDRNINSAENK	SKLYGNNNNDDDRNINSAENK	1	0.719203	0.509984	0.435958	0.506122	0.500153	ND	0.593394	0.712016	0.773641	0.450554	0.380818	0.716336	ND	ND	ND	ND	ND	ND	ND	ND	ND	ND	ND	ND	0.480552	0.56991	ND	0.549099	0.974357	0.248278	ND	ND	ND	ND	ND	ND	0.293249	0.650723	0.377545	ND	1.23757	0.37348	0.920801	0.50702
BUD6	YLR319C	S327	SIDDVSKAS[+79.966331]PLAK	SIDDVSKASPLAK	1	0.723404	0.863359	0.649959	ND	ND	ND	0.833984	1.07394	ND	ND	ND	ND	ND	ND	ND	0.599548	ND	0.729094	ND	ND	ND	0.773393	1.86888	0.847138	0.799797	0.922022	ND	0.805295	ND	2.20747	1.64641	0.439772	ND	ND	ND	ND	ND	1.16976	1.31385	1.25322	0.147029	ND	1.10186	0.71078
BUD6	YLR319C	S342	TPLPIENVRAS[+79.966331]PR	TPLPIENVRASPR	1	1.22797	1.28134	0.956251	1.01118	2.08918	1.10439	1.3135	1.07245	0.889478	0.606889	0.528018	0.583609	0.93418	0.587805	0.883129	1.44064	1.17306	0.75813	0.731777	0.772214	0.707147	1.14413	2.18899	1.33072	0.912111	1.3968	0.886589	1.66026	0.821105	2.79243	2.15292	0.941924	0.792432	1.45844	0.551139	0.571451	0.26748	1.80869	1.73948	2.17687	1.66639	1.60249	1.87804	1.15749
BUD6	YLR319C	S689	SKS[+79.966331]NPILPIMRPGTFNQVR	SKSNPILPIMRPGTFNQVR	1	0.899428	0.72878	0.675764	0.248606	ND	0.918213	ND	0.636565	0.59834	1.50855	0.961646	ND	ND	0.595363	0.322604	ND	ND	ND	ND	ND	ND	1.47595	2.29333	0.378668	0.205982	0.518322	ND	0.815468	1.26621	ND	2.22114	ND	2.1642	ND	ND	ND	ND	ND	ND	ND	ND	ND	0.333856	ND
BUD6	YLR319C	T332 S342	ASPLAKT[+79.966331]PLPIENVRAS[+79.966331]PR	ASPLAKTPLPIENVRASPR	1	0.459041	ND	0.91137	0.820866	0.744198	0.962745	0.585615	0.454807	0.570189	0.486762	0.487363	ND	ND	0.401596	0.354587	ND	ND	ND	ND	ND	ND	ND	ND	ND	0.670726	0.580942	0.522197	0.549439	0.39862	0.275282	0.403822	0.414701	0.601844	0.899121	0.4878	0.374169	0.51679	0.60519	0.299046	0.431857	0.447514	0.872322	0.392182	ND
BUG1	YDL099W	S2	S[+121.976896]EQESDEVKR	SEQESDEVKR	1	0.988152	1.38643	0.996592	1.01632	0.970925	1.05219	1.0211	1.01629	0.98399	0.783716	0.834204	0.903136	1.08747	1.3231	1.17188	1.02856	1.05579	1.34685	1.02884	1.4393	1.4915	1.00162	1.10481	1.09074	1.17757	1.23822	1.41546	0.910768	1.03775	0.783205	0.824131	1.53107	1.6403	1.3789	1.29575	1.47409	1.2451	1.15759	0.774393	1.10267	0.9459	1.0438	0.934832	1.07751
BUG1	YDL099W	S62	NKNSSATGSIGSETPDLEGTPGEES[+79.966331]TQEETVK	NKNSSATGSIGSETPDLEGTPGEESTQEETVK	0	1.62717	2.95052	1.67268	1.67312	2.43556	0.687609	2.14383	1.97054	2.42802	0.624337	1.80173	2.18979	2.63527	ND	2.06213	2.37685	3.01249	2.76073	2.10813	2.58446	2.8445	1.96956	2.61189	1.91039	1.65176	2.37897	1.81959	1.53731	1.5246	0.982055	0.982022	1.92736	2.66041	2.23339	2.14814	2.06911	1.82059	0.847832	1.02552	1.27984	1.62465	1.1838	1.44445	2.1716
BUG1	YDL099W	S87	SENNDQNDVDEES[+79.966331]EEKEIEQVK	SENNDQNDVDEESEEKEIEQVK	1	2.38643	5.22157	2.99819	2.72664	2.42748	1.38873	2.16114	3.12156	2.32711	2.16303	3.42023	3.09104	4.87553	3.40854	4.46996	3.12316	3.05522	3.39661	5.22589	5.19574	8.25453	3.8877	4.81405	5.6651	4.287	4.20894	4.96658	3.07906	4.82358	2.30148	8.54012	3.82232	7.55537	7.08442	8.49344	8.22914	9.14196	6.68619	8.62132	1.96178	6.82041	3.80985	10.196	10.9911
BUG1	YDL099W	T160	IVQT[+79.966331]QEGNEPSNTSEAADDLFANDGNEESDFLTTIKK	IVQTQEGNEPSNTSEAADDLFANDGNEESDFLTTIKK	1	1.41396	1.30512	0.886027	ND	ND	ND	ND	ND	ND	ND	0.334328	0.642141	1.52644	ND	0.493512	ND	ND	ND	ND	1.47739	1.0419	0.594258	1.85637	1.18509	ND	0.260808	0.574035	ND	ND	ND	1.50981	0.667513	ND	1.1863	ND	0.570641	1.44837	ND	1.17452	1.17643	1.25852	ND	1.42391	1.46071
BUG1	YDL099W	T277	NTTAT[+79.966331]PIQFADFNTSSNNLTPSQSVTNSGTQVAHGNNMEVDR	NTTATPIQFADFNTSSNNLTPSQSVTNSGTQVAHGNNMEVDR	1	2.3717	2.76858	1.99743	2.59715	ND	1.70566	2.08598	1.87351	ND	ND	ND	ND	0.623778	0.81039	2.50471	1.16026	0.637335	0.892905	2.36691	2.58106	2.01165	3.52768	4.18929	4.10244	ND	ND	ND	ND	ND	ND	3.20416	2.57948	3.49205	3.15102	2.01853	2.34188	1.46002	1.67472	2.88149	ND	3.76741	2.79736	4.11684	1.81779
BUL1	YMR275C	S70	SAS[+79.966331]ATGILGLR	SASATGILGLR	1	1.93545	1.91315	1.93858	2.07149	2.38094	2.54863	2.26533	1.97457	1.86865	1.86262	1.14734	1.8782	1.67014	1.25105	1.49633	2.00267	2.06696	1.54191	1.1235	1.48816	1.38272	2.31667	2.85529	2.43838	2.07156	2.4175	2.05335	2.48221	1.54034	2.74448	3.97361	4.0829	2.07783	3.53924	1.93514	1.9333	1.10972	2.79353	2.78506	2.82287	2.16388	2.4846	2.04976	1.35123
BUL1	YMR275C	T92	RPELAHSHSHAPST[+79.966331]GTPAGGNRSPLR	RPELAHSHSHAPSTGTPAGGNRSPLR	0	0.774895	1.26261	2.17244	ND	ND	ND	ND	ND	ND	ND	ND	ND	ND	ND	ND	ND	ND	ND	ND	1.41044	1.16894	ND	ND	ND	ND	ND	ND	0.916097	1.33131	ND	ND	ND	ND	ND	ND	ND	ND	ND	ND	ND	ND	ND	ND	0.878282
BZZ1	YHR114W	S463	LGS[+79.966331]APNNAGEDSDNNSIR	LGSAPNNAGEDSDNNSIR	1	0.671266	1.41949	0.888958	0.611094	0.704785	0.672248	0.67705	0.768771	1.12412	ND	ND	ND	ND	ND	ND	ND	ND	ND	0.676545	0.792671	1.53421	0.681004	1.58881	1.43318	0.72086	0.851009	ND	0.682924	1.43639	1.48509	ND	ND	ND	ND	ND	ND	0.59896	0.807004	0.854243	1.13524	0.926733	1.11378	1.21063	1.39766
BZZ1	YHR114W	S472	LGSAPNNAGEDS[+79.966331]DNNSIR	LGSAPNNAGEDSDNNSIR	1	2.24992	3.07471	2.55921	1.60388	2.49638	1.60468	2.10449	2.28472	2.55374	1.91396	2.02869	2.37794	2.04919	1.82313	1.44615	2.00761	1.86672	2.50888	2.50284	2.93285	3.36101	2.50509	3.43679	3.18294	2.88795	3.21996	3.42361	2.61228	2.76652	ND	ND	ND	ND	2.44075	2.14307	2.3701	2.30602	2.69727	2.25555	ND	ND	ND	2.77298	2.44191
BZZ1	YHR114W	S472 S476	LGSAPNNAGEDS[+79.966331]DNNS[+79.966331]IR	LGSAPNNAGEDSDNNSIR	1	0.850887	1.08769	0.729332	ND	ND	ND	0.827284	0.749392	0.879787	0.608511	0.251002	ND	0.692802	0.78695	0.943791	ND	ND	ND	ND	1.12747	1.41079	0.786758	1.1199	1.12889	0.94783	ND	0.907114	0.602603	0.648016	ND	ND	ND	ND	1.03301	1.12337	0.826263	ND	ND	ND	ND	ND	ND	0.954261	1.04242
BZZ1	YHR114W	S472 S476	LGSAPNNAGEDS[+79.966331]DNNS[+79.966331]IRTTSTNNTK	LGSAPNNAGEDSDNNSIRTTSTNNTK	1	1.3012	1.92382	1.41641	0.833682	1.04919	ND	1.15604	1.36561	1.54582	1.1377	0.974163	1.12078	1.51313	1.75818	1.0294	0.915277	1.11442	1.36225	ND	1.57651	2.14203	1.53046	1.78133	2.05018	1.95134	ND	1.69743	1.2932	1.7761	ND	ND	ND	ND	0.923178	0.933013	0.504029	ND	ND	ND	ND	ND	ND	0.952012	0.993421
BZZ1	YHR114W	S472 S476	LGSAPNNAGEDS[+79.966331]DNNS[+79.966331]IRTTSTNNTKK	LGSAPNNAGEDSDNNSIRTTSTNNTKK	1	1.70571	0.834784	ND	ND	ND	ND	ND	ND	ND	ND	ND	ND	0.78514	0.870327	ND	ND	ND	ND	ND	ND	ND	0.937687	1.34638	0.940174	1.02619	ND	0.636647	ND	ND	ND	ND	ND	ND	ND	ND	ND	ND	ND	ND	ND	ND	ND	ND	ND
BZZ1	YHR114W	S476	LGSAPNNAGEDSDNNS[+79.966331]IRTTSTNNTK	LGSAPNNAGEDSDNNSIRTTSTNNTK	1	1.34774	1.95116	1.17875	0.717741	1.38659	0.569626	1.23273	1.34046	1.61388	ND	ND	ND	1.57065	1.5577	ND	1.16618	0.652138	1.29763	1.36076	1.18463	1.80821	1.67816	1.75624	1.82924	1.30074	1.48429	1.01899	1.46479	1.6521	1.29333	ND	ND	ND	0.840424	0.656395	0.566852	0.772328	0.655906	1.12197	0.983532	1.24888	1.38898	1.42824	1.65453
CAB3	YKL088W	S116	RFS[+79.966331]PSLPSAVSFTVPEVER	RFSPSLPSAVSFTVPEVER	1	1.96991	2.46743	0.998179	1.57613	1.37217	2.35267	1.27498	1.59397	0.880681	1.5589	1.18932	1.56904	ND	0.587685	0.898039	1.32036	0.781773	0.470726	1.60437	1.05688	2.24121	0.724348	2.68065	1.10469	2.02348	2.15799	1.69173	1.28561	ND	5.17459	ND	ND	ND	ND	ND	ND	ND	2.99625	4.48183	3.6805	1.79363	2.41151	2.74555	2.38875
CAB3	YKL088W	S42	RKS[+79.966331]IHDESNFER	RKSIHDESNFER	1	0.964159	1.28203	1.58949	0.856266	1.31276	0.509114	0.909477	1.15805	1.34346	0.741879	1.41705	1.17853	0.738525	0.692574	1.3076	1.26821	1.37456	1.74562	0.866329	1.19032	1.25843	0.755928	0.841031	0.902289	0.744779	1.12951	0.895721	0.976122	1.42539	0.975294	ND	ND	ND	0.436583	0.530125	0.493803	0.162698	1.00689	0.721825	ND	1.05061	0.822259	0.889013	0.747113
CAB3	YKL088W	S42	S[+79.966331]IHDESNFER	SIHDESNFER	1	0.833456	1.1027	0.875474	1.04358	0.819564	0.894107	0.997112	1.10545	0.963527	0.938837	0.892178	0.950539	0.694836	0.910415	1.08464	0.614513	0.875516	0.949496	0.894873	1.03327	1.2123	0.755416	0.540362	0.785455	1.00538	0.775869	0.952423	0.745364	0.961139	ND	ND	ND	ND	0.637919	0.681405	0.605361	0.626879	1.26136	1.07509	ND	0.954671	1.05363	1.07741	0.714823
CAB3	YKL088W	S42	S[+79.966331]IHDESNFERSDSHEDQSK	SIHDESNFERSDSHEDQSK	1	0.414649	ND	0.463789	ND	ND	ND	0.468263	0.49203	0.475519	ND	0.363938	0.516085	ND	ND	ND	0.391145	0.446459	0.412884	ND	0.352741	0.578776	ND	ND	ND	0.550088	0.417463	ND	0.412765	0.298795	ND	ND	ND	ND	ND	ND	ND	ND	ND	ND	ND	ND	ND	ND	ND
CAF120	YNL278W	S510	RKS[+79.966331]PPLVISESPHK	RKSPPLVISESPHK	1	0.667993	0.907107	1.10057	ND	ND	ND	0.598303	0.631548	1.00011	ND	0.763042	0.73108	0.69261	0.692383	ND	0.915582	0.856363	1.08148	ND	ND	ND	0.422989	0.936129	0.667977	0.841162	0.795693	ND	1.00934	ND	0.884483	0.410427	0.530655	ND	ND	ND	ND	ND	1.09705	0.628945	0.69668	0.881356	0.727575	0.729993	ND
CAF120	YNL278W	S518 T524	KSPPLVISES[+79.966331]PHKVHT[+79.966331]PTDASFR	KSPPLVISESPHKVHTPTDASFR	0	0.952217	ND	1.20343	0.705109	0.177876	0.622305	0.400622	0.631293	0.160281	1.26597	ND	0.229963	ND	ND	ND	0.273428	0.268485	ND	0.723655	ND	0.511045	ND	ND	ND	ND	ND	ND	ND	1.33295	0.461276	ND	ND	ND	ND	ND	ND	ND	ND	ND	ND	ND	ND	ND	ND
CAF120	YNL278W	S556	HPKPFASSVNDS[+79.966331]PSDR	HPKPFASSVNDSPSDR	1	0.724904	1.06143	1.32099	0.725503	1.47654	0.708959	0.935327	1.16052	0.606833	ND	ND	ND	0.827268	0.624316	1.47708	1.46786	1.50962	ND	ND	ND	ND	0.928867	1.15605	1.03416	0.559702	0.799593	ND	ND	ND	ND	ND	ND	ND	1.46499	0.83412	0.288431	ND	ND	ND	ND	ND	ND	1.30459	0.677439
CAF120	YNL278W	S556	QRHPKPFASSVNDS[+79.966331]PSDR	QRHPKPFASSVNDSPSDR	1	0.858881	0.726036	2.13937	1.31639	2.21836	0.986052	ND	ND	ND	ND	ND	ND	ND	ND	ND	ND	ND	ND	ND	1.09952	0.351203	0.899109	1.19539	ND	0.585996	0.476609	ND	ND	ND	ND	ND	ND	ND	ND	ND	ND	ND	ND	ND	ND	ND	ND	ND	ND
CAF120	YNL278W	S672 S675	FQRAS[+79.966331]VHS[+79.966331]ESNYNSR	FQRASVHSESNYNSR	1	0.522318	0.547886	ND	ND	ND	ND	ND	0.543439	0.781514	0.588089	ND	0.836332	ND	ND	ND	ND	ND	ND	ND	ND	ND	ND	ND	ND	ND	ND	ND	ND	ND	ND	ND	ND	ND	ND	ND	ND	ND	ND	ND	ND	ND	ND	ND	ND
CAF120	YNL278W	S672 S675	FQRAS[+79.966331]VHS[+79.966331]ESNYNSRK	FQRASVHSESNYNSRK	1	0.658985	ND	0.1321	ND	ND	ND	ND	ND	ND	ND	ND	ND	ND	ND	ND	ND	ND	ND	ND	ND	ND	ND	ND	ND	ND	ND	ND	ND	ND	ND	ND	ND	ND	ND	ND	ND	ND	ND	ND	ND	ND	ND	ND	ND
CAF120	YNL278W	S871	GQPVPSGQQISSYVQPANINS[+79.966331]PNK	GQPVPSGQQISSYVQPANINSPNK	1	1.56881	ND	1.3222	ND	1.51905	1.1727	1.19354	1.82847	2.0583	ND	ND	ND	1.17183	1.19812	0.994349	ND	1.31579	1.15209	ND	ND	ND	ND	ND	ND	1.13516	1.58105	ND	1.87379	0.781869	0.71524	ND	ND	ND	ND	ND	ND	ND	ND	ND	0.656404	0.855883	0.67342	ND	ND
CAF120	YNL278W	T524	KSPPLVISESPHKVHT[+79.966331]PTDASFR	KSPPLVISESPHKVHTPTDASFR	0	0.381644	0.617865	ND	ND	ND	ND	ND	ND	ND	ND	ND	ND	0.431615	0.602014	ND	ND	ND	ND	ND	ND	ND	ND	ND	ND	ND	ND	ND	0.181884	ND	0.240322	ND	ND	ND	ND	ND	ND	ND	ND	ND	ND	ND	ND	ND	ND
CAF20	YOR276W	S91	KKGS[+79.966331]GEDDEEETETTPTSTVPVATIAQETLK	KKGSGEDDEEETETTPTSTVPVATIAQETLK	1	10.4132	11.4737	8.51511	7.24716	4.40849	6.89585	6.90075	7.05321	6.69829	4.9822	ND	4.63677	12.0299	13.9553	6.96205	6.48519	6.61534	4.89863	8.18051	5.76954	8.51636	11.3641	10.5828	9.64166	9.71374	9.27377	11.6348	7.4413	12.5734	7.45224	8.9284	10.541	9.23107	10.184	11.135	10.0342	9.14518	11.0851	5.48114	6.7862	11.4046	7.11917	9.20358	9.56954
CAF20	YOR276W	T101	KKGSGEDDEEETET[+79.966331]TPTSTVPVATIAQETLK	KKGSGEDDEEETETTPTSTVPVATIAQETLK	1	1.94982	ND	1.43721	0.801802	ND	3.56245	ND	0.838117	0.714707	ND	ND	ND	3.61343	ND	1.98126	ND	ND	ND	ND	ND	ND	ND	ND	ND	ND	1.11084	2.5217	0.80846	2.34127	3.56505	1.14769	2.0328	3.42509	1.8986	3.63861	3.2354	2.47331	2.09759	1.14993	ND	ND	ND	2.05258	5.2566
CAF20	YOR276W	T99	KKGSGEDDEEET[+79.966331]ETTPTSTVPVATIAQETLK	KKGSGEDDEEETETTPTSTVPVATIAQETLK	1	8.59029	12.3481	5.90508	0.945412	ND	4.39806	5.42167	ND	5.67511	ND	ND	ND	8.25731	10.9598	5.60911	ND	ND	ND	4.07519	ND	6.26487	ND	7.6505	8.03388	7.22464	6.73511	9.0874	ND	9.79372	4.62836	6.51289	5.60396	9.99238	7.02685	11.8886	9.50333	8.70579	6.20067	4.97233	4.9486	7.99084	7.27102	9.73028	9.93582
CBF1	YJR060W	S45 S48	DQGLLS[+79.966331]QES[+79.966331]NDGNIDSALLSEGATLK	DQGLLSQESNDGNIDSALLSEGATLK	1	1.70169	2.80705	2.28834	1.83168	1.1994	0.813766	1.41131	1.37682	1.78947	0.98628	0.243012	1.02714	3.14445	2.96789	2.15121	1.76752	1.69997	1.93105	0.27481	1.45598	3.21947	4.12198	2.20833	3.17792	2.57572	0.737021	2.68649	3.72641	3.64294	ND	ND	ND	ND	1.6741	2.97074	1.91166	ND	ND	ND	ND	ND	ND	3.03097	3.38399
CBF1	YJR060W	S45 S48	QRDQGLLS[+79.966331]QES[+79.966331]NDGNIDSALLSEGATLK	QRDQGLLSQESNDGNIDSALLSEGATLK	1	0.832259	0.794932	ND	ND	ND	ND	ND	ND	ND	ND	ND	ND	1.09322	1.10268	0.913835	ND	ND	ND	ND	ND	ND	1.0739	0.813663	1.28979	1.04897	ND	0.908134	1.44188	1.66076	ND	ND	ND	ND	ND	1.3061	0.9824	ND	ND	ND	ND	ND	ND	1.42475	1.87386
CBF1	YJR060W	T138 S155	AIT[+79.966331]PSNEGVKPNTSLEGMTS[+79.966331]SPMESTQQSK	AITPSNEGVKPNTSLEGMTSSPMESTQQSK	0	1.46465	ND	0.87306	1.80092	2.42316	ND	ND	ND	ND	ND	ND	ND	ND	ND	ND	1.4141	0.975827	ND	ND	ND	ND	ND	ND	ND	ND	ND	ND	3.26494	0.612869	ND	ND	3.09407	3.18499	ND	ND	ND	ND	ND	ND	ND	ND	ND	ND	ND
CBF5	YLR175W	S397	EYVPLDNAEQSTS[+79.966331]SSQETK	EYVPLDNAEQSTSSSQETK	0	0.306196	ND	0.652004	ND	ND	ND	ND	ND	ND	ND	ND	ND	ND	ND	ND	ND	ND	ND	ND	ND	ND	ND	ND	ND	ND	ND	ND	ND	ND	ND	ND	ND	ND	ND	ND	ND	ND	ND	ND	ND	ND	ND	ND	ND
CBF5	YLR175W	S398 S399	EYVPLDNAEQSTSS[+79.966331]S[+79.966331]QETKETEEEPKK	EYVPLDNAEQSTSSSQETKETEEEPKK	0	0.186716	ND	0.14973	ND	ND	ND	ND	ND	ND	ND	ND	ND	ND	ND	ND	ND	ND	ND	ND	ND	ND	0.104807	ND	0.194849	ND	ND	ND	ND	ND	ND	ND	ND	ND	ND	ND	ND	ND	ND	ND	ND	ND	ND	ND	ND
CBF5	YLR175W	T378	VNENT[+79.966331]PEQWKK	VNENTPEQWKK	1	1.16926	0.818409	1.24847	0.50212	2.01872	0.781313	1.47365	0.993175	0.898874	0.850036	0.497379	0.851826	ND	ND	ND	1.57986	1.5529	1.17439	ND	0.935114	0.834623	ND	0.933667	0.797868	ND	ND	ND	1.18562	ND	2.02443	ND	ND	ND	ND	ND	ND	ND	0.623654	0.447527	0.436784	ND	0.803875	ND	ND
CBK1	YNL161W	S177	SNGS[+79.966331]YSSGLR	SNGSYSSGLR	0	1.03623	0.963188	0.871028	0.954559	1.22694	1.08715	1.48436	1.13118	1.2972	1.51229	1.14226	1.62343	0.244135	0.403146	0.541991	0.70705	0.618002	0.532225	0.491686	0.645782	ND	0.527749	0.558384	0.582985	0.607494	0.88426	0.826977	1.29574	0.877438	1.08933	0.351395	ND	0.598711	0.320677	0.232138	0.504719	ND	0.916517	0.890614	ND	0.73814	1.12984	0.654564	0.556732
CBK1	YNL161W	S184 S187	SNGSYSSGLRS[+79.966331]VKS[+79.966331]FQR	SNGSYSSGLRSVKSFQR	0	2.39982	ND	2.88169	2.41656	2.02293	1.64332	ND	ND	ND	1.91509	ND	1.31802	ND	ND	ND	2.66275	1.93886	0.525811	1.46226	ND	1.58396	ND	ND	ND	ND	ND	ND	ND	ND	ND	ND	ND	ND	1.19392	ND	0.207889	ND	1.38664	0.687566	ND	ND	ND	ND	ND
CBK1	YNL161W	S63	EQGS[+79.966331]HQSLQEHLQR	EQGSHQSLQEHLQR	1	0.832878	0.859926	0.986182	0.842924	ND	0.647116	1.05038	1.03099	1.19403	ND	ND	ND	0.75255	0.758395	0.965304	0.761271	0.821231	0.997013	ND	ND	ND	0.709978	0.516984	0.761424	0.856651	ND	0.770385	ND	ND	ND	0.51376	0.627465	ND	0.931221	0.926626	0.677153	0.679669	1.67295	1.04944	1.37211	1.33675	1.68621	0.921178	0.904473
CBK1	YNL161W	S63 S66	EQGS[+79.966331]HQS[+79.966331]LQEHLQR	EQGSHQSLQEHLQR	1	0.935146	1.20254	1.82442	0.978731	1.50373	1.49535	1.41476	1.62215	1.96853	1.00471	0.933605	1.6364	1.04188	0.764312	1.48095	1.06055	1.63963	1.53194	0.396005	0.959264	1.46829	0.886955	0.896428	1.20306	0.885369	1.5706	1.03664	0.961289	1.28347	0.380785	ND	ND	ND	1.59463	1.49102	0.413871	0.43639	1.67379	0.676862	ND	1.68077	0.711004	1.2595	0.856375
CCC1	YLR220W	S68 S71	NSAQDLENS[+79.966331]PM[+15.994915]S[+79.966331]VGKDNR	NSAQDLENSPMSVGKDNR	1	1.06255	1.09923	1.99716	1.01854	1.40405	1.03194	1.26014	1.66813	1.6967	1.38553	0.72762	1.77166	ND	0.570403	1.22108	ND	1.39041	1.46239	ND	0.896706	0.67857	ND	ND	ND	0.870959	ND	0.996652	1.10731	1.00436	ND	ND	ND	ND	ND	ND	ND	ND	ND	ND	ND	ND	ND	ND	ND
CCC1	YLR220W	S83	NGDNGS[+79.966331]DNEKANLGFFQSVDPR	NGDNGSDNEKANLGFFQSVDPR	1	10.1467	8.54127	10.3076	8.16962	10.9744	9.86288	11.9677	10.6644	10.0449	8.89176	7.46645	9.8528	7.45339	5.56561	8.43747	10.7566	10.9534	9.14413	6.07498	7.54453	6.09067	6.53848	6.68386	8.06348	7.10847	8.87601	5.9369	11.3792	6.6427	5.64164	4.64461	3.85674	3.85836	7.16354	4.22145	3.62026	3.17976	8.04795	5.1155	2.4398	6.57417	7.8711	5.57031	4.428
CCH1	YGR217W	S161	RVSNS[+79.966331]PSSTDRPPR	RVSNSPSSTDRPPR	0	0.687389	0.694765	ND	ND	ND	ND	0.698478	0.903323	0.771741	ND	ND	ND	0.479054	0.55101	ND	0.798338	0.693842	ND	0.381832	ND	0.450356	0.500646	0.503919	ND	ND	ND	ND	0.477814	ND	0.556978	ND	ND	ND	ND	ND	ND	ND	ND	ND	0.436664	0.458586	0.607682	ND	ND
CCR4	YAL021C	S278	KQQPTGDSTPSGTATNS[+79.966331]AVSTPLTPK	KQQPTGDSTPSGTATNSAVSTPLTPK	1	1.78976	1.55675	1.6532	ND	ND	ND	1.87783	1.84022	ND	1.05572	ND	2.25448	ND	ND	ND	ND	ND	ND	ND	ND	ND	ND	ND	ND	1.61958	1.75302	1.12105	2.29633	1.45222	ND	ND	ND	ND	ND	ND	ND	ND	1.63964	1.36359	ND	ND	ND	ND	ND
CCR4	YAL021C	T285	KQQPTGDSTPSGTATNSAVSTPLT[+79.966331]PK	KQQPTGDSTPSGTATNSAVSTPLTPK	1	2.23567	1.7338	1.31658	0.730065	0.591887	ND	ND	ND	ND	1.30686	0.306015	1.58128	1.17188	ND	1.21127	1.13444	ND	1.45006	1.0774	ND	0.968018	ND	ND	ND	ND	ND	ND	ND	ND	ND	ND	ND	ND	ND	ND	ND	ND	ND	ND	0.772856	ND	1.26887	ND	ND
CCT2	YIL142W	S2	S[+121.976896]VQIFGDQVTEERAENAR	SVQIFGDQVTEERAENAR	1	0.62727	0.73462	ND	ND	ND	ND	ND	ND	ND	ND	ND	ND	ND	ND	ND	ND	ND	ND	ND	ND	ND	ND	ND	ND	ND	ND	ND	ND	ND	ND	ND	ND	ND	ND	ND	ND	ND	ND	ND	ND	ND	ND	ND	ND
CDC11	YJR076C	S2	S[+121.976896]GIIDASSALR	SGIIDASSALR	1	0.586535	0.666194	0.424247	0.568166	0.728718	0.701379	0.619508	0.490736	0.477894	0.440222	ND	0.401636	0.478553	0.357097	0.623911	0.685229	0.653987	0.410656	0.444766	0.569331	0.524285	0.845153	1.18883	0.860701	0.618591	0.685545	0.635243	0.83082	0.446894	0.87609	1.2065	0.932894	0.947939	0.863216	0.506936	0.577078	0.36594	1.0355	0.967536	1.16599	0.734941	0.799056	0.898389	0.610921
CDC11	YJR076C	T327	RNT[+79.966331]NPFK	RNTNPFK	1	1.85708	2.32797	2.15308	1.43131	1.84085	1.46198	1.57522	1.51555	1.82919	1.11645	1.03957	1.12422	1.0748	1.06591	1.42603	1.28022	1.13868	1.32353	1.0879	1.29368	1.43871	1.61151	1.99507	1.93131	1.48781	1.56032	1.52468	1.91291	1.72012	2.06752	0.673874	0.747575	0.547199	1.12413	0.885745	ND	0.936304	2.21774	2.48536	2.08792	2.45525	2.28697	1.85632	2.11952
CDC13	YDL220C	S333	KLS[+79.966331]FHSPNASSIR	KLSFHSPNASSIR	1	1.00531	0.994072	1.0374	0.610925	1.16714	ND	0.80611	1.07715	0.761742	0.585239	1.11923	0.681523	0.529206	0.225277	0.596989	0.671682	0.780246	0.425613	0.382648	0.235405	0.627722	0.595138	0.751063	0.626082	0.788749	0.352594	ND	0.994326	0.575919	0.902902	ND	ND	ND	0.695209	0.231577	ND	ND	ND	ND	ND	0.740533	0.49977	0.929198	0.35801
CDC13	YDL220C	S333 S336	KLS[+79.966331]FHS[+79.966331]PNASSIR	KLSFHSPNASSIR	1	2.0781	1.84638	2.0687	2.01879	2.04562	2.02372	1.96677	2.04479	1.61077	1.21869	0.980639	1.09099	1.18683	ND	1.31889	1.63828	1.73495	1.38329	1.04849	1.13286	1.17626	1.3429	0.938741	1.61194	1.55645	1.89039	1.45425	1.8621	1.48783	1.18477	ND	1.19691	0.987719	1.76883	1.07454	ND	ND	1.84929	1.29573	1.31434	2.08528	2.07655	1.40304	1.06899
CDC14	YFR028C	S429	SSAVPQTS[+79.966331]PGQPR	SSAVPQTSPGQPR	1	1.59683	0.932269	1.57384	1.55637	2.13683	1.853	2.19405	1.90044	1.7265	1.1059	1.11013	0.934602	1.25743	0.560824	0.880195	1.43069	1.41419	1.15266	ND	0.199202	0.665902	0.295825	0.440892	0.942937	0.983096	2.02869	0.815237	1.6718	1.86011	2.16738	ND	0.57755	0.743441	1.51933	ND	0.896276	ND	ND	ND	1.9896	0.445268	2.74955	ND	ND
CDC14	YFR028C	S467	KVVIESNNS[+79.966331]DDESMQDTNGTSNHYPK	KVVIESNNSDDESMQDTNGTSNHYPK	1	0.789416	ND	1.2492	ND	1.39531	0.757944	1.16949	1.63492	0.76332	ND	ND	ND	ND	ND	ND	1.08508	0.945848	1.39375	ND	ND	ND	ND	0.664541	0.721254	ND	ND	ND	1.57709	1.65605	1.1715	ND	ND	ND	ND	ND	ND	ND	ND	ND	ND	0.880038	0.598845	ND	ND
CDC15	YAR019C	T586	SPVHSLMAT[+79.966331]RPSSPM[+15.994915]RHK	SPVHSLMATRPSSPMRHK	1	0.63065	0.590533	ND	0.833534	ND	0.771204	0.548806	0.602623	0.82957	ND	0.975684	0.385702	ND	1.04353	1.09506	0.170129	0.739223	0.803351	0.647285	0.39563	0.202113	ND	ND	ND	ND	ND	ND	0.582112	0.892826	ND	ND	ND	ND	ND	ND	ND	ND	ND	ND	0.71505	ND	0.978	0.913857	1.0099
CDC15	YAR019C	T948	VSSVTAAIGSSPT[+79.966331]KDER	VSSVTAAIGSSPTKDER	1	0.740111	ND	0.627877	0.820933	1.6076	0.52143	1.11797	1.26648	0.779347	1.05654	0.817401	0.989837	ND	ND	ND	1.35874	0.795871	0.670343	ND	ND	ND	0.344358	0.647303	ND	0.739079	0.791238	0.497071	1.31085	ND	1.60835	ND	ND	ND	ND	ND	ND	ND	0.879286	0.765361	0.842355	0.620239	0.852436	ND	ND
CDC16	YKL022C	T94 S103	TNTAT[+79.966331]SPYQSLANS[+79.966331]PLIQK	TNTATSPYQSLANSPLIQK	0	0.389927	0.512108	0.299688	ND	ND	ND	ND	ND	ND	0.715452	0.460848	0.707516	ND	ND	ND	ND	ND	ND	ND	ND	ND	ND	ND	ND	ND	ND	ND	ND	ND	ND	ND	ND	ND	ND	ND	ND	ND	ND	ND	ND	ND	ND	ND	ND
CDC19	YAL038W	S16	LTSLNVVAGS[+79.966331]DLRR	LTSLNVVAGSDLRR	1	0.513648	0.326998	0.379979	0.322021	0.59297	0.344768	0.427016	0.437166	0.285622	0.389538	0.671075	0.276495	0.464794	ND	0.244843	0.813543	0.479801	0.367849	0.173459	0.371882	0.366428	0.221428	0.382106	0.257998	0.090275	0.510749	0.561351	0.654791	ND	0.647348	ND	ND	ND	ND	ND	ND	ND	0.438368	0.421726	ND	0.566817	0.363254	0.230122	0.144439
CDC19	YAL038W	S53	MNFS[+79.966331]HGSYEYHK	MNFSHGSYEYHK	1	0.495681	ND	0.594884	ND	ND	ND	ND	ND	ND	ND	ND	ND	ND	ND	ND	ND	ND	ND	ND	ND	ND	ND	ND	ND	ND	ND	ND	ND	ND	ND	ND	ND	ND	ND	ND	ND	ND	ND	ND	ND	ND	ND	ND	ND
CDC19	YAL038W	T21	T[+79.966331]SIIGTIGPK	TSIIGTIGPK	1	0.384832	0.283571	0.297455	0.251679	0.421303	0.296568	0.428409	0.326227	0.390276	0.209214	0.205098	0.222482	0.214543	0.18079	0.175042	0.348776	0.322077	0.287026	ND	ND	ND	0.165083	0.129508	0.223052	0.273127	0.34062	0.160753	ND	ND	ND	ND	ND	ND	ND	ND	ND	ND	ND	ND	ND	ND	ND	ND	ND
CDC19	YAL038W	T217	T[+79.966331]ANDVLTIR	TANDVLTIR	1	0.197311	0.124207	0.179742	ND	0.275515	0.066057	0.270964	0.240351	0.229882	0.097057	ND	0.142864	ND	ND	ND	0.236627	0.245651	0.191166	ND	ND	ND	ND	0.124294	0.075842	0.212278	0.241582	0.147912	0.110201	ND	0.144821	ND	ND	ND	ND	ND	ND	ND	ND	ND	ND	0.20018	0.082823	ND	ND
CDC19	YAL038W	T31	T[+79.966331]NNPETLVALR	TNNPETLVALR	1	0.296332	ND	0.239865	0.182385	0.422086	0.204732	0.306377	ND	0.287457	ND	ND	ND	0.166593	ND	0.169412	0.363146	0.32367	0.29922	ND	ND	ND	ND	ND	ND	ND	ND	ND	ND	ND	ND	ND	ND	ND	ND	ND	ND	ND	ND	ND	ND	0.196293	0.160549	ND	ND
CDC19	YAL038W	T31	T[+79.966331]NNPETLVALRK	TNNPETLVALRK	1	0.537923	ND	0.411954	0.388902	0.538798	0.461476	0.45693	0.459311	0.561215	0.287349	0.303712	0.303573	ND	ND	ND	0.599885	0.47815	0.44577	ND	ND	ND	ND	ND	ND	0.255711	0.411163	ND	ND	ND	ND	ND	ND	ND	ND	ND	ND	ND	ND	ND	ND	ND	ND	ND	ND
CDC24	YAL041W	S729	RVS[+79.966331]DVLPK	RVSDVLPK	1	1.56286	1.29937	1.87856	2.13288	3.41314	2.6528	2.34376	2.1851	1.8994	1.58177	1.49704	1.70607	0.793803	0.492128	1.56822	1.45934	1.58921	1.38924	1.08	1.50062	0.936122	0.823189	1.17264	0.803102	1.55473	2.28246	1.4313	2.89074	1.44781	3.65993	0.723889	0.603824	ND	0.782044	ND	0.261174	ND	2.63896	2.00934	2.27411	1.59793	2.41996	1.32909	0.852934
CDC24	YAL041W	S739	TTS[+79.966331]SSFESEIK	TTSSSFESEIK	0	0.336661	ND	0.329284	ND	0.6763	0.559394	ND	ND	ND	ND	ND	ND	ND	ND	ND	ND	ND	ND	ND	ND	ND	ND	ND	ND	ND	ND	ND	ND	ND	ND	ND	ND	ND	ND	ND	ND	ND	ND	ND	ND	ND	ND	0.720531	0.194224
CDC25	YLR310C	S629	NS[+79.966331]VNSVVTPR	NSVNSVVTPR	1	0.53802	0.504766	0.486742	0.386323	0.474967	0.578669	0.58866	0.491042	0.533588	0.327852	0.479349	0.512847	ND	ND	ND	ND	ND	ND	ND	ND	ND	0.179369	0.337017	0.515467	0.678874	0.398899	0.5952	0.739228	0.429766	0.702868	ND	ND	ND	ND	ND	ND	ND	0.665518	0.628935	0.482791	0.636928	0.584944	0.564598	0.37462
CDC25	YLR310C	S629 S632	NS[+79.966331]VNS[+79.966331]VVTPR	NSVNSVVTPR	1	0.326678	0.206389	0.481138	ND	ND	ND	0.458256	0.582659	0.576395	0.77536	ND	0.948509	ND	ND	ND	ND	ND	ND	ND	ND	ND	ND	ND	ND	0.603744	0.206626	ND	ND	ND	ND	ND	ND	ND	ND	ND	ND	ND	ND	ND	ND	ND	ND	ND	ND
CDC25	YLR310C	T4	S[+42.010565]DT[+79.966331]NTSIPNTSSAR	SDTNTSIPNTSSAR	1	1.61455	1.49632	1.83731	1.27056	1.64389	1.61246	1.67827	1.6011	1.68864	1.27797	1.37601	1.4709	1.00603	ND	1.39094	1.85525	1.26248	1.50961	0.995572	1.24909	1.01588	1.1988	0.954472	0.913932	1.46556	1.52073	1.21148	1.69547	1.35219	0.757427	ND	ND	ND	0.8695	0.204291	ND	ND	1.37726	0.615172	ND	1.10667	1.45684	0.632808	0.37206
CDC27	YBL084C	S267	NGNNNINNNVNTLFQSSNS[+79.966331]PPSTSASSFSSIQHFSR	NGNNNINNNVNTLFQSSNSPPSTSASSFSSIQHFSR	0	0.413851	2.31021	0.727696	ND	ND	ND	ND	ND	ND	ND	ND	ND	ND	ND	ND	ND	ND	ND	ND	ND	ND	ND	ND	ND	ND	ND	ND	1.24508	ND	1.18384	ND	ND	ND	ND	ND	ND	ND	ND	ND	1.05496	0.871128	ND	ND	ND
CDC28	YBR160W	T169	AYT[+79.966331]HEIVTLWYR	AYTHEIVTLWYR	0	0.648251	1.09239	ND	ND	0.891864	0.919217	ND	ND	ND	ND	ND	ND	0.83687	0.515806	0.991601	ND	ND	ND	1.34345	ND	1.06377	0.789258	1.72792	1.01293	0.59204	0.501699	0.120567	1.24171	ND	3.78387	4.9767	0.508462	0.560901	1.12279	ND	0.92496	0.29555	2.0099	3.41595	1.97344	1.92136	1.67738	1.89404	1.82008
CDC28	YBR160W	Y19	VGEGTY[+79.966331]GVVYK	VGEGTYGVVYK	0	0.422324	0.832366	0.538805	0.488247	0.952719	ND	0.441342	0.507236	ND	ND	ND	ND	0.517423	0.205766	0.587555	ND	ND	ND	0.744728	0.552885	0.763091	0.685118	1.77255	0.798446	0.590632	0.790134	0.719377	0.771218	0.713726	1.71466	2.91993	0.678448	0.781866	1.02157	0.683655	0.739716	0.392043	1.56545	2.39039	1.76443	0.887326	1.15876	1.58776	0.944082
CDC3	YLR314C	S175	DYEEELANDQEEEEGQGEGHENQS[+79.966331]QEQR	DYEEELANDQEEEEGQGEGHENQSQEQR	1	0.216328	0.21107	0.148954	ND	ND	ND	ND	ND	ND	ND	0.187631	0.271122	0.155638	ND	0.261022	ND	ND	ND	ND	ND	ND	0.139999	0.134014	0.265429	0.196034	0.271196	ND	ND	0.276784	0.186869	0.207353	0.273318	ND	0.371011	0.460848	0.220766	ND	0.603561	0.487416	ND	0.370169	0.257212	0.48515	0.210422
CDC3	YLR314C	S2	S[+121.976896]LKEEQVSIK	SLKEEQVSIK	1	0.19722	0.311495	ND	0.394354	0.308641	0.259307	0.216458	0.239253	0.174462	0.175778	0.278308	ND	0.243398	0.279068	0.233747	0.307569	0.212752	0.150919	0.436701	0.334258	0.357709	0.39089	0.394177	0.332563	0.365409	0.492281	0.304499	0.296591	0.469251	0.547794	0.498312	0.370349	0.343809	0.273766	0.157512	0.389049	0.184279	0.654258	0.608195	0.753686	0.344969	0.414409	0.500253	0.289827
CDC3	YLR314C	S2	S[+79.966331]LKEEQVSIKQDPEQEER	SLKEEQVSIKQDPEQEER	1	1.53015	1.9334	1.42721	2.22622	1.35642	1.49941	1.40825	1.6487	1.86018	1.39785	1.41702	1.35206	1.19164	1.29238	1.88012	1.7077	1.5859	1.54327	2.85916	2.32457	2.26235	1.76888	1.64928	2.38429	2.02058	1.98942	1.82816	1.94506	2.79599	1.87217	2.19698	2.08962	2.27746	2.62473	2.57679	2.23563	1.86497	3.17027	3.1308	3.13424	2.69782	3.43101	2.68913	2.08291
CDC3	YLR314C	S2 S9	S[+121.976896]LKEEQVS[+79.966331]IKQDPEQEER	SLKEEQVSIKQDPEQEER	1	3.5748	4.07939	3.66354	4.49062	3.28086	4.24903	3.58315	4.1152	3.45724	4.17333	4.48911	3.71231	4.37833	4.5115	4.99589	4.56647	4.91087	4.28947	4.65176	4.28055	5.06206	5.10575	3.56647	4.66025	4.18936	3.66972	4.37017	3.93747	4.38234	2.19371	5.96171	5.24806	6.64426	7.13301	8.12569	5.18931	4.84533	4.8987	3.84658	2.46943	5.26187	4.59058	5.2082	4.60172
CDC3	YLR314C	S2 S9	S[+79.966331]LKEEQVS[+79.966331]IKQDPEQEER	SLKEEQVSIKQDPEQEER	1	2.30407	2.21456	1.8641	2.54095	2.00314	2.69019	2.04199	2.34485	2.47362	2.59259	2.38097	2.2238	2.29507	1.20343	2.84623	2.19907	2.75476	2.18147	2.15893	2.64647	2.77061	2.32312	1.77052	2.42186	2.40124	2.76881	2.50352	2.49155	2.5244	2.14933	2.91161	1.82533	2.99532	3.57709	3.85568	2.83788	2.8058	3.57627	2.67114	2.19164	3.12514	2.50127	3.22091	2.35307
CDC3	YLR314C	S503	QLELSINSAS[+79.966331]PNVNHSPVPTKK	QLELSINSASPNVNHSPVPTKK	1	1.18618	1.16504	ND	ND	ND	ND	1.21974	ND	0.93832	ND	ND	ND	ND	ND	ND	ND	ND	ND	ND	ND	ND	1.58937	2.54681	2.18848	ND	ND	ND	0.99902	0.961816	3.38145	3.65425	ND	1.34121	ND	ND	ND	ND	ND	ND	1.94681	1.19995	ND	2.49371	ND
CDC3	YLR314C	S503 S509	QLELSINSAS[+79.966331]PNVNHS[+79.966331]PVPTK	QLELSINSASPNVNHSPVPTK	1	2.01913	6.85652	6.96102	3.18106	ND	3.11624	3.45093	4.9597	6.97574	ND	ND	ND	ND	ND	ND	ND	ND	ND	ND	ND	ND	ND	2.10585	7.98089	8.51466	4.07281	ND	2.30122	ND	5.57366	4.24961	3.05983	ND	2.76588	4.62903	ND	0.924054	6.38542	5.004	1.77271	8.84676	ND	5.33469	6.63012
CDC3	YLR314C	S503 S509	QLELSINSAS[+79.966331]PNVNHS[+79.966331]PVPTKK	QLELSINSASPNVNHSPVPTKK	1	1.73597	0.258309	0.352209	7.2617	1.51513	ND	4.15908	1.17576	2.74448	0.745514	2.26239	1.05307	1.73511	0.563308	2.27355	1.35197	0.174236	1.08319	ND	1.57891	1.61702	1.88296	2.35469	3.70073	5.20622	2.80728	1.81645	7.83997	1.18202	1.25105	1.65543	0.659905	4.48534	1.08739	ND	0.951326	ND	0.399148	0.557645	1.84667	7.18411	7.23402	1.75912	2.04728
CDC3	YLR314C	S509	QLELSINSASPNVNHS[+79.966331]PVPTK	QLELSINSASPNVNHSPVPTK	1	3.62928	3.0102	2.4474	2.23832	3.71926	2.64276	4.35562	3.21628	3.33232	3.65327	2.57317	3.01705	2.83378	2.85827	3.10518	2.91299	3.29193	2.90264	3.16885	3.73701	3.32262	3.46523	3.77285	4.54303	3.2509	3.13593	3.00869	3.83906	3.03036	5.41206	6.75693	4.15132	4.17106	4.29549	2.2584	2.80785	1.25244	4.6632	5.18589	6.57637	4.13226	5.02956	4.54614	3.34768
CDC3	YLR314C	S509	QLELSINSASPNVNHS[+79.966331]PVPTKK	QLELSINSASPNVNHSPVPTKK	1	2.58393	2.78423	1.76941	2.07187	1.25652	1.60534	2.95759	2.1224	2.45343	2.28765	2.04333	2.21855	2.25817	1.73774	2.61552	2.39424	2.47935	2.11834	1.52797	1.47879	2.37483	3.02465	4.43121	3.99591	2.3406	2.18958	1.97757	2.54701	2.15686	5.12073	4.5566	2.75016	2.72895	2.81185	1.61874	1.86846	1.10013	2.79052	3.90656	2.07881	2.65883	3.30617	4.00503	2.47378
CDC3	YLR314C	S509 T513	QLELSINSASPNVNHS[+79.966331]PVPT[+79.966331]KKK	QLELSINSASPNVNHSPVPTKKK	1	1.02862	ND	0.697058	ND	ND	ND	ND	ND	ND	ND	ND	ND	ND	ND	ND	ND	ND	ND	ND	ND	ND	ND	ND	ND	ND	ND	ND	ND	ND	ND	ND	ND	ND	ND	ND	ND	ND	ND	ND	ND	ND	ND	ND	ND
CDC3	YLR314C	S9	EEQVS[+79.966331]IKQDPEQEER	EEQVSIKQDPEQEER	1	0.817041	1.28784	ND	ND	ND	ND	ND	ND	ND	ND	ND	ND	ND	ND	ND	ND	ND	ND	ND	ND	ND	ND	ND	ND	ND	ND	ND	ND	ND	ND	0.550645	0.636505	0.702646	0.799322	ND	0.455975	ND	ND	ND	ND	ND	ND	ND	ND
CDC3	YLR314C	S9	S[+42.010565]LKEEQVS[+79.966331]IKQDPEQEER	SLKEEQVSIKQDPEQEER	1	3.65485	4.62231	3.4775	3.30575	4.89359	2.53328	4.05795	4.27234	4.05391	3.58038	3.8433	2.67421	3.68862	2.43357	4.61643	4.55683	3.71212	3.63038	4.96818	3.95776	5.02941	4.49646	6.13928	5.10165	3.91116	4.71862	3.85988	4.45219	5.31574	7.957	10.3188	7.16702	6.81672	6.67842	4.74805	4.84805	3.80217	7.82498	9.4709	9.45982	5.87445	5.58815	7.46837	5.46667
CDC3	YLR314C	S9	SLKEEQVS[+79.966331]IKQDPEQEER	SLKEEQVSIKQDPEQEER	1	1.6768	1.45542	1.26802	1.36715	ND	1.31109	1.56208	1.73323	1.57995	ND	1.58838	1.68325	ND	ND	ND	1.3618	ND	1.44324	1.38383	1.75885	1.46638	ND	ND	ND	1.87249	1.81356	1.49958	1.41958	ND	2.15479	2.90886	2.48174	2.63348	ND	1.52978	2.02869	1.13156	1.97186	3.07606	2.53863	2.64167	2.05952	2.60672	1.80362
CDC33	YOL139C	S15	KFEENVS[+79.966331]VDDTTATPK	KFEENVSVDDTTATPK	1	0.91168	2.19934	ND	0.554986	0.762104	0.947611	0.487963	0.853218	0.65254	ND	ND	ND	1.99686	ND	2.07873	1.00531	1.87623	1.27864	2.5011	1.95676	4.40196	1.3011	2.78882	2.20052	0.712101	1.37518	2.07024	1.61699	4.36349	3.87201	3.82738	1.86769	2.50092	1.30015	2.36387	2.76132	2.21388	2.48998	4.42458	0.958128	2.95927	1.01404	2.78458	3.14992
CDC33	YOL139C	S15	S[+42.010565]VEEVSKKFEENVS[+79.966331]VDDTTATPK	SVEEVSKKFEENVSVDDTTATPK	1	0.744483	1.8219	ND	ND	ND	ND	ND	ND	ND	ND	ND	ND	ND	ND	ND	ND	ND	ND	ND	1.89451	1.94769	ND	2.34302	1.51856	ND	0.704018	1.99175	ND	1.24618	3.31883	ND	ND	ND	ND	ND	ND	0.934693	0.5834	ND	0.722127	0.75164	ND	1.36265	1.41711
CDC34	YDR054C	S282	KQPHKAEDES[+79.966331]EDVEDVER	KQPHKAEDESEDVEDVER	1	1.24743	1.65683	2.2676	2.06849	ND	1.51085	1.27416	1.45595	ND	1.57521	1.33974	1.54047	1.9624	2.06344	2.01224	2.12817	2.78849	2.78213	2.46412	2.96924	4.0316	2.11182	2.68729	2.92599	ND	2.56193	2.56186	2.82611	1.95385	1.04065	1.41921	ND	0.943015	1.4957	1.9357	1.14678	1.68078	1.79381	1.38695	ND	ND	ND	1.80274	2.48946
CDC34	YDR054C	S282	QPHKAEDES[+79.966331]EDVEDVER	QPHKAEDESEDVEDVER	1	0.498695	0.574918	ND	0.703795	0.615814	ND	ND	ND	ND	ND	ND	ND	0.531427	0.639959	ND	ND	ND	ND	ND	ND	ND	0.460306	0.747922	ND	ND	ND	ND	ND	0.301464	0.37362	ND	ND	ND	ND	ND	ND	ND	ND	ND	ND	ND	ND	0.841723	0.984246
CDC37	YDR168W	S14 S17	AIDYSKWDKIELS[+79.966331]DDS[+79.966331]DVEVHPNVDK	AIDYSKWDKIELSDDSDVEVHPNVDK	1	2.29338	2.12043	2.0329	2.11968	1.71161	1.69047	1.87967	2.45662	2.95993	1.99961	ND	2.30591	2.4049	1.96596	1.5727	2.5561	ND	2.43373	ND	2.3035	3.15688	1.96319	2.50003	2.41948	2.37963	2.60071	2.89098	1.59975	2.01614	1.22403	ND	ND	ND	1.56604	2.39104	2.34564	ND	ND	ND	1.34554	2.19577	ND	1.68444	2.14807
CDC37	YDR168W	S14 S17	WDKIELS[+79.966331]DDS[+79.966331]DVEVHPNVDK	WDKIELSDDSDVEVHPNVDK	1	4.42395	4.46108	3.06395	6.48647	4.058	5.84496	ND	3.38089	3.28726	3.3864	4.35415	2.6858	4.06004	4.66877	5.44442	4.65689	4.47267	5.78557	3.72536	5.20732	5.98923	2.88898	2.69673	4.59206	4.0384	5.7363	3.96519	ND	ND	ND	ND	ND	ND	5.02754	8.97928	8.0361	8.90361	ND	2.94186	ND	ND	ND	6.05431	6.13742
CDC37	YDR168W	S14 S17	WDKIELS[+79.966331]DDS[+79.966331]DVEVHPNVDKK	WDKIELSDDSDVEVHPNVDKK	1	0.750079	0.911065	0.421312	ND	ND	ND	0.63931	0.811092	0.583861	ND	ND	ND	1.39073	1.19537	0.513835	0.582615	0.769701	ND	0.586524	0.874643	0.936013	1.28453	0.610228	0.85528	ND	ND	ND	0.89313	0.825931	ND	ND	ND	ND	0.986177	1.1601	0.682126	ND	ND	ND	ND	ND	ND	1.23131	0.763374
CDC39	YCR093W	T2102	RQT[+79.966331]PLQSNA	RQTPLQSNA	1	1.33824	1.21359	1.16442	1.25191	1.6767	1.07543	1.56324	1.52788	1.28474	1.21261	0.981072	1.20884	0.909387	0.87691	1.09206	1.28579	1.5304	1.23905	0.775563	1.04031	0.970051	0.819352	1.22599	1.10531	0.941858	1.2912	0.959698	1.38448	0.936533	1.17057	0.62403	1.18192	ND	ND	ND	ND	ND	1.69548	0.991159	1.06838	1.14259	1.48684	1.27314	ND
CDC4	YFL009W	S71 S74 T75	AAGS[+79.966331]GES[+79.966331]T[+79.966331]PERSDFKR	AAGSGESTPERSDFKR	1	0.705252	0.674055	0.732858	ND	ND	ND	1.05221	0.822379	0.838162	0.594839	ND	0.665461	ND	ND	ND	ND	ND	ND	ND	ND	ND	0.476711	0.235256	0.51106	ND	ND	ND	ND	ND	ND	ND	ND	ND	ND	ND	ND	ND	ND	ND	ND	ND	ND	ND	ND
CDC45	YLR103C	T453	INNDNNDDT[+79.966331]DGEEEEDNSAQK	INNDNNDDTDGEEEEDNSAQK	1	0.784734	0.772446	0.787435	0.388428	0.868785	ND	0.819998	0.823793	0.654457	0.55994	0.554611	0.695466	0.545521	0.502694	0.57611	0.765975	0.799216	0.638732	0.396002	0.543781	0.55289	0.58501	0.607991	0.70552	0.683766	0.803776	0.417233	1.04236	0.620579	0.295663	ND	ND	ND	0.87305	0.398399	ND	ND	0.50249	0.339991	ND	ND	ND	0.685757	0.407415
CDC45	YLR103C	T453	INNDNNDDT[+79.966331]DGEEEEDNSAQKLTNLR	INNDNNDDTDGEEEEDNSAQKLTNLR	1	0.967545	1.1634	0.842156	0.267278	1.47246	0.409882	1.02817	0.701391	0.697411	0.490641	ND	0.447034	0.406737	ND	0.462446	1.13249	0.758012	0.372068	ND	ND	ND	0.471345	1.1356	0.697486	0.397886	0.781569	ND	ND	ND	ND	ND	ND	ND	ND	ND	ND	ND	ND	ND	ND	ND	ND	ND	ND
CDC48	YDL126C	S770	SVS[+79.966331]DAELR	SVSDAELR	1	1.22169	1.91536	1.02751	1.50779	1.45797	1.59796	1.73916	1.66371	1.48696	1.14038	1.15167	1.06874	1.27748	1.10529	1.59755	1.43398	1.51858	1.43429	1.16439	1.32941	1.64047	1.48537	1.88266	1.85193	1.62613	1.96875	1.86935	1.63398	1.39121	1.64721	2.13456	1.19648	1.524	2.1632	1.40996	1.13438	0.825889	2.46318	2.77862	2.20466	1.48954	1.94305	2.21312	1.29309
CDC55	YGL190C	S155 S158	AVLS[+79.966331]LQS[+79.966331]LKLPQLSQHDK	AVLSLQSLKLPQLSQHDK	1	0.57159	0.585388	0.488877	0.59025	0.432348	ND	0.387288	0.429802	0.511196	ND	ND	ND	0.805056	0.206183	0.388162	ND	0.469144	0.423948	ND	ND	ND	0.369789	0.740301	0.380305	ND	ND	ND	ND	ND	ND	ND	ND	ND	1.00485	1.05394	0.583854	ND	ND	ND	ND	ND	ND	ND	ND
CDC55	YGL190C	T432	SNGRNT[+79.966331]GMVGSSNSSR	SNGRNTGMVGSSNSSR	1	0.6455	0.600372	0.566582	0.586815	ND	0.445899	ND	ND	ND	ND	ND	ND	ND	0.785326	0.542556	ND	ND	ND	ND	ND	ND	0.328499	0.592428	0.63077	ND	ND	ND	ND	ND	ND	ND	ND	ND	ND	ND	ND	ND	ND	ND	ND	ND	ND	ND	ND
CDC60	YPL160W	S3	S[+42.010565]S[+79.966331]GLVLENTAR	SSGLVLENTAR	1	0.531694	0.450617	0.278859	0.315118	0.648175	0.552136	0.55329	0.350993	0.263338	0.299093	ND	0.187729	0.512477	0.262894	0.502893	0.623187	0.391217	0.393138	ND	ND	ND	ND	0.611769	0.41442	0.567596	0.660038	0.276423	0.532911	0.210548	0.574963	ND	ND	ND	ND	ND	ND	ND	0.583813	0.552778	0.62624	0.351525	0.689162	ND	ND
CDC9	YDL164C	S75	MDNVS[+79.966331]GEEEYATK	MDNVSGEEEYATK	1	0.269854	0.308907	ND	ND	ND	ND	ND	ND	ND	ND	ND	ND	ND	ND	ND	ND	ND	ND	ND	ND	ND	ND	ND	ND	ND	0.47139	0.322041	0.364344	0.295245	0.330807	ND	ND	ND	ND	ND	ND	ND	0.55857	0.354123	ND	0.410028	0.393357	ND	ND
CDH1	YGL003C	S213 S227	RLS[+79.966331]AASLLQSQFFDSMS[+79.966331]PVRPDSK	RLSAASLLQSQFFDSMSPVRPDSK	0	0.768397	0.764076	1.3013	1.1788	ND	0.64591	0.932262	0.762037	1.50601	ND	0.583547	0.452372	0.762749	0.964103	1.21846	ND	ND	ND	ND	0.380851	0.322698	0.322647	0.595377	0.800364	1.08498	1.4223	ND	1.43521	0.888287	ND	ND	ND	ND	ND	ND	ND	ND	ND	ND	ND	0.582476	0.466785	ND	ND
CDH1	YGL003C	S41	RPISSSSSASLLS[+79.966331]SPSRR	RPISSSSSASLLSSPSRR	1	0.546229	0.576905	0.78314	ND	ND	ND	ND	ND	ND	ND	ND	ND	ND	ND	ND	ND	ND	ND	ND	ND	ND	ND	ND	ND	ND	ND	ND	ND	ND	ND	ND	ND	ND	ND	ND	ND	ND	ND	ND	ND	ND	ND	ND	ND
CDH1	YGL003C	T12 S16	S[+42.010565]TNLNPFMNNT[+79.966331]PSSS[+79.966331]PLKGSESKR	STNLNPFMNNTPSSSPLKGSESKR	0	1.08261	0.877429	ND	ND	ND	ND	ND	ND	ND	ND	ND	ND	ND	ND	ND	1.02723	ND	0.205057	ND	ND	ND	ND	ND	ND	ND	ND	ND	ND	ND	ND	ND	ND	ND	ND	ND	ND	ND	ND	ND	ND	ND	ND	ND	ND
CDH1	YGL003C	T157 S169	VST[+79.966331]PPPEAAGLEEFS[+79.966331]PHSTPVTPR	VSTPPPEAAGLEEFSPHSTPVTPR	0	2.07674	1.7229	1.62009	2.26254	1.43782	2.28627	1.69595	2.21654	1.91464	2.48038	0.549029	2.25892	ND	ND	ND	0.311586	ND	0.979736	ND	ND	ND	ND	ND	ND	1.98107	1.63116	ND	ND	ND	ND	ND	ND	ND	ND	ND	ND	ND	0.555107	0.588071	ND	1.98299	0.618653	ND	ND
CDS1	YBR029C	S2	S[+121.976896]DNPEMKPHGTSK	SDNPEMKPHGTSK	1	0.121013	0.113246	ND	ND	ND	ND	0.130975	0.154454	0.138425	ND	ND	ND	ND	ND	ND	ND	0.168469	0.175513	ND	ND	ND	ND	0.082625	0.11655	0.10191	0.19071	ND	0.124499	0.114807	0.169649	ND	ND	ND	ND	ND	ND	ND	ND	ND	ND	0.173769	0.309775	ND	ND
CEG1	YGL130W	S458	YVDEDDWS[+79.966331]D	YVDEDDWSD	1	0.703373	1.08662	0.67635	0.743029	1.25033	0.847635	0.935595	0.769818	0.495311	0.632045	ND	0.359823	ND	ND	ND	0.771011	0.982915	ND	ND	0.637013	0.699984	0.728277	1.06233	0.890501	0.680107	1.11522	1.00036	1.20911	0.501984	ND	ND	ND	ND	0.55433	ND	0.260012	ND	1.11671	0.815511	ND	ND	ND	0.871534	0.322145
CET1	YPL228W	S15	ALS[+79.966331]LDDLVNHDENEKVK	ALSLDDLVNHDENEKVK	1	0.380324	0.841772	0.369849	0.326078	0.957332	ND	0.513845	0.476359	0.411004	0.338522	ND	0.381892	0.357658	ND	0.718998	0.51666	0.39786	0.40913	ND	0.317676	0.628009	0.642229	1.29578	0.858046	0.438367	0.571577	0.490105	0.481043	0.467779	0.654723	3.78012	ND	0.617687	1.29976	0.819777	0.795987	0.51994	0.693931	1.28983	ND	0.685817	0.402757	1.53866	0.62643
CET1	YPL228W	S15	RALS[+79.966331]LDDLVNHDENEKVK	RALSLDDLVNHDENEKVK	1	0.591432	0.643876	0.431731	ND	ND	ND	0.577369	0.519393	0.683843	0.418944	0.47845	0.442315	0.581619	ND	0.938102	0.76083	0.399574	0.521738	ND	0.653099	0.712186	0.503015	1.03786	0.635844	ND	ND	ND	0.738002	0.55138	ND	2.61942	ND	0.671192	0.865294	0.646455	0.6471	ND	ND	ND	ND	ND	ND	1.09084	0.587984
CHD1	YER164W	S36	AAAHQQNYFNDS[+79.966331]DDEDDEDNIKQSR	AAAHQQNYFNDSDDEDDEDNIKQSR	1	5.17898	5.0035	6.21094	3.68273	6.18604	3.10033	5.32372	4.51577	5.96443	3.5295	3.71752	5.0833	2.69176	ND	4.02376	3.18741	4.26401	4.47965	2.48459	3.92389	4.08392	4.08169	4.69362	5.37776	4.13168	6.01609	3.61088	4.72218	3.69147	1.64554	1.83875	ND	1.05648	3.61123	2.50831	2.29746	ND	3.96298	2.44033	ND	3.45362	3.01398	2.79648	ND
CHD1	YER164W	S36	AAAHQQNYFNDS[+79.966331]DDEDDEDNIKQSRR	AAAHQQNYFNDSDDEDDEDNIKQSRR	1	2.33332	1.58388	2.48629	1.42973	2.58724	1.39973	2.35963	1.62342	2.40968	1.01743	ND	1.97883	1.3626	1.5228	1.39923	2.10442	1.84657	1.93905	ND	ND	ND	1.43607	1.91253	1.36314	1.66131	1.97898	ND	ND	ND	ND	ND	ND	ND	ND	ND	ND	ND	ND	ND	ND	ND	ND	ND	ND
CHD1	YER164W	S987 S989	IKNSVNGDGTAANS[+79.966331]DS[+79.966331]DDDSTSR	IKNSVNGDGTAANSDSDDDSTSR	1	4.03615	2.98842	3.87065	1.21715	4.25082	ND	4.46784	3.99039	4.33128	3.18712	1.19245	3.6527	2.35069	2.64097	1.94493	3.34462	3.48967	2.73131	ND	2.14216	1.77345	2.63564	2.12535	2.92778	3.54746	0.986401	1.87204	4.34993	1.55745	ND	ND	ND	ND	2.3331	1.30518	ND	ND	ND	ND	ND	ND	ND	1.17767	0.741098
CHD1	YER164W	S989	IKNSVNGDGTAANSDS[+79.966331]DDDSTSR	IKNSVNGDGTAANSDSDDDSTSR	1	1.06563	0.240226	0.997597	0.546426	0.983675	ND	0.996616	0.888241	0.999132	ND	ND	ND	0.453067	0.549052	ND	ND	ND	ND	ND	ND	ND	0.616578	0.380561	0.809894	0.78176	0.500746	0.450288	ND	ND	ND	ND	ND	ND	ND	ND	ND	ND	ND	ND	ND	ND	ND	ND	ND
CHO1	YER026C	S34	DENDGYAS[+79.966331]DEVGGTLSR	DENDGYASDEVGGTLSR	1	0.7387	1.50059	1.51461	1.09687	1.2806	1.22088	1.15627	1.79019	1.36419	1.23226	0.659915	1.14143	1.03904	0.758495	1.51353	2.12483	1.1041	1.66138	1.28018	1.06828	1.26133	0.885735	1.03115	0.340621	0.933093	2.01935	1.06993	1.55337	0.819647	1.23195	ND	ND	ND	2.14895	1.0212	0.234876	ND	2.83386	2.27393	ND	1.2872	1.23515	1.7455	0.870747
CHO1	YER026C	S34	MVESDEDFAPQEFPHTDTDVIVNEHRDENDGYAS[+79.966331]DEVGGTLSR	MVESDEDFAPQEFPHTDTDVIVNEHRDENDGYASDEVGGTLSR	1	8.00871	5.6151	6.15599	6.06784	7.37419	4.73297	2.69103	8.44327	7.95079	6.06423	5.444	3.85827	7.69956	5.60611	5.40825	8.42584	3.68595	5.13371	3.483	5.5456	0.455918	5.47813	2.8227	0.795119	1.55229	4.44487	3.30694	8.93643	4.89492	ND	ND	ND	ND	7.30687	3.32397	1.15192	ND	ND	ND	ND	ND	ND	ND	2.46539
CHO1	YER026C	S4 S34 T40	VES[+79.966331]DEDFAPQEFPHTDTDVIVNEHRDENDGYAS[+79.966331]DEVGGT[+79.966331]LSR	VESDEDFAPQEFPHTDTDVIVNEHRDENDGYASDEVGGTLSR	0	2.75921	4.66935	ND	ND	ND	ND	3.65091	ND	2.77667	0.971465	1.50752	ND	ND	ND	ND	1.42913	0.85771	ND	2.25702	ND	3.54692	ND	0.821279	0.67117	ND	1.64253	1.03664	1.49827	0.65909	ND	ND	ND	ND	1.92258	0.300798	ND	ND	ND	ND	ND	ND	ND	1.14375	ND
CHO1	YER026C	S46 S47	RAS[+79.966331]S[+79.966331]IFSINTTPLAPPNATDIQK	RASSIFSINTTPLAPPNATDIQK	1	5.73301	0.436265	1.79566	3.38673	4.5833	5.56465	0.394442	0.346667	5.77052	2.85198	1.71209	0.470315	ND	3.39958	2.86988	2.98136	3.47804	3.32849	ND	1.16267	3.04642	5.54741	3.81837	5.34087	6.32429	4.99037	3.61108	5.98244	0.583264	1.90888	0.584699	0.69498	1.14346	ND	2.61696	1.40878	1.12974	0.948253	0.343238	ND	5.97188	0.623318	2.9253	2.19586
CHO1	YER026C	S47	ASS[+79.966331]IFSINTTPLAPPNATDIQK	ASSIFSINTTPLAPPNATDIQK	0	0.56125	1.33485	ND	ND	0.894915	1.26471	ND	ND	ND	ND	ND	ND	ND	ND	ND	ND	1.38681	0.385966	ND	ND	ND	ND	ND	ND	ND	1.14245	1.00109	ND	ND	ND	0.787658	1.29609	0.699886	ND	ND	ND	ND	2.60533	2.65314	0.178097	1.58899	ND	ND	ND
CHO1	YER026C	S47 S50 T53	ASS[+79.966331]IFS[+79.966331]INT[+79.966331]TPLAPPNATDIQK	ASSIFSINTTPLAPPNATDIQK	0	2.23712	1.69091	ND	ND	ND	ND	2.02249	1.50263	2.24386	ND	ND	ND	ND	ND	ND	ND	ND	ND	ND	ND	ND	ND	ND	ND	ND	ND	ND	ND	ND	ND	ND	ND	ND	ND	ND	ND	ND	ND	ND	ND	ND	ND	ND	ND
CHS2	YBR038W	S133	DNADLPVDPYHLS[+79.966331]PQQQPSNNLFGSGR	DNADLPVDPYHLSPQQQPSNNLFGSGR	1	2.36098	1.91883	ND	ND	ND	ND	2.20376	ND	1.67671	ND	ND	ND	ND	ND	ND	ND	ND	ND	ND	ND	ND	ND	1.93878	0.85994	0.878544	1.14316	ND	1.23942	ND	2.95722	ND	ND	ND	ND	ND	ND	ND	ND	ND	ND	ND	ND	ND	ND
CHS2	YBR038W	S82 S86	TQFYRDS[+79.966331]AHNS[+79.966331]PVAPNR	TQFYRDSAHNSPVAPNR	1	4.48321	4.17595	5.69018	4.51475	4.62384	6.58514	0.865731	5.64068	5.98061	0.693588	ND	0.639747	0.424984	3.28712	4.792	2.96466	3.62704	4.02316	ND	3.28485	3.05312	3.37725	2.77334	0.774642	0.782271	3.18431	3.01321	0.560274	3.69286	3.53594	0.985364	0.832609	0.605621	4.20735	2.69144	2.05891	1.64593	4.12507	2.9126	0.917304	0.501596	2.87625	3.27233	2.71654
CHS3	YBR023C	S537 T538	RAS[+79.966331]T[+79.966331]FDLLK	RASTFDLLK	1	0.703165	0.467376	0.901043	0.666124	0.575375	0.761014	0.737341	0.663572	0.792917	0.91927	0.580018	0.690725	ND	ND	ND	ND	ND	ND	ND	ND	ND	0.383516	0.230905	ND	0.573444	0.823993	0.331138	0.966203	0.508843	ND	ND	ND	ND	ND	ND	ND	ND	ND	ND	ND	ND	ND	ND	ND
CHS3	YBR023C	S537 T538	RAS[+79.966331]T[+79.966331]FDLLKK	RASTFDLLKK	1	0.694603	0.296216	0.443115	ND	0.539897	0.583995	0.506503	0.395044	0.388355	ND	ND	ND	ND	ND	ND	ND	ND	ND	ND	ND	ND	ND	ND	ND	ND	ND	ND	0.474868	0.486543	ND	ND	ND	ND	ND	ND	ND	ND	ND	ND	ND	ND	ND	ND	ND
CHS5	YLR330W	S590	DATESVAVEPSNEDVKPEEKGS[+79.966331]EAEDDINNVSK	DATESVAVEPSNEDVKPEEKGSEAEDDINNVSK	1	1.73042	ND	1.60872	1.8557	ND	1.68856	3.65436	1.82143	2.29462	ND	ND	ND	ND	ND	ND	1.9078	ND	1.65327	ND	1.90023	1.76582	1.36206	ND	1.35122	2.27265	1.96842	ND	ND	ND	ND	2.08008	1.10831	ND	5.22363	3.48978	2.40204	ND	2.1313	2.03064	3.19518	3.69623	ND	ND	ND
CHZ1	YER030W	S68 S70	SENNGTVEDS[+79.966331]ES[+79.966331]DMDDAK	SENNGTVEDSESDMDDAK	1	0.883845	0.844926	0.800413	ND	ND	ND	0.565456	1.21282	0.72223	0.699531	ND	0.730907	1.43892	0.710515	0.53498	ND	0.886782	0.692779	ND	0.827124	1.54849	0.831639	0.961922	1.21068	ND	ND	ND	1.08932	0.440895	ND	ND	ND	ND	1.36364	2.42368	0.327019	ND	ND	ND	ND	ND	ND	2.14658	1.91631
CIC1	YHR052W	S366	SSSELEKESS[+79.966331]ESEAVKK	SSSELEKESSESEAVKK	0	0.663816	0.714441	0.598632	ND	ND	ND	0.631754	0.666978	0.921747	ND	ND	ND	0.501213	0.261465	0.685965	0.777563	0.934139	0.881137	ND	0.591529	0.811316	0.559619	1.25911	1.03589	0.751128	0.979575	ND	0.629607	0.732161	0.78188	ND	ND	ND	0.997727	0.813167	0.76019	0.457383	0.788562	3.48715	ND	0.584199	0.461836	ND	0.950561
CIN5	YOR028C	S196	KNS[+79.966331]ATTNLPSEER	KNSATTNLPSEER	1	1.13828	1.18754	ND	ND	ND	ND	ND	ND	ND	ND	ND	ND	ND	ND	ND	ND	ND	ND	ND	ND	ND	1.42549	0.374655	0.384681	1.35713	ND	2.10413	ND	ND	ND	ND	ND	ND	0.484742	0.4357	ND	1.75157	1.6713	0.299294	1.23222	0.191234	ND	1.30574	ND
CKB1	YGL019W	S2	S[+121.976896]QEFVEDYSR	SQEFVEDYSR	1	0.724187	0.603266	0.504602	0.731944	0.917863	0.818772	0.748369	0.692893	0.612595	0.449167	0.460229	0.309922	0.706643	0.306366	0.789614	0.722847	0.655702	0.594685	0.54221	0.59393	0.446932	0.599572	0.887094	0.784577	0.519703	0.930471	0.802794	1.08238	0.988996	1.13417	0.727148	0.550968	0.375386	0.440498	0.397529	ND	ND	1.33319	1.18885	1.09181	0.986638	1.26967	0.943223	0.724483
CKB2	YOR039W	S3	G[+42.010565]S[+79.966331]RSENVGTVTR	GSRSENVGTVTR	0	0.463487	ND	0.592659	ND	0.337429	0.274307	0.402546	0.413059	0.373253	0.318731	0.206839	0.451538	0.227222	0.152919	0.365467	0.322532	0.502605	0.365273	ND	ND	ND	0.400573	0.312976	0.336313	0.476848	0.374325	0.317001	0.384393	0.34826	0.143836	ND	0.43222	0.211636	0.430316	ND	0.155932	ND	ND	ND	0.158287	ND	0.392374	ND	ND
CKI1	YLR133W	S14	SYS[+79.966331]VGYQAR	SYSVGYQAR	1	1.64628	1.58719	1.35099	1.68017	1.91479	1.77716	2.0624	1.79458	1.66953	2.16664	1.76027	2.41474	1.39041	1.11204	1.74942	1.28123	1.38373	1.23859	1.02363	1.01088	1.13901	3.04553	3.24655	3.1195	1.60698	1.54063	1.16748	2.22373	1.30604	1.79606	1.99234	1.66214	1.02045	1.6321	0.746596	0.86794	0.552328	2.05176	1.85449	2.10156	2.04202	2.9371	1.65884	1.10227
CKI1	YLR133W	S48 S51 T54	TISIES[+79.966331]DVS[+79.966331]NIT[+79.966331]DDDDLR	TISIESDVSNITDDDDLR	1	1.09	0.838109	0.640089	ND	ND	ND	0.835957	0.922753	1.16987	0.939687	ND	0.873574	ND	ND	ND	ND	ND	ND	ND	ND	ND	0.554863	ND	0.424564	ND	ND	ND	ND	ND	ND	ND	ND	ND	1.6922	1.30681	ND	ND	ND	ND	ND	ND	ND	0.891688	0.405643
CKI1	YLR133W	S85	RAS[+79.966331]ATDVTDSLGSTSSEYIEIPFVK	RASATDVTDSLGSTSSEYIEIPFVK	1	1.37149	1.63887	2.74162	ND	ND	ND	ND	ND	ND	2.62348	0.826516	1.43269	ND	ND	ND	3.23273	ND	2.38746	2.44459	2.78055	2.60601	ND	ND	ND	ND	ND	ND	3.17109	2.48377	3.36475	5.03222	2.31926	ND	3.74254	2.03745	1.03086	1.87415	4.82573	4.92244	0.418875	5.75643	6.77893	4.47398	3.50263
CLA4	YNL298W	S425	QPQS[+79.966331]PLSSQSTQNQAIPR	QPQSPLSSQSTQNQAIPR	1	0.879326	0.5189	0.909112	0.808933	1.91835	1.2553	1.96008	1.42701	1.61322	1.49295	0.888069	1.75607	0.401882	ND	0.944858	0.738697	0.887695	0.714193	ND	ND	ND	0.428171	0.785844	0.535989	0.583743	0.873933	0.490102	0.972549	ND	1.11949	ND	ND	ND	ND	ND	ND	ND	1.1597	0.709189	0.634204	0.636938	1.00539	0.600416	0.404015
CLB3	YDL155W	S33	TGS[+79.966331]LSHISSAHPR	TGSLSHISSAHPR	0	0.639483	0.638946	ND	ND	ND	ND	ND	ND	ND	ND	ND	ND	ND	ND	ND	0.500363	ND	0.328459	ND	ND	ND	ND	ND	ND	0.919887	0.795295	ND	1.12022	ND	0.720962	0.645594	0.4341	ND	ND	ND	ND	ND	ND	ND	0.485553	1.26265	0.770631	ND	ND
CMK1	YFR014C	S357 S362	LRDLYLEQTESDSDFDEGS[+79.966331]QANGS[+79.966331]VPPLK	LRDLYLEQTESDSDFDEGSQANGSVPPLK	1	2.36662	ND	3.23457	ND	ND	ND	ND	ND	ND	ND	ND	ND	1.7401	1.34822	ND	ND	ND	ND	ND	ND	ND	2.40796	2.11361	ND	ND	ND	ND	ND	ND	ND	ND	ND	ND	2.72637	0.361134	ND	ND	ND	ND	ND	ND	ND	ND	ND
CMK1	YFR014C	S362	LRDLYLEQTESDSDFDEGSQANGS[+79.966331]VPPLK	LRDLYLEQTESDSDFDEGSQANGSVPPLK	1	1.90655	2.21387	ND	ND	ND	ND	ND	1.63252	1.28794	ND	ND	ND	ND	ND	ND	1.18521	ND	1.63994	ND	1.75471	1.80662	2.335	ND	2.07932	ND	ND	ND	1.56107	ND	0.888611	ND	ND	ND	ND	ND	ND	ND	0.523859	2.78625	ND	ND	ND	ND	2.38932
CNM67	YNL225C	S120 S127	DVPNFIHS[+79.966331]TPRENSS[+79.966331]KHFTR	DVPNFIHSTPRENSSKHFTR	0	0.357442	ND	0.908471	ND	1.88166	0.547686	ND	ND	ND	ND	ND	ND	ND	ND	ND	ND	ND	ND	ND	ND	ND	ND	ND	ND	0.333729	0.99413	0.778116	0.949687	ND	1.48339	ND	ND	ND	ND	ND	ND	ND	ND	ND	ND	ND	ND	ND	ND
CNM67	YNL225C	S85 S89	NTS[+79.966331]YQES[+79.966331]PGLQERPKNEK	NTSYQESPGLQERPKNEK	0	0.899151	0.392418	ND	ND	ND	ND	ND	ND	ND	ND	ND	ND	ND	ND	ND	ND	ND	ND	ND	ND	ND	ND	ND	ND	ND	ND	ND	ND	ND	ND	ND	ND	ND	ND	ND	ND	ND	ND	ND	ND	ND	ND	ND	ND
CNS1	YBR155W	S2	S[+121.976896]SVNANGGYTKPQK	SSVNANGGYTKPQK	1	0.817471	1.02907	0.713668	0.704331	0.649529	0.826414	0.746189	0.797141	0.88061	0.591704	0.844984	0.739917	1.05372	1.07534	1.36912	0.969255	0.912079	1.08507	1.0543	1.05927	1.15852	0.850178	1.00073	1.09103	0.772045	0.96833	0.867445	0.800463	0.781829	0.568629	0.830294	0.712432	0.810628	0.9592	0.850186	0.730992	0.689413	0.75727	0.668708	0.73499	0.838443	0.640696	0.810416	0.628169
COF1	YLL050C	S4	S[+79.966331]GVAVADESLTAFNDLK	SGVAVADESLTAFNDLK	1	1.11618	2.11967	1.07928	1.28648	0.8642	1.43043	ND	ND	ND	1.24634	1.31597	1.40767	1.29035	1.46214	1.39596	1.12335	0.966747	1.14993	1.94965	1.50246	1.95725	1.93122	1.85075	2.36123	1.50973	1.50117	1.92202	ND	2.66489	1.09039	2.10426	2.20111	2.51843	1.7974	2.60582	2.07218	1.65437	1.91412	1.79987	1.89608	1.69613	1.96229	1.94085	2.02757
COM2	YER130C	S90	RLSIS[+79.966331]DYR	RLSISDYR	1	0.67316	ND	0.588919	ND	ND	ND	ND	ND	ND	ND	ND	ND	ND	ND	ND	ND	0.389124	0.590189	0.640863	0.624281	ND	ND	ND	ND	ND	ND	ND	ND	ND	ND	ND	ND	ND	ND	ND	ND	ND	ND	ND	ND	ND	ND	ND	ND
COT1	YOR316C	S211	LLTPENAS[+79.966331]K	LLTPENASK	1	0.501558	0.481324	0.520364	0.463171	0.841545	0.562131	0.604253	0.576992	0.469377	ND	ND	ND	0.267523	ND	0.178147	0.509552	0.596496	0.358437	ND	ND	ND	0.322824	0.378613	0.432524	0.547134	0.609814	0.403044	0.70772	0.504585	1.02615	0.453615	0.408122	ND	ND	ND	ND	ND	0.53298	0.898274	0.883152	0.563976	0.679128	ND	ND
COT1	YOR316C	S225	TPSYSTSSHTIAS[+79.966331]GGNYTEHNKR	TPSYSTSSHTIASGGNYTEHNKR	1	0.648395	ND	0.771224	0.384465	1.09347	0.53264	0.481587	ND	1.06131	ND	ND	ND	0.859003	ND	0.917383	ND	1.12757	0.819807	ND	0.934186	0.410139	ND	ND	ND	ND	ND	ND	0.757294	0.624679	1.39882	ND	0.523176	0.194741	ND	ND	ND	ND	ND	ND	0.412145	0.594937	0.917183	ND	ND
COY1	YKL179C	S364	KIEFGVNEDDS[+79.966331]DNDIR	KIEFGVNEDDSDNDIR	1	0.37683	0.547296	ND	ND	ND	ND	ND	ND	ND	ND	ND	ND	ND	ND	ND	ND	ND	ND	ND	ND	ND	ND	0.460016	0.417188	ND	ND	ND	ND	ND	ND	ND	ND	ND	ND	ND	ND	ND	ND	ND	ND	ND	ND	ND	ND
COY1	YKL179C	S450 S453	EANEKLETDLEKVENVSPHFNETAS[+79.966331]MMS[+79.966331]GVTR	EANEKLETDLEKVENVSPHFNETASMMSGVTR	1	3.0839	0.215317	ND	ND	ND	ND	ND	ND	ND	ND	ND	ND	ND	1.3841	1.24557	ND	0.366707	1.39761	ND	ND	ND	2.89557	ND	1.17859	ND	ND	ND	ND	ND	ND	ND	ND	ND	ND	ND	ND	ND	ND	ND	ND	ND	ND	ND	ND
CRN1	YLR429W	S454	QEAPKS[+79.966331]PSPLK	QEAPKSPSPLK	1	1.62788	2.75521	1.52712	2.03753	2.29418	1.82287	2.21852	2.08268	2.08376	1.97258	2.48011	2.06755	1.94437	1.63604	2.8405	1.79618	1.7993	2.08492	2.4093	2.15392	3.39839	2.27523	3.2449	3.40294	2.48014	2.317	3.05256	2.54188	3.31071	5.0949	4.86519	3.18028	3.95176	2.33567	2.31345	2.58601	3.30413	4.77675	6.16971	5.47866	3.61564	3.89274	5.6743	5.84721
CRN1	YLR429W	S454 S456	EVKQEAPKS[+79.966331]PS[+79.966331]PLK	EVKQEAPKSPSPLK	1	0.921468	1.38988	1.37134	1.32251	1.26874	0.846279	1.11809	1.16175	1.15728	0.977176	1.68908	0.999338	1.09607	1.26526	1.3494	1.41989	1.13215	1.10611	1.22178	ND	1.38801	1.31021	1.02912	1.28258	1.26995	1.17298	1.30495	1.04909	1.64085	ND	ND	ND	ND	1.1141	1.62067	1.60681	2.89752	1.59495	ND	ND	ND	ND	2.0375	2.26409
CRN1	YLR429W	S454 S456	QEAPKS[+79.966331]PS[+79.966331]PLK	QEAPKSPSPLK	1	1.30652	2.11373	2.02306	2.14144	1.22342	1.649	1.28342	1.79896	1.96908	1.88142	2.04136	1.48152	1.94599	2.10364	2.01146	1.43854	1.22527	1.6764	1.86589	1.70306	2.65954	1.998	1.54369	2.45978	2.07114	2.00245	2.75689	1.71886	3.02305	ND	2.21791	1.07476	ND	2.07757	3.57651	2.66805	5.69524	3.54758	2.34755	0.786516	3.52366	ND	4.03275	4.89096
CRN1	YLR429W	S454 S456	QEAPKS[+79.966331]PS[+79.966331]PLKSASSSSTINHVLK	QEAPKSPSPLKSASSSSTINHVLK	1	1.0103	1.58556	ND	0.79092	ND	1.06901	ND	ND	ND	ND	ND	ND	1.57134	1.21728	0.894566	ND	ND	ND	1.08482	ND	1.28998	ND	ND	ND	ND	ND	ND	ND	ND	ND	ND	ND	ND	ND	ND	ND	2.3095	2.06321	ND	ND	1.69561	1.64481	1.84203	1.9752
CRN1	YLR429W	S456	SPS[+79.966331]PLKSASSSSTINHVLKEDNSINK	SPSPLKSASSSSTINHVLKEDNSINK	0	1.24879	1.08487	ND	ND	ND	ND	ND	ND	ND	ND	ND	ND	ND	ND	ND	ND	ND	ND	1.66229	ND	1.55325	1.32124	1.42972	0.981654	ND	ND	ND	ND	ND	ND	ND	ND	ND	ND	ND	ND	ND	ND	ND	ND	ND	ND	ND	ND
CRN1	YLR429W	S567	TKS[+79.966331]PEQEKSATPPSSITAAK	TKSPEQEKSATPPSSITAAK	1	3.91425	5.25745	0.6824	0.566566	4.63708	0.283413	3.70251	0.901522	0.687266	3.97992	4.98624	2.44571	3.99252	4.01068	4.80131	0.529895	1.2597	0.479947	0.427633	0.723133	ND	5.05933	ND	5.99949	4.43885	4.44214	4.36398	1.22811	4.80405	0.534762	ND	0.420986	0.905061	3.16907	2.73463	ND	ND	0.468616	3.42602	0.532418	0.489858	0.320965	3.90977	2.06338
CRN1	YLR429W	S567 T575	TKS[+79.966331]PEQEKSAT[+79.966331]PPSSITAAK	TKSPEQEKSATPPSSITAAK	1	0.903011	1.74348	7.80335	8.48105	4.07622	ND	0.740014	1.45179	ND	6.6855	ND	7.72928	2.24872	2.21922	8.30592	3.56506	1.01756	ND	ND	1.24207	8.30293	2.3642	ND	1.87242	0.491968	9.02942	1.3076	6.42572	5.54932	ND	1.73149	1.21931	1.83658	2.625	2.22626	1.66193	0.875398	1.85821	1.42452	2.37273	2.37088	ND	3.23208	2.47078
CRN1	YLR429W	T575	SAT[+79.966331]PPSSITAAK	SATPPSSITAAK	1	1.08463	1.76626	ND	1.24115	1.40423	1.17549	1.38567	1.17735	ND	0.769645	1.03443	ND	1.23422	0.990857	1.3968	1.1763	1.247	ND	1.74166	1.60417	1.82715	1.80689	3.37677	2.20694	1.67398	1.63951	1.9464	1.40441	1.64682	2.84102	5.13931	2.15312	2.43543	1.85523	1.81416	1.78917	2.72437	2.63912	4.73443	4.40055	1.34982	2.25328	3.45748	2.85457
CRP1	YHR146W	S156	KSNES[+79.966331]LDDNEEEDGVTGTTTEDVTGTSR	KSNESLDDNEEEDGVTGTTTEDVTGTSR	1	1.75838	1.21677	ND	ND	ND	ND	ND	ND	ND	ND	ND	ND	1.50695	ND	1.93241	ND	ND	ND	ND	ND	ND	ND	ND	ND	ND	ND	ND	ND	ND	ND	ND	ND	ND	ND	ND	ND	ND	ND	ND	ND	ND	ND	ND	ND
CRP1	YHR146W	S156	KSNES[+79.966331]LDDNEEEDGVTGTTTEDVTGTSREETPLAEPTNVSK	KSNESLDDNEEEDGVTGTTTEDVTGTSREETPLAEPTNVSK	1	1.9136	1.07119	0.105848	0.368878	1.28827	ND	1.49443	1.15176	1.06517	ND	0.501576	1.35254	0.973241	0.812418	0.770458	0.866102	ND	0.227329	ND	ND	ND	ND	0.83296	1.13347	ND	ND	ND	0.625211	1.08015	ND	ND	ND	ND	ND	ND	ND	ND	ND	ND	ND	ND	ND	0.970584	0.451599
CRP1	YHR146W	S156	SNES[+79.966331]LDDNEEEDGVTGTTTEDVTGTSREETPLAEPTNVSK	SNESLDDNEEEDGVTGTTTEDVTGTSREETPLAEPTNVSK	1	2.31139	2.19936	1.98364	1.19455	1.89414	0.667359	2.14082	2.22281	1.89353	1.30477	1.20278	1.76239	2.2441	2.14493	1.56487	1.38491	1.4481	1.54435	1.36578	0.962232	1.57969	1.34918	1.16232	1.95025	1.15355	1.6318	1.18847	2.06697	2.31733	ND	ND	ND	ND	ND	ND	ND	ND	ND	ND	ND	2.27861	1.54604	2.12627	1.90423
CRP1	YHR146W	S332 S335	VEPVEGS[+79.966331]LQS[+79.966331]KLVEKR	VEPVEGSLQSKLVEKR	1	0.918745	0.802582	0.502788	ND	ND	ND	ND	ND	ND	ND	ND	ND	ND	0.705083	0.705636	ND	ND	ND	ND	ND	ND	0.733852	ND	0.571401	1.02284	0.857131	0.543822	0.654611	0.90294	ND	ND	ND	ND	ND	ND	ND	ND	ND	ND	ND	ND	ND	ND	ND
CRP1	YHR146W	S343	ES[+79.966331]TEGVLDGSK	ESTEGVLDGSK	0	0.885945	1.27945	0.947585	0.827482	1.516	0.897576	ND	0.94209	0.916837	0.69236	0.872339	0.750225	0.894094	0.642927	1.20677	1.23195	1.03967	0.957364	1.11104	1.04906	1.1704	0.804514	ND	1.17327	1.02652	1.31387	0.939256	1.12076	1.48408	ND	1.77777	0.870251	0.974101	1.14588	0.768262	0.794177	0.709491	1.72879	2.00543	1.69854	1.30409	ND	1.71041	1.32873
CRP1	YHR146W	S343	RES[+79.966331]TEGVLDGSKK	RESTEGVLDGSKK	0	0.523987	0.829919	ND	ND	ND	ND	0.588928	0.692628	ND	ND	ND	ND	0.757861	0.67718	ND	ND	ND	ND	ND	ND	ND	ND	0.500973	0.772207	ND	ND	ND	ND	ND	ND	ND	ND	ND	ND	ND	ND	ND	ND	ND	ND	ND	ND	ND	ND
CRP1	YHR146W	S440	KQTAS[+79.966331]PLSSSTEEPK	KQTASPLSSSTEEPK	1	1.32757	1.49204	1.27613	0.660959	1.39025	0.690126	1.82539	1.62143	1.97999	2.24759	2.1782	2.97829	1.17328	1.26315	1.60834	1.18794	1.41814	1.50273	1.06831	1.13774	1.69892	0.924584	1.34274	1.51334	1.41353	1.46604	1.23355	1.47218	1.94559	0.97596	1.6328	1.55286	ND	1.66269	0.793674	0.836396	0.546845	1.43938	1.77538	1.16523	0.928019	1.34131	1.45918	1.04268
CRP1	YHR146W	S440 S443	KQTAS[+79.966331]PLS[+79.966331]SSTEEPK	KQTASPLSSSTEEPK	0	1.29303	ND	1.33901	ND	ND	ND	0.196832	0.144256	ND	ND	ND	ND	ND	ND	ND	0.629429	1.17842	ND	ND	ND	ND	0.57782	0.616693	ND	1.02541	1.16549	0.751926	ND	ND	ND	ND	ND	ND	ND	ND	ND	0.50673	0.978383	ND	ND	ND	ND	ND	ND
CRP1	YHR146W	T438	KQT[+79.966331]ASPLSSSTEEPKK	KQTASPLSSSTEEPKK	1	1.31994	1.32313	ND	ND	ND	ND	1.46786	1.32826	ND	ND	ND	ND	1.05743	1.24212	ND	ND	ND	ND	ND	ND	ND	ND	1.0573	1.18359	ND	ND	ND	1.1958	ND	1.22953	ND	ND	ND	ND	ND	ND	ND	ND	ND	ND	ND	ND	ND	ND
CRZ1	YNL027W	S409	S[+79.966331]SQTSNNSFTSR	SSQTSNNSFTSR	1	0.389975	0.294726	0.564558	0.815405	0.538051	0.425958	0.6275	0.778726	0.650514	0.941014	0.450143	0.757407	0.230177	0.669926	0.271535	0.527694	0.485024	0.435707	0.996097	0.481377	1.24617	ND	ND	ND	0.455462	0.426915	0.273847	0.395846	1.02056	0.996261	ND	ND	ND	0.367061	0.604608	0.576643	ND	0.220832	0.27487	0.434647	0.132544	0.810462	ND	ND
CRZ1	YNL027W	S410	RSS[+79.966331]QTSNNSFTSR	RSSQTSNNSFTSR	1	0.298991	0.566982	ND	ND	ND	ND	0.38756	0.45592	0.491319	0.518658	0.589638	0.727024	0.375415	0.349927	ND	ND	ND	ND	ND	0.461815	0.602404	0.358214	0.49061	0.664731	ND	ND	ND	0.394977	0.900971	ND	ND	ND	ND	ND	ND	ND	ND	ND	ND	ND	ND	ND	0.262582	0.341447
CST6	YIL036W	S552 S557	HEPYS[+79.966331]QRFGS[+79.966331]DTDDDDIDLKPVEGGKDPDNQSLPNSEK	HEPYSQRFGSDTDDDDIDLKPVEGGKDPDNQSLPNSEK	0	4.30876	5.01827	ND	ND	ND	ND	ND	3.21091	4.75189	2.00595	ND	3.45872	4.57291	2.92193	ND	ND	ND	ND	ND	ND	ND	4.36149	5.16242	6.86373	ND	ND	ND	2.88475	3.91076	ND	ND	ND	ND	ND	ND	ND	ND	ND	ND	ND	ND	ND	ND	ND
CST6	YIL036W	S557 T559	FGS[+79.966331]DT[+79.966331]DDDDIDLKPVEGGK	FGSDTDDDDIDLKPVEGGK	1	0.655456	0.606414	0.550357	ND	ND	ND	0.393813	0.641909	0.585752	0.663702	ND	0.450615	0.8509	0.551363	ND	ND	ND	ND	ND	ND	ND	0.530392	0.472557	0.535063	ND	ND	ND	0.561346	0.649528	ND	ND	ND	ND	1.27785	1.8131	ND	ND	ND	ND	ND	ND	ND	1.235	0.81596
CST6	YIL036W	S557 T559	FGS[+79.966331]DT[+79.966331]DDDDIDLKPVEGGKDPDNQSLPNSEK	FGSDTDDDDIDLKPVEGGKDPDNQSLPNSEK	1	6.69837	7.85971	5.5523	1.48184	4.89733	ND	7.20216	7.61698	6.4936	7.69603	1.7866	6.14767	8.66041	8.21715	2.3426	1.29447	4.99548	4.60728	ND	5.07632	8.71993	9.53535	5.94419	7.72796	8.92952	ND	5.18795	7.09582	6.67595	ND	ND	ND	ND	10.3308	11.3689	4.16842	ND	ND	ND	ND	ND	ND	8.59558	8.09089
CST6	YIL036W	S557 T559	HEPYSQRFGS[+79.966331]DT[+79.966331]DDDDIDLKPVEGGKDPDNQSLPNSEK	HEPYSQRFGSDTDDDDIDLKPVEGGKDPDNQSLPNSEK	1	4.03217	3.73609	3.69784	ND	ND	ND	4.41487	3.21682	3.37506	3.61234	ND	3.13008	4.89795	ND	1.68371	ND	2.60784	3.09027	ND	1.38727	3.5635	5.93739	4.84947	4.14503	5.30466	ND	3.40765	3.9284	2.5527	ND	ND	ND	ND	2.85802	2.55147	ND	ND	ND	ND	ND	ND	ND	ND	ND
CST6	YIL036W	S557 T559 S579	FGS[+79.966331]DT[+79.966331]DDDDIDLKPVEGGKDPDNQS[+79.966331]LPNSEK	FGSDTDDDDIDLKPVEGGKDPDNQSLPNSEK	1	0.466053	0.659384	ND	ND	ND	ND	ND	ND	ND	0.799235	ND	0.569521	0.751047	0.732597	ND	ND	ND	ND	ND	ND	ND	0.66447	ND	0.947478	ND	ND	ND	ND	ND	ND	ND	ND	ND	0.501309	0.786323	ND	ND	ND	ND	ND	ND	ND	ND	ND
CST6	YIL036W	T559	FGSDT[+79.966331]DDDDIDLKPVEGGKDPDNQSLPNSEK	FGSDTDDDDIDLKPVEGGKDPDNQSLPNSEK	1	1.36931	2.45382	0.874365	1.36113	1.4197	1.07718	1.12469	0.947207	1.00512	0.817178	0.794419	0.636457	1.42749	0.978653	1.44237	1.4761	1.6605	1.73378	2.19249	2.48519	2.66135	1.99738	3.45498	2.49587	1.6742	1.42864	1.55645	1.84313	1.89051	ND	ND	ND	ND	1.1521	0.821794	0.478281	0.984767	ND	1.44807	ND	ND	ND	2.06733	1.78165
CTF4	YPR135W	S377 S379	HGLFVDS[+79.966331]ES[+79.966331]DLENLEGNDDINK	HGLFVDSESDLENLEGNDDINK	1	2.03345	1.62135	1.39365	ND	ND	ND	2.31556	1.97235	1.94592	2.15289	ND	2.11679	1.58709	1.02886	ND	ND	ND	ND	ND	ND	ND	1.78564	0.991379	1.38363	ND	ND	ND	ND	ND	ND	ND	ND	ND	2.0726	1.2917	ND	ND	ND	ND	ND	ND	ND	1.29962	0.870544
CTF4	YPR135W	S377 S379	HGLFVDS[+79.966331]ES[+79.966331]DLENLEGNDDINKSDK	HGLFVDSESDLENLEGNDDINKSDK	1	0.745037	0.699934	ND	ND	ND	ND	1.08174	1.12414	0.468343	1.08006	ND	0.651334	0.814491	0.387421	ND	ND	ND	ND	ND	ND	ND	0.891829	ND	0.40992	ND	ND	ND	ND	ND	ND	ND	ND	ND	0.998021	0.289759	ND	ND	ND	ND	ND	ND	ND	ND	ND
CTI6	YPL181W	S216	RNS[+79.966331]M[+15.994915]DDASTDQYSLDPGDSDKK	RNSMDDASTDQYSLDPGDSDKK	1	1.55034	1.34964	1.29535	0.972229	1.39987	0.678663	0.845262	ND	1.07231	0.795643	0.817694	0.904617	1.07242	1.02511	1.04317	0.850056	0.610787	1.13718	0.979822	0.645864	1.34425	2.15978	2.92365	1.94331	2.67214	2.50664	1.20721	1.86233	1.20486	1.46562	1.02244	0.334602	1.08994	2.58185	2.34082	1.41162	1.60132	2.16344	2.4463	0.572912	1.58395	1.48182	3.29241	2.0497
CTI6	YPL181W	S216	RRNS[+79.966331]MDDASTDQYSLDPGDSDK	RRNSMDDASTDQYSLDPGDSDK	1	0.507497	0.474577	ND	ND	ND	ND	ND	ND	ND	ND	0.422514	0.352233	ND	ND	ND	ND	ND	ND	ND	ND	ND	0.647792	0.652911	0.789798	0.48736	0.577625	0.572916	ND	ND	ND	ND	ND	ND	0.923256	0.979831	ND	0.586634	0.798405	ND	0.495653	0.812305	0.53255	0.913091	0.782766
CTI6	YPL181W	S267	RTS[+79.966331]HQEDPESYENDADIYQGDTDNHNGTTR	RTSHQEDPESYENDADIYQGDTDNHNGTTR	1	4.36091	4.94036	4.99438	5.43366	5.28278	3.886	4.34569	4.79741	5.26006	2.71295	3.12987	3.3917	2.7579	0.756412	3.24177	3.31193	3.24349	3.71264	3.00074	3.95651	3.82165	3.86441	3.53618	4.53863	5.70728	5.69133	6.03259	5.24979	5.61968	3.36188	2.48818	4.1027	3.11415	3.75806	4.01593	2.99264	3.59531	4.30188	2.9703	5.15402	5.86836	4.5184	4.44042	6.01938
CTK1	YKL139W	S26	S[+79.966331]PNPQSLARPPPPK	SPNPQSLARPPPPK	1	0.790264	0.897746	0.966492	0.355596	0.877763	0.535584	0.875364	0.758756	1.24415	ND	0.502713	0.727634	0.469614	0.413776	0.938275	1.34128	1.27196	1.23185	ND	0.465927	0.933656	0.53074	0.487001	1.02959	0.528246	1.34712	0.464266	0.433876	0.610983	0.782044	0.626855	1.32233	0.705792	1.4892	0.966903	0.765441	0.251855	1.1109	0.606113	0.674525	0.677484	1.2916	0.59404	0.372496
CTK1	YKL139W	S26	S[+79.966331]PNPQSLARPPPPKR	SPNPQSLARPPPPKR	1	1.2708	ND	1.53082	ND	ND	ND	1.28016	1.11622	1.22193	ND	1.17058	1.38142	ND	ND	ND	1.63343	0.690437	1.87515	ND	ND	ND	0.986953	ND	1.15595	0.614027	0.882369	ND	ND	ND	ND	ND	ND	ND	0.460209	0.753705	ND	ND	ND	ND	ND	ND	ND	ND	ND
CTK3	YML112W	T35	DSITSSSTTT[+79.966331]PPSSQQK	DSITSSSTTTPPSSQQK	0	2.30605	2.43954	2.28492	0.721702	3.02423	1.07182	2.50763	2.2257	2.64631	1.40018	1.55771	2.34189	1.95169	1.96892	2.63447	2.58623	2.23497	2.24578	1.53546	2.02495	2.78661	1.89063	2.43348	1.86414	1.07069	2.74992	2.0169	2.64901	2.58217	2.60687	1.57091	1.47666	1.07256	2.11907	0.996041	1.12806	0.88584	2.82997	2.44556	1.63865	2.28702	2.4292	1.61818	1.83007
CTR1	YPR124W	S344	NNES[+79.966331]KVAISENNQK	NNESKVAISENNQK	1	0.664007	0.599603	0.706267	0.560319	0.673777	0.501872	0.495921	0.745313	0.710136	0.379585	0.40523	0.479243	0.672696	0.524425	0.773731	0.552975	0.924343	0.909182	0.730302	0.690699	0.943759	0.605184	0.497787	0.732626	0.518968	0.826271	0.621062	0.534149	0.276938	0.443882	0.388696	0.932646	0.552064	0.92231	0.398284	0.390881	ND	0.766992	0.465798	0.24054	0.629558	0.745094	0.440528	0.312338
CTR1	YPR124W	S344 S349	NNES[+79.966331]KVAIS[+79.966331]ENNQK	NNESKVAISENNQK	1	0.523518	0.550971	0.499197	ND	0.426524	0.397187	0.473455	0.569146	0.662893	ND	ND	ND	0.300831	0.376008	0.792101	0.43996	0.685113	0.979302	ND	0.582579	0.688996	0.196469	0.259641	0.389979	0.496496	0.528573	0.279645	ND	ND	ND	ND	ND	ND	0.476152	0.284803	ND	ND	ND	ND	ND	ND	ND	ND	ND
CTR1	YPR124W	S349	NNESKVAIS[+79.966331]ENNQK	NNESKVAISENNQK	1	0.399154	ND	0.474244	ND	ND	ND	ND	ND	ND	ND	ND	ND	ND	ND	ND	ND	ND	ND	ND	ND	ND	ND	ND	ND	ND	ND	ND	ND	ND	ND	ND	ND	ND	ND	ND	ND	ND	ND	ND	ND	0.373426	0.461622	ND	ND
CTR9	YOL145C	S1015 S1017	KTLS[+79.966331]DS[+79.966331]DEDDDDVVKKPSHNK	KTLSDSDEDDDDVVKKPSHNK	1	2.61261	2.27226	1.66293	ND	ND	ND	3.47913	2.59769	1.68054	1.90648	ND	2.59544	1.63332	1.95637	ND	0.497883	1.75181	ND	ND	ND	ND	1.52152	1.19067	2.01303	ND	ND	ND	ND	ND	ND	ND	ND	ND	ND	ND	ND	ND	ND	ND	ND	ND	ND	ND	ND
CTR9	YOL145C	S1015 S1017	TLS[+79.966331]DS[+79.966331]DEDDDDVVKKPSHNK	TLSDSDEDDDDVVKKPSHNK	1	1.22874	0.634703	0.942637	1.13088	1.45355	ND	1.34546	1.50307	0.590253	1.29958	0.847652	0.843308	ND	ND	ND	0.762293	ND	0.549052	ND	ND	ND	0.59833	3.4142	0.700259	1.87624	ND	0.272483	ND	ND	ND	ND	ND	ND	ND	ND	ND	ND	ND	ND	ND	ND	ND	ND	ND
CTR9	YOL145C	S1017	KTLSDS[+79.966331]DEDDDDVVKKPSHNK	KTLSDSDEDDDDVVKKPSHNK	0	0.661316	0.53397	0.178593	ND	ND	ND	0.914592	0.749035	ND	ND	ND	ND	ND	ND	ND	ND	ND	ND	ND	ND	ND	ND	ND	ND	ND	ND	ND	ND	ND	ND	ND	ND	ND	ND	ND	ND	ND	ND	ND	ND	ND	ND	ND	ND
CTR9	YOL145C	S966 S974 S977	EAMAIS[+79.966331]EHNVKDDS[+79.966331]DLS[+79.966331]DKDNEYDEEKPR	EAMAISEHNVKDDSDLSDKDNEYDEEKPR	1	2.46873	1.72413	1.7903	1.19686	1.55572	0.321926	ND	ND	ND	1.57162	ND	0.959744	0.883973	1.09154	1.30376	0.347991	1.58529	1.50247	ND	ND	ND	ND	ND	ND	1.2599	1.44033	1.28534	1.54053	1.05637	ND	1.1461	0.826037	1.50981	1.22909	0.442216	0.718008	1.02482	0.595547	0.910468	ND	1.26247	0.722547	0.466187	ND
CTR9	YOL145C	S974 S977	DDS[+79.966331]DLS[+79.966331]DKDNEYDEEKPR	DDSDLSDKDNEYDEEKPR	1	0.864496	1.06893	1.01597	ND	ND	ND	0.932473	0.971386	1.22124	0.698887	ND	0.804486	0.845577	0.590584	ND	ND	0.662475	0.596338	ND	0.422237	0.12992	0.521542	0.539289	0.574205	0.665537	ND	0.411695	0.641672	0.465771	ND	ND	ND	ND	1.1777	0.615728	ND	ND	ND	ND	ND	ND	ND	0.572687	0.356502
CTR9	YOL145C	S974 S977	EAMAISEHNVKDDS[+79.966331]DLS[+79.966331]DKDNEYDEEKPR	EAMAISEHNVKDDSDLSDKDNEYDEEKPR	1	2.19368	ND	1.7514	ND	ND	ND	5.60535	6.39139	2.12723	2.41235	0.358642	4.97561	ND	ND	ND	0.906469	ND	5.03525	ND	ND	ND	1.97457	2.68351	ND	ND	ND	ND	2.64578	4.78557	ND	ND	ND	ND	1.83758	ND	1.2183	ND	ND	ND	ND	ND	ND	3.70873	2.45581
CUE4	YML101C	S48	TVQDAKPAPSVATNDPS[+79.966331]PEPVPSAPEER	TVQDAKPAPSVATNDPSPEPVPSAPEER	1	2.94527	3.95249	2.60703	2.12247	4.60316	2.20985	3.28423	3.04464	2.5615	2.07134	2.28172	2.49382	2.40514	1.67332	2.82019	3.30143	2.74643	2.74467	3.51401	2.99021	4.39704	3.35393	7.1121	5.2238	3.40251	3.74955	3.13313	4.4244	4.30537	7.79731	4.76836	2.6736	3.0441	3.70855	2.33633	2.51455	3.47254	4.57318	5.99812	5.04414	3.04059	3.46754	4.74043	4.06586
CUE5	YOR042W	S220	EQHHEDS[+79.966331]EEEDSWSQFVEKDLPELTDR	EQHHEDSEEEDSWSQFVEKDLPELTDR	1	5.98536	10.9505	7.11517	5.78937	5.35768	4.56876	3.91604	5.38352	5.4165	8.64628	8.18699	6.70493	10.9719	8.78037	11.3721	9.25651	6.8796	8.28776	14.5535	12.2947	17.7437	13.0732	21.0672	15.6446	6.09018	5.93559	8.40101	10.2858	15.09	10.0317	8.69965	0.272701	6.00238	6.74097	9.26658	10.1979	8.89734	2.09566	6.79449	0.813561	9.83531	6.67812	12.9436	13.6843
CUE5	YOR042W	T364 T367	VVAETTYIDT[+79.966331]PDT[+79.966331]ETKKK	VVAETTYIDTPDTETKKK	1	5.79316	9.73877	6.16007	9.16374	5.57917	6.5184	6.14377	7.74334	7.47528	3.71588	4.94695	3.30023	9.73455	6.23126	8.45087	4.48521	5.19393	5.8788	7.43497	8.39202	10.7197	8.03067	6.81274	8.88653	6.35236	0.739989	6.71572	9.87144	12.6378	ND	7.49882	ND	3.60523	6.91958	9.75344	8.40264	2.1549	7.1932	6.9331	ND	10.3315	2.75227	10.0105	14.3485
CUE5	YOR042W	T364 T369	VVAETTYIDT[+79.966331]PDTET[+79.966331]KKK	VVAETTYIDTPDTETKKK	1	0.611895	0.920225	ND	ND	ND	ND	0.959617	1.65264	0.535918	ND	ND	ND	ND	1.53299	0.799375	ND	ND	ND	ND	ND	ND	ND	ND	ND	ND	ND	ND	ND	ND	ND	ND	ND	ND	0.803429	0.857324	7.97592	ND	ND	ND	ND	ND	ND	ND	ND
CUS1	YMR240C	T104 S114	KHT[+79.966331]AEDELEDTPS[+79.966331]DGIEEHLSAR	KHTAEDELEDTPSDGIEEHLSAR	0	2.54759	2.17462	ND	0.767545	ND	1.52501	ND	ND	ND	ND	ND	ND	ND	ND	ND	ND	ND	ND	ND	1.56331	2.62941	ND	ND	ND	ND	1.4352	0.348721	ND	ND	ND	ND	ND	ND	1.66725	1.59674	ND	ND	ND	ND	ND	ND	ND	0.9239	0.908495
CUS1	YMR240C	T112 S114	HTAEDELEDT[+79.966331]PS[+79.966331]DGIEEHLSAR	HTAEDELEDTPSDGIEEHLSAR	1	1.92252	1.46785	1.74072	1.6022	1.74991	ND	1.62182	1.82395	1.9755	1.0532	ND	1.48212	1.7536	ND	1.82663	0.946838	1.41922	1.89475	ND	1.50017	2.33093	2.39683	1.71319	2.02619	2.19809	1.44127	1.2894	1.79329	2.65377	ND	ND	ND	ND	ND	ND	ND	ND	ND	ND	ND	ND	ND	ND	ND
CUS1	YMR240C	T112 S114	KHTAEDELEDT[+79.966331]PS[+79.966331]DGIEEHLSAR	KHTAEDELEDTPSDGIEEHLSAR	1	4.00024	3.30974	2.62756	1.17866	2.82917	1.78166	3.62406	3.35515	3.61744	2.69552	1.55941	3.61062	3.50402	3.46315	2.55456	2.55604	2.40824	2.69288	ND	2.39329	2.98065	4.47729	3.6572	3.82991	4.24138	1.4325	3.43789	3.14186	3.60631	ND	ND	ND	ND	3.54908	3.12774	1.92225	ND	ND	ND	ND	ND	ND	2.20818	1.62296
CUZ1	YNL155W	S273	VTNEIKDLDTLYLVHNNADEKS[+79.966331]N	VTNEIKDLDTLYLVHNNADEKSN	1	0.46374	0.602983	ND	ND	ND	ND	ND	ND	ND	ND	ND	ND	ND	ND	ND	ND	ND	ND	ND	ND	ND	0.753053	0.594742	0.681916	ND	ND	ND	0.732287	ND	0.754651	ND	ND	ND	ND	ND	ND	ND	ND	ND	ND	0.634254	0.669994	ND	ND
CUZ1	YNL155W	S65	WLLEHEEVHKTEKS[+79.966331]PSK	WLLEHEEVHKTEKSPSK	1	0.424134	0.884328	ND	ND	ND	ND	0.579652	0.936593	0.42946	ND	ND	ND	ND	ND	ND	ND	ND	ND	ND	ND	ND	ND	0.89539	1.135	0.417777	0.66355	ND	ND	0.449876	1.40786	0.57755	ND	0.474616	ND	ND	ND	ND	ND	ND	ND	ND	ND	1.09562	1.25909
CWC2	YDL209C	S313	NIS[+79.966331]RENISSKPSVGK	NISRENISSKPSVGK	1	0.409154	0.569918	0.367473	0.44958	0.520159	ND	0.523336	0.443056	0.455716	0.322111	ND	0.300782	1.14542	1.10847	1.20066	1.20474	1.01187	1.29163	0.863552	0.722305	1.00844	0.793407	0.842944	0.847399	0.680899	0.464246	0.584868	0.432023	0.507093	0.423828	1.20452	1.46789	1.02053	0.964193	0.786525	0.457682	ND	ND	ND	0.519008	0.45129	0.36782	0.549891	ND
CWC2	YDL209C	S335 S336	LGGPLLDYLS[+79.966331]S[+79.966331]DED	LGGPLLDYLSSDED	1	3.9171	4.26234	2.37316	0.482816	3.8417	ND	4.63031	3.25443	4.30028	3.14887	0.440032	3.2733	3.75673	4.2459	0.783191	0.356435	4.2877	2.44394	0.112578	1.2962	3.01411	4.86367	3.3732	3.34873	3.15957	ND	0.714108	4.30312	2.29448	ND	ND	ND	ND	4.13422	2.96038	ND	ND	ND	ND	ND	ND	ND	4.04875	2.87596
CWC2	YDL209C	Y333 S335	LGGPLLDY[+79.966331]LS[+79.966331]SDED	LGGPLLDYLSSDED	1	1.80934	2.15353	1.3456	ND	ND	ND	2.24262	1.64359	2.20555	1.43668	ND	1.58051	1.75577	2.05035	ND	ND	ND	ND	ND	ND	ND	2.41915	ND	1.6844	ND	ND	ND	ND	ND	ND	ND	ND	ND	2.1619	1.59829	ND	ND	ND	ND	ND	ND	ND	1.94315	1.61627
CWC22	YGR278W	S540	SRS[+79.966331]PFTVETR	SRSPFTVETR	1	1.00024	1.06887	1.06215	0.639249	1.11875	1.07972	0.481761	0.898576	0.48389	0.501654	ND	0.542848	ND	ND	ND	1.07121	1.38145	1.08732	0.842147	0.844437	0.623177	0.880187	1.10926	0.885079	0.403805	1.0686	0.679749	0.833525	0.656888	1.38488	0.883086	1.04928	0.369077	0.904793	0.163079	ND	ND	1.10919	0.598587	0.757588	0.343722	1.03199	ND	ND
CWC24	YLR323C	S105	KRRPS[+79.966331]DDNELVLNMSGK	KRRPSDDNELVLNMSGK	1	1.33522	1.24206	1.40186	1.1961	ND	1.12174	0.94032	1.31474	1.77818	0.869128	2.10486	1.87775	1.47927	0.649128	1.58138	1.7944	1.37589	1.56949	0.892722	1.55588	1.09885	ND	2.41356	1.89312	ND	ND	ND	1.74186	2.16381	1.04072	ND	ND	ND	ND	ND	ND	ND	ND	ND	ND	1.24386	0.644714	1.20807	0.841294
CWC24	YLR323C	S105	RPS[+79.966331]DDNELVLNMSGK	RPSDDNELVLNMSGK	1	0.417739	0.500448	ND	ND	ND	ND	ND	0.326406	0.432204	ND	ND	ND	ND	ND	ND	ND	ND	ND	ND	ND	ND	0.473395	1.28503	0.783004	0.497136	ND	0.639084	0.607685	0.828999	0.90173	ND	ND	ND	ND	ND	ND	ND	ND	ND	ND	ND	ND	0.695423	ND
CWC24	YLR323C	S105	RRPS[+79.966331]DDNELVLNM[+15.994915]SGK	RRPSDDNELVLNMSGK	1	0.708423	0.944612	0.920157	0.695477	0.851753	0.523307	0.773871	0.814042	0.740122	0.613896	1.11982	0.564087	0.664275	0.790186	0.974112	0.744448	0.771672	0.668658	1.32468	1.07916	1.57722	0.64249	1.30666	1.13518	0.872472	0.828646	1.18956	1.51466	1.53061	1.29031	1.25004	ND	0.789311	0.767254	0.684387	0.930096	1.19521	1.07589	1.82065	0.536728	1.14389	0.756601	1.49822	1.62405
CYC8	YBR112C	S741	LNS[+79.966331]PNSNINK	LNSPNSNINK	1	3.12585	3.77839	3.20485	3.11742	4.50475	2.84565	4.10255	3.84045	2.53087	3.33831	2.525	3.0542	2.68257	2.62312	2.97942	3.03289	3.50472	2.98497	3.39839	2.67934	3.62367	3.13991	4.0537	3.99629	3.63328	4.20475	3.47621	3.82433	3.96321	3.52389	3.26924	3.52196	2.82936	3.88503	2.58438	2.48914	1.81264	5.07118	4.94021	4.97344	4.08147	4.39598	4.07322	2.95589
CYC8	YBR112C	S741	QKLNS[+79.966331]PNSNINK	QKLNSPNSNINK	1	1.43803	1.3674	1.42154	0.866281	0.982937	1.10878	1.56261	1.588	1.48076	1.54182	ND	1.44388	1.23479	1.211	1.47854	1.40057	1.27642	1.55907	1.26582	1.23307	1.56842	1.2464	1.30958	1.71491	1.34645	1.71112	1.53664	1.49895	1.48937	1.55743	1.03321	1.46517	1.18305	1.35983	0.985232	1.0443	0.917384	1.58759	1.44596	1.11097	1.50666	1.48446	1.40829	1.23643
CYC8	YBR112C	S768	SEVSNQS[+79.966331]PAVVESNTNNTSQEEKPVK	SEVSNQSPAVVESNTNNTSQEEKPVK	1	0.984983	1.4245	1.1041	0.928957	1.20917	ND	1.32587	1.5207	1.39964	1.31179	1.43853	1.59224	1.30966	1.16335	1.2977	1.3838	1.5593	1.72026	1.48674	1.51434	1.69684	1.48709	1.51169	2.13069	1.44548	1.34968	0.80141	1.18184	1.62401	1.31203	2.68031	2.85785	1.35354	2.79285	1.83828	1.4186	0.820824	2.07752	2.27539	1.57694	1.78686	1.56984	2.06554	1.4048
CYC8	YBR112C	S805	ANSIPSVIGAQEPPQEAS[+79.966331]PAEEATK	ANSIPSVIGAQEPPQEASPAEEATK	1	2.42243	2.1994	1.54429	1.84611	2.59527	1.48121	2.82745	2.46293	1.78337	2.05649	ND	2.53676	1.56245	ND	1.87269	2.61311	1.94239	1.93468	2.14371	1.50248	2.51403	ND	2.66173	2.78349	2.0421	2.52005	2.05303	ND	2.27726	2.74437	3.19442	2.4285	2.5154	3.48774	1.56231	2.08207	1.17031	3.31861	2.88165	3.08019	3.16293	3.29701	2.78766	1.97715
CYC8	YBR112C	S815 S817	AAS[+79.966331]VS[+79.966331]PSTKPLNTEPESSSVQPTVSSESSTTK	AASVSPSTKPLNTEPESSSVQPTVSSESSTTK	1	4.90476	7.86954	5.18119	6.58044	3.15067	5.78064	5.63201	7.51706	9.54284	6.63973	4.53047	4.81797	8.32767	2.28033	4.47452	6.53253	3.34855	4.23267	8.11582	2.62497	2.01717	6.70489	4.1658	3.02466	6.95497	4.66115	3.71311	6.8453	1.11369	1.58244	3.9318	5.6598	3.3538	8.59916	8.62771	4.02611	5.11504	2.74398	4.16264	0.300349	3.80294	1.8349	7.61311	4.00556
CYC8	YBR112C	S876	QHS[+79.966331]KEENGTTEASAPSTEEAEPAASR	QHSKEENGTTEASAPSTEEAEPAASR	1	0.543642	ND	0.168155	ND	ND	ND	0.436074	1.03333	1.23223	ND	ND	ND	0.228049	0.44953	0.690518	1.31035	ND	0.259481	ND	0.693834	1.1316	ND	ND	ND	0.142947	0.754093	ND	0.95944	1.02282	ND	ND	ND	ND	ND	ND	ND	ND	ND	ND	ND	ND	ND	ND	ND
CYC8	YBR112C	S943	EEEQTSQEKS[+79.966331]PQENTLPR	EEEQTSQEKSPQENTLPR	1	0.531779	1.05533	0.467102	ND	ND	ND	0.66693	0.46435	ND	ND	ND	ND	0.792864	ND	0.533409	0.809153	0.542544	0.715396	0.530334	1.08114	1.2989	ND	0.580274	0.739455	0.414329	1.10649	ND	0.469517	1.42388	ND	ND	ND	ND	ND	ND	ND	ND	0.697097	1.32384	ND	1.16878	0.126103	0.505643	0.759011
CYC8	YBR112C	S943	M[+15.994915]REEEQTSQEKS[+79.966331]PQENTLPR	MREEEQTSQEKSPQENTLPR	1	0.692373	ND	0.694861	ND	ND	ND	0.66394	0.425139	0.422488	0.541863	1.20378	0.552416	1.221	ND	0.612689	ND	ND	ND	1.27445	0.850358	0.870496	ND	1.74789	1.51733	ND	ND	ND	1.27775	0.728733	0.8624	0.409628	0.260827	0.698088	1.90287	0.911483	ND	ND	ND	ND	0.415728	0.842791	1.35434	ND	ND
CYC8	YBR112C	S943	MREEEQTSQEKS[+79.966331]PQENTLPR	MREEEQTSQEKSPQENTLPR	1	2.41656	2.89792	3.13099	1.89713	4.11703	1.53445	3.15152	3.04892	2.98938	1.62719	3.48543	3.05971	2.483	1.70343	2.01279	3.90413	3.13362	3.09723	3.24207	2.67151	2.58138	2.05954	2.72364	1.91143	2.67863	3.35485	1.31154	3.76932	3.28009	3.24692	2.49024	2.40816	1.04864	3.3153	1.53369	1.79708	ND	3.56214	2.7853	1.79973	3.37507	3.29141	2.65814	2.02172
CYC8	YBR112C	T715	SPRQPT[+79.966331]HAIPTQAPATGITNAEPQVK	SPRQPTHAIPTQAPATGITNAEPQVK	1	0.84541	ND	0.762918	ND	ND	ND	0.732755	ND	0.683838	ND	ND	ND	ND	ND	ND	ND	ND	ND	ND	ND	ND	ND	ND	ND	ND	ND	ND	ND	ND	ND	ND	ND	ND	ND	ND	ND	ND	ND	ND	ND	ND	ND	ND	ND
CYK3	YDL117W	S346 S354	NTNIYS[+79.966331]SSVSSPKS[+79.966331]PKAYPK	NTNIYSSSVSSPKSPKAYPK	0	0.546161	0.545198	0.688983	ND	0.435367	0.293276	ND	0.640615	0.381511	ND	ND	ND	0.273647	ND	0.929033	ND	ND	ND	ND	0.431097	0.351207	ND	ND	ND	ND	ND	ND	ND	ND	ND	ND	ND	ND	ND	ND	ND	ND	ND	ND	ND	ND	ND	ND	ND
CYK3	YDL117W	S348 S354	NTNIYSSS[+79.966331]VSSPKS[+79.966331]PK	NTNIYSSSVSSPKSPK	0	0.162454	ND	0.215415	ND	ND	ND	ND	ND	ND	0.231226	0.76859	ND	ND	ND	ND	ND	ND	ND	ND	ND	ND	ND	ND	ND	ND	ND	ND	ND	ND	ND	ND	ND	ND	ND	ND	ND	ND	ND	ND	ND	ND	ND	ND	ND
CYK3	YDL117W	S354	NTNIYSSSVSSPKS[+79.966331]PK	NTNIYSSSVSSPKSPK	1	0.81714	0.694962	1.10131	ND	0.442666	0.429018	ND	0.087644	0.416772	1.11355	ND	0.927533	ND	ND	ND	ND	ND	ND	ND	ND	ND	ND	ND	ND	ND	ND	ND	1.02859	0.84387	0.819428	ND	ND	ND	ND	ND	ND	ND	0.573034	0.724619	0.681192	0.533348	ND	ND	ND
CYK3	YDL117W	S354	RNTNIYSSSVSSPKS[+79.966331]PK	RNTNIYSSSVSSPKSPK	1	1.37223	1.72809	1.65389	0.956901	1.99556	ND	2.2459	2.02901	2.38611	1.25834	0.691037	0.853687	ND	ND	ND	1.8137	2.06727	1.40065	ND	1.69127	1.04773	0.910734	ND	1.1251	0.708215	0.820698	ND	1.57958	0.664718	0.660798	ND	ND	ND	ND	ND	ND	ND	1.47463	0.973757	ND	1.78225	1.03509	ND	ND
CYR1	YJL005W	S218	KPSKDSTLS[+79.966331]NHLADNVPSTLR	KPSKDSTLSNHLADNVPSTLR	1	1.05208	1.21626	0.511398	ND	ND	ND	0.421372	0.633001	0.569565	ND	ND	ND	ND	ND	ND	ND	ND	ND	ND	0.512711	0.529232	ND	ND	ND	0.938319	0.843373	ND	ND	ND	ND	ND	ND	ND	ND	ND	ND	ND	ND	ND	ND	ND	ND	ND	ND
CYR1	YJL005W	S28	QEEQEQQIEQSS[+79.966331]PTEANDR	QEEQEQQIEQSSPTEANDR	1	1.26862	1.1861	1.27523	ND	ND	ND	0.3716	1.40659	1.62799	ND	ND	ND	ND	ND	ND	ND	ND	ND	1.19579	0.955757	ND	0.340651	ND	1.33123	0.376344	1.17531	0.957057	ND	ND	ND	ND	ND	ND	ND	ND	ND	ND	ND	ND	ND	1.00603	1.41247	ND	ND
CYR1	YJL005W	S28	S[+42.010565]SKPDTGSEISGPQRQEEQEQQIEQSS[+79.966331]PTEANDR	SSKPDTGSEISGPQRQEEQEQQIEQSSPTEANDR	1	0.11196	2.69962	0.495306	ND	ND	ND	ND	1.97064	1.11549	ND	0.717162	3.6044	ND	ND	ND	0.45481	1.81232	2.49685	0.3396	1.76544	2.39892	1.54377	0.805248	0.708396	ND	ND	ND	4.03029	0.193921	2.21873	ND	ND	ND	2.35295	1.30088	1.35769	0.934491	1.07875	0.910196	ND	ND	ND	1.85238	ND
CYR1	YJL005W	S435	KSVS[+79.966331]MADLSVAAAAPNGEFTSTSNDR	KSVSMADLSVAAAAPNGEFTSTSNDR	0	2.59557	2.98414	1.59402	1.22183	3.85811	2.76286	4.29173	2.99928	2.06532	0.566018	1.10634	4.13368	2.03404	ND	1.93697	ND	ND	ND	ND	ND	ND	2.22213	1.94575	ND	ND	2.11887	2.43483	0.23334	1.75182	ND	ND	ND	ND	ND	ND	ND	ND	ND	ND	ND	2.83709	4.39305	1.56027	ND
CYR1	YJL005W	S548	TALDTKS[+79.966331]VNR	TALDTKSVNR	1	0.506439	0.553101	ND	0.601484	0.723457	0.296064	0.567919	0.648433	0.654906	ND	0.650107	0.535861	ND	ND	ND	ND	ND	ND	ND	ND	ND	ND	0.379791	0.41167	ND	0.62108	0.527149	0.681099	0.47324	0.523563	ND	ND	ND	0.325164	0.354805	ND	ND	0.558549	0.61609	ND	ND	ND	0.412285	0.26014
CYS4	YGR155W	S424	KLS[+79.966331]INNSNNDNTIK	KLSINNSNNDNTIK	1	0.765575	1.15564	0.679067	0.656112	0.656564	0.713458	0.581659	0.655819	0.864573	0.641144	0.734641	ND	0.843509	0.701483	0.881771	0.623614	0.659361	0.637904	1.22171	1.27408	1.60874	0.729073	0.971576	1.08236	1.26855	0.812048	0.724831	0.619379	0.932715	0.787065	0.513339	ND	0.562027	ND	ND	ND	0.420555	0.930607	1.0638	ND	ND	ND	0.731049	0.504125
DAL81	YIR023W	S860	KTS[+79.966331]QSSPNVTPSHMSR	KTSQSSPNVTPSHMSR	0	1.17738	0.753664	1.14504	ND	1.36039	0.860382	0.582328	0.698837	1.03356	ND	ND	ND	0.580798	0.497116	ND	1.14682	1.0739	1.26721	ND	ND	ND	ND	ND	ND	ND	ND	ND	ND	ND	ND	ND	ND	ND	ND	ND	ND	ND	ND	ND	0.657958	0.723824	ND	ND	ND
DAL81	YIR023W	T859 T867	KT[+79.966331]SQSSPNVT[+79.966331]PSHMSR	KTSQSSPNVTPSHMSR	0	0.649008	0.127091	ND	ND	ND	ND	ND	ND	ND	ND	ND	ND	ND	ND	ND	ND	ND	ND	ND	ND	ND	ND	ND	ND	ND	ND	ND	ND	ND	ND	ND	ND	ND	ND	ND	ND	ND	ND	ND	ND	ND	ND	ND	ND
DAM1	YGR113W	S23 T26	LSIGS[+79.966331]APT[+79.966331]SR	LSIGSAPTSR	1	1.37591	1.48252	1.03816	1.01251	0.514644	1.56194	1.09417	0.983452	ND	0.943887	1.12089	ND	0.483234	0.807631	0.513765	ND	ND	ND	0.791252	ND	1.15587	1.56264	ND	2.02498	1.15337	1.36159	1.25214	0.965038	1.27116	ND	1.07681	0.881751	0.577959	ND	ND	ND	ND	1.00369	0.893008	ND	1.09336	0.796391	ND	ND
DAM1	YGR113W	S257 S265	S[+79.966331]ILHTIRNS[+79.966331]IASGADLPIENDNVVNLGDLHPNNR	SILHTIRNSIASGADLPIENDNVVNLGDLHPNNR	0	2.45234	1.27758	1.10391	0.816973	0.685366	0.270741	0.552053	1.1588	1.92039	1.92734	0.527574	0.873706	1.97828	1.14885	0.401544	ND	0.592809	0.780488	2.09828	0.421968	0.530231	2.56366	1.10509	0.636321	0.633916	0.230739	0.36628	2.27621	1.47834	0.234359	0.367168	ND	0.280044	1.80023	ND	1.24009	1.37712	ND	0.247954	0.526008	1.31431	0.235906	ND	1.07903
DAM1	YGR113W	S268	NSIAS[+79.966331]GADLPIENDNVVNLGDLHPNNR	NSIASGADLPIENDNVVNLGDLHPNNR	1	2.89492	1.84031	ND	ND	ND	ND	1.19042	3.08295	ND	ND	ND	ND	ND	ND	ND	ND	ND	ND	ND	ND	ND	ND	1.57556	2.19312	ND	ND	ND	ND	ND	ND	ND	ND	ND	1.46423	ND	1.04063	ND	ND	ND	ND	ND	ND	ND	ND
DBF20	YPR111W	S75	ISLNHS[+79.966331]PK	ISLNHSPK	1	1.29385	1.3837	1.4082	1.23221	1.88403	1.37205	1.34638	1.28561	1.02821	0.678418	0.519946	0.608013	0.924254	1.16817	1.33398	1.61336	1.46261	1.41467	0.84833	1.07092	0.738612	1.18068	1.27731	1.30792	1.43557	1.63536	1.12184	1.71267	1.06642	1.72411	1.19883	1.35283	0.957569	1.54622	0.751155	0.842202	0.378508	1.53289	1.46605	1.48621	1.18265	1.90897	1.18718	0.691976
DBP10	YDL031W	S398 S400	LQNSNNEADS[+79.966331]DS[+79.966331]DDENDR	LQNSNNEADSDSDDENDR	1	0.366158	0.179081	0.619057	ND	ND	ND	0.409315	0.393443	0.564218	ND	ND	ND	ND	ND	ND	ND	0.53557	0.492733	ND	ND	ND	ND	ND	ND	ND	ND	ND	ND	ND	ND	ND	ND	ND	ND	ND	ND	ND	ND	ND	ND	ND	ND	ND	ND
DBP7	YKR024C	S2	S[+121.976896]DEDSMLLNFTTNEDTAGSSYK	SDEDSMLLNFTTNEDTAGSSYK	1	1.14373	0.657216	0.725284	ND	0.949834	0.532982	ND	ND	ND	ND	ND	ND	ND	ND	ND	ND	0.929041	0.757998	ND	ND	ND	ND	ND	ND	0.743314	ND	0.356269	1.28608	0.530041	ND	ND	ND	ND	0.998485	0.611989	0.514816	ND	ND	ND	ND	ND	ND	0.936612	0.534023
DCP1	YOL149W	S82	DVSQNTNLLPVS[+79.966331]PQEVDIFDSQNGSNNIQVNNGSDNSNR	DVSQNTNLLPVSPQEVDIFDSQNGSNNIQVNNGSDNSNR	1	1.3411	1.12129	1.3536	1.81094	0.427416	ND	ND	ND	ND	2.25691	0.891514	ND	ND	1.35035	1.05392	0.917315	0.818871	0.985368	ND	1.51839	1.19433	1.30992	1.26008	ND	ND	ND	ND	1.93978	ND	1.44014	1.06286	0.989333	0.530298	0.872547	1.05409	ND	1.5514	1.35773	ND	0.960012	1.24607	1.13455	ND	ND
DCP2	YNL118C	S533 S534 S535	IHASKPDTSFLPNDSVSGIQDAEYEDFES[+79.966331]S[+79.966331]S[+79.966331]DEEVETARDER	IHASKPDTSFLPNDSVSGIQDAEYEDFESSSDEEVETARDER	0	0.597043	0.868309	0.697258	ND	ND	ND	0.829076	1.88035	1.96101	1.74315	ND	0.24007	0.848456	0.93523	ND	ND	0.851058	0.470736	ND	ND	ND	0.748044	0.890935	0.422394	ND	ND	ND	ND	ND	ND	ND	ND	ND	ND	ND	ND	ND	ND	ND	ND	ND	ND	2.23358	0.625792
DCP2	YNL118C	S597	TNLNASAESNSVEWGPGKS[+79.966331]SPSTQSK	TNLNASAESNSVEWGPGKSSPSTQSK	0	0.440022	4.16667	ND	ND	ND	ND	ND	ND	ND	ND	ND	ND	ND	ND	ND	ND	ND	ND	ND	ND	ND	0.734798	ND	2.27563	ND	ND	ND	ND	ND	ND	ND	ND	ND	0.525873	0.199649	ND	ND	ND	ND	ND	ND	ND	ND	ND
DCP2	YNL118C	S598	TNLNASAESNSVEWGPGKSS[+79.966331]PSTQSK	TNLNASAESNSVEWGPGKSSPSTQSK	0	3.9951	ND	0.45022	ND	1.48007	2.01352	3.76789	ND	1.85748	ND	4.51573	2.78054	ND	1.69199	3.64535	2.62505	3.34745	1.28395	1.34165	2.87898	2.87027	1.56081	3.76685	ND	3.16858	4.32685	2.57296	4.59301	ND	3.31894	ND	ND	ND	3.2019	ND	0.34467	ND	3.52155	1.52157	1.58311	2.80155	1.68846	ND	2.80632
DCP2	YNL118C	S632 S633 S634	QEIHIGDSDAYEVFES[+79.966331]S[+79.966331]S[+79.966331]DEEDGKKLEELEQTQDNSK	QEIHIGDSDAYEVFESSSDEEDGKKLEELEQTQDNSK	1	3.16519	2.4963	ND	ND	ND	ND	3.12825	2.60268	1.09603	2.88297	ND	2.56068	2.51168	1.12327	ND	ND	ND	ND	ND	ND	ND	1.71222	1.12105	0.755156	ND	ND	ND	ND	ND	ND	ND	ND	ND	ND	ND	ND	0.570519	0.386222	ND	ND	ND	ND	0.793664	0.923382
DCP2	YNL118C	S679 S682	DMPTES[+79.966331]NKS[+79.966331]INETVGLSSTTNTVK	DMPTESNKSINETVGLSSTTNTVK	0	1.79484	ND	0.988802	ND	ND	ND	0.179349	0.849264	0.436277	ND	ND	ND	ND	ND	ND	ND	ND	ND	ND	0.406368	0.443197	ND	ND	ND	ND	0.3004	1.10686	ND	ND	ND	ND	ND	ND	ND	ND	ND	ND	ND	ND	ND	ND	ND	ND	ND
DCP2	YNL118C	S747	NPISSTVSS[+79.966331]NQQSPK	NPISSTVSSNQQSPK	1	5.28164	6.06168	6.35534	5.56752	ND	5.14444	6.57819	ND	6.86977	ND	ND	ND	ND	ND	ND	5.19047	ND	5.47388	ND	ND	ND	ND	ND	ND	ND	ND	ND	ND	ND	ND	ND	ND	ND	ND	ND	ND	ND	ND	ND	ND	ND	ND	ND	ND
DCP2	YNL118C	S751	NPISSTVSSNQQS[+79.966331]PK	NPISSTVSSNQQSPK	1	6.05956	7.54306	7.82276	6.46084	9.03637	7.15453	7.62556	7.37388	7.96145	7.34424	6.47957	7.17245	4.72271	4.58214	6.49381	5.98273	6.30942	6.77133	5.36768	5.86258	5.71387	5.33336	5.50393	6.08993	5.69115	7.09739	6.01143	7.52517	6.93765	7.24482	1.94367	2.71611	2.2643	3.18012	2.25784	2.1616	3.58746	7.11843	6.52097	6.92625	7.11995	7.91111	6.48036	5.82569
DCP2	YNL118C	S771	RNS[+79.966331]VSKPQNSEENASTSSINDANASELLGMLK	RNSVSKPQNSEENASTSSINDANASELLGMLK	1	3.72669	1.26027	2.90047	ND	ND	ND	1.77727	2.38432	3.14065	1.8605	2.71754	3.34574	ND	ND	ND	ND	2.35343	1.25124	ND	ND	ND	1.24789	1.61903	ND	3.05127	1.39761	1.20535	2.36925	1.66544	1.83337	ND	ND	ND	ND	ND	ND	ND	ND	ND	1.53567	3.5828	ND	2.30337	1.42435
DCS1	YLR270W	S60	THFLFDETVRRPS[+79.966331]QDGR	THFLFDETVRRPSQDGR	1	0.471145	ND	0.854319	ND	ND	ND	0.562812	0.473129	1.50511	0.559528	1.24793	0.697266	ND	0.568671	0.586308	1.01766	ND	0.43288	1.5365	ND	0.685861	ND	ND	ND	0.14318	0.267379	ND	0.732203	0.255673	1.34904	1.48717	0.589601	ND	0.850567	0.68665	ND	ND	0.745566	0.453395	1.21083	0.49058	ND	0.882286	0.583754
DCS1	YLR270W	T55	THFLFDET[+79.966331]VRRPSQDGR	THFLFDETVRRPSQDGR	1	0.588152	1.22125	ND	0.756148	1.36346	ND	0.782394	1.36606	ND	0.789617	ND	0.743482	ND	ND	ND	0.745777	0.554256	ND	ND	ND	ND	0.867536	ND	0.986297	ND	ND	ND	ND	ND	ND	ND	ND	ND	ND	ND	ND	ND	ND	ND	ND	ND	ND	0.601267	1.22862
DDI1	YER143W	T346	SFQEGLPAPTSVTTSSDKPLT[+79.966331]PTK	SFQEGLPAPTSVTTSSDKPLTPTK	1	0.877035	2.34839	1.02302	ND	2.05968	1.32742	1.76295	ND	1.88646	2.19103	ND	2.0113	1.54534	1.6378	ND	ND	ND	ND	ND	1.68058	2.84455	ND	2.37214	1.90537	1.1822	ND	1.26615	ND	ND	ND	ND	ND	ND	1.8572	1.41076	ND	1.13303	ND	4.99924	3.05828	2.55464	ND	ND	ND
DDR48	YMR173W	S180 S183	KSS[+79.966331]YGS[+79.966331]NNDDSYGSNNDDSYGSSNK	KSSYGSNNDDSYGSNNDDSYGSSNK	0	0.863726	1.69255	0.651149	ND	ND	ND	ND	ND	ND	ND	ND	ND	1.75716	ND	0.408078	ND	ND	ND	ND	0.819672	1.65409	0.37138	1.38784	1.49698	0.350957	0.413624	0.556063	ND	ND	ND	ND	ND	ND	0.996655	1.59163	ND	ND	ND	ND	ND	ND	ND	ND	ND
DDR48	YMR173W	S183	SSYGS[+79.966331]NNDDSYGSNNDDSYGSSNK	SSYGSNNDDSYGSNNDDSYGSSNK	1	0.656344	ND	0.618991	1.25755	0.801406	0.548967	1.08257	1.07695	0.269297	1.06886	1.32752	1.55277	ND	ND	ND	1.07814	1.00611	0.898336	ND	ND	ND	ND	ND	ND	ND	ND	ND	ND	2.94114	1.08695	2.91029	1.61652	ND	3.13407	4.56099	2.99386	ND	ND	ND	ND	ND	ND	3.84781	4.30738
DDR48	YMR173W	S191	KSSYGSNNDDSYGS[+79.966331]NNDDSYGSSNK	KSSYGSNNDDSYGSNNDDSYGSSNK	1	0.921652	1.48286	0.775642	0.893914	0.687387	0.470638	0.817965	0.963612	1.13837	1.04273	1.07457	0.906173	1.51157	1.53644	1.0583	0.921054	0.83516	1.11494	1.92689	1.74649	2.03459	1.49225	1.27163	2.0941	1.58258	1.25475	1.26946	1.34461	1.8977	0.33532	1.34733	ND	1.69583	1.95859	2.74592	1.18154	2.48816	1.55827	1.4166	0.74409	1.46105	0.552497	2.05168	1.88739
DDR48	YMR173W	S191	SSYGSNNDDSYGS[+79.966331]NNDDSYGSSNKKK	SSYGSNNDDSYGSNNDDSYGSSNKKK	1	1.90378	2.43714	2.78175	1.87876	2.73736	ND	3.03318	1.99163	2.12157	ND	ND	ND	ND	ND	ND	ND	ND	ND	ND	ND	ND	ND	ND	ND	ND	2.90836	2.13247	ND	ND	ND	ND	ND	ND	ND	ND	ND	ND	ND	ND	ND	ND	ND	ND	ND
DDR48	YMR173W	S310	KKS[+79.966331]SYGSNNDDSYGSNNDDSYGSSNK	KKSSYGSNNDDSYGSNNDDSYGSSNK	0	1.24574	ND	0.441518	ND	ND	ND	ND	ND	ND	ND	ND	ND	ND	ND	ND	ND	ND	ND	ND	ND	ND	ND	ND	ND	ND	ND	ND	ND	ND	ND	ND	ND	ND	ND	ND	ND	ND	ND	ND	ND	ND	ND	ND	ND
DDR48	YMR173W	S415	NSYGSSNYGSSNNDDSYGS[+79.966331]SNRGGR	NSYGSSNYGSSNNDDSYGSSNRGGR	0	0.565024	0.776417	0.611817	ND	ND	ND	0.270463	0.213922	ND	ND	0.504152	0.425856	1.43996	1.15204	1.01978	1.18781	0.993961	0.690563	ND	0.404676	1.71493	0.346849	0.963838	0.942674	0.2033	ND	0.572945	ND	0.707823	0.135267	0.18436	0.147747	0.200044	1.25771	0.14111	0.17136	0.125398	0.574586	ND	ND	0.095102	0.121879	ND	0.197526
DED1	YOR204W	S369	VGS[+79.966331]TSENITQK	VGSTSENITQK	1	0.289659	0.418982	ND	ND	0.400673	0.24984	0.286298	0.283553	0.318128	ND	ND	ND	ND	ND	ND	ND	ND	ND	ND	ND	ND	ND	0.294519	0.256272	0.323873	0.3773	ND	0.586792	ND	0.451478	ND	0.305548	0.26748	ND	ND	ND	ND	0.340533	0.4608	0.689159	ND	0.234715	ND	ND
DED1	YOR204W	S37	NNS[+79.966331]SNYNNNNGGYNGGR	NNSSNYNNNNGGYNGGR	1	0.685418	0.729904	0.72313	0.547205	0.622962	0.593919	0.886018	0.693126	0.994161	0.851839	0.674048	1.00816	1.06586	1.06015	1.08603	0.563704	0.753623	0.883	0.309601	0.439547	0.662482	3.47536	3.07429	3.56236	0.740559	0.806729	0.714074	0.808179	0.745011	0.596435	0.529516	1.22332	1.03678	0.090971	0.574004	0.36743	ND	0.593774	0.326395	0.286853	0.641581	0.714095	0.544013	0.385911
DED1	YOR204W	S535	DAM[+15.994915]MS[+79.966331]APGSR	DAMMSAPGSR	1	0.595125	1.00854	ND	0.658791	ND	0.720144	0.558039	0.8966	0.783041	0.771365	ND	0.560163	0.916727	0.527223	1.15377	ND	1.44255	0.415328	ND	ND	ND	0.702382	0.499535	ND	ND	ND	ND	ND	0.534155	1.01538	1.57949	1.68542	1.7381	1.51228	1.27793	1.25034	0.601396	1.60886	1.62732	0.907133	0.51359	ND	0.883008	ND
DED1	YOR204W	S535 S539	DAM[+15.994915]MS[+79.966331]APGS[+79.966331]R	DAMMSAPGSR	1	0.554533	0.5317	ND	ND	ND	ND	0.411889	0.485371	0.614392	0.663651	0.354046	0.534623	0.947189	1.07353	1.01232	0.610698	0.922048	0.977066	ND	0.482104	0.46839	ND	0.469704	0.928064	ND	ND	ND	ND	ND	ND	1.29958	ND	0.677107	1.20179	1.4585	1.12302	0.494639	0.658536	0.368714	ND	ND	ND	ND	ND
DED1	YOR204W	S535 S539	DAMMS[+79.966331]APGS[+79.966331]R	DAMMSAPGSR	1	0.426654	0.337998	ND	ND	ND	ND	0.52167	0.417957	0.591897	0.400371	0.698532	0.659489	1.04167	0.901404	0.984806	0.648899	0.873593	0.91928	ND	0.460868	0.623116	ND	0.294712	0.387185	ND	ND	ND	ND	ND	ND	1.41205	0.953876	0.800143	1.25693	1.4689	0.941848	ND	ND	ND	ND	ND	ND	ND	ND
DED1	YOR204W	S539	DAMMSAPGS[+79.966331]R	DAMMSAPGSR	1	0.58953	0.847611	0.624517	0.75203	1.13587	0.612556	0.859657	1.04865	0.852401	0.610597	0.837942	1.06998	1.1917	1.29163	1.49405	1.13131	1.17643	1.10187	0.862231	0.849274	1.10747	0.845937	1.35004	0.878646	0.437852	1.21039	0.432695	0.626839	0.847674	1.28985	2.47323	2.27628	1.89778	1.31719	1.25262	0.812667	ND	1.71526	1.8766	0.777367	0.828647	0.578966	0.738997	0.552306
DED1	YOR204W	S539 S541	DAMMSAPGS[+79.966331]RS[+79.966331]NSR	DAMMSAPGSRSNSR	0	0.564191	0.547845	ND	ND	ND	ND	ND	0.874226	1.21262	0.525028	ND	0.655713	0.841172	ND	1.61862	ND	ND	ND	ND	0.79696	0.765556	0.326026	0.425116	0.391485	ND	ND	ND	ND	ND	ND	ND	0.760833	0.225945	0.864554	0.763213	ND	ND	ND	ND	ND	ND	ND	ND	ND
DED1	YOR204W	S55	GGGS[+79.966331]FFSNNR	GGGSFFSNNR	1	0.421112	0.31575	0.376982	0.374461	0.452396	0.315436	0.34601	0.341827	0.420815	0.405219	0.331237	0.359531	0.46736	0.256771	0.409327	0.468765	0.498345	0.432103	0.366534	0.386591	0.355619	0.431012	0.357002	0.296923	0.280794	0.496769	0.238505	0.442969	0.362297	0.180794	0.593649	0.876698	0.859885	0.381908	0.27019	0.197657	ND	0.448482	0.392237	ND	0.238349	0.364	0.264861	0.332688
DED1	YOR204W	S563	AGGAS[+79.966331]AGGWGSSR	AGGASAGGWGSSR	1	0.50121	0.488974	0.645377	ND	0.888059	0.711938	0.782188	0.679285	0.989017	0.783071	0.535769	0.858566	ND	0.613347	0.797076	0.607446	0.731645	0.805097	0.518808	0.596663	0.506756	0.576855	0.553689	0.463344	0.48488	0.568043	0.449445	0.553267	0.309877	0.489979	0.377464	1.07418	0.722307	0.835742	0.411091	ND	ND	ND	ND	0.625063	0.498092	0.673262	0.496177	0.369756
DED1	YOR204W	S572	S[+79.966331]RDNSFR	SRDNSFR	1	0.35298	0.342705	ND	0.391547	ND	0.536	0.665381	0.400915	0.347534	0.459522	0.401401	0.508054	0.337153	0.390559	0.537887	ND	0.314131	0.569006	ND	ND	ND	0.59298	0.309009	0.406426	0.30673	0.488768	0.52801	0.258268	ND	0.479566	ND	1.72612	1.00065	0.657568	0.80214	0.383158	ND	ND	ND	ND	ND	ND	ND	ND
DED1	YOR204W	S572 S576	S[+79.966331]RDNS[+79.966331]FRGGSGWGSDSK	SRDNSFRGGSGWGSDSK	1	1.1425	1.12514	1.118	ND	ND	ND	1.66631	1.40554	2.06845	1.48031	0.900031	6.12236	8.17898	8.52344	1.80478	0.536104	1.53005	4.76672	ND	ND	ND	1.10593	0.991723	1.09726	0.889977	0.793912	ND	ND	ND	ND	ND	ND	ND	1.36265	1.57906	ND	ND	ND	ND	ND	ND	ND	ND	ND
DED1	YOR204W	S572 S581	S[+79.966331]RDNSFRGGS[+79.966331]GWGSDSK	SRDNSFRGGSGWGSDSK	1	0.822147	0.908783	ND	ND	ND	ND	1.06577	0.861598	1.55977	0.894383	ND	1.34768	ND	ND	ND	ND	0.853948	1.11352	ND	ND	ND	ND	ND	ND	ND	ND	ND	ND	ND	ND	ND	ND	ND	ND	ND	ND	ND	ND	ND	ND	ND	ND	ND	ND
DED1	YOR204W	S576	DNS[+79.966331]FRGGSGWGSDSK	DNSFRGGSGWGSDSK	1	0.594103	0.748319	ND	0.670723	0.911317	0.730881	0.975923	0.748862	1.18291	1.00593	0.814676	1.18651	0.84361	0.78707	1.51999	0.935265	1.19758	1.32601	0.683894	0.721882	0.919023	0.576412	0.70474	0.722187	ND	0.547201	0.38155	0.377129	ND	0.493065	1.27386	2.95181	2.80933	1.39715	1.24781	0.847141	ND	1.61977	0.976791	ND	0.337418	0.521005	ND	ND
DED1	YOR204W	S576 S581	SRDNS[+79.966331]FRGGS[+79.966331]GWGSDSK	SRDNSFRGGSGWGSDSK	1	0.482814	3.07135	1.99457	0.748408	2.56643	2.43736	0.510744	0.583817	0.85932	0.746654	0.632814	1.18106	6.06763	1.41284	3.5623	1.75738	0.682575	2.40733	ND	ND	ND	2.88913	2.3617	2.15317	2.31369	0.365129	ND	ND	ND	ND	1.36168	ND	0.436679	3.129	0.144478	ND	ND	ND	ND	ND	ND	ND	ND	ND
DEF1	YKL054C	S243	KMS[+79.966331]WAAIATPKPK	KMSWAAIATPKPK	1	0.463366	0.481699	0.197141	0.191338	0.548878	ND	0.354404	0.245672	0.380751	0.395791	0.465239	0.346632	0.237813	ND	0.224546	0.347696	0.314393	0.297223	0.534315	0.471011	0.595728	0.336512	0.618596	0.427908	0.583565	0.333441	0.50807	0.501411	0.535736	0.491991	ND	ND	ND	ND	ND	ND	ND	ND	ND	ND	0.533054	0.144763	0.38112	0.622714
DEF1	YKL054C	S260	KTES[+79.966331]PLENVAELKK	KTESPLENVAELKK	1	1.21149	2.32051	1.02564	ND	2.28085	0.538093	1.26252	1.19004	0.942827	1.29152	2.18193	1.39909	1.48818	0.961637	1.94092	1.87766	1.53749	1.41944	2.60652	2.15727	3.32837	2.38147	5.4687	3.96713	2.03819	2.23867	2.105	1.83194	3.01162	4.7873	5.26938	1.77829	2.40407	2.04422	1.89467	1.88558	1.75611	2.31981	3.88058	2.43847	2.05232	1.62885	4.45302	3.41258
DEF1	YKL054C	S260	TES[+79.966331]PLENVAELKK	TESPLENVAELKK	1	0.223001	0.762096	ND	0.293767	0.988324	0.267663	0.526004	0.415161	0.337786	0.434795	0.538745	0.276992	0.63517	0.273463	0.5279	0.60839	0.289958	ND	1.0173	0.684516	1.3181	1.18283	2.55809	1.48988	0.643827	1.00097	1.01525	0.833893	1.01482	2.24977	2.5257	ND	0.903258	0.994218	0.564892	0.733191	0.87731	0.944961	2.08473	2.2497	0.711431	0.550534	1.78693	1.56102
DEF1	YKL054C	S646	NNYNYYQTQNGQEQQS[+79.966331]PNQGVAQHSEDSQQK	NNYNYYQTQNGQEQQSPNQGVAQHSEDSQQK	1	9.31743	12.9681	8.81627	10.3988	7.46536	6.63007	10.96	10.2782	5.35883	15.3259	17.6681	8.17304	12.9895	10.4594	10.2365	7.5929	6.24659	2.20475	12.7448	9.71927	13.6458	15.1236	12.5613	14.551	12.5144	10.9739	12.5569	10.6022	14.3006	8.86891	10.0727	11.7562	14.799	11.9155	11.2279	9.7409	14.4423	10.854	10.3101	13.2525	7.87844	10.3896	14.942	17.0702
DEF1	YKL054C	S655	NNYNYYQTQNGQEQQSPNQGVAQHS[+79.966331]EDSQQK	NNYNYYQTQNGQEQQSPNQGVAQHSEDSQQK	1	7.52398	10.0883	7.27098	7.89724	7.02447	5.86927	9.26001	9.14411	9.17816	11.4452	12.1686	10.8132	9.70753	7.84559	6.42869	4.71971	4.90029	3.90609	9.5619	6.97756	6.5832	12.2463	8.03099	11.0918	10.6326	7.76803	8.56297	8.3069	8.17732	5.13952	5.93472	9.41276	10.437	6.90849	8.11306	8.04688	11.4629	7.48928	6.25223	10.6542	ND	8.29046	8.83349	10.7982
DGA1	YOR245C	S17	KKEEGS[+79.966331]PTAGITER	KKEEGSPTAGITER	1	1.5651	1.74449	2.30287	ND	ND	ND	1.35271	1.96917	1.72192	1.54284	2.08954	2.13828	ND	2.32177	1.94728	1.54144	2.17319	2.25949	ND	ND	ND	0.832114	1.6724	ND	ND	ND	ND	2.41415	ND	1.68766	ND	ND	ND	ND	ND	ND	ND	ND	ND	ND	ND	ND	ND	ND
DGK1	YOR311C	S44 S45 S46	VTIPAKEEIS[+79.966331]S[+79.966331]S[+79.966331]DDDAHVPVTEIHLK	VTIPAKEEISSSDDDAHVPVTEIHLK	1	5.81291	4.04856	3.34753	ND	ND	ND	5.88583	4.76163	4.9976	5.35477	ND	5.19787	ND	ND	ND	0.800091	3.4485	1.21743	ND	ND	ND	3.35769	ND	2.87464	ND	ND	ND	ND	ND	ND	ND	ND	ND	1.09886	1.04817	ND	ND	ND	ND	ND	ND	ND	ND	ND
DHH1	YDL160C	S14	G[+42.010565]SINNNFNTNNNS[+79.966331]NTDLDRDWK	GSINNNFNTNNNSNTDLDRDWK	1	1.73165	ND	1.27703	ND	2.46319	2.45242	0.942548	ND	2.44197	2.24953	0.89018	ND	ND	ND	ND	ND	ND	ND	1.66902	1.75565	ND	3.01504	2.465	ND	0.811725	1.49882	ND	ND	ND	ND	ND	3.14225	2.67787	ND	ND	ND	ND	2.27844	1.51251	ND	ND	ND	ND	ND
DHH1	YDL160C	S14	GSINNNFNTNNNS[+79.966331]NTDLDRDWK	GSINNNFNTNNNSNTDLDRDWK	1	1.28648	1.65897	ND	ND	ND	ND	1.85284	0.088424	0.757855	1.26494	ND	1.33134	2.52327	0.99986	2.53983	2.87441	3.37671	3.5134	1.62294	2.65259	1.74368	2.13147	1.25965	2.84003	ND	ND	ND	1.1176	1.1999	ND	2.56483	4.6706	3.24686	4.10021	ND	1.75229	ND	ND	ND	1.50164	ND	1.88624	1.95945	0.784306
DIG1	YPL049C	S126 S129	GRVPAPLNLSDSNTNTHGGNIKDGNLAS[+79.966331]SNS[+79.966331]AHFPPVANQNVK	GRVPAPLNLSDSNTNTHGGNIKDGNLASSNSAHFPPVANQNVK	0	0.806846	0.752607	ND	ND	1.70789	0.838575	2.56471	3.67689	2.60991	ND	ND	ND	0.62486	1.14197	ND	ND	ND	ND	ND	ND	ND	0.489081	0.546631	1.95239	ND	ND	ND	1.91673	ND	0.31349	ND	ND	ND	ND	ND	ND	ND	ND	ND	ND	ND	ND	ND	ND
DIG1	YPL049C	S142	S[+79.966331]APAQVTQHSK	SAPAQVTQHSK	1	0.344371	0.389337	0.34194	1.23225	1.24031	1.16623	1.29989	1.27118	1.304	1.27582	1.46203	1.35633	0.191822	ND	0.707996	ND	ND	ND	0.249381	0.219977	0.34346	0.395318	0.498679	0.486029	0.305697	0.253559	0.398881	0.294784	0.415323	0.371836	ND	0.168247	0.285725	0.258338	0.240485	ND	0.377439	0.375486	0.2669	0.419004	0.413447	0.404558	ND	0.512565
DIG1	YPL049C	S272	RVNDSYDS[+79.966331]PLSGTASTGK	RVNDSYDSPLSGTASTGK	1	0.915046	1.44172	0.707662	0.585519	1.26924	0.613589	ND	ND	ND	ND	ND	ND	0.903272	0.868299	1.18747	1.41832	0.97812	0.774151	1.17011	1.12468	1.3175	1.43368	2.04784	1.74674	1.03989	0.828214	0.713626	1.42937	1.13136	1.59035	ND	ND	ND	0.898815	0.504743	ND	ND	0.966547	1.15027	1.31421	0.832262	ND	1.74805	1.24211
DIG1	YPL049C	S272 S275	RVNDSYDS[+79.966331]PLS[+79.966331]GTASTGK	RVNDSYDSPLSGTASTGK	1	1.34813	1.20984	ND	1.19738	0.421747	ND	1.43565	1.24969	ND	ND	ND	ND	ND	ND	ND	ND	0.763372	0.779669	ND	ND	ND	1.01331	0.754247	ND	ND	ND	ND	ND	ND	ND	ND	ND	ND	0.749665	0.780478	ND	ND	ND	ND	ND	ND	ND	0.838492	ND
DIG1	YPL049C	S272 S275	VNDSYDS[+79.966331]PLS[+79.966331]GTASTGK	VNDSYDSPLSGTASTGK	1	3.5428	3.40755	ND	ND	1.68188	0.945236	3.67791	1.94571	ND	2.15136	0.826376	2.04096	3.43484	1.91187	3.94682	1.15005	ND	3.03938	1.07295	2.76304	ND	4.32239	4.13598	ND	3.88783	2.53677	ND	3.80503	3.46992	ND	ND	ND	ND	ND	ND	ND	ND	ND	ND	ND	ND	ND	ND	ND
DIG1	YPL049C	S272 S275 S279	VNDSYDS[+79.966331]PLS[+79.966331]GTAS[+79.966331]TGK	VNDSYDSPLSGTASTGK	0	1.11508	2.58655	ND	ND	ND	ND	1.88877	2.73971	2.42664	2.18653	ND	2.11185	1.17564	1.31315	ND	ND	0.783814	0.636814	ND	ND	ND	2.86482	1.07214	1.46972	ND	ND	ND	ND	ND	ND	ND	ND	ND	0.562601	2.97331	ND	ND	ND	ND	ND	ND	ND	ND	ND
DIG1	YPL049C	S275 T277 S279	VNDSYDSPLS[+79.966331]GT[+79.966331]AS[+79.966331]TGKTR	VNDSYDSPLSGTASTGKTR	0	0.622433	0.730191	ND	ND	ND	ND	0.70216	0.610413	0.982552	ND	ND	ND	ND	ND	ND	ND	ND	ND	ND	ND	ND	ND	ND	ND	ND	ND	ND	ND	ND	ND	ND	ND	ND	ND	ND	ND	ND	ND	ND	ND	ND	ND	ND	ND
DIG1	YPL049C	S50 S66	NSPGGNS[+79.966331]VGQESELEHVPEEDDS[+79.966331]GDKEADHEDSETATAK	NSPGGNSVGQESELEHVPEEDDSGDKEADHEDSETATAK	1	0.710549	2.40906	2.23145	ND	ND	ND	2.33171	1.17289	2.25944	ND	ND	ND	ND	ND	ND	2.14191	2.24722	3.26635	ND	ND	ND	ND	ND	ND	2.70064	ND	3.1364	2.48509	3.48477	ND	ND	ND	ND	3.11006	3.25896	1.88203	ND	ND	ND	ND	ND	ND	2.333	2.07697
DIG1	YPL049C	T368 T379	SSWHEAEPNKDEEEGT[+79.966331]DLAIEDGAVPT[+79.966331]PTFTTFQR	SSWHEAEPNKDEEEGTDLAIEDGAVPTPTFTTFQR	1	1.51422	ND	1.23756	2.53665	ND	1.36853	3.00685	1.59591	2.35559	2.28495	1.91421	2.44566	1.45362	1.58398	1.72249	ND	ND	ND	ND	1.23411	1.50438	1.97257	ND	2.12821	1.65919	1.35643	1.49805	2.13212	1.10729	0.236872	ND	ND	ND	1.53381	1.43764	1.06527	ND	ND	ND	ND	ND	ND	1.3462	1.53592
DIG1	YPL049C	T379	SSWHEAEPNKDEEEGTDLAIEDGAVPT[+79.966331]PTFTTFQR	SSWHEAEPNKDEEEGTDLAIEDGAVPTPTFTTFQR	1	1.37403	0.481909	0.704117	ND	ND	ND	ND	ND	ND	ND	ND	ND	ND	ND	ND	ND	ND	ND	ND	ND	ND	ND	2.44861	0.562792	ND	ND	ND	ND	ND	ND	ND	ND	ND	ND	ND	ND	ND	ND	ND	0.199027	ND	0.331094	ND	0.306728
DIG2	YDR480W	S225	KLAGRS[+79.966331]PHLEDLTSR	KLAGRSPHLEDLTSR	1	1.59431	2.26775	1.19453	1.81715	1.68539	1.21995	1.94543	2.1886	1.99532	2.83511	3.88286	2.90727	1.47949	1.5736	2.09291	1.09326	1.65042	1.61051	1.95524	1.43199	2.05376	1.8188	2.07462	1.9748	1.90041	1.23151	1.8014	1.32897	1.68979	1.40779	1.4618	2.23683	1.70506	1.10553	1.39492	1.65633	1.38111	1.0739	1.22805	1.98423	1.58401	1.30883	1.81247	1.58336
DIG2	YDR480W	S225	LAGRS[+79.966331]PHLEDLTSR	LAGRSPHLEDLTSR	1	2.74214	3.70188	2.48979	4.06057	4.55105	3.36018	3.69527	4.02115	3.73025	5.3686	7.31441	4.68343	2.68525	2.17485	3.7567	2.93943	2.87397	2.47316	3.56613	3.17876	3.68444	3.10817	4.61293	4.10253	3.02547	2.87362	3.32288	3.12632	3.85441	5.5704	4.72666	3.27766	3.45066	2.50429	2.32705	2.39789	2.24629	2.87051	3.49658	4.66909	3.15483	2.70494	3.97224	3.11924
DIG2	YDR480W	S225	S[+79.966331]PHLEDLTSR	SPHLEDLTSR	1	1.51197	2.63352	1.91521	2.42929	2.45826	2.31959	2.29917	2.17227	2.46859	3.02739	3.84652	3.10761	1.55631	1.59287	2.58633	1.52113	2.09883	1.79462	2.34073	1.69553	2.44364	1.59647	1.89885	2.10343	1.65807	1.7377	2.02754	1.8848	2.44622	2.06426	1.93681	2.12233	2.05442	1.12058	1.65201	1.69344	1.3274	1.65508	1.82504	1.6343	2.1159	1.83414	1.89313	1.69921
DIG2	YDR480W	S266 S270	NSLS[+79.966331]EGAS[+79.966331]LNDDADDDNDKER	NSLSEGASLNDDADDDNDKER	0	1.92024	2.51741	ND	ND	ND	ND	1.02256	2.54986	2.97717	3.34125	1.89552	3.12021	2.67124	3.09574	1.92249	1.40757	1.95687	1.82955	ND	2.10913	2.7124	3.0824	2.4665	3.25775	2.74363	ND	2.31577	1.67431	2.98198	ND	ND	ND	ND	2.69071	2.99011	1.42013	ND	ND	ND	ND	ND	ND	2.33307	2.23807
DIG2	YDR480W	S84	LSQKEEDHSGKPPTITTS[+79.966331]PAEK	LSQKEEDHSGKPPTITTSPAEK	0	0.720574	0.997165	ND	0.654887	0.640373	ND	0.489568	0.346096	ND	ND	ND	ND	ND	ND	ND	ND	ND	ND	ND	0.57909	0.350386	ND	ND	ND	ND	ND	ND	ND	0.49606	0.533124	ND	ND	ND	0.341999	ND	0.688487	0.689391	ND	0.430436	0.398536	0.404455	ND	0.592061	0.19102
DIP5	YPL265W	S11	M[+15.994915]FTS[+79.966331]TSPR	MFTSTSPR	0	0.739915	0.893038	ND	ND	ND	ND	0.932877	0.837132	ND	ND	ND	ND	ND	ND	ND	ND	ND	ND	ND	ND	ND	ND	ND	ND	ND	ND	ND	ND	ND	ND	ND	ND	ND	ND	ND	ND	ND	ND	ND	ND	ND	ND	ND	ND
DIP5	YPL265W	S18 S19 S22	NSS[+79.966331]S[+79.966331]LDS[+79.966331]DHDAYYSK	NSSSLDSDHDAYYSK	0	1.29675	0.976339	1.13743	ND	ND	ND	1.19421	1.00961	1.38774	0.733481	ND	1.04114	0.755015	0.621936	ND	ND	ND	ND	ND	ND	ND	0.668146	0.581654	0.741227	ND	ND	ND	ND	ND	ND	ND	ND	ND	ND	ND	ND	ND	ND	ND	ND	ND	ND	ND	ND
DIP5	YPL265W	S22	NSSSLDS[+79.966331]DHDAYYSK	NSSSLDSDHDAYYSK	1	1.89846	1.3555	2.17255	0.808036	2.20375	1.0402	2.00541	1.11483	1.97464	0.772625	0.646529	1.74483	1.91915	0.365153	1.32464	0.649709	0.822631	1.0691	ND	ND	ND	0.630799	1.06085	1.07803	0.773903	0.757682	0.577799	0.957432	0.686192	1.40112	ND	ND	ND	ND	ND	ND	ND	0.821297	0.254782	ND	ND	ND	0.123216	0.568935
DIP5	YPL265W	S69	DDS[+79.966331]FAVPDGK	DDSFAVPDGK	1	0.364358	0.49167	0.495484	0.404452	0.567993	0.433977	0.475815	0.543193	0.408782	0.280472	ND	0.193309	0.414492	0.206801	0.480525	0.495777	0.519081	0.386756	0.379941	0.393956	0.311141	0.436538	0.419689	0.409599	ND	0.30794	0.23491	0.452765	0.496439	0.683651	ND	ND	ND	ND	ND	ND	ND	0.958851	0.785516	0.625006	0.739207	0.555702	0.542182	0.479616
DIP5	YPL265W	S69	DDS[+79.966331]FAVPDGKDENTR	DDSFAVPDGKDENTR	1	2.2229	1.9482	1.89852	1.8978	2.70897	1.79868	2.05547	2.27152	1.6724	1.06802	1.01629	0.943624	1.45464	0.719988	1.76102	2.34938	1.99981	1.81342	1.58682	1.21042	1.04689	1.29864	1.53925	1.47627	0.875829	1.20709	0.590531	1.89901	1.14259	2.50843	ND	ND	ND	ND	ND	ND	ND	1.66085	1.07761	1.03902	1.63237	1.73789	1.2192	0.82091
DMA1	YHR115C	S2	S[+121.976896]TNTVPSSPPNQTPPAASGIATSHDHTK	STNTVPSSPPNQTPPAASGIATSHDHTK	1	1.25981	1.41202	0.975095	0.730882	1.89903	ND	1.25161	1.54594	1.01801	0.821774	0.953791	0.902303	1.0181	ND	0.875228	1.25503	0.928464	1.00005	ND	1.27232	1.00934	0.989007	1.17606	0.895809	1.09988	1.01079	ND	1.71698	0.820429	1.32752	ND	ND	ND	ND	ND	ND	ND	1.44699	1.06363	1.45548	1.27843	1.26831	1.33744	0.876662
DMA1	YHR115C	T3 T14	S[+42.010565]T[+79.966331]NTVPSSPPNQT[+79.966331]PPAASGIATSHDHTK	STNTVPSSPPNQTPPAASGIATSHDHTK	1	1.16385	1.11148	1.08114	0.696354	0.776545	0.525511	1.9712	1.54588	1.33946	2.83258	0.971204	0.988648	0.954186	0.897766	1.68717	2.52557	3.1955	ND	1.53361	3.42172	2.69416	2.73456	0.591796	2.78093	1.88831	0.394112	1.15817	ND	0.740322	0.420326	0.751832	0.909932	ND	0.734969	2.16552	0.390063	1.40646	1.34912	0.482495	0.74614	ND	1.44969	ND	1.42444
DMA1	YHR115C	T3 T5	S[+42.010565]T[+79.966331]NT[+79.966331]VPSSPPNQTPPAASGIATSHDHTK	STNTVPSSPPNQTPPAASGIATSHDHTK	0	0.420839	0.665104	ND	ND	ND	ND	ND	ND	ND	ND	ND	ND	0.650111	ND	0.688479	ND	ND	ND	ND	ND	ND	ND	ND	ND	ND	ND	ND	ND	ND	ND	ND	ND	ND	ND	ND	ND	ND	ND	ND	ND	ND	ND	ND	ND
DMA2	YNL116W	S409	LKANS[+79.966331]FNKEALQR	LKANSFNKEALQR	1	0.598889	0.644016	0.47508	0.631152	0.89806	ND	0.64269	0.746593	0.562202	0.870707	0.607309	0.545339	ND	ND	ND	0.617551	0.749645	0.529756	ND	ND	ND	0.652767	0.609623	0.531592	ND	ND	ND	0.764173	ND	0.725607	ND	ND	ND	ND	ND	ND	ND	ND	ND	ND	ND	ND	ND	ND
DNA2	YHR164C	S13	SAS[+79.966331]ISVSPAK	SASISVSPAK	0	0.389207	0.494678	0.453368	ND	0.401351	0.336422	ND	0.400545	0.332348	0.44589	0.402021	0.294012	ND	ND	ND	0.245316	ND	0.202719	ND	0.326988	0.214283	ND	ND	ND	0.329366	ND	0.472119	ND	ND	ND	ND	ND	ND	ND	ND	ND	ND	ND	ND	ND	ND	ND	ND	ND
DNA2	YHR164C	S236 S237	FSDLPS[+79.966331]S[+79.966331]PIKAPNVEK	FSDLPSSPIKAPNVEK	1	0.54062	0.501496	0.646712	ND	ND	ND	ND	ND	ND	ND	ND	ND	ND	ND	ND	ND	ND	ND	ND	ND	ND	0.31502	ND	0.470934	ND	ND	ND	ND	ND	ND	ND	ND	ND	ND	ND	ND	ND	ND	ND	ND	ND	ND	ND	ND
DNA2	YHR164C	S236 S237	FSDLPS[+79.966331]S[+79.966331]PIKAPNVEKK	FSDLPSSPIKAPNVEKK	1	0.517114	0.374974	ND	ND	ND	ND	ND	ND	ND	ND	ND	ND	ND	ND	ND	ND	ND	ND	ND	ND	ND	0.257066	0.313322	0.627071	ND	ND	ND	ND	ND	ND	ND	ND	ND	ND	ND	ND	ND	ND	ND	ND	ND	ND	ND	ND
DNF1	YER166W	S1526	GPSTNVRSS[+79.966331]LDR	GPSTNVRSSLDR	0	0.420555	ND	0.634894	0.365036	0.728759	ND	ND	0.59772	0.351691	ND	ND	ND	ND	ND	ND	0.631339	0.862219	0.81205	ND	ND	ND	ND	0.27073	0.382681	0.310703	0.683351	0.373518	0.53728	0.374021	0.542453	ND	ND	ND	ND	ND	ND	ND	0.552639	0.378609	ND	0.376393	0.562814	ND	ND
DNF1	YER166W	S92	LNNGS[+79.966331]GTFDDVELDNDSGEPHTNYDGMKR	LNNGSGTFDDVELDNDSGEPHTNYDGMKR	1	1.18378	ND	1.13125	ND	ND	ND	ND	ND	ND	ND	ND	ND	1.31611	ND	1.49393	1.2137	1.61092	0.209431	ND	ND	ND	ND	ND	ND	ND	ND	ND	1.50061	ND	1.26921	ND	1.09055	0.35882	ND	ND	ND	ND	ND	ND	ND	ND	ND	ND	ND
DNF1	YER166W	S92 S104	LNNGS[+79.966331]GTFDDVELDNDS[+79.966331]GEPHTNYDGMKR	LNNGSGTFDDVELDNDSGEPHTNYDGMKR	1	0.878348	0.185214	1.26403	ND	1.65182	1.02806	ND	ND	ND	0.647393	0.416077	0.281648	0.894341	ND	1.32688	ND	ND	ND	0.817053	0.754649	0.591925	0.744042	1.26716	0.664121	0.636959	ND	0.584692	0.394555	ND	0.780927	ND	ND	ND	0.320887	ND	1.44232	ND	ND	ND	0.725999	0.407498	ND	0.437475	0.551113
DNF1	YER166W	T1551 S1552	ART[+79.966331]S[+79.966331]LDLPGVTNAASLIGTQQNN	ARTSLDLPGVTNAASLIGTQQNN	1	1.21678	0.620709	1.05557	ND	ND	ND	0.935239	1.1621	1.13949	0.931446	ND	0.741713	1.50121	0.884579	ND	1.56132	1.94934	1.86078	ND	1.16355	1.18047	0.861631	ND	0.858626	0.919622	ND	0.795702	0.792056	0.344573	ND	ND	ND	ND	1.99684	1.65309	0.759607	ND	ND	ND	ND	ND	ND	ND	ND
DNF1	YER166W	T94	LNNGSGT[+79.966331]FDDVELDNDSGEPHTNYDGMKR	LNNGSGTFDDVELDNDSGEPHTNYDGMKR	1	0.569526	0.535661	ND	ND	ND	ND	0.635351	0.330392	0.546068	ND	ND	ND	ND	0.695149	0.805177	ND	0.370212	0.570865	ND	ND	ND	ND	0.242008	0.191706	0.599068	0.839325	ND	0.568248	ND	0.784216	ND	0.236655	0.259853	ND	ND	ND	ND	ND	ND	0.993399	1.04605	ND	ND	ND
DNF2	YDR093W	S1542	DQLS[+79.966331]PVTTTNNLPR	DQLSPVTTTNNLPR	1	0.522753	0.391288	ND	ND	1.00404	0.69707	1.22449	0.945344	0.607794	0.539951	ND	0.516714	ND	ND	ND	0.407428	0.537965	ND	ND	ND	ND	ND	0.52174	0.387465	0.799609	1.08726	ND	0.984532	0.393664	1.46205	ND	ND	ND	ND	ND	ND	ND	1.21703	1.03765	0.68902	ND	0.799166	0.503624	ND
DNF2	YDR093W	S1542 T1545	RDQLS[+79.966331]PVT[+79.966331]TTNNLPR	RDQLSPVTTTNNLPR	0	1.13327	1.10914	1.12857	1.07794	0.683152	1.06692	1.16559	1.19403	1.40542	0.998649	0.25504	0.976497	0.729863	ND	0.869264	ND	0.79409	0.987838	ND	ND	ND	1.02284	0.745972	0.745604	1.30853	1.06571	ND	ND	ND	ND	ND	ND	ND	ND	ND	ND	ND	ND	ND	ND	ND	ND	ND	ND
DNF2	YDR093W	S1592	AS[+79.966331]LDLPGINHAETLLSQR	ASLDLPGINHAETLLSQR	1	0.235554	0.182306	ND	ND	0.190497	0.169224	ND	0.387269	0.194246	ND	ND	ND	ND	ND	ND	ND	ND	ND	ND	ND	ND	ND	ND	ND	ND	ND	ND	ND	ND	ND	ND	ND	ND	ND	ND	ND	ND	0.549082	0.390591	ND	0.336887	0.3118	ND	ND
DNF2	YDR093W	S69	DIS[+79.966331]TPDLSK	DISTPDLSK	0	0.247246	0.28539	ND	ND	ND	ND	ND	ND	ND	ND	ND	ND	ND	ND	ND	ND	ND	ND	ND	ND	ND	0.208575	0.384144	0.261922	ND	ND	ND	ND	ND	ND	ND	ND	ND	ND	ND	ND	ND	0.516242	0.44446	ND	ND	ND	ND	ND
DNF3	YMR162C	S1616	TQSS[+79.966331]KDSIGGNITTK	TQSSKDSIGGNITTK	0	0.514512	0.410174	ND	ND	ND	ND	ND	ND	ND	ND	ND	ND	ND	ND	ND	ND	ND	ND	ND	ND	ND	ND	ND	ND	ND	ND	ND	ND	ND	ND	ND	ND	ND	ND	ND	ND	ND	ND	ND	ND	ND	ND	ND	ND
DNF3	YMR162C	S908	AS[+79.966331]LSLQAVR	ASLSLQAVR	1	0.284165	0.168937	0.197612	ND	0.386562	0.277215	0.335969	0.399177	0.196225	0.464471	0.244631	0.253377	ND	ND	ND	0.356658	0.480451	0.219748	ND	ND	ND	0.154744	0.152193	0.234828	0.200496	0.494867	ND	0.404648	0.212495	0.558407	0.260356	0.404235	ND	0.516899	0.105515	ND	ND	0.62784	0.415152	0.329946	0.388685	0.579592	ND	ND
DNM1	YLL001W	S575	LSQQENGQTNGINGTSS[+79.966331]ISSNIDQDSAKNSDYDDDGIDAESK	LSQQENGQTNGINGTSSISSNIDQDSAKNSDYDDDGIDAESK	0	0.205091	1.41427	ND	ND	ND	ND	ND	ND	ND	ND	ND	ND	ND	ND	ND	ND	ND	ND	ND	ND	ND	ND	ND	ND	ND	ND	ND	ND	ND	ND	ND	ND	ND	ND	ND	ND	ND	ND	ND	ND	ND	ND	ND	ND
DNM1	YLL001W	S629	S[+79.966331]IAGDGNIEDFR	SIAGDGNIEDFR	1	1.11781	0.94326	1.05489	1.10948	1.30255	1.16611	1.18065	1.06884	1.00498	1.05863	1.20227	0.940477	0.440263	0.292433	0.62943	1.08975	1.03466	0.972115	0.735842	0.736773	0.711957	0.696585	0.845605	0.638885	0.944601	1.34021	0.869001	1.47425	0.755599	1.14446	0.770495	0.956085	0.47013	1.16032	0.598499	0.332675	0.298126	1.59119	1.07657	1.02769	1.34364	1.77109	0.977397	0.620792
DNM1	YLL001W	T567 S577	LSQQENGQT[+79.966331]NGINGTSSIS[+79.966331]SNIDQDSAK	LSQQENGQTNGINGTSSISSNIDQDSAK	0	0.692058	0.282992	ND	ND	ND	ND	ND	ND	ND	ND	ND	ND	ND	ND	ND	0.933253	0.876263	ND	ND	ND	ND	ND	ND	ND	ND	ND	ND	ND	ND	ND	ND	ND	ND	ND	ND	ND	ND	ND	ND	ND	ND	ND	ND	ND
DOT6	YER088C	S45	NEAQES[+79.966331]SPSLPASSSSSTSASASASSK	NEAQESSPSLPASSSSSTSASASASSK	0	0.852814	0.509679	0.708035	ND	ND	ND	0.483446	0.487262	0.40649	0.670856	ND	0.87535	ND	1.02933	0.848362	ND	ND	ND	ND	ND	ND	ND	ND	ND	0.473531	ND	0.380291	0.629357	0.526596	ND	ND	ND	ND	0.383068	0.669628	0.972819	ND	1.64734	1.18571	ND	ND	ND	0.454083	0.285332
DOT6	YER088C	S487 S491	LNALSSDADMLS[+79.966331]PTHS[+79.966331]PQK	LNALSSDADMLSPTHSPQK	0	1.72873	1.80085	1.49609	1.00746	1.51655	1.75309	ND	1.30836	1.68649	ND	ND	ND	ND	1.15924	0.134802	0.25517	0.774384	ND	1.33915	0.153255	1.23639	ND	ND	ND	1.87088	1.82133	ND	2.12007	1.45794	0.952671	0.272148	0.283651	0.957815	ND	ND	ND	ND	2.40012	1.12652	ND	ND	ND	1.07009	ND
DOT6	YER088C	S487 S491	LNALSSDADMLS[+79.966331]PTHS[+79.966331]PQKTLSK	LNALSSDADMLSPTHSPQKTLSK	0	1.45225	1.95536	0.358366	0.391432	1.45923	0.239544	1.00838	0.629384	0.503565	0.854602	0.725993	1.11773	ND	0.999932	2.04384	ND	ND	ND	0.877979	0.277123	0.981352	0.85364	ND	1.19832	1.34758	1.47227	1.52463	2.09688	0.734506	ND	ND	ND	ND	ND	ND	ND	ND	ND	ND	ND	ND	ND	ND	ND
DPB2	YPR175W	S122	TDDDENNS[+79.966331]DDEMPIAADSSLQNVSLSSPMR	TDDDENNSDDEMPIAADSSLQNVSLSSPMR	0	0.301129	ND	0.24868	ND	ND	ND	ND	ND	ND	ND	ND	ND	ND	ND	ND	ND	ND	ND	ND	ND	ND	ND	ND	ND	ND	ND	ND	ND	ND	ND	ND	ND	ND	ND	ND	ND	ND	ND	ND	ND	ND	ND	ND	ND
DPB3	YBR278W	S186 S188 S189	SALDVGEHS[+79.966331]DS[+79.966331]S[+79.966331]DIEVDHTK	SALDVGEHSDSSDIEVDHTK	1	2.26949	2.23377	ND	ND	ND	ND	2.56106	1.61469	ND	ND	ND	ND	2.31475	1.91231	0.803551	ND	ND	ND	ND	ND	ND	2.61563	2.01719	2.99132	ND	ND	ND	ND	ND	ND	ND	ND	ND	ND	ND	ND	ND	ND	ND	ND	ND	ND	ND	ND
DPB3	YBR278W	S186 S188 S189	SALDVGEHS[+79.966331]DS[+79.966331]S[+79.966331]DIEVDHTKSTDP	SALDVGEHSDSSDIEVDHTKSTDP	1	2.14005	1.74932	1.40859	ND	ND	ND	1.78926	1.30782	1.93403	0.987894	ND	1.32667	2.33468	1.18975	ND	ND	0.975201	0.264712	ND	ND	ND	2.40316	2.3699	2.20063	ND	ND	ND	ND	ND	ND	ND	ND	ND	0.584461	0.354589	ND	ND	ND	ND	ND	ND	ND	ND	ND
DPH5	YLR172C	S298	DVANDQEYFKPAAWVPPTEDDS[+79.966331]DE	DVANDQEYFKPAAWVPPTEDDSDE	0	4.80863	6.91707	3.51152	ND	ND	ND	ND	ND	ND	ND	ND	ND	ND	1.54797	3.10527	ND	ND	ND	ND	ND	ND	ND	ND	ND	ND	ND	ND	ND	ND	ND	ND	ND	ND	ND	ND	ND	1.49387	ND	0.525402	ND	ND	ND	ND	ND
DPH5	YLR172C	S298	FGKDVANDQEYFKPAAWVPPTEDDS[+79.966331]DE	FGKDVANDQEYFKPAAWVPPTEDDSDE	0	1.2331	2.42747	1.65022	0.327309	0.274343	ND	3.56683	3.43926	0.814722	ND	1.49236	4.18985	ND	ND	ND	0.591626	3.94178	ND	ND	ND	ND	0.849522	1.05793	1.10029	2.39624	1.35218	2.68023	ND	ND	ND	ND	ND	ND	ND	ND	ND	ND	ND	ND	ND	ND	ND	ND	ND
DPP1	YDR284C	S285	IPDEELHPLS[+79.966331]DEGM	IPDEELHPLSDEGM	1	1.53764	1.62667	1.20685	ND	3.57002	1.98707	2.62081	1.84747	1.16754	1.31256	ND	1.13556	ND	ND	ND	2.25022	1.90735	1.05367	ND	ND	ND	1.25541	2.76145	1.55219	1.29642	2.30391	1.06029	3.19743	ND	3.48193	ND	ND	ND	ND	ND	ND	ND	2.62623	2.8219	ND	1.32224	1.61767	2.0539	ND
DPP1	YDR284C	S285	IPDEELHPLS[+79.966331]DEGM[+15.994915]	IPDEELHPLSDEGM	1	1.31344	1.34189	1.11396	0.974469	1.95112	1.1321	ND	ND	ND	ND	ND	ND	0.762334	ND	1.43467	1.25415	1.05882	ND	0.883176	1.00824	1.31285	0.765151	1.30906	1.21286	ND	1.55884	1.03184	1.83978	1.2871	2.16635	ND	ND	ND	ND	ND	ND	ND	2.74758	3.41154	ND	1.22194	1.82752	1.89623	1.19222
DPS1	YLL018C	S2	S[+121.976896]QDENIVK	SQDENIVK	1	1.32093	1.13126	1.24207	1.22542	1.47751	1.26806	1.4081	1.39368	1.22085	1.1706	0.909505	0.980797	0.85077	0.535377	1.0261	1.57681	1.29925	1.26546	0.861231	1.05514	0.897908	1.15932	1.14619	1.1173	1.38961	1.59249	1.30352	1.54669	0.90132	1.00863	0.606984	1.02239	0.95078	1.13376	0.687895	0.745413	0.642176	1.34436	0.853709	1.26664	0.895987	1.15037	0.869246	0.772087
DRE2	YKR071C	S158	ASSS[+79.966331]TSNLPSFK	ASSSTSNLPSFK	0	0.416971	0.703385	ND	0.533859	0.581724	0.585473	0.503472	0.482352	ND	ND	ND	ND	0.610563	ND	0.408274	0.588513	0.468481	ND	0.433024	0.345804	ND	1.05486	1.59041	1.13886	0.596842	0.700122	0.861804	0.469567	ND	0.419008	2.11165	1.78741	1.5578	ND	ND	ND	ND	0.647823	0.390547	ND	ND	ND	ND	ND
DRE2	YKR071C	S206	VVDDLIEDS[+79.966331]DDDDFSSDSSK	VVDDLIEDSDDDDFSSDSSK	1	1.47101	2.48293	ND	0.766945	2.75574	ND	2.26024	1.89034	ND	1.16466	0.667628	ND	1.62299	ND	1.58804	1.20768	0.894107	0.530313	ND	ND	ND	2.3315	3.33074	2.54839	1.92766	1.4832	1.41032	3.14574	1.85338	ND	ND	ND	ND	1.84776	0.856928	ND	1.03744	ND	1.62995	ND	ND	ND	3.74508	2.36162
DRE2	YKR071C	T226 S227 S230	AQYFDQVDT[+79.966331]S[+79.966331]DDS[+79.966331]IEEEELIDEDGSGK	AQYFDQVDTSDDSIEEEELIDEDGSGK	1	2.70438	3.62481	1.3104	ND	ND	ND	3.26539	3.70208	3.25448	3.01286	ND	2.39834	3.47055	2.90877	ND	ND	ND	ND	ND	ND	ND	4.02527	2.20335	2.99162	ND	ND	ND	ND	ND	ND	ND	ND	ND	2.49908	2.19026	ND	ND	ND	ND	ND	ND	ND	2.49968	2.00612
DRS1	YLL008W	S208	GGKDDEIDEEDDS[+79.966331]EEAK	GGKDDEIDEEDDSEEAK	1	0.194997	0.198064	ND	ND	ND	ND	0.193272	0.222395	0.298307	ND	ND	ND	ND	ND	ND	0.365074	0.345221	0.344456	ND	ND	ND	ND	ND	ND	ND	ND	ND	ND	ND	ND	ND	ND	ND	0.519009	0.523194	ND	ND	ND	ND	ND	ND	ND	0.341901	0.22111
DSF2	YBR007C	S331	SDTTPIKPS[+79.966331]PK	SDTTPIKPSPK	1	0.704762	0.772822	0.53956	ND	ND	ND	ND	ND	ND	ND	ND	ND	ND	ND	ND	ND	ND	ND	ND	ND	ND	0.323618	ND	0.48192	ND	ND	ND	0.799825	0.494897	1.22243	ND	ND	ND	ND	ND	ND	ND	0.714407	0.832563	0.69144	0.597368	0.672248	0.570549	0.476457
DSF2	YBR007C	S391 S395	DLES[+79.966331]EGSS[+79.966331]PIR	DLESEGSSPIR	0	0.745521	0.769447	0.795488	0.949339	0.463522	0.585049	0.698537	0.783682	0.44731	0.760423	0.483667	0.835782	0.495602	0.552747	0.450561	0.658821	ND	0.458647	ND	0.857124	0.693146	0.662246	ND	0.541569	0.829875	0.550291	0.722779	0.721193	0.478617	ND	ND	ND	ND	0.648081	0.96763	ND	0.297974	0.649445	ND	ND	ND	ND	1.039	0.466454
DSF2	YBR007C	S424	SATNSLDFSGENIQLPSTSSTINNSS[+79.966331]PHLAR	SATNSLDFSGENIQLPSTSSTINNSSPHLAR	0	0.842621	0.911455	0.459225	1.16004	0.743153	0.295725	1.06516	0.377337	1.24842	1.21043	ND	0.845994	0.725936	1.02236	0.911102	0.454852	0.902136	1.86732	1.07323	1.77603	1.4173	1.60746	0.380504	2.13727	1.47331	0.889773	1.94548	1.16643	1.62144	0.367429	0.739905	ND	1.14049	1.48747	ND	0.576433	ND	0.819762	0.491315	0.996609	0.91272	0.981277	0.798443	0.304832
DSF2	YBR007C	S469	TFS[+79.966331]DFHTTEKDSK	TFSDFHTTEKDSK	1	1.24554	1.08496	0.972164	1.10058	1.5063	1.0786	0.922029	1.06562	1.01384	1.08849	1.05421	1.45104	0.194697	ND	0.462104	0.645757	0.38483	0.531543	0.600857	0.605535	0.556416	0.449706	0.785561	0.371528	1.1585	1.22802	0.862977	1.60545	0.841839	1.59149	ND	ND	ND	ND	ND	ND	ND	0.928386	0.99462	ND	1.13646	1.12549	0.794292	0.612465
DSN1	YIR010W	S250 S254	RLS[+79.966331]MLAS[+79.966331]QANGGSTIISPHKDIPEEDFYTVVGNASFGK	RLSMLASQANGGSTIISPHKDIPEEDFYTVVGNASFGK	1	1.59592	ND	1.03263	0.942899	0.527957	0.64604	0.863774	1.88193	1.03172	ND	ND	ND	ND	ND	ND	ND	ND	ND	1.91616	1.13171	2.31574	ND	ND	ND	1.49239	0.924694	0.805415	ND	ND	ND	ND	ND	ND	ND	ND	ND	ND	0.185473	0.711111	0.810219	ND	1.45793	ND	ND
DSN1	YIR010W	T12	S[+42.010565]LEPTQTVSGT[+79.966331]PPMLHQR	SLEPTQTVSGTPPMLHQR	0	0.290342	0.530797	ND	ND	ND	ND	ND	ND	ND	ND	ND	ND	ND	ND	ND	ND	ND	ND	ND	ND	ND	ND	ND	ND	ND	ND	ND	0.080062	ND	1.87891	ND	ND	ND	ND	ND	ND	ND	ND	ND	1.88154	0.744348	ND	1.1002	1.74938
DUN1	YDL101C	S10	REHS[+79.966331]GDVTDSSFKR	REHSGDVTDSSFKR	1	0.608541	0.513365	0.412624	ND	0.348835	0.207501	ND	ND	ND	ND	ND	ND	0.736223	0.304213	0.340627	0.357376	0.43648	0.44612	ND	ND	ND	0.36228	0.307776	0.464531	0.405623	0.25996	0.206567	0.597928	0.605676	0.588766	ND	ND	ND	ND	ND	ND	ND	0.31368	0.279692	ND	0.452599	0.227355	0.472422	ND
DUO1	YGL061C	S221 S225	THVPAS[+79.966331]KRPS[+79.966331]GIPR	THVPASKRPSGIPR	1	0.589773	0.635022	ND	ND	ND	ND	ND	ND	ND	0.66456	0.821689	ND	ND	ND	ND	0.842319	ND	0.338181	ND	ND	ND	0.475187	0.90158	0.589056	1.2481	0.729524	1.11819	ND	ND	ND	0.595709	0.568575	1.15837	ND	ND	ND	ND	ND	ND	ND	ND	ND	ND	ND
EAF3	YPR023C	S203 S205	SSS[+79.966331]LS[+79.966331]PNMLHHIAGYPTPK	SSSLSPNMLHHIAGYPTPK	0	0.332056	0.775458	1.37414	1.02551	0.237314	1.15262	0.9524	1.28628	1.13495	1.43668	ND	1.94896	0.347056	ND	0.786689	0.930615	0.231609	1.16727	ND	ND	ND	ND	ND	ND	ND	0.60742	0.947079	ND	ND	ND	ND	ND	ND	ND	ND	ND	ND	ND	ND	ND	ND	ND	ND	ND
EAP1	YKL204W	S282	GPSS[+79.966331]ITDFLNLK	GPSSITDFLNLK	1	0.550394	1.03903	0.526481	0.65776	0.976068	1.17304	0.812897	0.622458	0.419183	0.674696	0.563107	0.414962	0.455611	0.342258	1.12474	0.497106	0.362348	0.406049	ND	ND	ND	1.56043	2.37348	1.80425	0.621603	0.846675	0.979312	1.12298	1.02785	1.78974	5.62514	1.74514	2.83831	2.47911	1.89386	2.34492	1.79066	1.40074	2.02201	1.78396	1.15225	1.16586	2.21327	1.43203
EAP1	YKL204W	S282	GPSS[+79.966331]ITDFLNLKR	GPSSITDFLNLKR	1	0.36177	1.03298	0.431836	0.596325	1.11802	0.572424	0.985539	0.614632	ND	0.457379	0.463858	0.356309	ND	0.388133	0.423605	ND	ND	ND	0.566077	ND	0.444382	1.82385	3.15482	2.07939	0.582093	0.769801	0.578205	0.889562	0.799646	2.14764	6.21714	2.77208	3.55391	2.75238	1.88097	1.98157	2.09674	0.959233	1.99068	2.85805	1.17967	1.16333	2.12701	1.82812
EAP1	YKL204W	T346	FSSFFNKSAT[+79.966331]SLPSLDNNNQVPSSNVSVVNNDGNSTPHQSGSR	FSSFFNKSATSLPSLDNNNQVPSSNVSVVNNDGNSTPHQSGSR	0	1.32149	1.20332	ND	ND	ND	ND	ND	ND	ND	ND	ND	ND	ND	ND	ND	ND	ND	ND	ND	ND	ND	ND	ND	ND	ND	ND	ND	ND	ND	ND	ND	ND	ND	ND	ND	ND	ND	ND	ND	ND	ND	ND	ND	ND
EAP1	YKL204W	T372	SATSLPSLDNNNQVPSSNVSVVNNDGNST[+79.966331]PHQSGSR	SATSLPSLDNNNQVPSSNVSVVNNDGNSTPHQSGSR	1	4.72136	5.43286	3.80403	4.94372	1.79929	ND	3.91862	5.25487	5.47456	5.24162	7.32495	5.16422	7.57571	7.14711	2.66802	6.28415	3.18468	6.25548	5.79335	6.01265	8.85954	6.50718	10.0041	8.76199	3.65754	2.45717	2.62992	2.19376	ND	3.7373	ND	ND	ND	ND	ND	ND	ND	ND	ND	ND	1.84704	5.83823	ND	ND
EAP1	YKL204W	T391	SST[+79.966331]PNAESQLLSASDKDNGK	SSTPNAESQLLSASDKDNGK	0	2.04977	1.39964	ND	ND	ND	ND	ND	ND	ND	1.73115	3.65209	1.2482	7.20207	5.61187	3.81024	2.43358	2.32068	3.4458	3.1974	ND	5.35882	7.7046	9.14033	9.02509	3.16444	1.49894	1.93506	ND	2.14901	2.01119	13.9414	7.4018	12.8243	6.91656	6.83875	6.53841	3.86647	ND	3.42614	5.62942	2.22841	2.78905	5.70467	4.2429
EBP2	YKL172W	S104 S110	HMS[+79.966331]GDEDES[+79.966331]GDDREEEEEEEEEEEGRLDLEK	HMSGDEDESGDDREEEEEEEEEEEGRLDLEK	1	0.530486	0.880362	ND	ND	ND	ND	ND	ND	ND	ND	ND	ND	ND	ND	ND	ND	ND	ND	ND	ND	ND	ND	ND	ND	ND	ND	ND	ND	ND	ND	ND	ND	ND	ND	ND	ND	ND	ND	ND	ND	ND	ND	ND	ND
EBP2	YKL172W	S162 S177 S183	EES[+79.966331]EEKEEQEEEQDVPLS[+79.966331]DVEFDS[+79.966331]DADVVPHHK	EESEEKEEQEEEQDVPLSDVEFDSDADVVPHHK	1	2.50366	3.46823	1.86681	ND	ND	ND	2.3637	2.6819	2.36935	2.249	1.33169	2.30408	3.11716	3.27781	ND	ND	ND	ND	ND	ND	ND	2.77157	ND	4.97155	ND	ND	ND	ND	ND	ND	ND	ND	ND	3.1484	3.58707	ND	ND	ND	ND	ND	ND	ND	3.31581	3.52468
EBP2	YKL172W	S177 S183	EEQEEEQDVPLS[+79.966331]DVEFDS[+79.966331]DADVVPHHK	EEQEEEQDVPLSDVEFDSDADVVPHHK	1	1.01947	1.64597	1.34956	ND	ND	ND	1.3775	1.28354	1.53739	1.29809	ND	1.8225	1.67086	1.39691	1.24082	ND	0.87344	0.908196	ND	1.22409	2.21729	1.35714	1.07756	1.76831	1.51966	ND	1.17824	1.46656	2.80632	ND	ND	ND	ND	1.43631	2.86377	1.50559	ND	ND	ND	ND	ND	ND	2.4029	2.92657
EBP2	YKL172W	S177 S183	EESEEKEEQEEEQDVPLS[+79.966331]DVEFDS[+79.966331]DADVVPHHK	EESEEKEEQEEEQDVPLSDVEFDSDADVVPHHK	1	1.62777	4.24182	2.61896	ND	ND	ND	1.58109	2.77663	2.67666	3.213	ND	1.73505	5.55251	3.65864	3.17668	ND	1.98372	2.76512	ND	2.80807	4.77455	4.0932	2.1684	4.43154	2.79964	ND	1.43313	3.71094	6.81527	ND	ND	ND	ND	5.37766	6.48896	3.30328	ND	ND	ND	ND	ND	ND	5.93049	6.10835
EBP2	YKL172W	S32	S[+79.966331]QELKKEEPTIVTASNLK	SQELKKEEPTIVTASNLK	1	1.02828	ND	0.690688	ND	ND	ND	ND	0.787424	0.549553	ND	ND	ND	0.945117	ND	0.504863	ND	ND	ND	ND	ND	ND	ND	ND	ND	ND	ND	ND	ND	ND	ND	ND	ND	ND	ND	ND	ND	ND	ND	ND	ND	ND	ND	ND	ND
EBP2	YKL172W	T41	SQELKKEEPT[+79.966331]IVTASNLK	SQELKKEEPTIVTASNLK	1	0.865589	0.543051	ND	ND	ND	ND	ND	0.644873	0.621149	ND	ND	ND	ND	ND	ND	ND	ND	ND	ND	ND	ND	ND	ND	ND	ND	ND	ND	ND	ND	ND	0.354143	0.780753	ND	ND	ND	ND	ND	ND	ND	ND	ND	ND	0.537317	ND
ECM21	YBL101C	S1038	SHNS[+79.966331]SPTNGLSQANGTVR	SHNSSPTNGLSQANGTVR	0	1.68065	1.33574	ND	ND	ND	ND	ND	ND	ND	ND	ND	ND	ND	ND	ND	ND	ND	ND	ND	ND	ND	ND	ND	ND	ND	ND	ND	ND	ND	ND	ND	ND	ND	ND	ND	ND	ND	ND	ND	ND	ND	ND	ND	ND
ECM21	YBL101C	S1038 S1039	SHNS[+79.966331]S[+79.966331]PTNGLSQANGTVR	SHNSSPTNGLSQANGTVR	1	0.788687	0.564827	1.05186	0.31957	0.89055	0.15463	0.126766	0.132477	1.31388	0.151633	0.228478	1.10869	0.470968	0.135867	0.751689	0.43671	0.167506	0.887546	ND	ND	ND	ND	ND	ND	0.104564	0.578362	0.323526	0.499566	0.089796	ND	ND	ND	ND	ND	ND	ND	ND	ND	ND	ND	ND	ND	ND	ND
ECM21	YBL101C	S136 S140	RTS[+79.966331]GRLS[+79.966331]VDQEPR	RTSGRLSVDQEPR	0	2.32095	1.10822	2.98933	2.75672	2.54238	3.01198	2.29868	1.61702	3.04201	1.50532	2.0224	1.78022	ND	ND	ND	2.39991	2.31405	2.40737	1.87255	2.15259	1.26946	0.889658	ND	0.510012	1.22078	3.34951	2.44379	1.84428	2.19406	1.503	ND	ND	ND	ND	ND	ND	ND	1.47362	0.924225	ND	3.70931	2.46838	1.44883	ND
ECM21	YBL101C	S14	NSS[+79.966331]HSLSETDLNQSK	NSSHSLSETDLNQSK	0	1.08871	1.74358	ND	ND	ND	ND	1.53183	1.37928	1.22578	0.551368	0.913745	1.34824	ND	ND	ND	ND	ND	ND	ND	ND	ND	ND	ND	ND	ND	ND	ND	ND	ND	ND	1.05771	ND	0.231561	ND	ND	ND	ND	1.05076	0.756865	ND	ND	ND	1.10106	0.860147
ECM21	YBL101C	S140	RTSGRLS[+79.966331]VDQEPR	RTSGRLSVDQEPR	1	0.493972	0.390406	0.776721	0.664424	1.02806	0.397846	0.319893	0.814573	0.928856	0.680577	1.01342	0.890904	ND	ND	ND	1.25248	0.93265	0.903807	ND	0.919863	0.838582	ND	ND	ND	0.545303	0.459374	ND	0.589013	0.896886	0.590238	ND	ND	ND	ND	ND	ND	ND	0.691744	0.433204	ND	ND	ND	ND	ND
ECM21	YBL101C	S140	TSGRLS[+79.966331]VDQEPR	TSGRLSVDQEPR	1	1.28647	1.46256	1.59672	0.729445	1.71627	1.30891	1.96751	1.42185	1.2427	1.23711	1.44746	1.29976	1.07645	0.463651	0.94887	0.956322	1.55604	1.21966	1.03004	1.63167	1.13156	1.222	2.1954	1.50127	1.11591	1.6102	0.849341	1.05141	0.740508	2.33682	1.51462	1.48389	0.713648	1.64789	0.486115	0.42328	ND	2.22424	2.02659	1.67921	1.11977	1.53608	1.11728	0.653675
ECM21	YBL101C	S306	ENNSGDHPGS[+79.966331]GSELNTR	ENNSGDHPGSGSELNTR	0	0.197083	1.39332	1.29753	1.14345	1.28069	1.26333	1.61678	ND	0.697166	1.23927	0.533401	1.20333	ND	ND	ND	ND	ND	ND	ND	1.20733	0.826385	1.07346	ND	1.04523	ND	ND	ND	1.29746	1.07964	1.01914	ND	0.323696	0.66713	ND	ND	ND	0.550902	1.25422	0.782968	0.512743	0.942944	1.29554	ND	ND
ECM21	YBL101C	T1028 S1030	LLST[+79.966331]PS[+79.966331]PVNR	LLSTPSPVNR	0	1.42143	ND	0.761065	ND	ND	ND	0.825309	1.39318	ND	ND	ND	ND	ND	ND	ND	ND	ND	ND	ND	ND	ND	ND	ND	ND	ND	ND	ND	ND	ND	ND	ND	ND	ND	ND	ND	ND	ND	ND	ND	0.369236	1.14968	ND	ND	ND
ECM22	YLR228C	S445	TALGNS[+79.966331]PTLK	TALGNSPTLK	1	0.596439	0.518969	0.421333	0.687296	1.38645	0.811038	0.988142	0.916849	0.689543	0.529067	0.339956	0.558955	ND	ND	ND	0.853321	0.863179	0.654676	ND	0.651112	0.47586	ND	ND	ND	ND	1.09983	0.4989	0.757932	ND	1.33835	ND	ND	ND	ND	ND	ND	ND	1.02322	1.00491	1.0876	0.607172	0.934748	0.867013	ND
ECM22	YLR228C	T397 S418	NLIIDNT[+79.966331]GLTISPPHTLSKPSIDQNIAS[+79.966331]PSTGVSNVTSTK	NLIIDNTGLTISPPHTLSKPSIDQNIASPSTGVSNVTSTK	0	1.61148	1.11182	ND	0.727629	0.755238	ND	ND	ND	ND	ND	0.875835	1.51521	ND	ND	ND	ND	ND	ND	ND	ND	ND	0.714632	ND	0.613374	ND	ND	ND	2.70483	2.57593	ND	ND	ND	ND	ND	ND	ND	ND	ND	ND	ND	ND	ND	ND	ND
ECM22	YLR228C	T440 T447 S464	T[+79.966331]ALGNSPT[+79.966331]LKTSPMGDLLSNSEALS[+79.966331]PR	TALGNSPTLKTSPMGDLLSNSEALSPR	0	0.288385	0.479338	ND	0.686174	ND	0.298441	ND	ND	ND	ND	ND	ND	ND	ND	ND	ND	ND	ND	ND	ND	ND	ND	ND	ND	ND	ND	ND	ND	ND	ND	ND	ND	ND	ND	ND	ND	ND	ND	ND	ND	ND	ND	ND	ND
ECM3	YOR092W	S338	EYS[+79.966331]NVDQYGR	EYSNVDQYGR	1	1.10389	ND	1.25756	ND	0.658916	0.554882	1.14299	0.304152	ND	0.331937	ND	0.704644	ND	ND	ND	0.852633	0.409313	1.11975	ND	ND	ND	ND	ND	ND	1.00704	0.328406	ND	0.471132	ND	0.924822	ND	ND	ND	ND	ND	ND	ND	ND	ND	ND	0.85488	0.547828	ND	ND
ECM30	YLR436C	S1053	GQS[+79.966331]SVSLER	GQSSVSLER	0	0.718719	0.677417	0.919676	0.482795	0.84382	0.69778	0.733671	0.63002	0.745647	0.499992	ND	0.608978	0.173125	ND	0.399778	0.572636	0.382262	0.348014	0.286959	0.339847	0.205957	ND	ND	ND	0.566668	0.671078	0.35836	0.810532	0.580494	0.540195	ND	0.501716	0.133064	ND	ND	ND	ND	0.625098	0.367369	ND	0.560665	0.719498	0.399889	ND
EDC1	YGL222C	S82	KHS[+79.966331]PPSSPSSTTTLGK	KHSPPSSPSSTTTLGK	1	4.79955	1.35044	3.87146	ND	ND	ND	ND	0.949616	0.602782	ND	ND	ND	ND	ND	ND	0.736506	3.46961	1.12799	0.797162	5.39605	5.88129	1.20904	1.40009	1.83211	1.11302	ND	5.751	4.89392	7.32432	1.58668	ND	0.624518	0.597319	2.40749	4.07888	2.85984	0.561291	ND	1.75154	3.21404	2.60943	2.11758	3.27307	3.65537
EDE1	YBL047C	S1008	SQS[+79.966331]LTSSVANNAPQSVRDDVELPETLEER	SQSLTSSVANNAPQSVRDDVELPETLEER	1	1.11273	2.34978	1.42299	1.42604	1.28304	ND	ND	ND	ND	ND	ND	ND	ND	ND	ND	1.705	ND	1.39919	ND	2.46278	2.14452	ND	ND	ND	ND	ND	ND	1.69355	1.73352	1.65083	2.08458	1.37278	ND	1.89635	1.83182	ND	ND	3.77243	3.61566	2.67504	ND	2.73528	ND	ND
EDE1	YBL047C	S1008	SQS[+79.966331]LTSSVANNAPQSVRDDVELPETLEERDTINNTANR	SQSLTSSVANNAPQSVRDDVELPETLEERDTINNTANR	1	2.38155	2.52065	1.75631	2.43863	1.89804	1.83315	1.66325	1.85222	1.47034	1.88745	1.92788	2.016	2.03304	1.63724	1.90884	2.62548	2.1273	1.34911	2.31568	ND	2.51877	1.997	2.26472	2.39211	1.67937	1.8884	2.13105	3.59839	2.90759	2.80011	2.09141	1.66781	1.86227	1.73912	1.55589	2.00009	1.65655	2.64804	2.3439	2.55337	2.75086	2.16484	2.57862	4.35285
EDE1	YBL047C	S1069 T1072	DNTGNLSHIPGEWEATPATASTDVLS[+79.966331]NET[+79.966331]TEVIEDGSTTKR	DNTGNLSHIPGEWEATPATASTDVLSNETTEVIEDGSTTKR	0	0.773769	6.39079	1.90402	1.25677	0.666224	1.80579	2.02788	6.52539	5.92141	6.59712	1.31152	0.897429	2.27798	1.38686	3.59335	0.905261	0.345552	0.63561	1.28672	2.20221	5.66726	2.83028	0.821913	1.83609	2.59009	0.717428	4.65303	0.856857	0.311688	0.851165	0.723043	0.367951	0.342998	1.73846	5.63431	1.16271	0.348648	1.52266	0.779572	0.447294	8.17136	ND	6.14783	2.14832
EDE1	YBL047C	S1093 S1096	RANSNEDGES[+79.966331]VSS[+79.966331]IQESPK	RANSNEDGESVSSIQESPK	0	1.93384	1.99442	1.74676	2.22853	1.27728	0.872899	1.4616	1.29527	1.23421	0.978979	ND	1.07617	2.73976	1.69236	3.58781	2.84234	2.27515	2.00694	ND	2.95042	1.53557	1.97165	1.94223	2.36375	2.35657	ND	2.90492	1.74737	1.35335	ND	ND	ND	ND	1.24904	1.25182	ND	1.63091	ND	0.734287	ND	1.15325	0.437103	1.46113	1.77775
EDE1	YBL047C	S1093 S1100	ANSNEDGES[+79.966331]VSSIQES[+79.966331]PKISAQPK	ANSNEDGESVSSIQESPKISAQPK	1	2.24627	2.6433	2.37367	1.96292	1.2491	1.39361	2.02507	1.5575	1.57705	2.11635	1.39991	1.35442	2.34862	0.931931	2.062	1.64235	1.15687	1.71826	1.48799	1.95897	2.65712	2.07784	2.09078	2.27155	2.05584	1.01229	1.96645	1.47857	2.11241	0.542847	ND	ND	ND	1.20105	ND	1.34982	ND	1.36074	1.09158	ND	1.31439	1.40661	1.724	ND
EDE1	YBL047C	S1096 S1100	RANSNEDGESVSS[+79.966331]IQES[+79.966331]PKISAQPK	RANSNEDGESVSSIQESPKISAQPK	0	1.75518	2.34498	1.63865	1.60649	ND	1.69527	1.82623	2.21049	2.0108	ND	1.30878	2.19848	1.83009	ND	1.80683	0.861188	1.1544	1.21742	1.35774	ND	2.02312	1.60714	1.72245	2.09876	1.83577	ND	1.43874	1.5984	1.67587	1.0804	0.467463	ND	0.759403	1.15796	1.24837	0.782871	0.805504	ND	1.02004	ND	1.99275	1.0408	1.63689	1.34908
EDE1	YBL047C	S1100	ANSNEDGESVSSIQES[+79.966331]PK	ANSNEDGESVSSIQESPK	1	1.15591	1.5952	1.21238	0.903595	1.25538	0.898825	1.23768	1.13866	1.31443	0.898984	1.14764	1.41124	1.26475	1.03867	1.74438	1.00191	1.03835	1.1459	1.45028	1.2152	1.96134	1.09043	1.37616	1.36748	1.17704	1.23318	1.33819	0.97549	1.971	1.81986	1.69593	0.972806	1.14265	0.998752	1.33641	1.23073	1.33921	2.6049	3.18385	1.02106	2.23778	1.64214	2.0575	2.29222
EDE1	YBL047C	S1100	ANSNEDGESVSSIQES[+79.966331]PKISAQPK	ANSNEDGESVSSIQESPKISAQPK	1	3.80771	5.12748	4.00842	3.79662	4.93999	3.51033	3.74133	4.4565	3.56695	2.7332	3.70015	3.75168	3.80771	2.72906	4.83981	3.7942	3.18567	3.20879	4.79861	4.21004	4.7486	3.09965	4.30156	3.53375	4.15293	3.97168	3.86601	4.37659	4.94376	5.08605	2.76629	2.99666	2.47692	2.76813	2.47724	2.62615	2.24283	5.01303	5.13556	4.17977	4.58124	4.68918	4.79509	5.06662
EDE1	YBL047C	S1100	RANSNEDGESVSSIQES[+79.966331]PKISAQPK	RANSNEDGESVSSIQESPKISAQPK	1	3.86903	4.38514	3.70812	3.28551	3.89216	2.43302	3.49842	3.65726	3.72488	2.45551	3.44515	3.6991	3.62644	3.11663	4.22074	2.88361	2.69475	3.22157	3.3225	3.26738	4.14207	2.79413	3.55999	3.49243	3.30532	3.29722	3.49656	3.41696	4.2293	3.86309	2.15017	2.1373	2.14375	2.04012	2.41147	2.15661	2.06021	3.93056	3.6547	2.58794	4.05061	3.86804	3.80894	4.13461
EDE1	YBL047C	S241	TTPLS[+79.966331]ANSTGVSSLTR	TTPLSANSTGVSSLTR	1	0.533022	1.35868	0.6475	ND	1.42436	1.30628	1.09448	1.42339	ND	ND	ND	ND	ND	ND	ND	ND	ND	ND	ND	ND	ND	ND	ND	ND	1.49087	1.25585	1.33054	ND	ND	ND	3.22036	0.959057	1.76601	1.11388	0.964004	0.889844	1.25756	2.77108	3.78154	3.38369	1.5691	1.69906	ND	1.97643
EDE1	YBL047C	S244 S248	TTPLSANS[+79.966331]TGVS[+79.966331]SLTR	TTPLSANSTGVSSLTR	0	0.174151	0.585055	ND	ND	ND	ND	ND	ND	ND	ND	ND	ND	ND	ND	ND	ND	ND	ND	ND	ND	ND	ND	ND	ND	ND	ND	ND	ND	ND	ND	ND	ND	ND	ND	ND	ND	ND	ND	ND	ND	ND	ND	ND	ND
EDE1	YBL047C	T1178	TLQTPYNAQPTSSLEIHTEQVIKYPAPGT[+79.966331]SPSHNEGNSKK	TLQTPYNAQPTSSLEIHTEQVIKYPAPGTSPSHNEGNSKK	0	0.511669	2.75693	1.55869	0.988696	1.6511	ND	1.04652	1.8485	1.13197	2.51933	2.91948	2.47265	2.6808	1.25913	0.594924	1.85957	1.49324	2.24152	0.514482	2.06186	2.33408	1.9708	2.73121	1.24213	1.4825	0.418564	1.33699	2.33115	0.984265	1.99035	ND	ND	ND	ND	ND	ND	ND	ND	ND	ND	ND	ND	ND	ND
EDE1	YBL047C	T237 T238 S248	LEPVVVNQPNRT[+79.966331]T[+79.966331]PLSANSTGVS[+79.966331]SLTR	LEPVVVNQPNRTTPLSANSTGVSSLTR	0	1.0455	2.11593	1.94961	ND	ND	ND	2.43778	ND	2.03684	ND	ND	ND	ND	ND	ND	ND	ND	ND	ND	ND	ND	ND	ND	ND	ND	ND	ND	ND	ND	ND	ND	ND	ND	ND	ND	ND	ND	ND	ND	ND	ND	ND	ND	ND
EDE1	YBL047C	T450	AQTVVQNNT[+79.966331]NNSFSYDNNNGQATLQQQQPQQPPPLTHSSSGLKK	AQTVVQNNTNNSFSYDNNNGQATLQQQQPQQPPPLTHSSSGLKK	1	1.0863	ND	1.11201	ND	ND	ND	1.36798	0.777493	ND	ND	ND	ND	2.45274	1.03905	0.912945	1.25691	0.548787	0.473534	ND	0.829378	0.528083	ND	0.311402	0.652813	ND	ND	ND	0.254771	0.82665	1.57917	ND	ND	ND	1.02048	1.55088	0.148938	1.81323	0.919063	ND	1.57825	0.939468	2.22269	ND	ND
EFM6	YNL024C	S65	S[+79.966331]VDHLLSK	SVDHLLSK	1	0.89925	1.19218	0.99566	1.02117	1.86572	1.29556	1.37269	1.46602	1.06474	1.08111	0.653505	0.907752	0.586269	0.490997	0.594424	0.915279	0.931756	0.744215	0.658321	0.85174	0.740455	0.736021	1.46292	1.00502	0.830452	1.30025	0.74738	1.73337	0.778865	4.17595	2.75177	1.19547	0.766736	1.61669	0.536776	0.402132	0.259544	2.74074	3.03781	2.86563	1.34079	2.15063	1.90009	0.795326
EFR3	YMR212C	S643	FVAEDARS[+79.966331]WK	FVAEDARSWK	1	0.50352	0.461752	ND	ND	0.993986	0.785706	ND	ND	ND	ND	ND	ND	ND	ND	ND	0.648878	0.700454	0.588224	ND	ND	ND	ND	0.613022	0.523308	ND	ND	ND	0.78756	ND	1.32946	ND	ND	ND	ND	ND	ND	ND	ND	ND	ND	ND	ND	ND	ND
EFR3	YMR212C	S643 T646	FVAEDARS[+79.966331]WKT[+79.966331]MR	FVAEDARSWKTMR	1	1.41498	0.904252	1.52123	1.48799	1.66485	1.97682	1.59534	1.68094	1.7617	1.58098	1.84044	1.94765	1.11318	0.801816	1.72552	2.08973	1.91048	2.10389	1.35126	1.52965	0.762633	1.37451	0.698068	0.800688	1.26683	1.75193	0.676781	1.61835	0.815702	1.43844	0.582712	1.40827	0.924377	1.69757	0.699277	0.575395	ND	ND	ND	ND	1.04389	1.46572	0.643147	0.581078
EFR3	YMR212C	S771	TATGENQNDDFKDANEDLHS[+79.966331]LSSR	TATGENQNDDFKDANEDLHSLSSR	1	3.03576	3.11439	2.94064	2.485	3.15203	2.61897	2.9107	3.38261	2.93657	2.32413	2.2306	2.85909	2.27177	1.56925	2.44719	3.28679	2.64112	2.71695	1.60188	2.16119	2.06708	1.8134	2.72166	2.33515	2.59812	3.07999	1.79208	3.44196	2.44039	3.46144	2.07548	2.54384	1.50192	2.2223	1.41739	1.21772	ND	3.21796	1.88305	1.048	2.6629	3.36347	2.4725	1.9354
EFR3	YMR212C	S771 S774	TATGENQNDDFKDANEDLHS[+79.966331]LSS[+79.966331]RGK	TATGENQNDDFKDANEDLHSLSSRGK	0	4.07106	3.63723	0.622588	2.97525	1.12643	3.72312	3.3075	3.7945	4.8226	0.852261	2.32863	4.69562	0.587916	ND	1.68401	0.387719	3.65883	3.13138	ND	2.65138	0.656489	1.22323	1.12299	2.79646	3.20639	3.12231	2.3475	0.690425	1.48954	ND	ND	ND	ND	3.43228	2.03988	ND	ND	ND	ND	0.483711	1.91255	1.69195	1.98463	0.514356
EFR3	YMR212C	T231	TQT[+79.966331]RTIGLDK	TQTRTIGLDK	0	0.142829	0.152162	0.859962	0.581794	1.27073	0.932432	0.905876	0.868045	0.84244	0.199487	0.463862	ND	ND	ND	ND	0.89624	0.230368	0.857059	ND	0.632437	0.485071	ND	0.876364	0.670854	0.227771	0.963297	0.395644	1.02763	0.389236	1.61069	ND	ND	ND	ND	ND	ND	ND	1.10616	0.806173	0.755108	0.548557	1.1187	0.603849	ND
EGD1	YPL037C	S33	AGS[+79.966331]SAGANKDDTKLQSQLAK	AGSSAGANKDDTKLQSQLAK	1	0.986548	1.23316	0.914038	ND	ND	ND	0.820113	1.0011	ND	0.972455	ND	0.909238	1.2649	1.10415	0.753944	ND	ND	ND	1.74633	1.22105	1.23639	1.13413	1.25854	1.1898	ND	ND	ND	0.916064	2.01402	0.857685	ND	ND	ND	ND	ND	ND	ND	ND	ND	ND	1.33393	0.554223	1.17197	1.41751
EIS1	YMR031C	S130	NNS[+79.966331]ITSATSK	NNSITSATSK	1	2.12296	2.65878	2.0679	2.5793	2.44151	1.83973	2.2728	2.29136	1.83371	1.79541	1.87524	1.50238	2.2521	2.68324	2.27622	2.61144	2.5905	2.45829	2.61004	2.66633	3.07375	3.04946	4.0891	4.09259	3.19671	3.2295	3.14146	2.8392	2.6734	2.4112	3.28864	4.28392	4.44252	5.12265	4.46049	3.85677	4.26639	4.22946	3.48073	4.94848	3.1128	3.60729	4.3565	3.56614
EIS1	YMR031C	S179	SYS[+79.966331]ITSASSVLSGASGSFNSTVNPKPK	SYSITSASSVLSGASGSFNSTVNPKPK	1	3.04167	5.23057	2.64958	2.94028	4.18528	2.66655	2.59495	2.94928	2.61132	1.56876	2.29784	2.19103	4.07008	2.87591	3.67696	4.97473	3.87912	3.92381	3.80055	4.40792	5.20703	5.00733	7.03387	7.0647	4.81495	6.37078	5.95175	5.34625	5.05734	7.13356	8.42398	6.96852	7.93353	8.25128	5.93989	6.25525	4.95983	6.31992	8.02207	10.0873	5.81338	6.85846	7.73675	8.55166
EIS1	YMR031C	S2	S[+121.976896]LISAVEDR	SLISAVEDR	1	0.401317	0.482817	0.264592	0.253683	0.461295	0.451049	0.358525	0.39319	0.295405	0.249261	ND	0.127643	0.330015	ND	0.296007	0.520658	0.42152	0.300338	0.536248	0.449805	0.596568	0.4821	0.907862	0.583403	0.487973	0.829604	0.633468	0.633838	0.541807	1.05153	1.68298	0.919442	1.09705	1.72523	0.989938	1.27044	1.0978	1.57035	1.86949	2.1227	0.845378	1.10286	1.43212	0.994018
EIS1	YMR031C	S2	S[+121.976896]LISAVEDRDIHNIGK	SLISAVEDRDIHNIGK	1	0.291953	0.411569	ND	ND	ND	ND	ND	ND	ND	ND	ND	ND	0.269008	0.219036	0.317202	0.544709	0.26359	0.212388	0.306018	0.379439	0.42832	0.587738	1.48229	0.671904	0.510828	0.599119	0.651931	0.670118	0.322763	1.6266	2.11661	0.475441	0.578435	0.795408	0.314706	0.524969	0.51516	0.68941	1.0315	1.8104	0.406368	0.545253	0.987227	0.679838
EIS1	YMR031C	S2 S5	S[+121.976896]LIS[+79.966331]AVEDR	SLISAVEDR	1	0.80865	0.812785	0.780259	0.5467	0.679778	ND	0.691477	0.634603	0.819696	0.74474	0.37725	0.587554	0.908254	0.776468	0.811601	0.510049	0.879342	1.06475	ND	1.17287	1.04628	0.722533	0.584517	0.873561	0.914705	0.366589	0.900017	0.841445	1.17121	ND	ND	ND	ND	2.98506	3.51514	2.25514	ND	ND	ND	ND	ND	ND	1.75086	1.60629
EIS1	YMR031C	S2 S5	S[+121.976896]LIS[+79.966331]AVEDRDIHNIGK	SLISAVEDRDIHNIGK	1	0.997292	1.11602	0.805169	ND	ND	ND	0.906957	0.897518	1.02614	0.758267	ND	1.16172	1.18665	1.37188	1.09673	0.791916	0.875969	1.33602	ND	0.984149	1.63409	1.34876	1.33015	1.7328	1.71909	1.10084	1.99952	1.09447	1.18474	ND	ND	ND	ND	1.83767	2.6287	1.71307	ND	ND	ND	ND	ND	ND	1.26727	1.38113
EIS1	YMR031C	S584	KIS[+79.966331]GYGNDLDAQK	KISGYGNDLDAQK	1	2.15775	3.27289	2.47986	2.44715	2.26347	2.20535	1.9605	2.09755	2.67466	1.46966	1.69882	1.7544	2.36629	2.22928	3.16637	1.94281	2.11236	2.47431	1.73041	2.18604	2.93679	2.99082	3.45091	3.65666	2.77595	2.82286	3.51643	2.67949	2.96071	2.84021	3.51097	5.17749	5.2546	3.84299	4.45154	4.40225	3.52344	4.82742	4.46434	4.9916	4.10725	4.59044	4.65994	4.87544
EIS1	YMR031C	S584	KIS[+79.966331]GYGNDLDAQKNR	KISGYGNDLDAQKNR	1	2.17782	0.754991	1.62175	1.50568	2.18348	1.20783	0.976849	1.43009	1.26879	0.47799	1.19623	1.38152	ND	ND	ND	1.23539	1.06851	1.97705	ND	1.45473	0.991974	1.47501	1.61577	1.42438	1.21373	1.45681	1.29559	1.82185	ND	0.441242	ND	0.749448	0.800552	0.604364	0.700484	0.692292	ND	ND	ND	0.727809	ND	1.05967	0.565766	0.70731
EIS1	YMR031C	S584	RKIS[+79.966331]GYGNDLDAQK	RKISGYGNDLDAQK	1	0.531721	1.16925	0.460255	ND	ND	ND	0.768306	0.251877	ND	ND	ND	ND	1.4576	1.51182	ND	ND	ND	ND	ND	ND	ND	1.01446	ND	0.402227	ND	ND	ND	ND	1.23696	1.29699	ND	2.02433	1.9684	2.11124	2.05788	1.75869	ND	ND	ND	1.48965	ND	1.85188	2.35718	2.58843
EIS1	YMR031C	S763	EATETSS[+79.966331]AVQTKEPEEK	EATETSSAVQTKEPEEK	1	0.552979	1.12436	0.936719	0.500132	0.839197	ND	0.579242	0.808604	1.00112	ND	ND	ND	0.829192	0.800834	1.14402	1.13252	1.23193	1.59154	1.16214	1.20951	2.35441	1.72339	2.62298	2.55878	1.35217	2.01545	1.78382	1.21561	1.67479	1.64597	1.91849	2.40927	2.89901	2.54605	2.90655	2.39391	1.78549	2.42446	2.34671	1.38326	1.62835	2.27504	2.39247	1.87404
EIS1	YMR031C	S813 S822	SLGVS[+79.966331]PDSLEHTFS[+79.966331]GFSQGSSIEDDQDAISNQEKK	SLGVSPDSLEHTFSGFSQGSSIEDDQDAISNQEKK	0	0.175888	ND	3.3484	ND	ND	ND	ND	ND	ND	ND	ND	ND	ND	ND	ND	ND	ND	ND	ND	ND	ND	ND	ND	ND	ND	ND	ND	ND	ND	ND	ND	ND	ND	ND	ND	ND	ND	ND	ND	ND	ND	ND	ND	ND
EIS1	YMR031C	S838	SLGVSPDSLEHTFSGFSQGSSIEDDQDAIS[+79.966331]NQEKK	SLGVSPDSLEHTFSGFSQGSSIEDDQDAISNQEKK	1	1.77217	0.817189	1.48977	1.39483	ND	0.755879	2.59863	1.55329	2.69495	1.92369	ND	1.45884	1.676	1.58835	1.14334	2.57911	1.76919	0.984394	1.48443	1.18985	0.594865	1.08274	0.923205	0.682163	1.25228	0.990091	1.60412	1.23667	ND	0.818828	6.65487	3.5548	4.55977	5.83936	3.9007	4.106	2.72567	0.698336	1.66931	3.11719	2.27609	1.811	3.33564	3.26849
EIS1	YMR031C	T18	DIHNIGKT[+79.966331]SGGGSR	DIHNIGKTSGGGSR	1	0.732962	ND	0.65912	0.534038	0.338967	ND	0.530996	0.661779	0.697527	0.334387	0.626753	ND	0.669314	0.625373	0.472032	0.512783	0.804727	0.617356	0.93598	0.811815	1.17779	ND	0.501245	0.426174	1.01292	0.879391	0.798682	0.907581	ND	0.651312	0.630847	0.58195	1.29434	ND	ND	ND	ND	1.15331	1.21273	ND	ND	ND	ND	ND
ELF1	YKL160W	S117 S124	TQNDGEIDS[+79.966331]DEEEVDS[+79.966331]DEER	TQNDGEIDSDEEEVDSDEER	1	7.99827	8.61719	6.83644	2.23075	7.15231	ND	8.71629	9.22359	7.76834	8.14648	1.56657	6.63736	8.56163	7.7561	4.10144	3.75374	6.84758	5.2043	ND	5.46821	8.43966	7.59412	4.5689	7.13721	8.10337	ND	4.45764	6.17101	7.17668	ND	ND	ND	ND	11.1246	11.8508	5.38311	ND	ND	ND	ND	ND	ND	9.84861	9.00867
ELF1	YKL160W	S117 S124	TQNDGEIDS[+79.966331]DEEEVDS[+79.966331]DEERIGQVK	TQNDGEIDSDEEEVDSDEERIGQVK	1	8.19206	7.61599	7.37012	5.69555	6.22129	3.30304	7.52213	7.0249	8.00797	6.34855	3.39344	6.41485	7.175	6.20448	5.77986	4.80688	6.5114	5.85177	1.08886	5.66818	7.08496	6.17511	4.69029	6.48709	7.02075	3.95324	7.1539	5.49961	7.0926	ND	3.04253	ND	0.831266	6.94184	6.27471	4.30161	ND	ND	ND	ND	ND	ND	5.2706	4.91467
ELF1	YKL160W	S117 S124	TQNDGEIDS[+79.966331]DEEEVDS[+79.966331]DEERIGQVKR	TQNDGEIDSDEEEVDSDEERIGQVKR	1	5.87961	5.05793	4.85317	ND	4.47854	2.91196	6.07047	5.46611	5.92684	3.9582	2.49718	4.92375	5.76183	4.87716	3.98805	3.27695	3.90762	3.91325	ND	3.05069	4.47169	4.7489	3.59151	4.30897	5.36093	1.46925	4.41497	3.63922	2.91169	ND	ND	ND	ND	3.28871	3.13676	2.23992	ND	ND	ND	ND	ND	ND	2.23076	2.57074
ELF1	YKL160W	S142	GRGALVDS[+79.966331]DDE	GRGALVDSDDE	1	3.64434	4.97435	3.75148	2.62308	4.56426	2.87363	4.1642	3.66451	3.39141	2.98778	2.54349	3.12469	3.68397	3.16466	3.82412	3.71963	3.4186	3.58154	2.83628	3.48052	4.56911	3.70427	4.40479	4.04092	3.88492	3.86861	4.03252	3.6604	4.19858	1.08468	2.66673	ND	1.14494	4.28584	2.90551	2.98026	2.15772	3.1226	2.67233	ND	3.70318	1.12022	4.18718	3.61082
ELF1	YKL160W	T109 S117	T[+79.966331]QNDGEIDS[+79.966331]DEEEVDSDEER	TQNDGEIDSDEEEVDSDEER	1	2.33724	2.70199	ND	ND	ND	ND	2.79359	ND	2.23614	2.31071	ND	2.05782	ND	ND	ND	ND	ND	ND	ND	ND	ND	ND	ND	ND	ND	ND	ND	ND	ND	ND	ND	ND	ND	ND	ND	ND	ND	ND	ND	ND	ND	ND	3.16548	3.16774
ELF1	YKL160W	T109 S117	T[+79.966331]QNDGEIDS[+79.966331]DEEEVDSDEERIGQVKR	TQNDGEIDSDEEEVDSDEERIGQVKR	1	2.70039	1.86558	2.14373	ND	ND	ND	2.02598	1.73734	2.75473	1.02395	ND	2.18084	3.04885	1.82832	ND	ND	1.891	1.51021	ND	ND	ND	1.01087	ND	1.40542	2.37118	ND	2.6541	ND	ND	ND	ND	ND	ND	1.88888	1.71808	ND	ND	ND	ND	ND	ND	ND	ND	ND
ELF1	YKL160W	T109 S124	T[+79.966331]QNDGEIDSDEEEVDS[+79.966331]DEER	TQNDGEIDSDEEEVDSDEER	1	6.68606	6.97756	5.02031	ND	ND	ND	4.86636	6.3312	5.18481	4.70243	ND	4.52811	7.4691	5.29175	ND	ND	ND	ND	ND	ND	ND	6.15112	2.20041	4.15741	ND	ND	ND	4.33831	5.13268	ND	ND	ND	ND	7.43772	8.77898	ND	ND	ND	ND	ND	ND	ND	7.37769	7.78412
ELF1	YKL160W	T109 S124	T[+79.966331]QNDGEIDSDEEEVDS[+79.966331]DEERIGQVK	TQNDGEIDSDEEEVDSDEERIGQVK	1	5.84614	5.39457	4.9951	3.79589	4.05301	2.33343	5.48191	4.59148	5.67096	4.20873	ND	5.24418	5.57192	3.46489	3.16227	1.63396	4.18699	3.96646	ND	2.94599	4.26911	4.17572	2.83591	3.94317	4.40397	2.07028	4.54728	3.70668	4.23664	ND	ND	ND	ND	4.47094	4.42825	2.73764	ND	ND	ND	ND	ND	ND	3.37553	2.55134
ELF1	YKL160W	T109 S124	T[+79.966331]QNDGEIDSDEEEVDS[+79.966331]DEERIGQVKR	TQNDGEIDSDEEEVDSDEERIGQVKR	1	3.50128	2.57224	2.43514	ND	3.19724	1.96176	4.54872	3.07547	3.91493	3.11102	ND	3.39894	3.39044	3.29428	ND	ND	2.38583	2.3083	ND	ND	ND	2.96857	ND	2.50488	2.8663	ND	1.85821	ND	ND	ND	ND	ND	ND	1.45173	1.21349	ND	ND	ND	ND	ND	ND	ND	ND	ND
ELO2	YCR034W	S338	NVPTPSPS[+79.966331]PKPQHR	NVPTPSPSPKPQHR	1	1.98315	1.89856	2.07034	1.3839	2.80986	1.34044	2.53326	2.09034	2.67079	1.84651	1.46794	2.19038	1.08132	0.88629	0.951079	1.81206	2.2176	1.34759	0.606636	1.15622	0.874642	0.780887	1.24436	1.49062	1.86969	2.15	1.01734	2.8748	1.55239	2.97541	ND	ND	ND	1.15545	0.678566	ND	0.636074	1.81451	ND	1.0155	2.13004	1.84651	0.448396	1.16527
ELO2	YCR034W	T334 S336 S338	NVPT[+79.966331]PS[+79.966331]PS[+79.966331]PKPQHR	NVPTPSPSPKPQHR	1	4.1243	3.64317	5.19126	1.8072	4.72145	0.670929	4.52256	4.86727	6.58244	4.02356	2.02764	6.14782	2.73547	2.67844	2.82785	2.31574	4.34024	4.67663	ND	2.22582	3.24003	2.8647	2.76782	3.88835	3.79852	1.78177	2.10331	2.78484	2.65648	ND	ND	ND	ND	1.62702	1.14959	ND	ND	ND	ND	ND	ND	ND	0.968869	0.389062
EMI2	YDR516C	S2	S[+121.976896]FENLHK	SFENLHK	1	0.819364	0.911604	0.841095	0.921878	1.20437	1.14393	1.09817	1.03012	0.878492	0.892335	0.785313	0.726723	0.98942	0.681835	1.25523	1.53953	1.42249	1.21938	1.26972	1.34303	1.34519	1.13462	1.39454	1.2361	1.05906	1.29264	1.0206	1.29929	0.826756	1.52856	2.22197	2.07916	1.37345	2.64764	1.23919	1.22743	0.676605	2.71292	2.34782	2.2988	1.34204	2.24103	1.84848	0.914911
ENA1	YDR040C	S1065	AHNPENDLES[+79.966331]NNKR	AHNPENDLESNNKR	1	0.209412	0.168089	0.318206	ND	ND	ND	0.228264	0.272545	0.363767	ND	0.150698	0.266568	ND	ND	ND	ND	0.247456	0.310318	ND	ND	ND	ND	ND	ND	0.19404	0.209698	ND	0.356635	0.313947	0.436298	ND	ND	ND	ND	ND	ND	ND	ND	ND	ND	0.280422	0.252129	ND	ND
ENA1	YDR040C	S509 S526	STNQS[+79.966331]NENDQSSLSQHNEKPGS[+79.966331]AQFEHIAEFPFDSTVKR	STNQSNENDQSSLSQHNEKPGSAQFEHIAEFPFDSTVKR	0	0.604984	ND	1.05431	ND	ND	ND	ND	ND	ND	ND	ND	ND	ND	ND	ND	ND	ND	ND	ND	ND	ND	0.692095	ND	1.20891	ND	ND	ND	ND	ND	ND	ND	ND	ND	ND	ND	ND	ND	ND	ND	ND	ND	ND	ND	ND
ENA1	YDR040C	S526	STNQSNENDQSSLSQHNEKPGS[+79.966331]AQFEHIAEFPFDSTVKR	STNQSNENDQSSLSQHNEKPGSAQFEHIAEFPFDSTVKR	1	1.51807	1.15066	ND	0.960945	1.779	0.714176	1.55347	ND	1.57498	ND	ND	ND	0.528981	0.328701	ND	ND	ND	ND	ND	ND	ND	ND	ND	ND	ND	ND	ND	ND	ND	ND	ND	ND	ND	ND	ND	ND	ND	ND	ND	ND	ND	ND	ND	ND
ENO1	YGR254W	S10	S[+79.966331]VYDSRGNPTVEVELTTEK	SVYDSRGNPTVEVELTTEK	0	1.68922	0.271572	0.795518	ND	0.460063	0.720229	1.11396	ND	1.20062	0.684753	ND	0.85119	ND	ND	ND	0.525054	0.446058	ND	ND	ND	ND	ND	0.312343	1.03574	ND	ND	ND	ND	ND	ND	ND	ND	ND	ND	ND	ND	ND	ND	ND	ND	ND	ND	ND	ND
ENO1	YGR254W	S188	IGS[+79.966331]EVYHNLK	IGSEVYHNLK	1	1.2849	1.36939	0.892233	0.974456	1.2934	1.10506	1.0384	1.174	1.19296	1.16525	1.18823	1.05953	1.31741	1.44207	1.42178	1.17842	1.51717	1.07967	1.56358	1.46905	1.99026	1.45146	1.56904	1.2109	1.1213	1.16313	1.83231	1.23595	1.44376	2.18367	1.59786	1.2919	1.08728	1.11584	0.846091	1.13317	0.986798	1.66657	1.6337	1.61734	1.23292	1.13634	1.25659	1.39442
ENP1	YBR247C	S172	EKES[+79.966331]QVEDMQDDEPLANEQNTSR	EKESQVEDMQDDEPLANEQNTSR	1	1.19893	0.850669	1.56959	0.909388	1.53787	0.985454	1.28716	1.12346	1.2605	ND	ND	ND	1.02967	ND	1.76816	1.17318	1.70558	1.81674	ND	0.943531	0.836444	ND	ND	ND	0.827119	1.14493	1.14081	1.0956	1.33129	ND	0.896346	1.3637	0.808155	ND	ND	ND	ND	ND	ND	ND	1.50571	0.84758	0.923895	1.14087
ENP2	YGR145W	S529	ALTAAEES[+79.966331]DEER	ALTAAEESDEER	1	1.60355	2.25183	1.77341	1.7158	3.60433	1.65361	2.39119	2.02835	1.80322	1.61243	1.28963	1.62665	1.42427	1.40521	1.8389	2.79177	2.26266	1.97258	1.19374	1.74337	1.71388	2.07295	3.05625	2.45906	2.0722	2.91192	2.05298	2.39387	2.03526	2.46036	4.394	0.479855	1.63873	4.89693	2.1173	2.44311	1.21255	5.08849	5.48745	0.781394	3.84106	1.47713	4.17202	2.73884
ENP2	YGR145W	S550 S555	GHYDYEDEES[+79.966331]DEEES[+79.966331]DDETNQK	GHYDYEDEESDEEESDDETNQK	1	4.03973	3.92265	4.35525	1.57667	3.82025	ND	3.86012	4.5312	4.83234	3.7198	0.993513	3.93204	3.96496	3.98828	2.80019	2.35805	3.55109	3.59018	ND	2.13934	2.87543	4.34659	3.26666	4.38377	4.64424	0.772459	2.63261	3.67427	2.76648	ND	ND	ND	ND	4.5825	5.4461	2.18009	ND	ND	ND	ND	ND	ND	3.86583	3.19469
ENP2	YGR145W	S550 S555	GHYDYEDEES[+79.966331]DEEES[+79.966331]DDETNQKSNKEELSEK	GHYDYEDEESDEEESDDETNQKSNKEELSEK	1	2.59358	2.82877	2.11594	1.84073	2.80133	0.53819	3.05187	2.97656	2.8893	2.21109	ND	2.69485	2.19218	2.52783	2.24169	1.87845	2.32639	2.58424	ND	1.58739	1.86385	2.78915	2.22187	2.90701	3.13657	1.30181	2.3691	2.25459	1.38289	ND	ND	ND	ND	3.05852	2.39915	0.845333	ND	ND	ND	ND	ND	ND	1.78611	1.22571
ENP2	YGR145W	S550 T559	GHYDYEDEES[+79.966331]DEEESDDET[+79.966331]NQK	GHYDYEDEESDEEESDDETNQK	1	2.21768	3.17253	1.61587	ND	ND	ND	2.56166	2.38144	2.5654	1.4333	ND	1.67489	1.66312	2.30446	ND	ND	ND	ND	ND	ND	ND	2.87957	2.29827	2.97194	ND	ND	ND	ND	ND	ND	ND	ND	ND	4.29535	3.34593	ND	ND	ND	ND	ND	ND	ND	1.92927	1.64845
ENP2	YGR145W	S671 S672	HDNS[+79.966331]S[+79.966331]DEEGIDENGNKKDNGR	HDNSSDEEGIDENGNKKDNGR	1	0.726255	0.281859	0.298995	0.285983	0.623865	ND	0.499407	0.355347	0.385579	ND	ND	ND	0.420815	0.549552	ND	ND	0.363519	0.356833	ND	ND	ND	0.542788	ND	0.435818	ND	ND	ND	ND	ND	ND	ND	ND	ND	ND	ND	ND	ND	ND	ND	ND	ND	ND	ND	ND
ENP2	YGR145W	S671 S672	RHDNS[+79.966331]S[+79.966331]DEEGIDENGNK	RHDNSSDEEGIDENGNK	1	0.434584	0.377284	0.489284	ND	ND	ND	0.389499	0.448932	0.477948	0.155873	ND	0.358167	0.315419	0.231242	ND	0.132112	0.518017	0.433689	ND	ND	ND	0.14403	0.261809	0.358968	ND	ND	ND	ND	ND	ND	ND	ND	ND	ND	ND	ND	ND	ND	ND	ND	ND	ND	ND	ND
ENP2	YGR145W	S671 S672	RHDNS[+79.966331]S[+79.966331]DEEGIDENGNKK	RHDNSSDEEGIDENGNKK	1	2.08525	0.908878	1.48202	1.73943	1.91373	0.952519	0.824225	0.970622	1.71307	1.03298	0.945143	0.668481	0.899172	1.10867	ND	1.14442	1.39483	0.40571	ND	0.32638	0.814671	0.987128	0.651905	0.918894	0.690847	1.28025	ND	ND	0.528083	0.669107	ND	ND	ND	ND	ND	ND	0.707969	0.702921	ND	ND	ND	ND	ND	ND
ENT1	YDL161W	S163	GTGRS[+79.966331]DENDDDLQR	GTGRSDENDDDLQR	1	4.28031	4.84043	3.3096	4.14336	3.71695	1.29474	5.08133	3.36186	3.65374	4.67345	3.86202	3.19005	4.57282	5.50765	4.32848	4.03144	3.98337	4.30518	3.15865	3.91669	3.51197	6.82917	5.01524	6.13652	3.04664	3.94739	5.1987	4.2417	3.2028	2.6999	3.54105	1.1451	2.20555	5.10339	4.41892	3.71083	4.3843	3.54235	3.84865	ND	3.11944	2.57955	3.54612	4.01066
ENT1	YDL161W	S163	RGTGRS[+79.966331]DENDDDLQR	RGTGRSDENDDDLQR	1	4.96027	5.76405	5.04448	5.3457	5.36898	4.67173	5.14565	4.76718	5.78571	4.9701	5.33892	4.73556	4.60664	4.94949	6.11328	5.28794	4.98637	5.70092	4.9592	4.87303	5.08663	5.6301	6.0009	6.17474	5.59884	6.32682	6.02953	5.21902	5.2892	4.26967	3.61872	4.72907	6.16268	4.19754	4.77638	4.30983	4.93674	6.03213	5.03477	1.79935	4.52353	5.79068	4.92109	5.75275
ENT1	YDL161W	S317	SEQSSSS[+79.966331]PKRNQLVAASSPQQLQQQK	SEQSSSSPKRNQLVAASSPQQLQQQK	0	4.74746	1.07039	3.36478	ND	ND	ND	ND	ND	ND	2.67508	3.29475	ND	ND	2.19397	4.40651	ND	2.53619	4.57531	ND	3.26332	3.58991	ND	ND	ND	ND	ND	ND	ND	ND	ND	ND	ND	ND	ND	ND	ND	ND	ND	ND	ND	ND	ND	ND	ND
ENT1	YDL161W	S328	NQLVAASS[+79.966331]PQQLQQQK	NQLVAASSPQQLQQQK	1	2.24657	3.17919	2.65755	2.64689	3.24823	2.79259	3.03634	3.27004	2.43954	2.54846	3.03174	3.41233	1.84745	1.15639	3.17892	2.1596	1.80471	2.63732	2.12018	2.78883	2.62946	2.59279	3.64465	2.797	2.29075	2.99543	ND	3.55975	3.62984	3.86389	1.78098	1.1999	1.26832	1.54742	1.35775	1.08258	1.96788	3.64884	3.34816	4.16466	4.16357	3.42767	2.73852	4.57414
ENT1	YDL161W	S328	RNQLVAASS[+79.966331]PQQLQQQK	RNQLVAASSPQQLQQQK	1	1.03212	0.367865	0.212689	1.52897	0.360709	2.11345	0.203579	0.340602	1.5324	0.785313	1.78985	1.18484	1.39467	0.629884	1.74581	1.0895	0.137344	1.51228	0.142863	0.967747	0.442896	1.08723	1.12969	0.926372	1.07262	0.892731	1.44387	1.63841	0.20302	0.762681	ND	ND	ND	ND	ND	ND	ND	0.203897	0.603662	ND	0.922115	0.614335	0.721275	0.961347
ENT1	YDL161W	T160	RGT[+79.966331]GRSDENDDDLQR	RGTGRSDENDDDLQR	1	4.46738	4.01351	4.37245	4.39652	3.80345	3.50863	4.26385	4.55358	5.00684	3.96133	4.34593	4.35206	3.52676	4.23268	4.70698	3.54803	3.99275	4.10971	3.66625	4.05419	4.43529	4.13022	4.43355	3.65387	5.35383	5.01899	5.26116	4.39318	4.08838	3.66456	2.34315	2.61705	3.48182	2.79243	4.54245	3.92912	3.94419	4.73018	3.49984	1.00518	3.77297	4.03429	3.8919	4.76902
ENT1	YDL161W	T160 S163	GT[+79.966331]GRS[+79.966331]DENDDDLQR	GTGRSDENDDDLQR	1	0.720248	1.0238	ND	ND	ND	ND	0.722947	0.657852	0.55639	0.660888	0.534503	0.541068	0.64794	0.817656	0.542027	ND	0.249831	0.498478	ND	ND	ND	0.726742	0.736571	0.885273	0.926485	0.772035	0.976264	0.797117	0.776135	ND	ND	ND	ND	0.485069	0.549546	ND	0.786439	0.430253	ND	ND	ND	ND	0.820282	0.799254
ENT1	YDL161W	T160 S163	RGT[+79.966331]GRS[+79.966331]DENDDDLQR	RGTGRSDENDDDLQR	1	0.776143	0.952259	0.803625	0.326867	0.631886	ND	0.531387	0.669325	1.02444	0.642513	0.516875	0.957472	0.614065	0.515554	0.62343	0.247406	0.556733	0.723518	ND	0.279419	0.916784	0.286576	0.526671	0.865615	0.826156	0.752623	0.844428	0.43503	0.778569	ND	ND	ND	ND	0.39931	0.729237	ND	ND	ND	ND	ND	ND	ND	0.916828	0.960066
ENT1	YDL161W	T346	QQEPLIQNRT[+79.966331]GNQSM[+15.994915]TDKYSK	QQEPLIQNRTGNQSMTDKYSK	1	1.52107	1.21318	0.671372	ND	ND	ND	0.827496	ND	1.26968	0.872166	ND	0.682974	ND	ND	ND	ND	ND	ND	ND	ND	ND	ND	0.948813	1.15804	0.528017	0.600857	0.870873	0.161789	ND	0.666791	ND	ND	ND	ND	ND	ND	ND	ND	ND	0.098977	0.774066	ND	1.00257	ND
ENT1	YDL161W	T346	QQEPLIQNRT[+79.966331]GNQSMTDKYSK	QQEPLIQNRTGNQSMTDKYSK	1	2.03123	1.95887	2.1761	1.85651	2.00403	2.551	1.63597	2.15291	2.89807	2.13797	ND	1.79241	2.2397	0.73511	2.03873	2.16157	ND	2.20083	ND	ND	ND	1.39548	2.54626	2.99064	2.57995	2.54659	2.58565	1.68979	1.91283	1.30219	0.868594	0.454748	ND	1.80441	1.59114	1.69066	1.0388	1.01886	1.3259	2.69954	1.98099	1.45322	2.13679	1.93643
ENT1	YDL161W	T346	T[+79.966331]GNQSMTDKYSK	TGNQSMTDKYSK	1	1.43596	1.41785	1.46163	1.18516	1.10272	1.21131	1.25846	1.34966	1.41726	0.983572	1.20558	1.13347	1.27439	1.47691	1.49841	0.949605	1.08925	1.45018	1.1449	1.32858	1.6465	1.3704	1.58163	1.82408	1.29278	1.77843	1.83751	1.04508	1.53204	1.089	1.1784	2.40231	1.94957	1.6398	1.72362	1.4679	1.63706	1.591	1.16141	1.63312	1.47384	1.56034	1.55191	1.6022
ENT1	YDL161W	T346 T352	QQEPLIQNRT[+79.966331]GNQSMT[+79.966331]DKYSK	QQEPLIQNRTGNQSMTDKYSK	1	1.58097	1.58802	1.33142	1.16319	1.65679	1.02003	1.46164	ND	1.19159	1.71795	1.43759	1.7909	0.790549	ND	1.44577	0.739047	0.772698	1.12155	0.881829	1.03889	1.26679	1.30144	ND	0.451754	1.47011	0.770114	0.184309	ND	ND	ND	0.40002	ND	0.432084	2.1246	2.77341	0.452534	ND	1.14426	0.149611	ND	1.32678	0.609626	1.14325	1.5577
ENT1	YDL161W	T364 T366	LNELLAT[+79.966331]GT[+79.966331]GIDTFGNVGEAR	LNELLATGTGIDTFGNVGEAR	1	1.51373	1.29574	0.962828	1.84166	1.36554	1.00956	1.41148	0.638518	0.941875	ND	1.02647	0.919815	1.47226	1.59461	1.41244	1.78832	1.42191	1.46691	1.18302	1.37353	0.901695	1.64726	1.13286	1.38623	1.53665	0.532412	1.17098	1.31281	1.12419	ND	1.68213	ND	0.546266	1.95532	1.74914	1.98196	1.91817	ND	0.985971	ND	ND	ND	1.32862	1.52239
ENT1	YDL161W	T384 T386	IPAQHT[+79.966331]KT[+79.966331]GTFINSQGTGYR	IPAQHTKTGTFINSQGTGYR	1	2.24228	2.57822	ND	ND	1.90629	1.75386	ND	ND	ND	0.535197	0.937171	0.895013	2.66936	1.91278	ND	1.73724	ND	1.47499	ND	ND	ND	ND	ND	ND	ND	ND	ND	2.1895	1.79525	ND	ND	ND	ND	ND	ND	ND	ND	ND	ND	ND	ND	ND	ND	ND
ENT1	YDL161W	T395	TGTFINSQGT[+79.966331]GYR	TGTFINSQGTGYR	1	1.3915	2.3148	1.78612	1.21609	1.72668	1.57297	1.6845	1.97403	1.32654	1.36408	0.608115	1.29116	1.93617	0.900471	1.96709	1.94178	1.90164	1.53288	1.93911	2.01269	2.2286	2.41142	3.3093	2.98068	1.48463	2.54653	2.09758	2.09716	2.4525	3.15393	4.61857	3.35086	3.19342	2.14983	1.63858	1.76498	2.26225	3.30273	3.35596	4.72576	2.93796	2.54909	3.63902	3.20248
ENT2	YLR206W	S167	TRS[+79.966331]NPHDSSPSYQDDLEK	TRSNPHDSSPSYQDDLEK	1	1.79859	3.5391	ND	ND	ND	ND	1.11196	2.74044	ND	1.61557	1.88501	ND	2.72578	1.71388	ND	ND	ND	ND	2.83972	2.14174	4.06152	1.25067	1.42692	2.28034	3.3992	ND	1.3342	1.17308	4.08995	3.3321	4.53918	2.91171	4.37876	2.89434	3.76078	2.0145	3.91339	5.44844	6.54138	7.10333	5.58823	5.03008	7.15461	6.7749
ENT2	YLR206W	S167 S173	TRS[+79.966331]NPHDSS[+79.966331]PSYQDDLEK	TRSNPHDSSPSYQDDLEK	0	1.27018	3.33622	1.70845	2.58691	1.79124	ND	1.29794	3.04611	0.96309	1.73747	2.28306	2.00559	2.1047	2.67576	ND	2.11016	1.92623	2.29833	2.77856	2.88374	4.47268	ND	ND	ND	2.87625	2.42213	3.74592	2.58602	4.83389	0.379935	ND	ND	ND	5.03144	7.47834	5.45444	7.50565	3.97805	3.79573	ND	5.29086	2.25746	5.46111	5.46535
ENT2	YLR206W	T165	T[+79.966331]RSNPHDSSPSYQDDLEKALEESR	TRSNPHDSSPSYQDDLEKALEESR	0	1.09815	ND	0.536297	ND	ND	ND	0.603653	1.04058	ND	1.94537	1.18258	2.07478	ND	ND	ND	0.840914	0.819194	1.12281	1.04413	0.145077	1.25048	1.1265	ND	0.148289	1.305	1.29171	1.53551	ND	1.91293	0.155549	ND	0.874225	0.446623	0.876991	ND	1.23633	0.402422	0.59307	ND	ND	ND	ND	ND	ND
ENT2	YLR206W	T165 S167	T[+79.966331]RS[+79.966331]NPHDSSPSYQDDLEK	TRSNPHDSSPSYQDDLEK	1	0.604504	0.475438	0.544629	ND	ND	ND	0.50549	0.278308	0.368111	0.408685	ND	0.642071	0.417122	0.475838	0.643215	ND	ND	ND	ND	ND	ND	4.31227	3.19674	0.722036	ND	ND	ND	0.162878	0.622631	ND	ND	ND	ND	0.457215	0.33664	ND	ND	ND	ND	ND	ND	ND	0.990412	0.86807
ENT2	YLR206W	T468	IPAQHT[+79.966331]KTGTFINSQGTGYK	IPAQHTKTGTFINSQGTGYK	1	2.60926	3.74903	2.37186	1.13537	2.99367	ND	2.78524	3.08431	2.64475	2.20352	1.5463	2.7373	1.17603	ND	2.88077	2.4703	2.07046	2.53234	2.80429	1.76992	3.19748	1.73824	3.92682	3.70647	2.64711	3.25319	2.38435	1.47348	2.2632	4.85051	3.39419	2.51953	2.92739	2.87808	2.61524	3.37197	2.45633	3.01473	3.13738	4.56539	3.01642	2.4657	3.92101	3.52931
ENT2	YLR206W	T468 T470	IPAQHT[+79.966331]KT[+79.966331]GTFINSQGTGYK	IPAQHTKTGTFINSQGTGYK	1	1.40565	ND	1.86302	2.01732	1.85821	1.62144	ND	1.85389	1.7723	1.993	2.11215	0.460505	1.99867	ND	0.780896	2.28379	2.10152	2.3013	ND	2.0781	2.578	3.08992	ND	3.07062	1.03419	2.50705	ND	1.77518	2.1909	ND	ND	ND	ND	2.35306	4.40245	2.46872	ND	ND	ND	ND	ND	ND	ND	ND
ENT2	YLR206W	T468 T479	IPAQHT[+79.966331]KTGTFINSQGT[+79.966331]GYKQVTNEPK	IPAQHTKTGTFINSQGTGYKQVTNEPK	1	2.58855	3.06315	1.21269	1.12548	2.47458	2.86854	0.230205	2.37767	2.71067	1.02491	0.939773	0.129335	1.80127	2.06995	1.80831	1.63987	2.12245	2.32204	0.64094	2.09372	3.34857	1.21922	3.69918	5.18953	3.08866	2.09996	1.60794	1.82881	3.69538	1.15205	0.517508	0.922972	1.93057	3.95164	5.03429	0.259316	1.55458	2.27477	1.33692	2.14889	1.88283	3.16631	2.84897	3.87287
ENT2	YLR206W	T470 T472 S476	IPAQHTKT[+79.966331]GT[+79.966331]FINS[+79.966331]QGTGYKQVTNEPK	IPAQHTKTGTFINSQGTGYKQVTNEPK	0	0.836836	ND	0.847556	ND	0.207997	0.63295	0.506772	ND	1.72551	0.502852	ND	0.246067	ND	ND	ND	ND	ND	ND	0.610481	1.1634	ND	ND	ND	ND	ND	ND	ND	ND	ND	ND	0.798723	1.63247	ND	0.580109	ND	1.95701	0.772007	ND	1.36369	ND	ND	ND	1.56759	0.322925
ENT2	YLR206W	T472 T479	TGT[+79.966331]FINSQGT[+79.966331]GYKQVTNEPK	TGTFINSQGTGYKQVTNEPK	0	1.98707	2.64179	ND	ND	ND	ND	1.88768	1.99605	ND	ND	ND	ND	ND	ND	ND	1.51561	1.72906	ND	ND	ND	ND	4.49223	4.90688	4.82901	ND	ND	ND	ND	ND	ND	ND	ND	ND	5.15949	5.04686	ND	ND	ND	ND	3.06776	ND	3.17889	ND	ND
ENT2	YLR206W	T479	TGTFINSQGT[+79.966331]GYKQVTNEPK	TGTFINSQGTGYKQVTNEPK	1	0.419953	0.827592	ND	ND	ND	ND	0.282815	0.414391	0.418928	ND	0.426978	0.253331	0.51218	ND	0.562828	0.628906	0.69444	0.668973	0.345964	0.465721	1.02247	ND	1.67209	1.22224	0.555535	1.00117	0.5307	0.665262	0.770597	1.52086	0.829152	0.865945	0.76151	0.888148	0.363549	0.402676	0.259122	1.15192	1.15577	0.842924	0.526607	0.807273	1.44783	1.17332
ENT3	YJR125C	S203	VHGISVSADFDS[+79.966331]DNEDNEDGSFSQNGYNDNASR	VHGISVSADFDSDNEDNEDGSFSQNGYNDNASR	1	0.695548	3.00415	3.58862	ND	ND	ND	2.76265	3.17798	ND	ND	ND	ND	ND	ND	ND	ND	3.24705	2.68948	ND	ND	ND	0.824486	3.36211	3.02662	ND	1.47847	3.23348	2.68766	2.85612	ND	ND	ND	ND	1.69862	1.50193	4.91017	7.19803	ND	0.547853	ND	ND	ND	0.521002	6.1323
ENT4	YLL038C	S182	SELTRQS[+79.966331]LEK	SELTRQSLEK	1	0.45461	0.723819	ND	0.609602	0.668091	0.817874	0.469179	0.665062	ND	0.487173	0.420767	0.668209	ND	ND	ND	0.765926	0.57892	0.735014	0.141412	0.627159	ND	ND	1.10588	0.860085	ND	ND	ND	0.577357	ND	0.990504	1.29057	0.884613	0.856982	ND	ND	ND	ND	ND	ND	0.998484	ND	0.600074	0.772224	ND
ENT4	YLL038C	S182	SELTRQS[+79.966331]LEKK	SELTRQSLEKK	1	0.350639	0.50838	0.114701	ND	0.389325	0.178136	0.490332	0.444959	0.415306	0.505687	0.253116	0.302344	0.235848	ND	0.382301	0.281766	0.394043	0.352447	0.318331	0.275807	ND	0.306761	0.587718	0.540895	0.35516	0.332622	0.451778	ND	0.380563	0.473447	0.567186	0.516473	0.292621	0.357408	0.3075	ND	ND	0.482197	0.485518	ND	0.335766	0.246613	0.437647	0.544973
ENT4	YLL038C	S195	KAKPPTTSTS[+79.966331]LDFQR	KAKPPTTSTSLDFQR	1	0.548198	0.724729	0.518381	ND	ND	ND	1.00904	1.15826	ND	0.829659	ND	0.679018	0.515229	0.320287	ND	ND	0.812952	0.360866	ND	ND	ND	ND	ND	ND	0.793021	ND	0.756944	ND	ND	ND	ND	ND	ND	0.608654	0.397737	ND	ND	ND	ND	ND	ND	ND	ND	ND
EPO1	YMR124W	S348	TLS[+79.966331]LTNGPR	TLSLTNGPR	1	1.52847	1.71847	1.29087	1.56233	2.13435	1.76426	1.62096	1.53734	1.20521	1.25781	0.9665	1.05285	1.2598	0.971526	1.28234	1.3359	1.13289	1.01611	1.42816	1.42643	1.81077	1.58781	2.06396	1.3165	1.79533	1.86508	2.0167	2.00504	1.9969	2.6982	1.93869	0.954759	1.02057	1.35901	0.965596	1.15521	1.64919	3.08305	4.2212	4.25636	2.15151	2.0743	3.17431	3.04204
EPO1	YMR124W	S586	ASLSTFSSTFSDS[+79.966331]PSKQR	ASLSTFSSTFSDSPSKQR	1	0.570049	1.39546	0.659174	0.671567	0.96037	ND	0.860702	0.925849	0.863406	ND	ND	ND	1.69015	0.42565	1.39618	1.25267	1.33035	1.16437	1.62564	1.28821	1.72815	2.77655	3.29863	2.78706	ND	ND	ND	ND	ND	ND	7.02923	3.46358	5.4251	ND	ND	ND	2.08455	2.10302	3.76997	2.69351	1.73311	1.68208	3.18359	2.74139
EPO1	YMR124W	S586 S588	ASLSTFSSTFSDS[+79.966331]PS[+79.966331]KQR	ASLSTFSSTFSDSPSKQR	1	1.18787	1.8862	0.805343	1.08708	0.62779	ND	0.924413	0.785387	0.871435	1.25632	ND	1.27668	1.82893	1.20151	0.63682	ND	0.698552	0.707698	ND	0.847438	1.72093	1.41672	1.90839	2.25846	1.21697	0.178983	0.996507	1.85161	1.73974	ND	ND	ND	ND	1.07026	1.3338	1.1826	3.5921	ND	0.775505	ND	ND	ND	1.545	2.46341
EPO1	YMR124W	S649	RAS[+79.966331]LLQSIPERDPK	RASLLQSIPERDPK	1	1.05322	1.90423	1.09921	1.06907	1.40938	0.870484	1.13032	1.46023	1.23919	1.28571	1.72245	1.21973	1.31757	0.903973	1.27245	1.13728	0.922166	0.861296	2.03669	1.622	2.32443	1.44489	1.75294	1.56218	1.08966	1.31392	1.70894	1.33203	2.10095	3.32756	2.7314	1.1543	1.63743	1.49598	1.53887	1.47425	2.54242	2.52989	3.97853	4.22149	2.82793	1.92862	3.83141	4.10194
EPO1	YMR124W	S664 T667	NVS[+79.966331]DAT[+79.966331]IKR	NVSDATIKR	1	0.853934	1.41298	1.0164	0.905684	0.824438	1.0195	0.927138	0.995894	1.23045	ND	0.898337	0.959203	1.02145	1.0369	1.10364	0.898367	0.936144	1.13532	0.916441	0.758893	1.52907	0.886849	0.975956	1.41388	0.880011	0.939671	1.32881	0.757706	1.1336	ND	0.72881	ND	1.20558	0.95894	1.06457	1.15582	1.35583	1.1408	0.805786	0.972841	1.10307	0.813333	1.1563	1.61706
EPO1	YMR124W	S681	RLS[+79.966331]NVNISMNQENINNDTFLYKK	RLSNVNISMNQENINNDTFLYKK	1	0.88411	1.07148	ND	1.12291	0.693726	0.441425	1.0065	0.745471	0.687614	0.767113	0.770728	ND	1.09939	ND	1.06786	0.825624	ND	0.755191	1.19628	1.49045	0.872977	1.10476	1.43228	0.940919	0.987703	0.87314	0.791528	0.628589	0.954741	1.03485	1.06699	1.10419	1.2549	0.668686	ND	1.15596	0.590963	ND	1.28922	2.16729	1.09544	0.962761	0.953352	1.9628
EPO1	YMR124W	S792	RGDITS[+79.966331]AGSTSGEDSSQPK	RGDITSAGSTSGEDSSQPK	0	0.78614	1.86318	1.20655	0.727576	0.950361	ND	0.714536	0.95866	ND	ND	1.17941	1.04786	1.67465	1.64044	1.92957	1.1331	1.61529	1.91474	ND	1.65889	1.90314	1.64009	2.34519	1.59677	1.41458	ND	1.47736	1.07015	2.12703	ND	ND	2.55943	3.00246	1.48443	2.36151	1.36156	1.47002	ND	1.46343	ND	ND	ND	1.40566	ND
EPO1	YMR124W	S795	RGDITSAGS[+79.966331]TSGEDSSQPK	RGDITSAGSTSGEDSSQPK	0	1.82487	2.84092	2.2678	1.94111	2.25291	1.94085	1.88406	1.89641	1.8034	ND	ND	ND	3.06245	3.17147	3.48895	3.55146	2.88676	3.27205	4.41872	3.66538	3.79927	3.63602	4.01211	3.87581	2.44328	3.38235	3.15532	2.16808	3.35635	2.33786	3.86692	5.10817	5.46389	3.77315	4.13406	4.40021	4.63459	2.75045	3.11074	3.2307	2.70145	2.61007	3.67599	0.893076
ERB1	YMR049C	S20 S23	AAS[+79.966331]EES[+79.966331]DVEEDEDK	AASEESDVEEDEDK	1	0.400541	0.472296	0.535975	ND	ND	ND	0.367834	0.551798	0.451896	0.574455	ND	0.511899	0.443943	0.42914	ND	0.340319	ND	0.407852	ND	0.423337	0.556503	0.300373	ND	0.508383	ND	ND	ND	0.530938	0.874947	ND	ND	ND	ND	1.29607	1.03115	0.805321	ND	ND	ND	ND	ND	ND	0.757842	0.590888
ERB1	YMR049C	S23	AASEES[+79.966331]DVEEDEDK	AASEESDVEEDEDK	1	0.458059	0.740839	ND	ND	ND	ND	0.526909	0.545431	0.449891	0.353375	ND	0.302734	ND	ND	ND	0.689559	0.493959	ND	0.448874	0.479714	0.635881	0.41281	0.666082	0.725946	0.387546	0.92405	ND	0.73032	1.4104	ND	ND	ND	ND	2.42884	1.22782	1.28547	0.780442	2.04507	1.73715	ND	ND	ND	2.11943	1.63199
ERB1	YMR049C	S97 S98 S101	LLAEEEGDGEEDYDS[+79.966331]S[+79.966331]EFS[+79.966331]DDTTSLTDR	LLAEEEGDGEEDYDSSEFSDDTTSLTDR	1	1.56893	3.05227	ND	ND	ND	ND	ND	ND	ND	ND	ND	ND	ND	ND	ND	ND	ND	ND	ND	ND	ND	2.4134	ND	1.72471	0.821149	0.468429	ND	ND	ND	ND	ND	ND	ND	ND	ND	ND	ND	ND	ND	ND	ND	ND	0.501379	1.09095
ESC1	YMR219W	S1144 S1145	SNIFS[+79.966331]S[+79.966331]PIR	SNIFSSPIR	1	0.504464	0.789393	0.712585	0.609627	0.303882	0.454949	0.432437	0.504926	0.52995	ND	ND	ND	0.67758	0.661261	0.573383	0.374172	0.409929	0.577683	ND	0.603043	0.642851	0.399096	0.299303	0.568227	0.754378	ND	0.646982	0.42258	0.464758	ND	ND	ND	ND	1.12418	1.19622	0.96951	0.485642	0.22509	0.422532	ND	ND	ND	1.02984	0.753666
ESC1	YMR219W	S1144 S1145	VSSSEIESVEPLKPESDRSNIFS[+79.966331]S[+79.966331]PIR	VSSSEIESVEPLKPESDRSNIFSSPIR	1	1.9954	1.06564	ND	1.76056	ND	1.28278	ND	ND	ND	ND	ND	ND	ND	ND	ND	ND	ND	ND	ND	ND	ND	ND	ND	ND	ND	ND	ND	ND	ND	ND	ND	ND	ND	ND	ND	ND	ND	ND	ND	ND	ND	ND	ND	ND
ESC1	YMR219W	S1176 S1178	KIDVM[+15.994915]DS[+79.966331]ES[+79.966331]DDNVDIGDYNQDIFNK	KIDVMDSESDDNVDIGDYNQDIFNK	1	1.93761	2.55039	2.0954	ND	ND	ND	2.35402	2.21421	2.56003	2.33396	ND	2.49351	2.28722	2.11448	ND	ND	2.07076	1.53167	ND	1.26169	2.95027	2.24546	1.31852	1.96722	ND	ND	ND	1.74461	1.53035	ND	ND	ND	ND	2.2977	2.69353	ND	ND	ND	ND	ND	ND	ND	1.60798	1.3934
ESC1	YMR219W	S1176 S1178	KIDVMDS[+79.966331]ES[+79.966331]DDNVDIGDYNQDIFNK	KIDVMDSESDDNVDIGDYNQDIFNK	1	4.12812	2.72477	1.86859	ND	ND	ND	3.75118	3.43195	3.28783	3.23896	ND	3.38007	2.01747	1.89317	ND	ND	2.26421	1.63999	ND	ND	ND	2.82504	1.14162	2.26078	ND	ND	ND	ND	ND	ND	ND	ND	ND	3.30897	2.21321	ND	ND	ND	ND	ND	ND	ND	2.34895	0.756186
ESC1	YMR219W	S1326	NLS[+79.966331]DLENYSQR	NLSDLENYSQR	1	1.86873	1.80305	1.43707	1.49207	2.01093	1.66951	1.48538	1.50807	1.44964	0.487489	ND	0.706752	1.45592	1.0154	1.66629	1.8989	1.64637	1.73885	1.33373	1.31293	1.13781	1.00366	1.50366	1.19415	1.72189	2.04285	1.6851	1.6909	1.28062	1.64533	1.77021	2.11651	1.65431	2.54451	1.57857	1.63383	0.751721	2.8577	2.16298	2.52889	2.05772	2.32926	1.8395	0.937789
ESC1	YMR219W	S1348	NQEES[+79.966331]DEVNTSR	NQEESDEVNTSR	1	0.774562	0.187192	0.341616	ND	ND	ND	0.574165	0.681563	0.535235	0.500208	ND	0.277421	0.263702	0.322598	ND	0.512764	0.579624	ND	ND	ND	ND	0.500746	0.210546	0.22538	0.749707	0.871848	ND	ND	ND	ND	ND	ND	ND	0.703528	0.568487	0.469325	ND	ND	ND	ND	ND	ND	0.108818	0.769073
ESC1	YMR219W	S526	SVES[+79.966331]DLHEHSPDNLYDLAAR	SVESDLHEHSPDNLYDLAAR	0	0.13101	0.519785	ND	ND	ND	ND	ND	ND	ND	ND	ND	ND	ND	ND	ND	ND	ND	ND	ND	ND	ND	ND	ND	ND	ND	ND	ND	ND	ND	ND	ND	ND	ND	0.58447	0.350389	ND	ND	0.247751	0.328234	ND	ND	ND	ND	ND
ESC1	YMR219W	S777	QVS[+79.966331]DLDESTENVTFENENTGDENKNQSK	QVSDLDESTENVTFENENTGDENKNQSK	1	0.487149	1.09787	ND	ND	ND	ND	0.97529	0.294348	ND	ND	ND	ND	ND	ND	ND	ND	ND	ND	ND	ND	ND	ND	ND	ND	ND	ND	ND	ND	ND	ND	ND	ND	ND	ND	ND	ND	ND	ND	ND	ND	ND	ND	ND	ND
ESC1	YMR219W	S911	VRNS[+79.966331]DLEDDESLKK	VRNSDLEDDESLKK	1	0.824765	1.15247	0.839055	0.79155	1.26341	0.814167	0.964255	1.06042	0.985503	0.630896	0.82734	0.871678	1.00539	0.786312	1.09279	1.29553	1.03636	0.91897	0.801473	0.998895	1.16674	0.860813	1.22653	1.00173	1.05889	1.13582	1.02829	1.15284	0.844978	0.982107	1.31377	0.722927	0.446667	1.45157	1.01357	1.21039	0.514148	1.70449	1.91746	0.761273	1.28515	1.10503	1.18612	0.924626
ESC2	YDR363W	S125 S126 S128	ESVVEINS[+79.966331]S[+79.966331]ES[+79.966331]DLDEDKNFPR	ESVVEINSSESDLDEDKNFPR	1	1.57662	1.36914	0.920447	ND	ND	ND	3.69254	2.66184	3.10746	2.58636	ND	2.77955	1.80124	1.88082	ND	ND	ND	ND	ND	ND	ND	2.53343	1.3386	2.53676	2.11983	ND	0.510614	ND	ND	ND	ND	ND	ND	0.442791	0.84286	ND	ND	ND	ND	ND	ND	ND	1.05828	0.904485
ESC2	YDR363W	S71 S73 S76	HSTLTLS[+79.966331]DS[+79.966331]EDS[+79.966331]DAKEQHQSLSR	HSTLTLSDSEDSDAKEQHQSLSR	0	2.10615	2.06047	1.3615	ND	ND	ND	2.13621	2.0013	1.88234	1.80175	ND	1.96399	1.96802	1.11779	ND	ND	ND	ND	ND	ND	ND	2.40513	1.40913	1.75099	ND	ND	ND	ND	ND	ND	ND	ND	ND	0.620431	0.675035	ND	ND	ND	ND	ND	ND	ND	ND	ND
ESC2	YDR363W	T69	HSTLT[+79.966331]LSDSEDSDAKEQHQSLSR	HSTLTLSDSEDSDAKEQHQSLSR	0	0.387289	0.542049	ND	ND	ND	ND	0.783626	0.117756	0.471385	ND	ND	ND	ND	ND	ND	ND	ND	ND	ND	ND	ND	ND	ND	ND	ND	ND	ND	ND	ND	ND	ND	ND	ND	0.522481	ND	0.316098	ND	ND	ND	ND	ND	ND	ND	ND
ESF1	YDR365C	S223 S225	TDDS[+79.966331]DS[+79.966331]DMDIGIKDLYEEGDADKDVDSR	TDDSDSDMDIGIKDLYEEGDADKDVDSR	1	4.67996	4.00731	2.05338	ND	ND	ND	5.48545	2.23328	5.25858	2.71856	ND	5.15691	2.79446	2.98024	ND	ND	ND	ND	ND	ND	ND	2.18291	ND	3.30255	3.70335	ND	0.258772	ND	ND	ND	ND	ND	ND	3.53802	4.40453	ND	ND	ND	ND	ND	ND	ND	2.47235	2.02521
ESF1	YDR365C	S367 S369 S372	AYLAS[+79.966331]DS[+79.966331]DES[+79.966331]DGQVDEEAK	AYLASDSDESDGQVDEEAK	1	3.64159	3.18596	3.59556	ND	ND	ND	3.62218	3.70181	4.12451	2.77198	ND	3.12601	ND	ND	ND	ND	ND	ND	ND	ND	ND	2.99881	2.02336	4.08032	ND	ND	ND	ND	ND	ND	ND	ND	ND	4.31642	4.57434	ND	ND	ND	ND	ND	ND	ND	3.28101	3.00554
ESF1	YDR365C	S367 S369 S372	AYLAS[+79.966331]DS[+79.966331]DES[+79.966331]DGQVDEEAKNK	AYLASDSDESDGQVDEEAKNK	1	2.8923	2.91412	2.66899	ND	ND	ND	3.77561	3.33876	3.36864	2.17466	ND	2.46214	3.02896	1.03464	ND	ND	2.15075	1.06268	ND	ND	ND	2.2341	1.15193	2.45561	ND	ND	ND	ND	ND	ND	ND	ND	ND	2.73026	3.28517	ND	ND	ND	ND	ND	ND	ND	2.12751	1.87303
ESF1	YDR365C	S367 S369 S372	AYLAS[+79.966331]DS[+79.966331]DES[+79.966331]DGQVDEEAKNKLK	AYLASDSDESDGQVDEEAKNKLK	1	3.43554	3.0478	2.44977	ND	ND	ND	3.89277	2.88044	3.36181	1.76559	ND	2.40851	2.88843	2.66581	ND	ND	2.37636	1.39393	ND	ND	ND	1.70445	1.28289	1.66096	ND	ND	ND	ND	ND	ND	ND	ND	ND	ND	ND	ND	ND	ND	ND	ND	ND	ND	ND	ND
ESF1	YDR365C	S86	EAENDEDS[+79.966331]EVNAK	EAENDEDSEVNAK	1	0.175391	0.258283	0.194956	ND	ND	ND	0.234645	0.212346	ND	ND	ND	ND	0.164435	ND	0.175255	0.305368	0.382879	0.273474	ND	0.176824	0.328488	ND	0.192139	0.205652	ND	ND	ND	0.166599	0.304255	ND	ND	ND	ND	0.798288	0.626002	0.357913	0.308848	0.453683	0.425758	ND	ND	ND	0.63177	0.345307
ESF2	YNR054C	S2 S13 T18	S[+121.976896]EKVNSDFEDFS[+79.966331]SDEET[+79.966331]DQHNVLIQTK	SEKVNSDFEDFSSDEETDQHNVLIQTK	0	5.85257	5.3251	3.01695	ND	ND	ND	ND	ND	ND	4.39394	ND	2.69443	4.88397	5.17144	ND	ND	ND	ND	ND	ND	ND	4.89681	3.7036	5.50971	ND	ND	ND	ND	ND	ND	ND	ND	ND	ND	ND	ND	ND	ND	ND	ND	ND	ND	ND	ND
ESF2	YNR054C	S2 S7 S14	S[+121.976896]EKVNS[+79.966331]DFEDFSS[+79.966331]DEETDQHNVLIQTK	SEKVNSDFEDFSSDEETDQHNVLIQTK	1	2.96595	2.3565	1.14674	ND	ND	ND	ND	ND	ND	1.72527	ND	1.04019	ND	ND	ND	ND	ND	ND	ND	ND	ND	3.14703	0.823273	1.95557	ND	ND	ND	ND	ND	ND	ND	ND	ND	ND	ND	ND	ND	ND	ND	ND	ND	ND	1.46914	1.46254
ESF2	YNR054C	S47 S51	KVEDIES[+79.966331]ENES[+79.966331]DIEEEQKQEEK	KVEDIESENESDIEEEQKQEEK	1	1.48533	1.93051	1.76563	1.57193	3.25088	2.68307	4.41815	1.60451	1.53867	1.51491	1.5165	1.61083	1.97903	3.14	4.54601	1.62703	1.75062	1.12196	2.34427	2.20934	2.6479	1.54403	1.40009	2.1863	1.71484	2.02271	1.86223	1.2538	3.40503	ND	ND	ND	ND	3.74892	4.12314	3.23619	3.40319	2.12626	2.41487	ND	3.3504	0.996633	3.58276	3.12908
ESF2	YNR054C	S7 S13 S14	S[+42.010565]EKVNS[+79.966331]DFEDFS[+79.966331]S[+79.966331]DEETDQHNVLIQTKK	SEKVNSDFEDFSSDEETDQHNVLIQTKK	1	2.38919	2.0431	1.74897	ND	ND	ND	3.1109	2.22668	2.43648	2.14814	ND	2.27689	2.83806	2.73855	ND	ND	1.55619	1.13599	ND	ND	ND	2.722	2.0164	2.15997	ND	ND	ND	ND	ND	ND	ND	ND	ND	ND	ND	ND	ND	ND	ND	ND	ND	ND	ND	ND
ESF2	YNR054C	S7 S13 S14	VNS[+79.966331]DFEDFS[+79.966331]S[+79.966331]DEETDQHNVLIQTK	VNSDFEDFSSDEETDQHNVLIQTK	1	1.26663	1.68421	0.92854	ND	ND	ND	1.48682	1.37072	1.82567	1.00301	ND	1.20916	1.88077	1.54067	ND	ND	ND	ND	ND	ND	ND	2.04268	ND	1.09861	ND	ND	ND	ND	ND	ND	ND	ND	ND	2.93834	4.07893	ND	ND	ND	ND	ND	ND	ND	1.58212	1.89407
ETT1	YOR051C	S30	KSDEPS[+79.966331]RESTPVR	KSDEPSRESTPVR	0	1.81191	1.75886	1.56254	1.48858	2.06167	1.41463	1.76153	1.9281	1.9869	1.40953	1.531	1.82153	0.947929	0.897092	ND	1.62637	1.47224	ND	1.08004	1.19334	1.54059	1.67115	2.02885	1.80645	2.52337	2.4297	ND	1.49924	1.36584	1.38971	0.844086	2.16209	ND	1.39981	1.26952	ND	1.43662	3.42512	2.11094	3.25843	1.67072	2.21685	2.07992	2.1412
ETT1	YOR051C	S30 T34	KSDEPS[+79.966331]REST[+79.966331]PVR	KSDEPSRESTPVR	0	0.324538	0.310934	ND	ND	ND	ND	0.572927	0.587953	0.464364	ND	ND	ND	ND	ND	ND	ND	1.21385	0.613075	ND	0.419719	0.735003	0.517655	0.90663	0.808061	0.521338	ND	0.540031	ND	ND	ND	ND	ND	ND	1.25242	1.72386	0.939209	1.45376	1.52841	0.465399	ND	ND	ND	1.16703	0.531031
ETT1	YOR051C	S33 T34	KSDEPSRES[+79.966331]T[+79.966331]PVR	KSDEPSRESTPVR	1	0.240139	0.56039	ND	2.13504	1.91386	ND	1.89109	0.932562	0.530721	1.11884	0.818493	0.255507	2.01684	0.972448	1.44598	0.68993	1.78705	0.271203	1.19639	1.54197	1.47809	1.80816	0.789054	ND	ND	0.274422	0.121931	ND	ND	ND	2.48507	2.67836	3.27367	4.52502	3.25489	3.31579	ND	3.65446	1.0392	ND	ND	ND	ND	ND
EXO84	YBR102C	S490	S[+79.966331]M[+15.994915]GGSITPGR	SMGGSITPGR	1	1.3868	1.1713	1.32711	1.38062	1.81642	1.72749	2.04098	1.89573	2.07079	1.56485	1.15684	1.76187	0.856141	0.36328	1.08091	0.880683	0.938467	1.15347	0.627992	ND	0.716405	0.631568	0.542021	0.868134	1.26712	1.34155	1.06616	1.46343	0.340809	0.692851	ND	ND	ND	0.605315	0.624562	0.241113	ND	1.37178	0.844416	1.11602	0.820655	1.27439	0.644712	0.44551
EXO84	YBR102C	S490	S[+79.966331]MGGSITPGR	SMGGSITPGR	1	2.05195	1.64269	2.0665	2.04257	2.8881	2.42379	2.6716	2.75773	2.74629	2.17591	2.12378	2.55806	1.16938	1.16059	1.72877	1.66807	1.65064	1.70237	1.07756	1.33814	1.02644	0.978075	1.14076	1.04515	1.71419	2.07358	1.09219	2.00402	1.30976	1.51125	ND	1.35665	0.601621	1.14092	0.593046	0.567874	0.213099	1.83474	1.10185	1.73134	1.75155	2.14985	1.18363	0.871087
FAB1	YFR019W	S1626 S1627 S1629	KMS[+79.966331]S[+79.966331]DS[+79.966331]SLCGLASLANEYSK	KMSSDSSLCGLASLANEYSK	0	0.150885	0.194636	ND	0.381155	0.882374	0.362462	0.856997	0.417502	0.359849	1.06196	0.400972	0.545804	0.960213	ND	0.469478	0.462323	0.729541	ND	ND	ND	ND	0.175841	0.090426	0.511986	0.712185	0.14759	0.089519	0.79709	ND	0.329027	ND	ND	ND	0.275674	ND	0.451378	ND	0.156258	0.52798	0.174356	ND	0.238334	0.124832	0.585519
FAB1	YFR019W	S179 S186	NNRPISMQNS[+79.966331]YARTPDS[+79.966331]DHDDVGDEVSSIK	NNRPISMQNSYARTPDSDHDDVGDEVSSIK	0	0.699865	1.16807	ND	ND	ND	ND	ND	ND	ND	ND	ND	ND	ND	ND	ND	ND	ND	ND	ND	ND	ND	ND	ND	ND	ND	ND	ND	ND	ND	ND	ND	ND	ND	ND	ND	ND	ND	ND	ND	ND	ND	ND	ND	ND
FAP7	YDL166C	S188 S196	MWLEQHPDGVTNEYQGPRS[+79.966331]DDEDDEDS[+79.966331]E	MWLEQHPDGVTNEYQGPRSDDEDDEDSE	1	3.64425	3.75953	ND	ND	ND	ND	3.08441	2.95254	ND	ND	ND	ND	4.60143	3.26811	ND	ND	ND	ND	ND	ND	ND	4.67407	2.31234	3.71294	ND	ND	ND	ND	ND	ND	ND	ND	ND	ND	ND	ND	ND	ND	ND	ND	ND	ND	ND	ND
FAR10	YLR238W	S16	TGPGPEINKEEHPSS[+79.966331]PGKK	TGPGPEINKEEHPSSPGKK	0	0.927119	ND	0.947086	ND	ND	ND	ND	ND	ND	ND	ND	ND	ND	ND	ND	ND	ND	ND	ND	ND	ND	ND	ND	ND	ND	ND	ND	ND	ND	ND	ND	ND	ND	ND	ND	ND	ND	ND	ND	ND	1.0217	1.0017	ND	ND
FAR11	YNL127W	S18	SVS[+79.966331]LEDLKR	SVSLEDLKR	1	1.01263	0.938616	0.975062	0.861839	1.73338	1.29818	1.14395	1.22315	0.916975	1.07653	0.772607	0.810887	0.483874	0.342338	0.859326	0.730144	0.713059	0.653989	0.315098	0.390349	0.452551	0.827962	1.25986	1.1131	0.811901	1.12164	0.694999	1.00645	0.753719	1.59675	1.339	1.17882	0.574635	1.18863	0.571834	0.382431	0.33399	1.34359	1.31123	1.41434	0.985211	1.43141	1.06104	0.503847
FAR11	YNL127W	S524 S528	HIATPAPS[+79.966331]PPSS[+79.966331]PQLMHLGEGPRPR	HIATPAPSPPSSPQLMHLGEGPRPR	1	4.23287	1.76188	1.77433	3.17798	2.22361	4.83141	5.63949	4.20212	4.05667	4.82301	1.1519	4.48097	1.34127	0.541497	2.30365	3.10934	3.00849	1.37611	ND	2.76217	1.90012	ND	1.70225	1.48415	1.8006	3.71931	2.30612	4.3402	2.66192	ND	ND	ND	ND	3.75408	1.43712	ND	ND	ND	ND	ND	1.33305	3.61253	ND	ND
FAR11	YNL127W	S81	NKS[+79.966331]DGNISALTFK	NKSDGNISALTFK	1	1.2862	1.05354	1.37595	0.96102	1.59229	1.38563	1.36625	1.4443	1.43806	1.09844	0.890093	1.33757	0.680008	0.344176	1.02195	0.820889	0.998329	0.948	0.277778	0.277849	0.357538	0.681337	1.01853	1.1241	0.68002	1.04937	0.578393	1.10782	0.617345	0.935787	1.06519	1.80698	0.773461	1.78175	0.794158	0.49801	0.34676	1.57606	0.910382	0.663519	1.11033	1.65513	0.958031	0.438714
FAR8	YMR029C	S165 S167	QGPSES[+79.966331]PS[+79.966331]PTKVK	QGPSESPSPTKVK	1	1.00796	0.891164	1.27721	1.01144	ND	1.0738	1.35211	1.21282	1.15942	1.33081	1.4011	1.70528	0.823603	0.749185	0.74301	0.141241	ND	0.909348	ND	ND	ND	0.832744	0.673892	1.00171	0.75992	0.97481	0.931772	ND	ND	ND	ND	ND	ND	0.788138	ND	0.577134	ND	ND	ND	ND	ND	ND	ND	ND
FBA1	YKL060C	S313	DYIMS[+79.966331]PVGNPEGPEKPNKK	DYIMSPVGNPEGPEKPNKK	1	2.10824	2.66881	1.8215	1.41945	3.84582	2.14657	2.70008	2.88305	2.99136	4.04176	4.79547	4.80505	1.84922	1.02219	3.05241	2.58462	2.03495	2.27965	2.67317	2.35355	2.85827	ND	ND	ND	2.35196	2.71552	2.22529	3.02316	2.68784	5.76677	ND	1.01575	1.14535	ND	ND	ND	ND	2.43458	2.57278	ND	2.36637	1.94718	1.38933	1.14881
FBA1	YKL060C	S56	S[+79.966331]PIILQTSNGGAAYFAGK	SPIILQTSNGGAAYFAGK	1	0.661195	0.645856	0.73471	ND	ND	ND	ND	ND	ND	0.671756	ND	0.767881	0.687822	ND	0.275574	0.879494	ND	0.716623	ND	0.360228	0.814751	ND	ND	ND	0.746065	ND	0.625764	ND	ND	ND	ND	ND	ND	ND	ND	ND	ND	ND	ND	ND	ND	ND	ND	ND
FBA1	YKL060C	S76	GIS[+79.966331]NEGQNASIK	GISNEGQNASIK	1	0.90665	1.19284	0.881077	0.962733	0.732438	0.812495	0.877427	0.897341	0.828436	0.851956	1.05028	0.712813	0.983918	0.833574	0.93825	1.04956	1.16568	0.944083	0.944299	0.959679	0.990505	0.973236	0.929683	1.0162	1.09437	1.11766	1.2454	1.055	0.7946	0.805703	0.525108	0.845531	0.407623	0.902578	0.499273	0.592324	ND	1.0983	0.768798	0.942954	0.97984	0.872516	0.786372	0.499253
FBA1	YKL060C	S83	GISNEGQNAS[+79.966331]IK	GISNEGQNASIK	1	0.458495	0.624471	0.412785	0.376041	0.77222	0.460914	0.674806	0.506438	0.361434	0.72421	0.342031	ND	0.629948	0.447552	0.722178	0.508485	0.460183	ND	0.485285	0.465662	0.602392	0.550771	0.538241	0.623256	0.741379	0.754965	0.495302	ND	0.419101	0.617251	ND	ND	ND	ND	ND	ND	ND	0.669873	0.506631	0.369528	ND	0.305186	ND	ND
FBA1	YKL060C	S96	S[+79.966331]IAPAYGIPVVLHSDHCAK	SIAPAYGIPVVLHSDHCAK	1	1.01974	0.514511	0.456134	1.13164	0.516192	0.804799	0.905206	0.549302	0.880397	0.655298	ND	0.898651	ND	ND	ND	0.838801	ND	0.71122	ND	ND	ND	0.922935	ND	0.417298	ND	ND	ND	0.883369	0.53652	ND	ND	ND	ND	ND	ND	ND	ND	0.687826	0.619662	ND	0.788585	0.843413	ND	ND
FCY2	YER056C	S18	S[+79.966331]PVIGSSLENEKK	SPVIGSSLENEKK	1	0.971112	0.624701	0.530602	0.76005	0.833163	0.636269	0.629037	0.874221	0.455166	ND	0.765506	0.609544	ND	ND	ND	ND	ND	ND	ND	ND	ND	ND	ND	ND	ND	ND	ND	0.586642	0.432716	0.590415	ND	ND	ND	ND	ND	ND	ND	0.88119	0.571607	ND	ND	ND	ND	ND
FET3	YMR058W	S622	DLHVDPEVLLNEVDENEERQVNEDRHS[+79.966331]TEK	DLHVDPEVLLNEVDENEERQVNEDRHSTEK	0	0.765046	1.40784	1.15304	0.797267	0.269642	0.483073	ND	0.960037	0.965233	2.98828	2.06781	0.810437	0.887806	0.856493	0.536138	1.20554	2.12656	0.956206	2.06104	1.94942	2.24066	0.363906	2.34691	1.33601	0.143991	0.833328	ND	2.24753	1.38521	1.65348	ND	ND	ND	0.242478	1.06393	ND	0.683618	ND	0.278642	0.379022	0.997687	1.024	1.44033	2.51063
FET3	YMR058W	T623	QVNEDRHST[+79.966331]EKHQFLTK	QVNEDRHSTEKHQFLTK	0	0.884896	0.602111	0.885193	ND	ND	ND	ND	1.25787	1.33118	1.17779	0.950788	ND	ND	ND	ND	1.05509	1.08319	1.29677	ND	ND	ND	ND	ND	ND	ND	ND	ND	ND	ND	ND	ND	ND	ND	ND	ND	ND	ND	ND	ND	ND	ND	ND	ND	ND
FHL1	YPR104C	S228	NNS[+79.966331]ITPIMFQQHELVGQPPQNTVTENNSTDAETTQR	NNSITPIMFQQHELVGQPPQNTVTENNSTDAETTQR	1	0.672406	0.599577	0.552908	ND	ND	ND	ND	ND	ND	ND	ND	ND	ND	ND	ND	ND	ND	ND	ND	ND	ND	ND	ND	ND	ND	ND	ND	0.545898	0.487773	0.550708	ND	ND	ND	ND	ND	ND	0.305875	0.589138	ND	0.880209	1.62118	1.21398	0.673813	0.53968
FHL1	YPR104C	S393	NDDSKS[+79.966331]PENADIAESEINTR	NDDSKSPENADIAESEINTR	1	0.229526	0.412213	0.493257	ND	ND	ND	0.28503	0.42485	0.524368	ND	ND	ND	ND	ND	ND	ND	0.305782	0.382259	ND	ND	ND	ND	0.255243	0.282348	0.244182	0.284366	ND	0.257558	0.262496	0.394027	0.532006	0.484341	0.482226	0.811764	0.584028	0.40354	0.170733	1.02456	0.807803	0.430408	0.867482	0.696128	0.767171	0.482471
FIR1	YER032W	S167	S[+79.966331]KSLQSIIVDTMNTYR	SKSLQSIIVDTMNTYR	0	0.369508	0.207907	ND	ND	ND	ND	0.548971	0.27238	ND	ND	ND	ND	ND	ND	ND	ND	ND	ND	ND	ND	ND	ND	ND	ND	0.250885	ND	0.152203	ND	ND	ND	ND	ND	ND	ND	ND	ND	ND	ND	ND	ND	ND	ND	ND	ND
FIR1	YER032W	S2 T6	S[+121.976896]LPVT[+79.966331]PVKSK	SLPVTPVKSK	1	0.905839	0.692242	0.771951	0.933225	0.957648	0.858386	0.704415	0.74803	0.710297	0.415866	0.52911	0.376653	0.624339	0.550941	0.553406	0.481021	0.606559	0.472481	0.31073	0.420462	0.526939	0.55208	0.478147	0.576847	0.731166	0.711486	0.627746	1.0194	0.684724	0.524871	ND	ND	ND	0.51186	0.378636	ND	ND	ND	ND	ND	0.645308	0.895843	0.476143	0.206088
FIR1	YER032W	S469	QM[+15.994915]LIDLQKS[+79.966331]PTNNNPR	QMLIDLQKSPTNNNPR	1	0.674172	ND	0.559053	0.878512	0.597156	ND	ND	1.01866	0.907369	ND	ND	ND	ND	ND	ND	ND	0.725866	0.976552	ND	ND	ND	0.875666	ND	0.240953	1.55769	ND	0.284599	ND	ND	ND	ND	ND	ND	ND	ND	ND	0.509975	ND	1.01581	1.19278	1.131	ND	0.980509	0.880286
FIR1	YER032W	T398	FFQQFEPSEEPT[+79.966331]SPTR	FFQQFEPSEEPTSPTR	0	0.789281	0.643462	ND	ND	ND	ND	0.47524	0.712823	ND	ND	ND	ND	ND	ND	ND	ND	ND	ND	ND	ND	ND	ND	ND	ND	ND	ND	ND	ND	ND	ND	ND	ND	ND	ND	ND	ND	ND	1.05568	0.648121	ND	0.755988	0.555859	1.02492	0.277031
FKH2	YNL068C	S712	ARSPLHS[+79.966331]NSNNTNNNGANNSNLQTSGM[+15.994915]ENK	ARSPLHSNSNNTNNNGANNSNLQTSGMENK	1	1.67911	1.74668	1.23753	ND	ND	ND	ND	ND	ND	ND	ND	ND	1.91832	2.20229	1.5331	ND	ND	ND	ND	ND	ND	1.84462	1.13313	1.44818	ND	ND	ND	1.67749	ND	0.55321	ND	ND	ND	ND	ND	ND	ND	ND	ND	ND	ND	ND	ND	ND
FKH2	YNL068C	S818	AKENENATSEKDS[+79.966331]DSNSNDLETK	AKENENATSEKDSDSNSNDLETK	0	0.297704	0.543257	0.443334	ND	ND	ND	ND	ND	ND	ND	ND	ND	ND	0.494536	0.278879	ND	ND	ND	ND	0.3965	0.695668	0.435992	0.53452	ND	0.402315	0.272795	0.224277	ND	ND	ND	ND	ND	ND	0.71223	1.00977	0.577859	0.596809	ND	0.582995	ND	ND	ND	0.952071	ND
FKH2	YNL068C	S832 S833	DINS[+79.966331]S[+79.966331]PLKNQGGSTANAK	DINSSPLKNQGGSTANAK	1	0.356147	0.378622	0.581169	ND	ND	ND	0.282214	ND	0.142971	0.37172	ND	0.392094	0.282977	0.362922	ND	ND	0.550525	0.46728	ND	0.370199	0.591205	ND	0.387387	0.582223	0.40546	ND	0.358845	ND	ND	ND	ND	ND	ND	0.771726	1.28406	0.747277	0.630354	0.475855	ND	ND	ND	ND	0.897963	0.67272
FKS1	YLR342W	T269 T272	AMEEANPEDT[+79.966331]EET[+79.966331]LNKIEGDNSLEAADFR	AMEEANPEDTEETLNKIEGDNSLEAADFR	1	1.2578	0.806895	0.993032	0.917125	0.909217	1.03349	1.80496	1.1983	1.29751	ND	ND	ND	ND	ND	ND	1.26475	ND	0.665723	ND	ND	ND	ND	ND	ND	0.978082	1.12777	1.33682	ND	ND	ND	ND	ND	ND	ND	ND	ND	ND	ND	ND	ND	ND	ND	ND	ND
FLC1	YPL221W	S771 S774	DLS[+79.966331]LSS[+79.966331]VANAQDVTK	DLSLSSVANAQDVTK	0	1.77786	1.33123	2.23276	1.79408	1.90192	1.56872	2.20043	2.19001	1.9566	1.33913	ND	1.07962	1.65179	1.35417	1.80327	2.17904	1.89764	1.82752	ND	1.04544	0.826163	1.03234	0.98273	1.18425	1.0824	ND	1.04318	ND	ND	ND	ND	ND	ND	1.11899	0.723193	ND	ND	ND	ND	ND	ND	ND	ND	ND
FLC2	YAL053W	S643	NKNDS[+79.966331]ELFELRK	NKNDSELFELRK	1	0.49979	0.481861	0.484498	ND	0.562636	0.230862	0.412519	0.470821	0.448044	0.357434	0.291017	0.391776	0.740824	0.565097	0.711516	0.987516	1.04015	0.891396	ND	0.509657	0.452534	0.631272	0.682876	0.659931	0.514361	0.518203	ND	0.577319	0.435663	0.521705	1.25858	0.432647	0.383981	1.10946	0.367149	0.370303	ND	0.596794	0.551304	ND	0.592967	0.357532	ND	ND
FLC3	YGL139W	S687	NENAS[+79.966331]TDALR	NENASTDALR	1	0.731528	0.658292	0.727231	ND	0.733535	0.322028	0.643505	0.605574	0.524369	ND	ND	ND	0.624974	0.453793	ND	0.571115	0.730671	0.280289	0.710079	0.170529	ND	ND	0.428123	0.810247	0.555383	0.61147	ND	ND	ND	ND	ND	ND	ND	ND	ND	ND	ND	ND	ND	0.601638	ND	0.515054	ND	ND
FLC3	YGL139W	S687	NENAS[+79.966331]TDALRVEAPK	NENASTDALRVEAPK	1	1.35243	1.46484	1.46388	0.489046	2.05271	1.98165	1.35075	1.24134	1.12734	0.541284	ND	0.661601	0.984439	ND	1.56449	1.86296	2.02203	1.93557	1.43551	1.03005	0.936501	1.35114	2.27959	1.8636	1.04509	1.74131	0.904291	1.40972	0.933776	2.10142	1.30066	1.53719	ND	ND	ND	ND	ND	1.56883	1.087	ND	0.800595	1.4053	0.781144	ND
FLC3	YGL139W	S779 S782	DDS[+79.966331]INS[+79.966331]LGNNKQPLR	DDSINSLGNNKQPLR	1	1.05702	0.683114	1.12609	1.23221	0.855623	0.91994	0.986974	1.4465	1.29955	1.21946	0.972941	0.891126	0.780418	0.564459	0.888943	1.05564	1.10296	0.864663	ND	0.964926	0.659988	0.743738	0.38441	0.415461	0.993282	0.701311	0.624743	1.06884	0.656101	ND	ND	ND	ND	1.08284	0.591217	ND	ND	ND	ND	ND	ND	ND	0.586049	0.590954
FLC3	YGL139W	S779 S782	SQNYVRDDS[+79.966331]INS[+79.966331]LGNNKQPLR	SQNYVRDDSINSLGNNKQPLR	1	5.46857	3.54063	4.96481	4.68351	4.12456	3.90528	4.64853	5.89998	5.86466	5.13423	3.22428	4.77918	3.54235	3.5021	3.45305	3.84848	5.04026	4.78286	0.338344	2.96197	1.11246	4.23884	1.77238	3.02063	4.41973	1.57404	ND	4.22534	ND	0.659035	0.334689	1.09941	ND	ND	ND	ND	ND	ND	ND	ND	2.95488	0.52446	ND	ND
FLC3	YGL139W	S782	DDSINS[+79.966331]LGNNKQPLR	DDSINSLGNNKQPLR	1	0.216422	0.356151	ND	0.451573	0.531881	ND	0.380209	0.328205	0.105564	ND	ND	ND	ND	ND	ND	ND	ND	ND	ND	ND	ND	ND	0.160655	0.189433	ND	ND	ND	0.535706	0.38152	0.891961	ND	ND	ND	ND	ND	ND	ND	0.554407	0.633078	0.457289	0.333268	0.863939	ND	ND
FLC3	YGL139W	T688	NENAST[+79.966331]DALRVEAPK	NENASTDALRVEAPK	1	1.80906	1.58462	1.68713	1.3089	2.60554	1.74486	1.93115	1.71559	1.49471	0.8441	0.731304	0.956853	1.46768	0.841333	1.6829	2.77469	2.52308	1.73291	1.01285	1.40783	1.0389	2.15107	2.45081	1.98277	1.6581	2.11704	0.921463	1.97006	0.864344	2.29066	1.62318	1.31075	0.66558	2.40339	0.551829	0.456768	0.239435	1.61915	0.933842	0.952998	1.04684	1.59028	0.838433	0.419745
FMP42	YMR221C	S238 S249	LIEGDTGS[+79.966331]GIIPDEQERQS[+79.966331]LIAIER	LIEGDTGSGIIPDEQERQSLIAIER	0	0.472361	0.53755	ND	2.32312	0.967368	2.61827	0.881162	0.772405	0.454698	ND	ND	ND	ND	ND	ND	ND	ND	ND	ND	1.15974	1.12593	ND	ND	ND	ND	1.44625	0.946414	ND	ND	ND	ND	ND	ND	1.14686	0.754372	ND	0.719327	2.70073	0.575655	ND	0.326942	1.5777	ND	ND
FMP42	YMR221C	S269	RKS[+79.966331]VLETYVEDK	RKSVLETYVEDK	1	0.564159	ND	1.41577	0.9029	1.27136	0.947302	0.729904	1.25716	1.1068	0.727115	0.642428	0.860574	ND	ND	ND	ND	ND	ND	ND	ND	ND	ND	ND	ND	ND	ND	ND	1.13488	1.00888	1.53083	ND	ND	ND	ND	ND	ND	ND	1.49682	1.24497	1.05354	1.38677	1.76293	1.28895	ND
FMP42	YMR221C	S269	S[+79.966331]VLETYVEDKLQKK	SVLETYVEDKLQKK	1	0.349913	0.173731	ND	ND	ND	ND	ND	0.313229	0.266027	ND	ND	ND	ND	ND	ND	ND	ND	ND	ND	ND	ND	ND	ND	ND	ND	ND	ND	0.401981	ND	0.396805	ND	ND	ND	ND	ND	ND	ND	ND	ND	ND	ND	ND	ND	ND
FOL2	YGR267C	T15	HET[+79.966331]PLNIRPTSPYTLNPPVER	HETPLNIRPTSPYTLNPPVER	1	0.819732	1.45078	ND	0.440776	1.93701	ND	1.85266	1.47792	ND	0.715406	1.7306	1.36666	0.897791	1.0311	0.878373	ND	ND	ND	ND	ND	ND	1.421	1.27501	0.859788	ND	ND	ND	1.95872	ND	3.35496	2.14564	1.04071	0.607519	ND	ND	ND	0.81834	2.03197	ND	ND	0.706892	1.80655	2.52684	ND
FPK1	YNR047W	S140 S144 T155	YVKPM[+15.994915]TSVANASPAS[+79.966331]PPLS[+79.966331]PTIPETDVLQT[+79.966331]PK	YVKPMTSVANASPASPPLSPTIPETDVLQTPK	1	1.4743	ND	1.36398	ND	ND	ND	1.25416	0.429415	ND	ND	ND	ND	3.56248	3.01056	ND	ND	ND	ND	2.69575	2.50127	2.64124	0.810598	0.800023	2.9183	2.25406	2.42812	ND	0.671552	ND	2.6335	ND	ND	ND	2.92817	ND	0.94355	ND	ND	ND	0.317523	2.36205	ND	1.05844	1.57737
FPK1	YNR047W	S198	S[+79.966331]PSTPIM[+15.994915]PSQNSNNSSSTSAIRPNNYR	SPSTPIMPSQNSNNSSSTSAIRPNNYR	1	1.05127	1.5712	1.92442	ND	ND	ND	1.05451	1.28232	0.572965	0.844094	ND	0.851179	ND	ND	ND	ND	ND	ND	ND	ND	ND	ND	ND	ND	ND	ND	ND	1.95456	ND	0.746032	ND	ND	ND	0.640281	0.276922	ND	ND	ND	ND	ND	ND	ND	ND	0.363064
FPK1	YNR047W	S198 T201	RRS[+79.966331]PST[+79.966331]PIMPSQNSNNSSSTSAIRPNNYR	RRSPSTPIMPSQNSNNSSSTSAIRPNNYR	0	0.160995	ND	0.402858	ND	ND	ND	ND	ND	ND	ND	ND	ND	ND	ND	ND	ND	ND	ND	ND	0.256476	0.266023	ND	0.569149	1.20956	0.130098	0.421132	ND	ND	0.160374	0.252065	ND	ND	ND	ND	ND	ND	ND	0.536955	0.285552	ND	ND	ND	ND	ND
FPK1	YNR047W	S200	RSPS[+79.966331]TPIMPSQNSNNSSSTSAIRPNNYR	RSPSTPIMPSQNSNNSSSTSAIRPNNYR	0	1.74279	1.65704	1.50001	0.978172	2.21961	0.218722	1.79405	1.51751	1.36138	ND	ND	ND	ND	ND	ND	ND	1.33467	1.04714	ND	ND	ND	ND	ND	ND	ND	ND	ND	ND	ND	ND	ND	ND	ND	ND	ND	ND	ND	1.43039	0.914132	ND	1.74834	1.61558	ND	ND
FPK1	YNR047W	S227	HHS[+79.966331]GSQGFSSNNPFR	HHSGSQGFSSNNPFR	1	1.19854	0.934986	1.17166	0.845411	1.22882	0.884543	1.36827	1.34282	3.63761	3.04145	4.09936	4.02709	2.25826	0.258531	1.64303	0.910439	1.21979	0.9052	0.366457	0.442228	0.776766	4.52088	1.54693	3.43432	0.852692	0.539513	ND	0.75841	0.166213	0.793725	ND	ND	ND	0.792101	0.535009	ND	ND	ND	ND	0.345231	0.807391	0.875732	ND	ND
FPK1	YNR047W	S339	DLSLKDTLNGS[+79.966331]PSR	DLSLKDTLNGSPSR	1	0.806559	ND	0.391371	0.362579	0.515719	0.279959	0.516154	0.462017	0.252148	0.348857	0.286521	ND	0.342583	ND	0.459043	1.06858	0.587845	0.494386	0.643596	0.682928	0.359849	0.544179	0.518518	0.462759	0.751629	0.94923	0.476675	1.03394	0.412231	1.1995	0.745689	0.466205	0.323327	1.23092	0.397685	0.301578	ND	1.1841	1.03811	1.06799	0.848007	1.35936	0.61238	0.376241
FPK1	YNR047W	S414	AAS[+79.966331]EPNGLQLASATSPTSSSAR	AASEPNGLQLASATSPTSSSAR	1	1.89831	1.63337	2.02322	ND	ND	ND	ND	ND	ND	ND	ND	ND	1.65923	0.798482	1.23359	1.67968	1.73823	1.80699	0.849895	1.61582	1.08683	1.85663	2.51398	2.46882	1.56247	2	1.10941	2.28197	1.16176	2.26625	1.46349	3.13021	2.0762	2.31568	1.01517	1	0.808266	2.20606	1.2941	1.66508	1.88047	2.44396	1.28777	0.968069
FPK1	YNR047W	S414	RAAS[+79.966331]EPNGLQLASATSPTSSSAR	RAASEPNGLQLASATSPTSSSAR	1	1.57428	0.710804	1.83057	ND	ND	ND	ND	ND	ND	ND	ND	ND	ND	ND	ND	1.8039	1.09092	1.22659	ND	ND	ND	1.29154	1.84544	1.64851	1.253	0.924468	1.13966	1.48782	1.12548	1.017	1.63285	1.86452	0.794166	1.46429	1.59522	1.21507	ND	0.976441	0.939433	1.15868	ND	1.23148	ND	ND
FPK1	YNR047W	S414 S426	AAS[+79.966331]EPNGLQLASATS[+79.966331]PTSSSAR	AASEPNGLQLASATSPTSSSAR	0	3.88795	2.39389	2.95603	2.98158	2.4683	3.89505	3.48596	3.31583	3.76895	4.44248	1.95214	4.34157	1.48701	ND	3.44235	1.64286	1.63304	2.49283	0.733084	1.47296	1.70321	1.67616	1.68937	1.7174	1.89656	2.59055	1.92853	3.36533	1.90485	1.42448	ND	ND	ND	ND	ND	ND	ND	2.70908	1.9247	0.815396	3.30887	2.955	1.51579	0.612928
FPK1	YNR047W	S414 S426	RAAS[+79.966331]EPNGLQLASATS[+79.966331]PTSSSAR	RAASEPNGLQLASATSPTSSSAR	0	2.80782	2.54959	2.74371	3.02841	3.41626	ND	4.27	2.98358	4.5877	3.65709	ND	4.62387	1.69153	0.69695	ND	1.63505	2.13183	1.67328	ND	ND	ND	2.49834	2.166	1.81329	ND	ND	ND	3.43994	0.509511	ND	ND	ND	ND	ND	ND	ND	ND	ND	ND	2.23375	3.24934	3.4081	1.94824	0.180544
FPK1	YNR047W	S414 T425	AAS[+79.966331]EPNGLQLASAT[+79.966331]SPTSSSARK	AASEPNGLQLASATSPTSSSARK	0	1.86432	ND	2.32346	1.8556	2.08415	ND	2.85926	3.12756	2.90964	2.1914	ND	3.62871	ND	ND	ND	ND	ND	ND	ND	ND	ND	1.2138	1.79575	ND	0.740955	0.815737	0.675995	ND	ND	ND	ND	ND	ND	ND	ND	ND	ND	ND	ND	0.331764	0.433128	1.69834	ND	ND
FPK1	YNR047W	S423 S430	AASEPNGLQLAS[+79.966331]ATSPTSS[+79.966331]SAR	AASEPNGLQLASATSPTSSSAR	0	1.24294	ND	1.18211	ND	ND	ND	ND	ND	ND	1.78323	ND	3.26981	ND	ND	ND	ND	ND	ND	ND	ND	ND	ND	ND	ND	ND	ND	ND	ND	ND	ND	ND	ND	ND	ND	ND	ND	ND	ND	ND	ND	ND	ND	ND	ND
FPK1	YNR047W	S455	KTSGSSNINDKIPGQSVPPPNS[+79.966331]FFPQEPSPK	KTSGSSNINDKIPGQSVPPPNSFFPQEPSPK	1	1.00519	1.20509	1.7902	1.30384	ND	1.43319	2.10557	1.43628	1.36805	1.1146	2.66702	1.04238	2.5164	ND	2.14814	ND	2.18605	2.04798	ND	ND	ND	0.905183	2.46042	1.38357	ND	ND	ND	1.76711	ND	0.819403	ND	1.66039	1.86806	ND	ND	ND	ND	1.62238	1.30847	1.36014	ND	2.21597	ND	0.896822
FPK1	YNR047W	S462	KTSGSSNINDKIPGQSVPPPNSFFPQEPS[+79.966331]PK	KTSGSSNINDKIPGQSVPPPNSFFPQEPSPK	1	1.78815	1.28315	2.32705	1.12214	3.90687	1.97128	2.55681	2.40525	1.5593	1.71449	2.10634	2.93865	ND	ND	ND	1.87535	1.06805	2.68038	ND	ND	ND	1.37019	2.96379	2.42656	ND	ND	ND	1.57597	ND	2.96208	ND	ND	ND	ND	ND	ND	ND	1.68968	1.32356	1.84255	ND	2.41111	2.78401	ND
FPK1	YNR047W	S462	TSGSSNINDKIPGQSVPPPNSFFPQEPS[+79.966331]PK	TSGSSNINDKIPGQSVPPPNSFFPQEPSPK	1	0.891857	1.9386	ND	ND	2.38428	1.38968	2.44615	1.47212	1.30421	1.36603	1.55696	2.26665	ND	ND	ND	0.755733	1.10088	0.749107	ND	ND	ND	0.626466	ND	1.51804	0.757805	1.47198	ND	ND	ND	ND	ND	ND	ND	ND	ND	ND	ND	0.548661	0.57267	0.370984	1.27561	1.21053	ND	ND
FPK1	YNR047W	S882	IAYTPNSNRS[+79.966331]R	IAYTPNSNRSR	1	0.166591	0.982396	ND	ND	ND	ND	0.785881	0.948198	ND	ND	ND	ND	ND	ND	ND	ND	ND	ND	ND	ND	ND	ND	ND	ND	0.745854	1.10515	ND	ND	ND	ND	ND	ND	ND	ND	ND	ND	ND	1.22455	0.139297	ND	0.247859	0.999774	ND	ND
FPR3	YML074C	S80 S81	NPDFEDDDFLGGDFDEDEIDEES[+79.966331]S[+79.966331]EEEEEEKTQK	NPDFEDDDFLGGDFDEDEIDEESSEEEEEEKTQK	1	10.3041	10.8901	6.98501	ND	ND	ND	10.8599	8.68829	8.82556	8.54052	ND	7.7498	10.1699	11.2895	ND	ND	7.46181	3.76268	ND	2.70774	9.16521	9.08401	5.03524	6.92863	ND	ND	ND	6.87298	5.53775	ND	ND	ND	ND	8.42905	8.94109	ND	ND	ND	ND	ND	ND	ND	8.52746	8.98659
FPR3	YML074C	S80 S81	RNPDFEDDDFLGGDFDEDEIDEES[+79.966331]S[+79.966331]EEEEEEK	RNPDFEDDDFLGGDFDEDEIDEESSEEEEEEK	1	1.4488	2.46792	ND	ND	ND	ND	1.94143	1.70714	1.50301	1.89826	ND	1.22064	2.89534	2.29248	ND	ND	ND	ND	ND	ND	ND	2.13065	1.31766	1.52845	ND	ND	ND	ND	ND	ND	ND	ND	ND	3.15284	3.7538	ND	ND	ND	ND	ND	ND	ND	3.79128	2.5088
FPR3	YML074C	S80 S81	RNPDFEDDDFLGGDFDEDEIDEES[+79.966331]S[+79.966331]EEEEEEKTQK	RNPDFEDDDFLGGDFDEDEIDEESSEEEEEEKTQK	1	15.38	22.1978	13.4987	3.37591	11.5095	1.24222	19.8361	17.9308	17.2576	16.6291	2.26809	16.3895	21.7385	19.1578	3.89884	3.78732	13.0578	9.4897	ND	8.03378	16.7022	15.3298	9.87994	14.6697	20.7276	0.742714	4.07291	10.6751	9.71312	ND	ND	ND	ND	16.827	17.1671	2.42631	ND	ND	ND	ND	ND	ND	16.6186	14.5101
FPR4	YLR449W	S80	GEYYNQDNNDGLEEDES[+79.966331]ESEQEADVPK	GEYYNQDNNDGLEEDESESEQEADVPK	1	0.466558	0.526513	ND	ND	ND	ND	ND	ND	ND	ND	ND	ND	ND	ND	ND	ND	ND	ND	ND	ND	ND	ND	ND	ND	0.459101	0.676491	0.543675	ND	ND	ND	ND	ND	ND	ND	ND	ND	ND	ND	ND	ND	0.666247	0.553516	0.559359	0.266005
FPR4	YLR449W	S80	GEYYNQDNNDGLEEDES[+79.966331]ESEQEADVPKR	GEYYNQDNNDGLEEDESESEQEADVPKR	1	2.84587	3.05831	2.62733	1.93752	3.15478	1.01975	2.12878	2.5254	2.21583	0.8639	1.3868	2.44556	ND	ND	ND	0.654679	0.224235	1.0742	ND	ND	ND	2.62041	3.41772	3.73389	3.1412	4.10225	2.61949	1.46452	3.70798	3.3353	1.12971	0.751119	0.791856	2.52501	1.95706	1.53997	1.06505	3.10547	3.05184	1.09359	2.96309	2.57348	3.40757	2.64532
FPR4	YLR449W	S80 S82	GEYYNQDNNDGLEEDES[+79.966331]ES[+79.966331]EQEADVPK	GEYYNQDNNDGLEEDESESEQEADVPK	1	2.27097	1.78591	2.19146	1.10322	2.20631	0.593434	2.47398	2.05146	2.1517	1.47748	0.183483	2.03413	2.32876	ND	1.57969	1.69685	2.13767	1.54896	ND	1.79831	2.17031	1.62864	0.541968	1.5849	2.00407	0.693696	2.00108	1.11889	3.5936	ND	ND	ND	ND	2.36242	1.58798	2.37677	ND	ND	ND	ND	ND	ND	1.2469	1.56417
FPR4	YLR449W	S80 S82	GEYYNQDNNDGLEEDES[+79.966331]ES[+79.966331]EQEADVPKR	GEYYNQDNNDGLEEDESESEQEADVPKR	1	14.416	17.112	14.3785	11.3035	13.1079	12.509	3.13123	13.2892	16.5201	10.9821	9.59417	14.7733	12.0847	4.87559	13.5399	10.2554	1.49769	2.69903	5.89839	9.34409	13.0318	10.7668	8.65567	10.6464	13.4062	10.2406	12.9937	9.37515	14.6098	ND	ND	ND	ND	12.5631	14.8794	11.1409	7.83876	2.27665	1.40062	ND	ND	ND	9.78868	9.62146
FPS1	YLL043W	T168 S172 S175	NADDAHT[+79.966331]IPES[+79.966331]HLS[+79.966331]R	NADDAHTIPESHLSR	1	0.890866	0.80948	ND	ND	ND	ND	ND	ND	ND	0.329027	ND	1.28281	ND	ND	ND	ND	ND	ND	ND	ND	ND	ND	ND	ND	ND	ND	ND	ND	ND	ND	ND	ND	ND	0.543341	0.491313	ND	ND	ND	ND	ND	ND	ND	ND	ND
FPS1	YLL043W	T168 S175	NADDAHT[+79.966331]IPESHLS[+79.966331]R	NADDAHTIPESHLSR	0	0.513869	0.453769	ND	ND	ND	ND	ND	ND	ND	ND	ND	ND	ND	ND	ND	0.811671	0.408409	0.693801	ND	ND	ND	ND	ND	ND	ND	ND	ND	ND	ND	ND	ND	ND	ND	ND	ND	ND	ND	ND	ND	ND	ND	ND	ND	ND
FRA1	YLL029W	S14	AHS[+79.966331]ISHVPGTHMR	AHSISHVPGTHMR	1	1.68871	1.30364	2.07107	1.82282	1.97725	1.89773	1.41758	1.91402	2.05119	1.50612	2.32507	1.91797	1.20963	0.794947	1.92999	2.67036	2.42026	2.26696	1.00502	2.03077	ND	1.0001	0.695639	ND	1.23113	2.37438	ND	1.89398	0.74806	1.97388	ND	ND	ND	ND	ND	ND	ND	ND	ND	ND	0.727586	1.10173	ND	ND
FRK1	YPL141C	S416 S419	SNS[+79.966331]AAS[+79.966331]VALQAVVNADR	SNSAASVALQAVVNADR	0	1.1891	0.530234	0.580486	0.552924	0.416999	ND	0.766814	1.13413	0.96074	0.717095	0.167104	ND	ND	ND	ND	ND	0.133303	0.452097	ND	ND	ND	0.130932	ND	0.331566	0.80221	0.499421	ND	ND	ND	ND	ND	ND	ND	ND	ND	ND	ND	ND	ND	ND	ND	ND	ND	ND
FTR1	YER145C	S403	EVLHVKADS[+79.966331]L	EVLHVKADSL	1	0.430548	0.532279	0.46349	0.596711	0.95158	0.499801	0.547521	0.558776	0.586948	0.646479	ND	0.26873	0.247476	ND	0.361351	0.400914	0.535633	0.410609	ND	ND	ND	ND	0.538808	0.402528	ND	ND	ND	0.529916	0.387637	1.71018	ND	ND	ND	ND	ND	ND	ND	0.994465	0.952596	0.948507	0.427612	0.526892	0.629105	ND
FUI1	YBL042C	S12	PVSDSGFDNSS[+79.966331]K	PVSDSGFDNSSK	0	0.416386	0.656136	0.175747	ND	ND	ND	0.552029	0.79735	ND	ND	ND	ND	ND	ND	ND	ND	ND	ND	ND	ND	ND	ND	ND	ND	ND	ND	ND	ND	ND	ND	ND	ND	ND	ND	ND	ND	ND	1.25622	0.534797	ND	ND	ND	ND	ND
FUN12	YAL035W	S397	STPAATPAATPTPSSAS[+79.966331]PNKK	STPAATPAATPTPSSASPNKK	1	2.32456	0.488806	2.20859	0.548282	0.713314	0.24608	0.54406	0.547518	0.806288	0.438887	ND	0.804795	0.269946	1.83983	0.582321	0.48844	0.51091	0.579602	ND	0.145516	0.141002	1.64362	0.38322	0.403315	0.397169	3.52679	ND	2.9362	0.44736	0.469873	1.29729	0.233437	ND	0.404548	ND	0.461481	ND	0.709686	0.366116	1.81447	0.519585	0.550196	0.361187	0.283345
FUN12	YAL035W	T392 S397	STPAATPAATPT[+79.966331]PSSAS[+79.966331]PNKK	STPAATPAATPTPSSASPNKK	0	0.166885	0.957341	0.33865	0.680594	0.355103	0.425963	0.923616	1.00246	0.829392	1.19781	0.994097	1.15955	ND	0.909968	0.718485	0.370305	0.791627	0.573876	ND	0.187918	0.43747	0.594801	ND	0.849565	0.159896	0.331571	0.390231	0.481054	0.556528	0.802978	ND	ND	ND	ND	ND	ND	ND	0.421445	0.210391	ND	0.683002	1.28548	ND	ND
FUN26	YAL022C	S27	S[+42.010565]TSADTDTIKKPILAVPEPALADTHS[+79.966331]EEISR	STSADTDTIKKPILAVPEPALADTHSEEISR	0	0.575971	0.420699	ND	0.954735	0.63566	ND	0.266928	0.203638	0.242885	ND	ND	ND	0.347011	ND	0.420612	0.786095	0.791801	0.549115	ND	0.218755	0.763954	0.510806	0.355648	0.215454	0.685928	0.879231	0.385698	0.77701	0.242039	0.683903	0.288581	0.256119	ND	ND	ND	ND	ND	ND	ND	ND	1.032	1.3606	ND	ND
FUN26	YAL022C	S45	SGEEHESENNEHS[+79.966331]DEEGDNYSER	SGEEHESENNEHSDEEGDNYSER	1	0.530802	0.345706	0.469143	ND	ND	ND	0.406902	0.479565	0.616111	0.397222	0.264653	0.534239	ND	ND	ND	0.23778	0.33132	0.345155	ND	ND	ND	0.280822	0.209941	0.308431	0.416867	0.441277	ND	0.491568	0.301436	ND	ND	ND	ND	ND	ND	ND	ND	ND	ND	ND	ND	ND	ND	ND
FUN30	YAL019W	S27 S28 S34	VASS[+79.966331]S[+79.966331]PLKPTS[+79.966331]PTVPDASVASLR	VASSSPLKPTSPTVPDASVASLR	0	1.29827	ND	0.250946	ND	ND	ND	ND	ND	ND	ND	ND	ND	ND	ND	ND	ND	ND	ND	ND	ND	ND	ND	ND	ND	0.345304	1.19279	ND	1.98829	1.3266	ND	0.981053	ND	0.284776	ND	ND	ND	ND	ND	ND	ND	ND	ND	ND	ND
FUN30	YAL019W	S6	S[+42.010565]GSHS[+79.966331]NDEDDVVQVPETSSPTK	SGSHSNDEDDVVQVPETSSPTK	1	1.83719	2.11483	1.5832	1.09273	1.71909	ND	1.54731	1.56974	1.50111	0.92522	0.814022	0.956302	1.37402	1.06744	1.02574	1.80079	1.9071	1.39511	1.42351	1.34054	0.895941	1.43805	1.3456	2.05933	1.52961	1.69703	1.34069	1.56435	0.888481	ND	ND	ND	ND	1.1791	0.553477	ND	ND	1.56219	1.43198	ND	0.993994	1.67912	1.45026	0.481023
FUN30	YAL019W	S6	SGSHS[+79.966331]NDEDDVVQVPETSSPTK	SGSHSNDEDDVVQVPETSSPTK	1	2.77207	2.14744	2.97261	1.13901	2.88564	1.14162	2.95022	2.5191	2.25117	1.33153	ND	1.7417	1.42097	0.693286	1.39826	3.01329	2.75328	2.42111	ND	ND	ND	1.26081	1.40284	1.35381	1.93798	3.09277	1.36881	2.19267	1.10884	0.577623	ND	ND	ND	ND	ND	ND	ND	ND	ND	ND	1.59781	1.94462	ND	ND
FUN30	YAL019W	T450	AVVEGFDET[+79.966331]SAEPTPAPAPAPVER	AVVEGFDETSAEPTPAPAPAPVER	0	0.97599	ND	1.05372	ND	ND	ND	ND	ND	ND	0.834942	0.762111	ND	ND	ND	ND	ND	ND	ND	ND	ND	ND	ND	ND	ND	ND	ND	ND	2.15852	1.29781	ND	ND	ND	ND	ND	ND	ND	ND	ND	ND	ND	ND	ND	ND	ND
FUS3	YBL016W	Y182	IIDESAADNSEPTGQQSGMTEY[+79.966331]VATR	IIDESAADNSEPTGQQSGMTEYVATR	1	0.734011	0.897186	ND	0.523724	2.54395	ND	2.44159	2.22484	2.0498	2.1552	1.45839	2.85212	ND	ND	ND	ND	ND	ND	ND	ND	ND	0.93346	0.927607	ND	ND	ND	ND	0.61228	ND	0.700529	ND	ND	ND	ND	ND	ND	ND	ND	ND	ND	ND	ND	ND	ND
FYV8	YGR196C	S130 S137	SDYLS[+79.966331]STASLKS[+79.966331]PSENKK	SDYLSSTASLKSPSENKK	0	0.625773	0.988697	ND	ND	ND	ND	ND	ND	ND	ND	ND	ND	ND	ND	ND	ND	ND	ND	ND	ND	ND	ND	ND	ND	ND	ND	ND	ND	ND	ND	ND	ND	ND	ND	ND	ND	ND	ND	ND	ND	ND	ND	1.07471	0.838877
FYV8	YGR196C	S237 S238	NGNEHLS[+79.966331]S[+79.966331]DGDVSEQKDDEFKVSER	NGNEHLSSDGDVSEQKDDEFKVSER	1	1.68323	3.09059	1.44872	2.85686	1.51062	1.91101	1.65072	2.13736	2.02257	1.15043	1.58942	1.43621	2.06247	1.86636	2.6416	0.793534	1.40048	1.14777	1.42579	2.32301	2.31939	2.63827	1.43653	3.13677	1.70273	0.971364	4.05326	1.65717	1.21523	ND	ND	ND	ND	2.52825	4.39611	3.18378	3.4641	0.692447	0.957444	ND	ND	ND	3.21406	2.65698
FYV8	YGR196C	S237 S238 S243	NGNEHLS[+79.966331]S[+79.966331]DGDVS[+79.966331]EQKDDEFKVSER	NGNEHLSSDGDVSEQKDDEFKVSER	1	1.31208	1.66424	0.909234	ND	ND	ND	0.840865	1.1858	1.62138	0.562747	ND	0.726751	1.58329	1.17897	ND	ND	1.03511	1.24534	ND	0.314345	2.10661	1.21258	0.930661	1.25451	1.08642	ND	1.5752	ND	ND	ND	ND	ND	ND	0.733472	1.41591	ND	ND	ND	ND	ND	ND	ND	0.679049	0.964683
FYV8	YGR196C	S92	SDISPS[+79.966331]DKEVGYLSDGVPK	SDISPSDKEVGYLSDGVPK	1	0.846374	1.08263	0.691505	0.913967	0.960481	0.77187	0.855321	0.966583	ND	ND	ND	ND	0.472983	0.867876	1.20756	0.706762	0.817904	0.698291	1.02305	0.942232	0.636497	1.39098	0.542948	1.42183	1.57428	1.13898	1.15312	ND	ND	ND	1.84939	0.484438	0.739651	0.477759	0.448007	0.744664	0.401289	1.6451	0.591858	2.82345	1.18069	ND	0.76788	0.619722
FYV8	YGR196C	S92 S100	SDISPS[+79.966331]DKEVGYLS[+79.966331]DGVPK	SDISPSDKEVGYLSDGVPK	1	2.48638	3.55673	2.37551	3.03629	ND	2.43742	2.5673	3.11094	3.02487	2.26691	2.5463	2.69079	3.09573	2.75682	4.03691	1.97475	1.93971	2.57323	1.66369	2.60715	3.81894	3.13885	2.65221	3.69414	3.64405	3.26525	4.49273	2.41485	3.26789	ND	2.39154	ND	0.403304	4.6094	6.85537	5.96013	5.54185	2.94434	3.22041	ND	4.40543	0.837877	4.57127	4.46753
GAL11	YOL051W	S1003 S1008	KAS[+79.966331]VLEIS[+79.966331]PQDSIASVLSPDSNIMSDSKK	KASVLEISPQDSIASVLSPDSNIMSDSKK	1	1.61233	ND	1.17305	1.78594	ND	0.989165	1.13379	0.499232	ND	ND	ND	ND	ND	ND	ND	ND	ND	ND	ND	ND	ND	ND	ND	ND	ND	ND	ND	ND	ND	ND	ND	ND	ND	ND	ND	ND	ND	ND	ND	ND	ND	ND	ND	ND
GAL11	YOL051W	S1003 S1018	KAS[+79.966331]VLEISPQDSIASVLS[+79.966331]PDSNIMSDSKK	KASVLEISPQDSIASVLSPDSNIMSDSKK	1	2.74705	2.40779	2.42606	3.82162	3.24914	3.45132	4.03383	2.84028	1.73227	1.72711	2.10475	1.56392	0.457408	1.93393	1.84127	2.83263	2.43003	1.47652	ND	2.21701	0.621327	2.47933	2.44	1.63374	1.47911	2.26465	ND	2.58746	2.38151	1.45442	ND	ND	ND	ND	ND	ND	ND	ND	ND	ND	ND	ND	2.1235	1.84442
GAL11	YOL051W	S746 T750	VPVS[+79.966331]AAAT[+79.966331]PSLNK	VPVSAAATPSLNK	1	0.455102	0.540919	0.440834	0.547832	0.372787	0.584684	0.661705	0.829805	0.713777	0.570469	0.460989	0.699634	0.935508	0.856454	0.983053	0.678918	0.823735	0.734912	0.373783	0.50153	ND	1.44602	0.94296	1.37438	0.795253	0.403736	0.506116	ND	ND	ND	0.866782	1.15112	1.489	1.22059	0.873809	0.784974	0.554145	0.889487	0.447844	0.771027	0.764013	0.552279	ND	ND
GAL11	YOL051W	S783	KLS[+79.966331]ISNAASQQPTPR	KLSISNAASQQPTPR	1	0.619271	0.773947	0.799627	0.634096	1.03295	0.954641	0.745429	0.724067	0.977735	0.472403	0.409111	0.658029	0.532088	ND	0.410208	0.489887	0.439074	0.579336	0.379673	0.142547	0.553289	0.352553	0.611222	0.52515	0.754473	0.904028	0.798857	0.738503	0.6557	0.798311	ND	ND	ND	0.711932	0.524421	0.714232	1.21343	0.939958	0.644431	1.05082	1.65812	1.07566	0.829944	1.43881
GAL11	YOL051W	S810	STPNTNPS[+79.966331]PLKTQTK	STPNTNPSPLKTQTK	1	1.98431	1.64413	1.4932	0.641938	2.35103	0.723807	1.34487	1.20618	1.03612	ND	ND	ND	0.860979	0.796891	0.796634	1.29589	0.722732	1.17605	0.822031	0.897357	0.819868	0.942969	1.45533	1.12863	1.60045	1.73933	0.977041	2.07039	1.28637	1.70118	ND	0.927758	0.786474	1.97753	1.0559	0.928728	ND	1.99501	1.53969	2.85362	2.04172	1.78258	2.13743	1.45727
GAL11	YOL051W	S841	TVQSPM[+15.994915]GAQPSYNS[+79.966331]AIIENAFR	TVQSPMGAQPSYNSAIIENAFR	0	0.358375	0.784785	ND	ND	0.442787	1.28094	0.389142	0.636702	0.726933	ND	ND	ND	ND	0.410355	0.693241	ND	ND	ND	0.161075	ND	0.851394	ND	ND	ND	ND	ND	ND	ND	ND	ND	ND	ND	ND	ND	ND	ND	ND	ND	ND	ND	0.817141	0.64932	ND	ND
GAL11	YOL051W	T820	NGT[+79.966331]PNPNNMK	NGTPNPNNMK	1	0.683363	0.736888	0.727266	0.560408	1.05355	0.696935	0.824129	0.761923	0.704253	0.514291	0.463607	0.517678	0.734369	0.661	0.967566	0.895963	0.827559	1.03809	0.464407	0.573181	0.638514	0.926123	1.20342	1.18843	0.553523	1.05146	0.778524	0.734739	0.494479	0.761065	0.749614	1.34882	1.07317	1.1826	0.941868	0.910555	0.746773	1.15555	0.912551	1.01013	1.0614	0.954713	0.796291	0.727459
GAL83	YER027C	T23 T24	AGDNPENKDASMLDVSDAASNT[+79.966331]T[+79.966331]INGK	AGDNPENKDASMLDVSDAASNTTINGK	0	1.30548	1.43077	1.12545	1.56817	1.03829	ND	0.727305	1.50876	0.958993	1.65227	0.643208	1.35799	1.31951	0.667926	1.39239	0.38631	1.27152	1.1658	ND	0.922032	1.00275	1.50061	1.13087	1.23152	2.27908	ND	1.50538	0.197677	1.02556	ND	ND	ND	ND	1.90843	1.07373	1.06782	ND	ND	ND	ND	ND	ND	1.29028	1.06578
GAT1	YFL021W	S264	NPSPS[+79.966331]IVKPGSRR	NPSPSIVKPGSRR	1	1.05432	1.52136	1.18762	ND	ND	ND	0.786548	0.930914	1.23874	0.828304	1.10597	1.0194	0.766226	1.29073	ND	ND	ND	ND	ND	ND	ND	1.58765	ND	1.19409	1.66974	1.01095	ND	ND	ND	ND	ND	ND	ND	1.56211	0.966522	0.994293	ND	ND	ND	ND	ND	ND	ND	ND
GAT1	YFL021W	S264	RNPSPS[+79.966331]IVKPGSR	RNPSPSIVKPGSR	1	1.7096	2.0098	ND	1.45953	2.23531	ND	1.25047	1.55541	ND	1.73005	1.35106	1.71364	1.44833	2.08568	1.63431	ND	ND	ND	ND	ND	ND	ND	ND	ND	1.33819	ND	2.08719	ND	ND	ND	ND	2.28114	1.83154	ND	ND	ND	ND	ND	ND	ND	ND	ND	ND	ND
GAT1	YFL021W	S270	NPSPSIVKPGS[+79.966331]R	NPSPSIVKPGSR	1	1.02703	1.31619	0.153031	1.48087	1.6981	ND	1.18789	1.42414	1.26918	0.168191	1.15323	1.62983	1.18373	1.24653	1.4631	ND	0.679024	0.954332	1.17538	1.06805	1.64777	1.4656	1.40192	1.96391	1.2595	1.07787	1.95297	1.09184	1.69956	1.88947	1.1416	1.74286	1.30124	1.37919	1.62929	1.10942	1.13251	2.06931	2.40293	1.91609	1.98683	2.31209	1.99333	1.75417
GAT1	YFL021W	S270	NPSPSIVKPGS[+79.966331]RR	NPSPSIVKPGSRR	1	1.61278	1.85641	1.05418	1.67941	1.46375	1.30644	0.907838	1.53496	1.53623	0.899058	1.64775	1.40477	1.49678	1.82428	1.7017	1.24696	1.21698	1.18664	1.42518	1.23916	1.15229	1.52884	1.31139	1.58206	1.02335	1.50505	1.48823	1.4342	1.75018	1.24218	0.817578	1.09855	1.11735	1.1264	0.949407	0.816163	0.731426	1.80553	1.40171	1.67698	1.3438	1.36393	1.68734	1.11355
GAT1	YFL021W	S270	RNPSPSIVKPGS[+79.966331]R	RNPSPSIVKPGSR	1	2.0234	2.14882	2.75363	ND	1.51933	2.54671	2.265	2.21285	1.92346	2.30004	3.9834	3.23745	2.31525	2.60701	3.3892	1.65662	2.26873	1.01562	3.00994	3.11383	3.1861	3.09377	1.85372	2.60594	3.40154	1.51816	2.70757	1.47949	2.95242	ND	ND	ND	ND	2.00737	3.02084	2.43451	2.90766	3.42356	2.97593	3.41133	2.8014	3.53195	3.38541	3.3204
GAT1	YFL021W	S270 S274	NPSPSIVKPGS[+79.966331]RRNS[+79.966331]SVR	NPSPSIVKPGSRRNSSVR	1	1.91153	2.3098	2.02866	1.75839	1.22111	1.8406	1.29938	2.04406	2.19702	1.94339	0.784924	2.10858	1.76247	2.43946	0.928555	0.722916	1.17826	1.57177	1.01131	1.40711	1.83453	1.72826	0.728549	1.27227	1.65014	1.46203	1.8726	0.789049	2.15102	0.216385	ND	ND	ND	0.787411	0.901913	0.981647	ND	1.80781	0.821127	1.27856	1.30888	1.18649	1.01909	0.922319
GAT1	YFL021W	S399	KNS[+79.966331]LNIVAPLK	KNSLNIVAPLK	1	0.779136	1.25162	0.789285	0.937466	1.17932	1.06173	0.880375	0.935708	0.688436	0.941908	1.08716	0.943298	0.500187	0.425527	0.692659	0.819679	0.547289	0.638876	1.08709	0.934998	1.43466	0.997621	1.56629	1.30203	1.19143	1.73171	1.72557	1.37392	1.535	2.95173	1.0061	0.689246	0.62382	0.937275	0.752799	0.885519	1.16012	1.50074	1.74865	2.48128	1.66979	1.82756	1.74573	1.70682
GAT1	YFL021W	S399	RKNS[+79.966331]LNIVAPLK	RKNSLNIVAPLK	1	2.41275	2.59225	1.84275	1.86604	2.17945	1.65259	1.63739	2.00964	1.90095	1.94331	2.28963	1.80622	1.22931	1.01018	1.46898	1.84096	1.61954	1.55011	2.09301	2.13566	2.09191	2.21432	2.18043	2.13004	2.82868	2.31833	2.45435	2.31349	2.64349	3.17961	1.1145	0.97971	0.827644	1.51098	1.15207	1.29786	1.59534	1.63827	1.9544	3.023	2.67478	2.28637	2.72605	2.63384
GAT1	YFL021W	S418	IAS[+79.966331]PSIPQYLR	IASPSIPQYLR	1	0.410126	0.816519	0.230919	1.11905	1.9744	1.54296	1.40712	1.18654	0.753386	1.11999	0.726818	0.876738	ND	ND	ND	ND	ND	ND	0.271444	0.335383	0.398771	0.456426	1.5098	0.604214	0.345656	0.770581	0.503352	0.804513	0.514844	2.82303	ND	ND	ND	ND	ND	ND	ND	0.859404	1.79092	1.42746	0.453027	0.512366	0.727325	0.342702
GAT1	YFL021W	T290	IKSST[+79.966331]SVQSSATPPSNTSSNPDIK	IKSSTSVQSSATPPSNTSSNPDIK	0	3.11795	1.1986	ND	ND	ND	ND	ND	ND	ND	1.09686	3.6846	4.47833	3.68112	1.10011	ND	2.54796	ND	2.60712	2.41852	2.51396	1.0549	6.8632	6.29821	6.47049	ND	ND	ND	4.42296	4.96504	1.58165	0.674882	5.52335	2.65395	ND	ND	ND	1.95267	1.07224	ND	5.02758	2.69463	4.5266	ND	ND
GCD1	YOR260W	S294	LGPQS[+79.966331]M[+15.994915]SR	LGPQSMSR	0	0.563239	0.247534	0.428955	0.184308	0.808816	0.768719	0.60371	0.585196	0.247669	ND	ND	ND	0.551227	ND	0.374191	0.333133	0.293665	ND	ND	ND	ND	0.215923	0.593271	ND	0.637167	0.251995	0.293051	0.844385	0.145603	0.435279	0.550852	0.470442	ND	0.807111	0.199934	ND	ND	0.761719	0.256682	0.521361	0.211777	1.03946	0.209805	0.456681
GCD6	YDR211W	S507 S510 S513	EINTLSNQLDELYLS[+79.966331]DDS[+79.966331]ISS[+79.966331]ATKK	EINTLSNQLDELYLSDDSISSATKK	0	1.96565	2.95816	0.830763	ND	ND	ND	2.1517	0.658169	0.863616	2.25864	ND	1.51203	ND	ND	ND	ND	ND	ND	ND	0.780286	1.62717	1.21204	1.40703	4.09402	ND	ND	ND	ND	ND	ND	ND	ND	ND	0.979102	0.8262	ND	ND	ND	ND	ND	ND	ND	1.50418	0.600932
GCN2	YDR283C	S544 S549	FNLVSES[+79.966331]VNSNS[+79.966331]LELTPGDTITVR	FNLVSESVNSNSLELTPGDTITVR	0	0.328771	0.202483	0.382733	ND	ND	ND	ND	ND	ND	0.286107	ND	0.164599	ND	ND	ND	ND	ND	ND	ND	ND	ND	ND	ND	ND	ND	ND	ND	ND	ND	ND	ND	ND	ND	ND	ND	ND	ND	ND	ND	ND	ND	ND	ND	ND
GCN2	YDR283C	S569	TLS[+79.966331]QSSIR	TLSQSSIR	1	0.788739	0.573775	1.13705	0.657156	1.44136	ND	0.932814	1.10863	0.973761	0.561936	0.504088	0.846382	ND	ND	ND	0.507554	ND	0.72731	ND	ND	ND	0.46044	0.791216	0.592615	0.877367	1.21704	0.72751	1.20619	ND	1.26378	ND	ND	ND	ND	ND	ND	ND	1.2622	0.973266	1.21564	0.813807	1.30917	0.708193	0.7437
GCN2	YDR283C	S569 S572	TLS[+79.966331]QSS[+79.966331]IR	TLSQSSIR	1	1.11529	1.23707	2.09415	1.49525	1.50215	1.7288	2.04857	1.75804	1.9555	2.09782	1.50379	2.09164	1.05987	1.20149	1.65426	1.07287	1.37191	1.44834	0.98063	1.31575	0.84865	1.30461	0.622222	0.623695	1.54426	1.58454	1.25902	2.16289	1.06319	0.677928	0.669918	ND	0.643347	1.84656	0.590885	0.278235	0.323532	1.54817	0.712148	ND	1.63887	1.24541	1.25729	0.476664
GCR1	YPL075W	S489	SPQQFQHS[+79.966331]PDFVVGGSSSSTTENNSK	SPQQFQHSPDFVVGGSSSSTTENNSK	1	1.06804	1.04401	3.36262	1.15811	1.37837	0.707702	1.53354	0.94959	1.13981	ND	ND	ND	ND	ND	ND	ND	ND	ND	ND	ND	ND	1.25616	ND	0.331249	ND	ND	ND	ND	5.12387	0.664786	1.04011	1.39467	ND	1.19335	1.16215	ND	ND	ND	ND	ND	ND	ND	ND	ND
GCR2	YNL199C	S249	GSPS[+79.966331]DLQGINNGNNNGNNGNIGNGSNIK	GSPSDLQGINNGNNNGNNGNIGNGSNIK	0	1.08458	0.506408	ND	ND	ND	ND	1.42744	0.652726	ND	1.67891	ND	0.551158	ND	ND	ND	ND	ND	ND	ND	1.0083	0.578372	ND	ND	ND	ND	ND	ND	ND	ND	ND	ND	ND	ND	ND	ND	ND	ND	ND	ND	1.02215	ND	1.24207	ND	ND
GCR2	YNL199C	T244 S247	KGNSLNTST[+79.966331]KGS[+79.966331]PSDLQGINNGNNNGNNGNIGNGSNIK	KGNSLNTSTKGSPSDLQGINNGNNNGNNGNIGNGSNIK	0	0.3507	ND	0.311107	ND	ND	ND	ND	ND	ND	ND	ND	ND	0.842678	ND	0.284989	0.701541	1.25981	ND	ND	0.134488	0.585096	ND	0.371746	0.313528	0.428719	ND	0.224821	0.128531	0.348391	ND	ND	ND	ND	ND	ND	ND	ND	ND	ND	ND	ND	ND	ND	0.735696
GCS1	YDL226C	S157	LSATSQTAASATPGVAQS[+79.966331]R	LSATSQTAASATPGVAQSR	1	1.93654	3.24178	2.82844	1.64992	2.2147	1.51057	2.20136	2.24231	2.32052	2.56562	3.00953	2.84543	3.48086	3.27389	4.50535	3.06058	3.59577	4.1043	3.74135	3.68912	4.81112	3.38452	4.44221	4.05103	2.96727	3.41245	3.38895	2.45822	3.49672	3.04782	4.2331	5.14788	5.44107	4.60462	5.52967	5.5713	4.19685	4.51891	4.10575	2.52678	2.18118	2.99447	3.83754	2.62677
GCS1	YDL226C	S157 T161	LSATSQTAASATPGVAQS[+79.966331]REGT[+79.966331]PLENR	LSATSQTAASATPGVAQSREGTPLENR	1	2.66519	3.91688	2.09389	0.41749	2.3926	1.19739	2.39242	4.40663	2.85447	4.01288	4.26344	3.822	8.7004	7.90921	8.97997	4.73221	6.29584	ND	5.07589	ND	8.70628	8.49728	5.729	8.45833	7.60066	4.32963	5.99574	4.01687	5.12421	ND	6.74571	1.96295	6.97124	11.7782	15.9922	11.2341	6.00506	1.52988	2.83446	ND	1.2239	0.899475	2.64027	ND
GCS1	YDL226C	S157 T161	LSATSQTAASATPGVAQS[+79.966331]REGT[+79.966331]PLENRR	LSATSQTAASATPGVAQSREGTPLENRR	1	2.09655	5.13723	2.29459	2.80385	3.9892	6.06515	3.0784	2.3883	2.11597	5.66781	5.4726	4.9932	8.55788	6.24597	8.62639	6.66034	3.08351	6.38359	6.34056	2.33253	10.806	7.32051	5.90501	ND	2.53188	2.29662	7.68445	1.80452	2.80267	1.25915	5.96622	ND	8.26496	9.96777	14.6773	11.676	8.76469	5.70383	2.26888	ND	1.70559	1.34278	4.33476	3.40111
GCS1	YDL226C	T170	SAT[+79.966331]PANSSNGANFQK	SATPANSSNGANFQK	0	1.31106	3.42309	2.00447	1.82173	1.92816	ND	2.30035	1.88731	1.49746	1.35996	2.02851	1.96475	6.41108	6.15872	5.88825	4.31422	4.67625	4.01025	3.71417	3.94031	4.99948	4.44639	5.34319	5.73829	2.22293	2.64185	2.77203	2.13496	2.87578	2.5447	6.84415	5.80543	6.27522	4.17188	4.64027	3.7964	ND	3.67074	3.82401	ND	ND	ND	2.84501	2.00425
GDE1	YPL110C	S965	GAGHS[+79.966331]PHHVNGADTALQK	GAGHSPHHVNGADTALQK	1	0.398873	0.428736	ND	ND	ND	ND	0.863427	0.931649	ND	1.22677	0.670726	1.44397	0.310286	0.25164	ND	ND	ND	ND	ND	ND	ND	ND	ND	ND	ND	ND	ND	ND	ND	ND	ND	ND	ND	ND	ND	ND	ND	ND	ND	ND	ND	ND	ND	ND
GDS1	YOR355W	S359 T363	SQSLS[+79.966331]VLST[+79.966331]PKKGSSASLSTFASSK	SQSLSVLSTPKKGSSASLSTFASSK	0	2.80758	1.35777	0.701037	0.231179	1.61092	1.38948	0.45007	0.999082	0.64159	ND	ND	ND	1.43293	ND	1.33976	ND	ND	ND	ND	ND	ND	ND	ND	ND	1.37819	0.921069	1.4976	0.623127	ND	1.06244	ND	ND	ND	ND	ND	ND	ND	ND	ND	2.43445	0.520864	1.38478	ND	3.83768
GDS1	YOR355W	S382	NIS[+79.966331]PDSSLSHNASSNTYVTAAAAAPR	NISPDSSLSHNASSNTYVTAAAAAPR	1	1.16807	ND	0.836951	ND	ND	ND	ND	ND	ND	ND	ND	ND	ND	1.15673	0.704634	ND	ND	ND	0.390978	ND	0.809451	0.900111	ND	0.880476	ND	ND	ND	ND	ND	ND	ND	ND	ND	ND	ND	ND	ND	1.08862	0.958207	ND	ND	ND	ND	ND
GEA2	YEL022W	T1445	GNGSSSHGSAHEQTPESNDVEIEATAPIDDNT[+79.966331]DDDNKPK	GNGSSSHGSAHEQTPESNDVEIEATAPIDDNTDDDNKPK	1	0.921802	ND	1.17081	ND	ND	ND	0.734564	0.769872	1.32052	ND	ND	ND	0.583373	ND	1.01993	0.559587	0.850635	0.563989	ND	0.46643	0.758621	0.445296	0.405159	0.656636	ND	ND	ND	0.305171	0.844456	ND	ND	ND	ND	ND	ND	ND	ND	ND	ND	ND	ND	ND	ND	ND
GFA1	YKL104C	S273	HSQS[+79.966331]RAFLSEDGSPTPVEFFVSSDAASVVK	HSQSRAFLSEDGSPTPVEFFVSSDAASVVK	0	4.49257	ND	3.97939	3.72292	2.97823	1.90277	2.31639	3.36728	3.73685	ND	3.52857	1.9401	ND	2.69705	2.57709	7.04195	6.66275	5.40538	4.51408	4.87564	ND	2.40574	1.74783	ND	1.48512	1.53107	ND	ND	2.19482	2.79544	1.49918	1.58623	ND	ND	ND	ND	ND	ND	ND	ND	ND	ND	ND	ND
GFA1	YKL104C	S332	REVGAS[+79.966331]MTR	REVGASMTR	1	0.626196	0.77967	0.715094	ND	0.970071	0.492494	0.652908	0.735081	0.60749	ND	ND	ND	ND	ND	ND	ND	ND	ND	ND	ND	ND	ND	ND	ND	ND	ND	ND	0.817776	0.644802	0.717107	ND	ND	ND	ND	ND	ND	ND	ND	ND	ND	ND	ND	ND	ND
GFA1	YKL104C	S332 T334	EVGAS[+79.966331]MT[+79.966331]R	EVGASMTR	1	0.87409	ND	1.09429	ND	ND	ND	0.94206	1.12846	ND	0.957517	ND	1.03565	ND	ND	ND	ND	ND	ND	ND	ND	ND	1.14025	1.0442	ND	ND	ND	ND	ND	ND	ND	ND	ND	ND	1.24218	0.925548	ND	1.5088	ND	1.87762	ND	1.96934	1.77235	ND	1.5496
GFA1	YKL104C	S332 T334	REVGAS[+79.966331]MT[+79.966331]R	REVGASMTR	1	1.03825	0.861295	1.07742	0.689222	ND	0.638405	ND	ND	ND	0.309776	0.611018	ND	ND	0.567669	0.723432	ND	0.939587	0.707996	ND	ND	ND	ND	ND	ND	0.974718	1.01142	0.840114	ND	ND	ND	ND	ND	ND	0.970206	0.542224	ND	ND	ND	ND	ND	ND	ND	ND	ND
GFD1	YMR255W	S113	ATEISPPPVSPS[+79.966331]K	ATEISPPPVSPSK	1	1.15099	1.41713	1.2865	ND	ND	ND	ND	ND	ND	1.22435	ND	1.46483	0.60312	ND	2.05583	ND	ND	ND	2.07469	1.39445	1.62255	ND	ND	ND	ND	ND	ND	ND	ND	ND	ND	ND	ND	2.76843	1.0748	0.973546	ND	ND	ND	ND	ND	ND	ND	ND
GGA1	YDR358W	S353	GM[+15.994915]KEEELNVPDTNEPAKELNLIDFDDDTTANTPSVTS[+79.966331]PSK	GMKEEELNVPDTNEPAKELNLIDFDDDTTANTPSVTSPSK	0	1.21777	0.829709	ND	ND	ND	ND	ND	ND	ND	ND	ND	ND	ND	ND	ND	ND	ND	ND	ND	ND	ND	ND	ND	ND	ND	ND	ND	ND	ND	ND	ND	ND	ND	ND	ND	ND	ND	0.906168	1.55123	ND	ND	ND	1.28766	ND
GGA1	YDR358W	T384	VSLSSPKSPQENDT[+79.966331]VVDILGDAHSK	VSLSSPKSPQENDTVVDILGDAHSK	1	0.611969	0.543312	0.437452	ND	ND	ND	ND	ND	ND	ND	ND	ND	ND	ND	ND	ND	ND	ND	ND	ND	ND	ND	ND	ND	ND	ND	ND	ND	ND	ND	ND	ND	ND	ND	ND	ND	ND	ND	ND	ND	ND	ND	ND	ND
GGA2	YHR108W	S6	S[+42.010565]HPHS[+79.966331]HSIYLSELPVR	SHPHSHSIYLSELPVR	1	1.40955	1.35422	ND	1.37994	1.74835	0.989263	ND	1.10621	0.659028	1.07956	1.02968	1.03272	0.869525	1.03127	1.52609	2.03433	1.50186	1.57927	1.27718	1.56688	1.15612	1.06987	0.965767	1.08027	0.850096	1.45569	0.720914	1.66342	0.82816	1.20903	0.355253	0.92454	ND	0.70183	0.359043	ND	ND	0.98626	0.725842	2.07726	1.5313	1.4781	0.984606	0.81305
GIC2	YDR309C	S3	T[+42.010565]S[+79.966331]ASITNTGNETMNLPQMR	TSASITNTGNETMNLPQMR	0	0.933211	1.04556	ND	ND	ND	ND	ND	ND	ND	0.471813	ND	0.710987	ND	ND	ND	0.317983	0.280559	ND	ND	ND	ND	ND	0.130866	0.517923	0.805295	0.679118	ND	ND	ND	ND	ND	ND	ND	ND	ND	ND	ND	0.194049	0.090237	0.420842	ND	0.242323	0.187915	0.425608
GIC2	YDR309C	S345	NS[+79.966331]IATPSPQSK	NSIATPSPQSK	1	1.14747	1.2955	1.09848	1.13397	1.27065	1.15996	1.71622	1.37383	1.41898	1.3119	1.48947	1.24447	0.818625	0.547352	1.30481	1.09593	0.685785	1.04528	0.988428	0.952202	1.35348	1.34666	0.979555	1.35092	1.47656	1.18091	0.914705	0.93251	1.16583	0.808792	0.705172	0.821201	ND	ND	ND	ND	0.653501	1.21418	0.850175	1.10359	0.929163	0.954018	0.695319	1.03237
GIC2	YDR309C	S345	RRNS[+79.966331]IATPSPQSK	RRNSIATPSPQSK	1	0.495129	0.658985	0.459045	0.450502	0.68867	ND	0.755337	0.729326	0.963733	0.586289	0.720652	0.623639	0.510552	0.490722	0.561087	0.384912	0.65133	0.688788	0.500718	0.901517	0.739994	0.450146	0.811386	0.838699	0.333516	0.554543	0.510076	0.303762	0.48867	0.30211	ND	ND	ND	ND	ND	ND	ND	ND	ND	ND	ND	ND	0.44607	0.683561
GIC2	YDR309C	T320 S323	SLLET[+79.966331]PNS[+79.966331]NKDSAK	SLLETPNSNKDSAK	1	0.420267	0.606692	ND	ND	ND	ND	1.07494	1.15857	0.939961	1.37085	0.877541	1.15014	0.706635	ND	0.635696	ND	ND	ND	ND	ND	ND	1.15577	1.16054	0.928826	1.1966	ND	0.9594	ND	ND	ND	ND	ND	ND	ND	ND	ND	ND	ND	ND	ND	ND	ND	0.463282	0.690266
GIN4	YDR507C	S382	KRQS[+79.966331]ISSVSVSPSK	KRQSISSVSVSPSK	1	0.981896	0.780019	1.06206	0.859285	1.32185	0.70004	1.15736	1.33198	1.34624	0.960216	0.780696	1.26497	0.522724	0.482785	0.772718	0.999779	1.13581	0.873642	0.432767	0.927469	0.522365	0.333151	0.687608	0.593903	1.07714	1.24623	0.897072	0.843678	0.933517	0.589392	ND	ND	ND	0.452218	0.425358	ND	ND	1.06654	0.562719	0.603611	0.72666	1.00918	0.814038	0.588913
GIN4	YDR507C	S382 S385	KRQS[+79.966331]ISS[+79.966331]VSVSPSK	KRQSISSVSVSPSK	0	0.380659	0.329263	0.724393	ND	0.100639	0.891499	0.646461	0.10287	0.083851	ND	ND	ND	ND	ND	ND	ND	ND	ND	ND	ND	ND	ND	ND	ND	ND	ND	ND	ND	ND	ND	ND	ND	ND	0.290599	0.322394	ND	ND	ND	ND	ND	ND	ND	ND	ND
GIN4	YDR507C	S406 S409	NRES[+79.966331]LIS[+79.966331]VTSSR	NRESLISVTSSR	1	0.758506	0.522099	0.57958	0.876295	0.597393	0.530037	0.948745	0.840277	0.521869	0.869201	0.561539	0.469322	0.532834	0.30838	0.406563	0.567319	0.323308	0.156568	ND	ND	ND	0.814621	0.575181	0.537359	ND	ND	ND	1.01596	0.313329	ND	ND	ND	ND	ND	ND	ND	ND	ND	ND	ND	ND	ND	0.607291	0.508102
GIN4	YDR507C	S406 S413	RNRES[+79.966331]LISVTSS[+79.966331]R	RNRESLISVTSSR	0	0.330921	0.342761	ND	0.614118	0.340261	ND	ND	ND	ND	ND	ND	ND	ND	ND	ND	ND	ND	ND	ND	ND	ND	ND	ND	ND	0.448308	0.532355	ND	ND	ND	ND	ND	ND	ND	ND	ND	ND	ND	ND	ND	ND	ND	ND	ND	ND
GIN4	YDR507C	S460	LSTIVNQSS[+79.966331]PTPASR	LSTIVNQSSPTPASR	0	1.55747	1.70607	1.59761	1.26681	2.80128	1.81368	1.62561	1.38113	1.19998	0.501054	0.573024	ND	0.852324	ND	1.44969	1.31666	1.17948	1.11094	ND	1.14241	1.23801	1.67358	2.1208	ND	ND	2.15237	1.22338	ND	ND	ND	1.72598	1.10414	ND	ND	ND	ND	ND	0.278551	2.91833	3.26054	2.36666	2.85834	2.56436	1.55035
GIN4	YDR507C	S471	RAS[+79.966331]VINVEK	RASVINVEK	1	1.31742	1.47453	1.54525	1.43052	2.13374	1.63292	1.41358	1.414	1.41883	0.865372	0.66054	0.81116	0.860759	0.725356	1.44256	1.27361	1.45958	1.2834	0.775532	1.13656	0.87636	0.884536	1.30272	1.11738	1.52834	1.80444	1.37673	2.13883	1.23324	2.49116	0.733142	0.69977	0.339768	1.10638	0.435948	0.431375	0.311367	2.10633	1.99275	1.97399	1.97428	2.30282	1.59933	1.0345
GIN4	YDR507C	S64 T69	AVFNTGNVSGTS[+79.966331]IVGST[+79.966331]TPDALPYGIER	AVFNTGNVSGTSIVGSTTPDALPYGIER	0	0.687435	0.767043	ND	ND	ND	ND	ND	ND	ND	ND	ND	ND	ND	ND	ND	ND	ND	ND	ND	ND	ND	ND	ND	ND	ND	ND	ND	ND	ND	ND	ND	ND	ND	ND	ND	ND	ND	ND	ND	ND	ND	ND	ND	ND
GIN4	YDR507C	S714	S[+79.966331]KFLGSSFNIDKELK	SKFLGSSFNIDKELK	1	1.08198	0.522814	0.881273	0.784156	1.10809	0.802082	1.2791	1.08858	1.10962	1.03045	0.766409	0.971452	0.326175	0.233459	ND	ND	0.64568	0.572297	0.090357	0.409066	0.274047	ND	ND	ND	0.69255	0.638379	0.256721	0.887436	0.367082	ND	ND	ND	ND	ND	ND	ND	ND	ND	ND	0.361724	0.709822	0.659724	0.295867	ND
GIN4	YDR507C	S719 S720	FLGS[+79.966331]S[+79.966331]FNIDKELK	FLGSSFNIDKELK	1	0.45261	0.612936	ND	ND	ND	ND	ND	ND	ND	ND	ND	ND	ND	ND	ND	ND	ND	ND	ND	ND	ND	0.631592	0.585715	0.832858	ND	ND	ND	ND	ND	ND	ND	ND	ND	0.99762	0.618748	ND	ND	ND	ND	ND	ND	ND	ND	ND
GIN4	YDR507C	S720	FLGSS[+79.966331]FNIDKELK	FLGSSFNIDKELK	0	0.592772	ND	0.597473	ND	ND	ND	ND	ND	ND	ND	ND	ND	ND	ND	ND	ND	ND	ND	ND	ND	ND	ND	0.314953	0.168486	ND	ND	ND	ND	ND	ND	ND	ND	ND	ND	ND	ND	ND	ND	ND	ND	ND	ND	ND	ND
GIN4	YDR507C	S750 S752	MEYPSIIAPQRLSEERVVS[+79.966331]DS[+79.966331]NDGYESLILPK	MEYPSIIAPQRLSEERVVSDSNDGYESLILPK	0	0.221116	ND	0.538063	ND	ND	ND	ND	0.833059	1.26603	ND	ND	ND	ND	ND	ND	ND	ND	ND	ND	ND	ND	ND	ND	ND	ND	ND	ND	ND	ND	ND	ND	ND	ND	ND	ND	ND	ND	ND	ND	ND	ND	ND	ND	ND
GIN4	YDR507C	S790	KIS[+79.966331]EIRVPQFTR	KISEIRVPQFTR	1	0.574285	0.729448	0.632637	0.662122	0.556211	ND	ND	0.577248	0.464082	ND	ND	ND	ND	ND	ND	ND	ND	ND	ND	ND	ND	0.716897	0.52291	0.84896	ND	ND	ND	0.742528	0.421034	0.999015	ND	ND	ND	ND	ND	ND	ND	0.397331	0.30261	0.427555	0.841317	0.818206	ND	ND
GIN4	YDR507C	S812 S815	RLS[+79.966331]VLS[+79.966331]MYSTK	RLSVLSMYSTK	0	0.249247	ND	0.285665	ND	ND	ND	0.494274	0.459617	0.415127	0.587099	ND	0.533167	ND	ND	ND	ND	ND	ND	ND	ND	ND	ND	ND	ND	ND	ND	ND	ND	ND	ND	ND	ND	ND	ND	ND	ND	ND	ND	ND	ND	ND	ND	ND	ND
GIP2	YER054C	S194	S[+79.966331]LPTTPGIR	SLPTTPGIR	1	0.398665	0.81597	0.692891	0.643009	0.76317	0.487795	0.421813	0.717697	0.383642	0.440408	0.311283	0.5221	0.501589	0.461264	0.692603	0.982999	0.85688	0.894043	1.32915	1.31655	1.3416	0.74475	0.835081	0.709473	0.925144	1.00028	0.943563	0.880078	0.832739	1.09403	1.47418	1.91866	1.67453	1.90511	1.44996	1.54441	1.2221	2.00568	1.76923	2.18966	1.66007	2.14704	1.78037	1.35963
GIP2	YER054C	S194	SKS[+79.966331]LPTTPGIR	SKSLPTTPGIR	1	0.704089	0.628849	ND	ND	0.789263	0.742704	0.8495	0.703463	0.69175	0.622091	ND	0.566132	0.639713	ND	0.897029	1.28466	0.910801	0.99418	1.22924	1.67559	1.75275	0.922295	1.26445	1.20007	1.19898	1.11126	1.17704	0.992132	0.875118	1.47453	2.71025	2.71497	2.31256	2.62382	2.00661	1.7384	1.84291	3.02902	2.9055	2.89351	2.00526	3.08542	2.73831	2.01371
GIP3	YPL137C	S103	NDGNTSASDTDNIPLLTPINS[+79.966331]GNR	NDGNTSASDTDNIPLLTPINSGNR	1	1.71667	1.19111	0.948435	1.24665	1.57708	1.01884	1.64325	1.41515	1.44975	ND	ND	ND	ND	ND	ND	1.12288	1.28445	0.569234	ND	ND	ND	0.97653	0.871956	1.03408	1.01253	1.11425	0.620798	0.461685	0.359454	ND	ND	ND	ND	ND	ND	ND	ND	1.63539	1.30134	ND	0.635538	0.920366	0.907013	ND
GIP3	YPL137C	T99 S103	NDGNTSASDTDNIPLLT[+79.966331]PINS[+79.966331]GNR	NDGNTSASDTDNIPLLTPINSGNR	1	0.557041	0.400272	1.24948	ND	0.682143	0.263314	ND	1.00935	1.0377	1.64994	1.02989	1.44428	ND	0.539381	0.493525	0.377684	1.02683	1.34448	ND	1.02946	0.976025	1.20955	0.561438	0.880874	0.774321	ND	0.748314	0.877176	0.398603	ND	ND	ND	ND	1.32729	0.811212	0.447888	ND	ND	ND	ND	ND	ND	0.617345	0.562826
GIP4	YAL031C	S453	KKPS[+79.966331]ITKLPASSSPSPSPTSSASPSR	KKPSITKLPASSSPSPSPTSSASPSR	0	0.6423	0.441145	0.14493	ND	ND	ND	ND	ND	ND	ND	ND	ND	ND	ND	ND	ND	ND	ND	ND	ND	ND	ND	ND	ND	1.18636	0.351004	0.722014	0.289998	0.429664	ND	ND	ND	ND	ND	ND	ND	ND	ND	ND	ND	ND	ND	ND	ND
GIP4	YAL031C	S472	LPASSSPSPSPTSSAS[+79.966331]PSR	LPASSSPSPSPTSSASPSR	1	2.36932	2.09389	1.71314	0.671763	3.01178	ND	1.8279	ND	1.62832	1.53739	ND	2.14992	1.10574	0.902511	1.56575	1.15952	2.27308	0.822049	0.938891	ND	1.21797	1.46325	0.866949	0.713063	1.61729	1.67302	1.33487	2.44344	1.86464	2.68148	ND	ND	ND	ND	ND	ND	ND	2.02453	1.93339	1.6783	2.01444	3.19465	1.20728	ND
GIP4	YAL031C	S499 S501	AHLASNSSRSPS[+79.966331]VS[+79.966331]PVR	AHLASNSSRSPSVSPVR	0	1.35695	1.81908	0.291069	3.99882	2.81828	3.92779	3.46857	ND	0.346906	0.365047	2.48493	1.59828	0.304087	0.185239	0.78461	0.317922	2.32144	1.50084	0.398805	2.59325	ND	ND	1.30386	1.58898	0.259247	2.90947	1.46877	0.549024	0.376096	0.91722	ND	ND	ND	0.53044	0.572343	0.561413	0.478961	1.67514	0.239535	0.390331	0.215094	0.894626	0.188672	ND
GIP4	YAL031C	S499 S501	SPS[+79.966331]VS[+79.966331]PVR	SPSVSPVR	0	0.574539	0.779224	ND	1.05966	0.906798	ND	ND	ND	ND	ND	ND	ND	ND	ND	ND	0.352578	0.42612	0.609284	ND	ND	ND	ND	ND	ND	0.902589	0.740833	ND	ND	ND	ND	ND	ND	ND	ND	ND	ND	ND	ND	ND	ND	ND	ND	ND	ND
GIP4	YAL031C	S536	SSS[+79.966331]LQSYTNK	SSSLQSYTNK	1	2.18031	2.03681	2.16425	1.8116	2.40951	2.04631	2.28819	1.95037	2.06258	1.66192	1.68291	2.07693	1.36392	1.10942	1.59355	2.09032	2.09535	2.00544	1.34335	1.77195	1.3252	1.2346	1.23212	1.48354	1.73851	1.9326	1.53078	2.05567	1.78061	1.95357	0.803086	1.42705	1.11928	1.61967	0.816381	1.00034	0.142609	2.00106	1.49631	2.01392	1.53639	2.22388	1.35365	0.978226
GIP4	YAL031C	S609	SASTPNPSASSSLAPS[+79.966331]PK	SASTPNPSASSSLAPSPK	1	0.837807	1.00034	0.581358	1.06815	1.09201	0.636198	0.963757	1.23453	0.715488	1.01717	1.45095	1.68169	ND	ND	ND	1.39548	1.15952	ND	ND	ND	ND	1.02276	1.30518	0.724276	0.681627	0.788731	ND	0.746558	ND	0.82037	ND	ND	ND	ND	ND	ND	ND	ND	ND	1.25421	0.644798	ND	ND	ND
GIS4	YML006C	S153	ALNNNNRNS[+79.966331]IPPPTISSSK	ALNNNNRNSIPPPTISSSK	1	2.30054	1.98896	2.30914	2.03109	3.35336	1.63798	2.38222	1.62154	2.19502	ND	1.71579	2.10862	ND	ND	ND	2.19731	2.18556	1.86222	1.58405	1.60163	1.64574	0.877394	1.39005	1.52056	1.89845	2.27956	1.37845	2.62658	1.95711	2.50918	ND	ND	ND	ND	ND	ND	0.925038	2.52705	2.03053	2.40264	2.15716	2.38783	2.14515	1.59656
GIS4	YML006C	S174	ASNGKLESNVS[+79.966331]DDQWSNINTQTSTATR	ASNGKLESNVSDDQWSNINTQTSTATR	1	1.4077	0.516491	ND	1.30688	ND	1.00843	1.35249	0.740931	ND	ND	ND	ND	ND	0.891339	0.888881	ND	ND	ND	1.01551	0.862351	ND	ND	ND	ND	1.43434	0.531665	1.25286	ND	1.0386	0.925512	ND	ND	ND	0.701893	0.650809	ND	ND	1.21791	0.390213	ND	ND	ND	ND	0.674739
GIS4	YML006C	S174 S179	ASNGKLESNVS[+79.966331]DDQWS[+79.966331]NINTQTSTATR	ASNGKLESNVSDDQWSNINTQTSTATR	0	1.20623	1.10651	1.68443	0.279407	0.910509	1.85799	1.03467	0.532494	1.32872	ND	ND	ND	1.11348	1.15321	ND	ND	ND	ND	ND	ND	ND	1.16897	ND	0.733241	0.254868	0.689755	0.510649	0.75743	0.624818	0.208709	ND	ND	ND	0.906427	0.70559	ND	ND	0.544338	0.428937	0.504979	0.232208	ND	ND	ND
GIS4	YML006C	S304	REDES[+79.966331]GQDEVEDHYSR	REDESGQDEVEDHYSR	1	0.804662	0.823968	0.973539	0.582898	1.09065	ND	0.924561	0.983148	1.20259	0.783197	0.613238	1.04386	0.735509	0.61971	0.710282	1.13811	1.37053	0.804182	0.346747	0.638833	0.643952	0.815832	0.799295	0.858398	0.828712	0.700106	0.615756	1.29753	0.598665	ND	ND	ND	ND	0.923114	0.556358	0.365645	0.2312	0.638924	ND	ND	ND	ND	0.553976	0.393505
GIS4	YML006C	S608 T611	MES[+79.966331]NVT[+79.966331]TAHR	MESNVTTAHR	0	0.217887	ND	0.263501	0.460173	ND	0.409381	ND	ND	ND	ND	ND	ND	ND	0.188345	0.367077	ND	0.444928	0.486873	ND	ND	ND	ND	ND	ND	0.376637	ND	0.259431	ND	ND	ND	ND	ND	ND	0.464676	0.375789	ND	ND	ND	ND	ND	0.334888	0.212036	ND	ND
GIS4	YML006C	S616 T619 S622	S[+79.966331]IRT[+79.966331]VNS[+79.966331]IGEWAFNR	SIRTVNSIGEWAFNR	1	0.530394	1.09111	ND	ND	ND	ND	0.544467	0.342855	0.521585	ND	0.673854	0.633845	ND	ND	ND	1.1217	0.796138	0.27326	0.516482	ND	0.367716	0.575712	ND	0.653359	ND	ND	ND	0.42424	0.577502	ND	ND	ND	ND	ND	ND	ND	ND	ND	ND	ND	0.448828	0.556688	ND	ND
GIS4	YML006C	S642	IDKSNS[+79.966331]NELDNSK	IDKSNSNELDNSK	1	0.651274	0.590821	0.693224	0.458845	0.756216	ND	0.655997	0.748434	0.842845	0.621235	ND	0.781877	0.510917	ND	0.401569	0.800879	1.22826	0.747774	ND	0.53477	0.398663	0.342915	0.490455	0.483639	0.551725	0.50592	0.326421	ND	0.618896	0.302612	ND	ND	ND	ND	ND	ND	ND	0.637237	0.277683	ND	0.35375	0.399248	ND	ND
GIS4	YML006C	S720	S[+79.966331]LPLPTLLK	SLPLPTLLK	1	0.120452	0.158128	0.106527	ND	0.230207	0.258597	0.198168	0.120752	0.103197	0.182052	ND	0.125654	0.033778	ND	0.090131	ND	ND	ND	0.082629	0.089949	0.075628	0.149976	0.137156	0.098096	0.129399	0.165059	0.118491	0.206594	0.046768	0.215612	ND	ND	ND	ND	ND	ND	ND	ND	ND	ND	ND	ND	ND	ND
GIS4	YML006C	S720	SKS[+79.966331]LPLPTLLK	SKSLPLPTLLK	1	0.622676	0.681517	0.530286	0.469241	0.875687	0.717329	0.695261	0.557869	0.699749	0.529648	0.382959	ND	ND	ND	ND	0.548326	0.485228	0.48642	0.236633	0.339818	0.375491	0.451833	0.690747	0.545976	0.681966	0.880164	0.756812	0.650868	0.297106	1.28412	ND	ND	ND	ND	ND	ND	ND	0.341425	0.358973	0.397432	0.403088	0.38798	0.34724	ND
GIS4	YML006C	S731	SLS[+79.966331]GIDNPTHATNK	SLSGIDNPTHATNK	0	0.978466	0.945894	ND	ND	ND	ND	ND	1.17928	0.949897	ND	ND	ND	ND	ND	ND	1.04105	ND	1.15753	ND	ND	ND	ND	ND	ND	0.794382	1.19643	0.839711	ND	ND	ND	ND	ND	ND	ND	ND	ND	ND	ND	ND	0.933411	0.862	ND	ND	ND
GIS4	YML006C	S731	SLS[+79.966331]GIDNPTHATNKDR	SLSGIDNPTHATNKDR	0	5.12212	4.61136	4.90916	4.48183	5.33275	4.21585	4.73829	5.02062	5.00592	4.18818	4.60206	4.24641	3.21169	3.03456	4.02283	4.93179	4.67001	3.89189	3.31627	4.35645	3.48233	4.0159	3.9385	3.72459	5.08185	4.88992	3.93434	5.05004	3.27097	3.78569	1.72933	1.51324	1.46581	2.46326	1.76639	1.50156	1.21565	2.57269	2.17414	2.28077	2.88893	3.22182	2.40577	0.400687
GLC8	YMR311C	S12	NPLALS[+79.966331]PEQLAQQDPETLEEFRR	NPLALSPEQLAQQDPETLEEFRR	1	0.798949	0.788449	ND	ND	ND	ND	ND	ND	ND	ND	ND	ND	ND	ND	ND	ND	ND	ND	ND	ND	ND	ND	ND	ND	ND	ND	ND	ND	0.763163	2.28708	ND	ND	ND	ND	ND	ND	0.352613	ND	1.51728	1.87467	0.354846	ND	1.04142	0.787786
GLC8	YMR311C	S184	ENKQPDFETNDENDEDS[+79.966331]PEAR	ENKQPDFETNDENDEDSPEAR	1	0.420036	1.42498	1.18052	0.34152	0.450041	ND	0.473829	0.512569	0.528435	0.840849	0.43499	0.523592	3.24125	1.51706	1.36369	0.532962	1.02237	0.622111	3.83494	2.04392	6.07868	1.2857	1.73215	1.7998	0.870345	0.765925	1.0967	0.943472	5.7226	0.137824	4.90488	ND	1.51684	1.15423	4.35023	4.67526	4.58183	2.46446	4.62759	ND	3.91827	0.11823	5.05495	5.97893
GLK1	YCL040W	S2	S[+121.976896]FDDLHK	SFDDLHK	1	1.71438	2.44075	1.86155	2.03649	2.76983	2.32118	2.36335	2.27633	1.76767	2.20006	1.68839	1.67849	2.06014	1.61799	2.59139	3.25283	3.0169	2.50275	3.68473	3.4529	4.25516	2.33475	3.0556	2.69251	2.52486	2.95903	2.4932	3.03235	2.57392	4.07889	6.95546	4.27567	3.8377	5.83193	3.46632	3.42609	2.39823	8.67719	8.98833	5.00218	4.81324	5.46523	6.3235	3.26668
GLK1	YCL040W	S2	S[+121.976896]FDDLHKATER	SFDDLHKATER	1	10.7499	10.5701	8.85017	9.29702	14.2768	9.32264	10.6922	10.3487	8.70874	9.36837	8.47904	8.30509	9.29852	6.6741	10.5964	19.9717	13.6712	11.1347	15.4562	14.3832	14.0598	9.84559	12.3328	9.08468	11.2807	12.3588	8.35479	13.8937	8.43633	12.9614	10.5421	10.1828	8.01708	16.1914	7.38313	7.68015	5.17162	17.2872	15.1963	13.4472	12.0984	13.9487	14.0904	8.16373
GLN3	YER040W	S255 S262	KSDSIGLS[+79.966331]SSNTTNS[+79.966331]VRK	KSDSIGLSSSNTTNSVRK	1	0.761898	ND	0.714597	ND	ND	ND	ND	ND	ND	ND	ND	ND	ND	ND	ND	ND	ND	ND	0.825035	0.317251	ND	ND	ND	ND	ND	ND	ND	ND	ND	ND	ND	ND	ND	ND	ND	ND	ND	ND	ND	ND	ND	ND	ND	ND
GLN3	YER040W	S257	KSDSIGLSSS[+79.966331]NTTNSVR	KSDSIGLSSSNTTNSVR	0	0.363469	1.38106	0.980574	ND	0.463723	0.41264	ND	0.60245	0.272888	0.285706	0.651048	0.62639	ND	ND	ND	ND	ND	ND	ND	ND	ND	ND	ND	ND	0.333037	0.432267	ND	0.493822	0.830034	0.632745	ND	ND	ND	ND	ND	ND	0.385936	0.380692	0.314279	0.533399	0.792237	1.11319	0.855083	0.716599
GLN3	YER040W	S262	KSDSIGLSSSNTTNS[+79.966331]VRK	KSDSIGLSSSNTTNSVRK	1	0.652427	0.261093	ND	ND	ND	ND	ND	ND	ND	ND	ND	ND	ND	ND	ND	ND	ND	ND	ND	ND	ND	ND	ND	ND	1.15477	1.39295	ND	ND	2.18351	0.993874	ND	ND	ND	1.0751	ND	0.307282	ND	ND	ND	ND	ND	ND	ND	ND
GLN3	YER040W	S267	KNS[+79.966331]LIKPMSSTSLANFK	KNSLIKPMSSTSLANFK	1	0.84414	0.659285	0.41596	0.323514	0.58801	ND	0.474492	0.595121	0.400991	0.476262	0.467391	0.442239	ND	ND	ND	0.498346	0.350928	0.331281	0.603627	0.51497	0.598798	0.59548	0.747657	0.587465	0.802604	0.480053	0.605252	0.774047	0.692212	0.65211	ND	ND	ND	ND	ND	ND	ND	ND	ND	0.427958	0.75203	0.350073	0.615073	0.629604
GLN3	YER040W	S267 S273	KNS[+79.966331]LIKPMS[+79.966331]STSLANFK	KNSLIKPMSSTSLANFK	1	2.06039	1.5567	1.42052	1.9897	1.56613	1.92388	1.87186	1.82551	1.78852	1.85879	1.78496	2.00512	1.13539	1.10936	1.07007	0.900781	0.674774	0.580877	0.746224	0.732737	1.26522	1.52196	1.43878	1.82037	1.70316	1.76124	1.46305	1.65389	1.72152	0.978909	0.614409	ND	0.515996	1.58638	1.81828	1.31676	1.78653	1.10627	0.537206	0.859488	2.22606	1.06421	1.59386	2.03236
GLN3	YER040W	S267 T275	KNS[+79.966331]LIKPMSST[+79.966331]SLANFK	KNSLIKPMSSTSLANFK	0	2.36676	ND	1.69322	ND	ND	ND	ND	ND	ND	0.413679	ND	1.67631	ND	ND	ND	ND	ND	ND	ND	ND	ND	ND	ND	ND	ND	ND	ND	ND	ND	ND	ND	ND	ND	ND	ND	ND	ND	ND	ND	ND	ND	ND	ND	ND
GLN3	YER040W	S285	AAS[+79.966331]VSSSISNMEPSGQNK	AASVSSSISNMEPSGQNK	1	0.891505	0.961211	0.53246	ND	ND	ND	0.484384	0.551046	0.370232	0.404759	ND	0.501825	ND	ND	ND	ND	0.438333	1.09685	0.433936	ND	0.665933	0.976635	1.05321	1.24973	0.923923	1.17422	0.607857	0.597164	0.997095	0.86027	0.56631	0.582099	ND	0.934699	0.476142	0.345183	0.776331	0.535485	0.495606	1.04063	1.06367	0.819537	1.07086	1.35668
GLN3	YER040W	S372 T382	QTDPNIAQNTPS[+79.966331]APATASTSVT[+79.966331]TTNAKPIR	QTDPNIAQNTPSAPATASTSVTTTNAKPIR	0	2.2524	ND	1.82834	ND	ND	ND	ND	ND	ND	ND	ND	ND	ND	ND	ND	ND	ND	ND	ND	ND	ND	ND	ND	ND	ND	ND	ND	ND	ND	ND	ND	ND	ND	ND	ND	ND	ND	ND	ND	ND	ND	ND	ND	ND
GLN3	YER040W	S395	KKS[+79.966331]LQQNSLSR	KKSLQQNSLSR	1	0.769248	1.01221	0.771022	0.715545	0.784573	0.424639	0.691309	0.791405	0.842622	0.682866	0.708267	0.818972	0.490974	0.474205	0.501876	0.377508	0.62412	0.597874	0.550262	0.73228	1.11012	0.570189	0.74348	0.74353	1.03972	0.740235	1.18751	0.990717	1.15936	0.417976	0.170434	0.633981	0.584703	0.591775	0.52424	0.341507	0.67813	0.562537	0.409838	0.596452	0.859663	0.684814	0.70811	0.872226
GLN3	YER040W	S469	HNS[+79.966331]NTVTPNFRR	HNSNTVTPNFRR	1	1.70096	1.24087	0.718359	0.988117	1.05405	1.29481	1.10839	1.3286	1.49722	1.11929	1.34847	1.68966	1.14489	1.23278	0.956321	ND	ND	ND	ND	ND	ND	2.39976	2.33671	2.4725	1.69303	0.855333	1.42433	ND	ND	ND	ND	ND	ND	0.291491	0.455377	ND	ND	ND	ND	ND	ND	ND	ND	ND
GLN3	YER040W	S619	QNWNSSNS[+79.966331]VSTNSR	QNWNSSNSVSTNSR	0	1.28856	1.65543	1.35551	1.47171	1.26184	0.494687	1.44169	1.10287	1.18803	1.1277	1.04442	1.05386	ND	0.735328	0.80832	0.63296	0.564665	0.683945	ND	0.610501	1.02509	1.65092	1.6326	1.97185	1.26028	1.24336	1.61103	1.21832	1.36064	ND	0.489413	ND	0.51114	1.34548	1.06887	1.29596	1.22169	0.761434	0.792664	0.843254	1.25982	0.700329	1.22665	1.76977
GLN3	YER040W	S656	KS[+79.966331]HTSLLSQQLQNSESNSFISNHK	KSHTSLLSQQLQNSESNSFISNHK	1	0.241783	0.25453	2.08669	2.75113	2.73494	2.49828	2.18907	2.2425	2.86622	1.24613	ND	2.27057	1.73878	1.62153	ND	ND	ND	ND	ND	ND	ND	1.02955	2.3593	2.25244	ND	ND	ND	ND	2.97172	1.37762	ND	ND	ND	1.26231	3.3803	2.25837	1.24119	2.00144	1.82835	2.27781	2.13364	2.11519	ND	2.48218
GLN3	YER040W	S689	LSSDSTS[+79.966331]PIKYEADVSAGGK	LSSDSTSPIKYEADVSAGGK	0	0.882786	ND	1.89232	ND	ND	ND	ND	ND	ND	ND	ND	ND	ND	ND	ND	ND	ND	ND	ND	ND	ND	ND	ND	ND	ND	ND	ND	ND	ND	ND	ND	ND	ND	0.620846	1.20371	ND	ND	ND	ND	ND	ND	ND	ND	ND
GLO3	YER122C	S2	S[+121.976896]NDEGETFATEQTTQQVFQK	SNDEGETFATEQTTQQVFQK	1	0.709531	0.335247	ND	ND	ND	ND	ND	ND	ND	ND	0.314446	0.391638	0.371799	0.327525	0.369663	0.664132	0.480587	0.271639	ND	0.587674	0.374159	0.551734	0.496652	0.510331	0.453484	0.487563	ND	0.640294	0.55149	ND	ND	ND	ND	ND	ND	ND	ND	ND	ND	ND	ND	ND	ND	ND
GLO3	YER122C	S389	AIS[+79.966331]SDQLFGR	AISSDQLFGR	1	0.74113	1.08171	0.688862	0.883076	1.35182	1.02329	1.03548	0.809608	0.691023	0.526269	0.508812	0.420358	0.891827	0.419547	1.05817	0.850148	0.842731	0.857558	0.713084	0.742043	1.172	1.79025	3.20135	2.23415	1.15862	1.37351	1.36214	1.15328	0.975281	2.31797	6.6045	3.68349	4.06645	2.67954	1.54149	1.8806	1.37519	1.62718	2.2585	2.98059	0.852275	1.31355	1.81319	1.29489
GLY1	YEL046C	S367	S[+79.966331]ESTEVDVDGNAIR	SESTEVDVDGNAIR	1	19.9603	20.5378	19.8773	20.0465	23.049	19.7203	22.2538	22.8271	18.5305	17.4506	16.5266	15.2673	13.6015	13.512	16.0206	24.1216	22.042	17.7017	12.912	17.1912	14.6575	18.732	16.4244	16.3608	18.9832	24.6779	19.0193	21.2867	13.8461	18.1355	12.4194	14.1621	9.22633	15.4287	8.01823	6.192	3.04736	18.2907	13.639	15.3823	12.5033	15.6859	14.0193	8.61566
GLY1	YEL046C	S367	S[+79.966331]ESTEVDVDGNAIREIK	SESTEVDVDGNAIREIK	1	9.21739	ND	5.18342	4.34149	6.50178	5.87681	4.40778	6.34203	6.45224	ND	ND	ND	4.42226	3.26438	ND	ND	ND	ND	ND	ND	ND	3.83064	5.70504	2.37993	3.9509	ND	2.84933	ND	ND	ND	ND	ND	ND	ND	ND	ND	ND	ND	ND	ND	ND	ND	ND	ND
GLY1	YEL046C	S369	SES[+79.966331]TEVDVDGNAIR	SESTEVDVDGNAIR	1	4.92743	ND	3.58715	4.82216	5.21878	2.82107	4.43089	5.18572	2.9296	4.1879	2.57576	ND	3.3296	3.34907	2.61977	6.23989	4.42836	1.6835	2.55877	3.75112	1.50983	4.60365	3.4842	3.16338	5.14932	4.12872	3.00661	4.1902	3.33756	21.405	3.16514	2.27498	ND	3.87742	1.94273	1.57142	ND	2.8984	18.3648	4.16802	3.26811	2.91712	3.76482	2.35357
GNP1	YDR508C	S111	RAEGSHANSPDSSNSNGTTPISTKDS[+79.966331]SSQLDNELNR	RAEGSHANSPDSSNSNGTTPISTKDSSSQLDNELNR	0	0.501945	1.50717	ND	ND	ND	ND	ND	ND	ND	1.48467	ND	0.419394	ND	ND	ND	ND	ND	ND	ND	ND	ND	2.97566	1.53792	1.5871	2.61577	2.60715	ND	ND	ND	ND	ND	ND	ND	ND	ND	ND	ND	ND	ND	ND	ND	ND	ND	ND
GNP1	YDR508C	S111 S112	RAEGSHANSPDSSNSNGTTPISTKDS[+79.966331]S[+79.966331]SQLDNELNR	RAEGSHANSPDSSNSNGTTPISTKDSSSQLDNELNR	0	0.122846	0.504945	1.60526	ND	2.37659	0.79268	0.575906	1.69907	0.211569	0.258827	ND	0.155717	ND	ND	ND	2.57137	2.74845	0.483227	0.567145	2.14208	0.298951	ND	ND	ND	2.50975	1.10519	1.50365	0.735305	0.795632	ND	ND	ND	ND	ND	ND	ND	ND	ND	ND	ND	ND	ND	ND	ND
GNP1	YDR508C	S124 T127	KSS[+79.966331]YIT[+79.966331]VDGIK	KSSYITVDGIK	0	1.63319	0.867902	2.16105	1.84039	1.49971	2.22413	2.04835	2.29617	2.4655	1.69737	2.04108	3.53383	2.58656	1.84189	3.09052	2.00118	2.37768	2.74759	1.13401	1.74748	1.55769	1.74288	0.719406	ND	1.93261	2.34933	1.31036	2.09534	1.64377	ND	ND	ND	ND	ND	ND	ND	ND	6.07107	3.4681	ND	2.41652	3.78208	2.57611	1.63891
GOS1	YHL031C	S168	SQFHS[+79.966331]QSNVLNTANNK	SQFHSQSNVLNTANNK	1	1.12936	1.89636	ND	1.86923	1.13561	ND	1.93163	2.06588	1.80465	0.832765	1.49325	1.14746	1.82111	1.53973	1.23116	1.47355	1.93984	1.34219	1.33457	1.62958	0.753259	1.59938	ND	1.04832	1.068	1.33725	0.975719	1.71972	0.711289	1.03486	ND	ND	ND	1.65991	0.695883	ND	ND	ND	ND	1.08414	ND	0.910275	0.805624	0.778283
GPA2	YER020W	S20 S23	NGSTPDTQTAS[+79.966331]AGS[+79.966331]DNVGK	NGSTPDTQTASAGSDNVGK	0	0.738569	0.596648	0.883216	0.494353	0.694314	ND	0.504565	0.928915	ND	ND	ND	ND	ND	ND	ND	0.498973	1.0272	ND	ND	ND	ND	ND	ND	ND	ND	0.166924	0.864275	ND	ND	ND	ND	ND	ND	ND	ND	ND	ND	ND	ND	ND	ND	ND	ND	ND
GPA2	YER020W	S23	NGSTPDTQTASAGS[+79.966331]DNVGK	NGSTPDTQTASAGSDNVGK	1	0.927581	1.02804	1.48853	0.892535	1.06604	0.67174	1.21484	1.02097	1.10147	0.990411	0.810174	1.13232	0.56169	0.670546	1.01941	1.04427	1.26924	1.2329	0.435062	0.896921	0.95229	0.582328	0.637694	0.898715	0.888864	1.14305	0.668995	1.15867	ND	0.35783	ND	ND	ND	1.07497	0.478766	0.444268	0.264768	0.703048	ND	ND	1.00111	0.666487	0.709001	0.453635
GPB1	YOR371C	S502 S505	IDDLVGS[+79.966331]PGS[+79.966331]TDYLEDDAIPPVTNPR	IDDLVGSPGSTDYLEDDAIPPVTNPR	0	0.545758	ND	0.562707	ND	ND	ND	ND	ND	ND	0.5693	1.90336	ND	ND	ND	ND	ND	ND	ND	ND	ND	ND	ND	0.948083	0.375746	ND	0.740567	0.780614	ND	ND	ND	ND	ND	ND	ND	ND	ND	ND	ND	ND	ND	ND	ND	0.546553	0.317632
GPB1	YOR371C	S505 T506	QGNGDHKIDDLVGSPGS[+79.966331]T[+79.966331]DYLEDDAIPPVTNPR	QGNGDHKIDDLVGSPGSTDYLEDDAIPPVTNPR	0	1.81087	1.83938	2.14074	2.00495	0.994393	0.410192	0.722658	ND	2.21233	1.81514	0.53598	0.79956	ND	0.539916	0.423999	1.56424	0.451155	0.859764	ND	ND	ND	0.612073	0.273805	1.26224	2.17424	0.341219	1.0858	1.56499	1.79504	ND	ND	ND	ND	1.41802	1.50616	ND	ND	ND	ND	ND	ND	ND	1.19748	ND
GPB1	YOR371C	T506	QGNGDHKIDDLVGSPGST[+79.966331]DYLEDDAIPPVTNPR	QGNGDHKIDDLVGSPGSTDYLEDDAIPPVTNPR	0	1.28556	1.70018	0.890786	ND	ND	ND	ND	ND	ND	0.309837	ND	0.75298	1.52033	0.874569	0.862162	ND	ND	ND	ND	ND	ND	1.26734	1.02741	0.447146	ND	ND	ND	ND	ND	ND	ND	ND	ND	ND	ND	ND	ND	ND	ND	ND	ND	ND	ND	ND
GPB1	YOR371C	T695 S696	NTTSSPPT[+79.966331]S[+79.966331]PKHTPPLNPSKK	NTTSSPPTSPKHTPPLNPSKK	0	1.16334	ND	0.795262	1.98077	ND	2.36361	0.458052	ND	0.354818	0.450621	1.39474	0.449202	1.32479	1.3562	1.27361	0.45048	1.36567	ND	ND	ND	ND	ND	ND	ND	ND	ND	ND	0.757616	0.774018	ND	ND	ND	ND	ND	ND	ND	ND	ND	ND	0.862027	0.873933	0.281638	ND	ND
GPD1	YDL022W	S2	S[+121.976896]AAADRLNLTSGHLNAGR	SAAADRLNLTSGHLNAGR	1	0.532679	0.364311	0.424257	0.363139	0.722267	0.604173	0.658288	0.569688	0.575839	0.822402	0.765337	0.835399	0.470298	ND	0.529517	0.912049	0.759933	0.656385	0.366971	0.621162	0.379237	0.484705	0.613876	ND	0.967948	1.33069	0.688074	1.43543	0.705093	1.04834	0.299781	0.468013	0.185116	ND	ND	ND	ND	0.588687	0.45849	0.568833	0.583553	0.642346	ND	ND
GPD1	YDL022W	S24 S25	SSS[+79.966331]S[+79.966331]VSLKAAEKPFK	SSSSVSLKAAEKPFK	0	5.54057	5.75397	ND	ND	ND	ND	5.69072	5.68292	ND	ND	ND	ND	5.19705	ND	6.29593	5.10721	ND	7.2129	ND	4.54639	5.28757	ND	2.38238	3.57974	ND	ND	ND	ND	ND	ND	ND	ND	ND	ND	ND	ND	ND	ND	ND	ND	ND	ND	ND	ND
GPD1	YDL022W	S24 S27	SSS[+79.966331]SVS[+79.966331]LK	SSSSVSLK	1	2.11198	2.58507	0.692758	2.76495	1.2888	3.11057	1.95676	1.48458	2.33132	ND	2.24151	2.76762	ND	1.29392	0.812886	2.16309	1.56951	3.25546	1.28328	1.97103	0.510708	0.280994	0.483637	1.15456	5.48762	7.16457	3.91547	5.30522	3.37566	1.27594	0.593536	1.22317	0.372881	ND	2.08124	1.59476	0.854375	1.636	1.55809	0.218592	2.9833	3.39267	0.365499	2.03115
GPD1	YDL022W	S27	SSSSVS[+79.966331]LKAAEKPFK	SSSSVSLKAAEKPFK	1	1.80329	1.48153	1.66332	1.29142	2.06266	1.35129	2.04354	1.72042	1.95155	2.44353	2.40054	2.03464	1.06283	0.766228	1.55656	2.36654	1.80882	1.77502	0.862636	1.54859	ND	ND	1.36257	0.650006	2.91408	3.75203	2.20467	2.99875	1.85709	3.65455	0.94208	1.25641	0.727502	1.42431	0.365247	0.502452	0.080917	2.01118	1.87	1.98005	1.46968	2.09684	1.73793	0.932598
GPD2	YOL059W	S70	S[+79.966331]DSAVSIVHLK	SDSAVSIVHLK	1	3.42256	4.59726	3.69025	2.04074	4.84511	5.05357	3.88736	4.39398	3.91	2.74763	ND	2.97374	ND	ND	ND	4.7792	4.27154	3.89815	ND	ND	ND	2.25706	4.59394	2.91431	1.83075	2.97093	3.07206	3.59511	ND	5.94426	ND	ND	ND	ND	ND	ND	ND	3.91514	4.92033	ND	2.85021	3.0031	ND	ND
GPD2	YOL059W	S70 S72	S[+79.966331]DS[+79.966331]AVSIVHLK	SDSAVSIVHLK	1	6.67612	6.02527	ND	5.75432	ND	6.93138	7.39864	6.75338	7.20923	6.80307	5.49628	6.14839	6.46597	6.28835	6.97709	6.74034	ND	6.31753	ND	3.94352	3.77266	4.27637	3.76423	4.79247	ND	5.51642	4.00724	ND	ND	ND	ND	ND	ND	5.38794	4.07668	ND	ND	ND	ND	ND	3.75061	1.35752	ND	ND
GPD2	YOL059W	S70 S72 S75	S[+79.966331]DS[+79.966331]AVS[+79.966331]IVHLKR	SDSAVSIVHLKR	1	0.668131	ND	0.507272	ND	ND	ND	0.570885	0.553628	0.676546	0.567618	ND	0.262282	ND	ND	ND	ND	ND	ND	ND	ND	ND	ND	ND	ND	ND	ND	ND	ND	ND	ND	ND	ND	ND	ND	ND	ND	ND	ND	ND	ND	ND	ND	ND	ND
GPD2	YOL059W	S70 S75	RS[+79.966331]DSAVS[+79.966331]IVHLK	RSDSAVSIVHLK	1	5.09651	4.77745	3.13986	ND	4.34634	4.26009	ND	ND	ND	4.55796	ND	2.94257	ND	ND	ND	ND	ND	ND	ND	ND	ND	ND	ND	ND	ND	ND	ND	ND	ND	ND	ND	ND	ND	ND	ND	ND	ND	ND	ND	ND	ND	ND	ND	ND
GPD2	YOL059W	S70 S75	S[+79.966331]DSAVS[+79.966331]IVHLK	SDSAVSIVHLK	1	11.8624	11.4177	ND	11.2932	ND	16.0331	12.2211	11.5699	12.4415	10.3182	6.0526	10.5899	11.0583	9.42828	14.2317	14.507	ND	10.6575	ND	8.83248	5.78442	9.37823	6.2099	8.60425	ND	9.24224	8.84239	9.51085	ND	0.69093	ND	ND	ND	8.9506	6.89058	ND	ND	ND	ND	ND	ND	ND	ND	ND
GPD2	YOL059W	S70 S75	S[+79.966331]DSAVS[+79.966331]IVHLKR	SDSAVSIVHLKR	1	12.2706	11.4346	11.022	12.5595	10.5812	13.3397	11.5339	12.035	12.0102	10.6378	9.37185	10.251	12.0146	11.4256	13.314	ND	10.7699	9.54148	ND	6.66632	6.97892	9.57641	7.04552	8.09272	ND	ND	ND	ND	ND	ND	ND	ND	ND	8.80435	ND	2.83677	ND	ND	ND	ND	ND	ND	ND	ND
GPD2	YOL059W	S72	RSDS[+79.966331]AVSIVHLKR	RSDSAVSIVHLKR	1	0.250268	0.236654	2.09789	1.78508	2.68369	1.42674	0.443449	ND	2.3639	0.341645	1.84676	0.939687	2.35959	ND	2.59785	2.82767	2.65463	2.9071	1.45766	2.22016	1.54654	1.99567	ND	0.24014	ND	1.06732	1.18203	1.97775	1.1682	1.29641	0.450899	1.12531	0.300381	0.759912	0.429277	ND	ND	1.26562	0.631885	ND	0.90583	1.415	0.741911	0.398969
GPD2	YOL059W	S72	SDS[+79.966331]AVSIVHLK	SDSAVSIVHLK	1	5.285	5.91958	4.68168	4.97241	6.53095	6.24629	5.13288	5.46718	5.08623	4.20379	3.50994	3.783	4.49664	3.89885	5.66935	6.42223	6.13112	5.55404	4.28839	4.55904	4.53195	4.35019	5.54057	4.51515	4.31079	5.15395	3.91423	5.22869	3.16604	7.72781	6.09481	4.72575	3.06444	4.48239	2.42132	2.19365	1.40624	5.85043	7.03222	6.4418	4.07929	5.87069	4.19572	2.51924
GPD2	YOL059W	S72	SDS[+79.966331]AVSIVHLKR	SDSAVSIVHLKR	1	2.72953	2.83179	2.28581	1.58622	3.14432	1.94098	2.64762	2.36097	2.41468	1.81214	1.62763	1.97884	2.17661	1.37382	2.7449	2.97335	2.83848	2.85453	1.52122	2.11864	1.87787	1.87115	2.62494	1.90557	2.0086	1.76867	1.26402	2.15492	1.0537	2.00396	0.854403	1.25487	0.518102	1.41671	0.535075	ND	ND	1.37514	1.3035	1.16799	1.33321	1.28404	1.17054	0.742407
GPD2	YOL059W	S72 S75	RSDS[+79.966331]AVS[+79.966331]IVHLK	RSDSAVSIVHLK	1	4.45498	4.14811	4.68503	1.40055	3.53433	3.4867	3.59512	4.394	4.44023	3.85457	1.93414	4.22034	4.18523	3.69665	4.44508	3.78148	4.5247	4.38823	ND	2.40097	2.61889	2.66108	1.90821	3.18759	2.43164	2.39376	1.54442	2.14431	2.4376	ND	1.48218	0.896895	1.03301	3.69358	1.98445	1.6496	1.08301	ND	1.23316	ND	2.22139	0.828927	ND	ND
GPD2	YOL059W	S72 S75	RSDS[+79.966331]AVS[+79.966331]IVHLKR	RSDSAVSIVHLKR	1	1.74269	1.42037	1.70057	ND	1.93574	0.937904	1.61456	1.18709	2.07848	1	ND	0.945497	1.21943	0.931763	1.70631	0.897887	1.57365	1.33556	0.165286	0.492618	0.635492	0.964654	0.871744	1.06029	1.0112	0.842868	ND	0.977073	ND	0.730372	ND	ND	ND	0.634617	0.551652	ND	ND	ND	ND	ND	0.48946	0.335456	ND	ND
GPD2	YOL059W	S72 S75	SDS[+79.966331]AVS[+79.966331]IVHLK	SDSAVSIVHLK	1	13.5737	12.7816	14.2304	15.2568	11.8693	17.415	14.2233	14.6301	15.1616	13.9703	12.2916	12.9017	13.8708	12.2854	15.3686	14.3366	12.9388	14.0607	8.22585	10.1165	8.63313	9.84004	7.97941	9.79063	10.97	12.5825	10.1709	11.9596	8.9048	ND	5.81885	4.69675	6.54817	12.0056	9.37104	6.79141	4.52745	10.8444	8.47207	1.86638	9.56067	ND	7.42879	4.37585
GPD2	YOL059W	S72 S75	SDS[+79.966331]AVS[+79.966331]IVHLKR	SDSAVSIVHLKR	1	9.57623	8.7657	9.39201	7.95464	8.54007	11.4797	9.75408	9.34535	10.4459	8.11578	7.0805	8.72251	8.99284	8.22339	11.0902	8.3937	8.81789	9.72527	8.80322	5.38435	5.68424	5.99954	5.72726	7.02697	7.2111	10.4198	10.1386	10.3341	4.77506	5.72999	6.03651	2.39084	6.39098	6.2313	6.63731	3.27133	4.4742	4.63455	2.10796	1.91406	4.89006	8.07769	4.43583	4.30874
GPM1	YKL152C	S116	RS[+79.966331]FDVPPPPIDASSPFSQK	RSFDVPPPPIDASSPFSQK	1	1.47794	2.16272	1.48873	1.6827	1.04134	1.4184	1.58556	1.51528	1.36436	1.59422	1.57515	1.7049	1.90058	1.68496	1.67917	1.49284	1.63566	1.2292	2.25883	1.95063	2.60065	1.47856	1.50089	1.6824	1.56744	1.35577	1.73155	1.46528	2.79991	2.09208	3.9831	2.24991	3.23009	1.81169	2.5298	2.73212	3.23852	2.36598	3.55921	2.11199	3.41146	2.02424	2.96235	3.98556
GPM1	YKL152C	S116	S[+79.966331]FDVPPPPIDASSPFSQK	SFDVPPPPIDASSPFSQK	1	5.39068	7.58818	4.2858	6.29079	5.11735	5.2768	5.2073	5.27777	4.21258	5.84829	5.36509	5.32017	8.72571	6.75141	5.82369	5.56606	5.3026	3.71764	10.5298	6.48679	9.47652	6.21935	6.33235	5.47278	5.66297	5.06992	6.17669	5.95196	8.98635	5.80562	6.36212	5.16899	7.71838	5.33117	7.57619	6.53342	8.526	7.32025	6.03256	4.1031	10.2072	4.22504	11.0191	9.77472
GPM1	YKL152C	S116	S[+79.966331]FDVPPPPIDASSPFSQKGDER	SFDVPPPPIDASSPFSQKGDER	1	7.1828	8.97706	5.76833	6.73277	5.92718	6.42705	6.50045	5.6292	3.83903	6.86501	6.14988	5.27318	9.24669	8.14288	7.58992	6.85837	6.25982	6.73933	9.26681	7.57319	10.8399	6.63537	7.05507	6.8094	5.55884	5.73328	6.58505	6.47608	9.92632	6.76418	4.1353	3.79613	5.92086	3.56453	4.42404	5.2727	4.822	6.91066	5.85226	3.574	8.33733	6.34072	7.04208	10.1259
GPR1	YDL035C	S373	TNTGS[+79.966331]DENVSASGGVR	TNTGSDENVSASGGVR	1	0.933126	0.816636	0.875671	0.747495	1.0912	0.612686	1.20474	0.910051	0.857016	0.720189	0.620729	0.851743	0.622345	0.517969	0.5665	0.817507	1.26201	0.760754	0.425977	0.575887	0.422086	0.602508	0.53238	0.806555	0.857438	0.847196	0.587535	0.793418	0.436917	0.429605	ND	ND	ND	1.11619	0.300889	ND	ND	0.72572	0.36631	ND	0.950368	0.543561	0.687426	ND
GPR1	YDL035C	S373 S378	TNTGS[+79.966331]DENVS[+79.966331]ASGGVR	TNTGSDENVSASGGVR	0	0.704498	ND	0.678713	ND	ND	ND	0.602484	0.674956	0.759274	0.487629	0.539655	0.53908	0.28921	0.352706	0.274108	0.280966	0.645913	0.426671	ND	ND	ND	ND	ND	ND	0.637983	0.416314	ND	ND	ND	ND	ND	ND	ND	ND	ND	ND	ND	ND	ND	ND	ND	ND	ND	ND
GPR1	YDL035C	S903	SSFFSSNIVTNDDENS[+79.966331]IEEDKNLR	SSFFSSNIVTNDDENSIEEDKNLR	1	1.20622	1.60621	ND	ND	ND	ND	ND	ND	ND	ND	ND	ND	ND	ND	ND	ND	ND	ND	ND	ND	ND	ND	ND	ND	ND	ND	ND	ND	ND	ND	ND	ND	ND	ND	ND	ND	ND	ND	ND	ND	ND	ND	0.311307	0.912608
GPR1	YDL035C	T371 S373	KTNT[+79.966331]GS[+79.966331]DENVSASGGVR	KTNTGSDENVSASGGVR	1	0.343963	ND	0.495879	ND	ND	ND	0.353698	0.24532	0.591303	0.385598	ND	0.547507	ND	ND	ND	ND	ND	ND	ND	ND	ND	ND	ND	ND	ND	ND	ND	ND	ND	ND	ND	ND	ND	ND	ND	ND	ND	ND	ND	ND	ND	ND	ND	ND
GPT2	YKR067W	S632	DGYDVSS[+79.966331]DAESSISR	DGYDVSSDAESSISR	1	1.573	1.20589	1.75069	1.43482	1.1683	0.954145	1.37528	1.53653	0.93952	0.942244	ND	1.35059	0.808253	ND	1.25976	1.93268	1.73694	1.60602	0.516136	0.769155	1.07346	0.720021	0.684574	0.859896	0.846298	1.9702	ND	ND	ND	ND	ND	ND	ND	ND	ND	ND	ND	1.57312	0.993693	ND	0.947844	0.480505	1.43765	ND
GPT2	YKR067W	S632	RDGYDVSS[+79.966331]DAESSISR	RDGYDVSSDAESSISR	1	1.5971	0.995863	1.2111	0.811365	2.02005	0.871273	1.64394	1.67592	1.21327	1.26103	0.988265	1.23552	0.900813	ND	1.49362	1.50567	1.89377	1.0793	0.613853	1.56494	0.661552	ND	0.708942	0.697563	0.989058	1.40759	0.576047	1.67472	0.845918	0.1657	ND	ND	ND	1.41726	ND	0.383313	ND	1.08433	0.545045	ND	1.04936	0.92353	ND	ND
GPT2	YKR067W	S668 S671	VNS[+79.966331]RGS[+79.966331]LTDIPIFSDAK	VNSRGSLTDIPIFSDAK	1	2.94913	2.82481	2.82638	0.873601	2.72074	2.63181	2.23703	2.24584	3.43831	2.70214	0.570754	3.58442	2.11286	1.65869	2.39946	2.19796	3.62524	3.91021	1.57786	2.20127	2.18001	1.68001	0.659076	2.2565	1.31944	1.91042	1.40325	2.71355	0.969076	ND	ND	ND	ND	3.55789	2.42537	1.10607	1.10338	ND	0.08306	ND	ND	ND	1.59135	1.09477
GPT2	YKR067W	S668 T673	VNS[+79.966331]RGSLT[+79.966331]DIPIFSDAK	VNSRGSLTDIPIFSDAK	1	3.95504	1.92134	3.33501	3.0922	1.7188	5.78703	2.56642	2.40043	2.57004	2.4982	3.83032	3.68231	ND	4.05163	1.54411	4.87636	3.53423	2.00062	ND	ND	ND	2.42244	1.02343	2.47829	1.77164	3.76569	2.51924	2.57846	1.49172	ND	ND	ND	ND	4.53292	1.24274	ND	ND	ND	ND	ND	1.58555	0.423941	1.42174	1.68035
GRH1	YDR517W	S164	RPS[+79.966331]SGEAHQFQALGFK	RPSSGEAHQFQALGFK	0	0.015372	4.40134	ND	2.91835	3.91887	ND	ND	ND	ND	ND	3.1989	1.63217	ND	ND	ND	ND	ND	ND	ND	ND	ND	ND	2.82817	3.20412	ND	ND	ND	ND	ND	ND	3.05076	3.53373	2.57195	ND	ND	ND	ND	0.319884	0.133352	4.08277	ND	0.048068	0.214661	ND
GRH1	YDR517W	S355 S358	SSTAAKS[+79.966331]AES[+79.966331]DILAPPPQK	SSTAAKSAESDILAPPPQK	1	1.36873	ND	0.676008	ND	ND	ND	ND	ND	ND	ND	ND	ND	ND	ND	ND	ND	ND	ND	ND	ND	ND	ND	ND	ND	ND	ND	ND	ND	ND	ND	ND	ND	ND	ND	ND	ND	ND	ND	ND	ND	ND	ND	ND	ND
GRH1	YDR517W	S369	SAESDILAPPPQKQS[+79.966331]SSD	SAESDILAPPPQKQSSSD	0	0.37156	ND	0.58275	0.069829	ND	0.462207	ND	ND	ND	ND	ND	ND	ND	ND	ND	1.3004	2.04694	ND	0.287762	0.278028	0.493859	ND	ND	ND	ND	ND	ND	0.291577	ND	0.973041	ND	ND	ND	ND	ND	ND	ND	ND	ND	ND	ND	ND	ND	ND
GRR1	YJR090C	S199	IDNS[+79.966331]PQAISYLHK	IDNSPQAISYLHK	1	0.240991	0.1847	ND	ND	ND	ND	ND	ND	ND	ND	ND	ND	ND	ND	ND	ND	ND	ND	ND	ND	ND	ND	ND	ND	ND	ND	ND	0.352166	ND	0.574069	ND	ND	ND	ND	ND	ND	ND	0.245142	0.348356	ND	ND	ND	ND	ND
GSP1	YLR293C	S2	S[+121.976896]APAANGEVPTFK	SAPAANGEVPTFK	1	1.03627	1.34401	1.08855	1.31984	1.46311	1.40406	1.51875	1.29084	1.06281	1.14342	0.929015	0.982265	1.32787	1.04142	1.48428	2.06639	1.88797	1.50813	1.85537	1.8438	2.08359	1.26736	1.60184	1.44043	1.20087	1.53063	1.35179	1.28095	1.14042	1.43272	1.19536	1.46922	1.2648	1.39428	0.801109	0.850576	0.718176	1.49284	1.32627	1.94362	1.09255	1.6283	1.26628	0.961107
GSY1	YFR015C	S651 S655	IARPLS[+79.966331]VPGS[+79.966331]PK	IARPLSVPGSPK	1	4.8553	4.91811	5.7701	5.20603	4.97063	5.28647	5.54305	5.56448	5.74747	5.997	5.36954	5.74064	4.4282	3.9345	4.92262	5.88553	5.78174	6.30726	4.77326	5.3444	4.82642	4.96832	3.84959	4.70949	6.46623	6.41316	5.23543	6.68802	5.43525	4.22676	6.78033	7.9944	7.94468	11.8613	9.56152	7.73015	7.79817	11.1015	8.77902	6.24093	11.6135	11.1771	9.92178	7.41803
GSY1	YFR015C	S651 S655	IARPLS[+79.966331]VPGS[+79.966331]PKVR	IARPLSVPGSPKVR	1	1.15295	0.88316	1.1544	0.724343	1.18597	0.979833	1.05821	1.06065	1.31978	0.842065	0.568322	1.26004	ND	0.716864	1.12306	1.26731	1.13017	1.65868	ND	0.873145	0.684168	0.58819	0.946358	0.852595	1.20717	1.50262	1.11145	1.27473	0.74533	0.463942	0.450564	1.15432	0.647178	1.9333	1.10122	0.551475	0.537775	1.60058	0.669503	1.0161	1.62437	2.35876	1.37632	0.924091
GSY2	YLR258W	S651 S655	LKVARPLS[+79.966331]VPGS[+79.966331]PR	LKVARPLSVPGSPR	1	3.40156	2.07399	2.69627	2.51123	2.7825	3.58545	3.21478	2.74657	2.90633	2.56284	1.91531	2.5576	1.83771	1.55686	1.89408	2.30561	2.61359	2.6979	1.62478	2.26677	1.69579	2.06344	1.60724	2.03816	3.25581	2.79252	2.14357	3.53491	1.79273	0.81914	1.06816	2.66569	1.96994	5.12247	3.07417	1.95382	2.08908	3.375	1.56075	2.04518	4.01124	4.9217	2.91725	2.25321
GSY2	YLR258W	S651 S655	VARPLS[+79.966331]VPGS[+79.966331]PR	VARPLSVPGSPR	1	8.15485	7.31403	9.53088	8.44179	8.28052	9.68236	9.12125	9.78519	10.1135	8.39598	7.19656	7.92264	5.23009	4.74395	7.68196	9.02529	8.25382	9.71811	7.42996	9.6319	7.80228	7.40198	6.06757	7.51095	10.4007	10.9391	8.39584	10.3976	8.79722	6.2461	10.5325	15.6407	14.883	20.2535	16.9597	13.7971	14.8718	21.3281	14.9926	8.09196	19.0499	18.7909	16.1998	13.2705
GSY2	YLR258W	S651 S655	VARPLS[+79.966331]VPGS[+79.966331]PRDLR	VARPLSVPGSPRDLR	1	6.21472	3.48515	5.13028	4.19072	5.13079	6.12602	4.79426	4.48021	5.45104	4.40735	3.11563	4.45658	2.26037	2.12858	3.09503	5.01857	4.72563	4.48166	2.24348	3.78137	2.45725	2.71107	3.11628	3.01401	4.38091	5.16737	3.45142	5.52633	2.69241	1.72662	1.89	1.4436	2.19575	5.78933	2.79921	2.76094	1.73502	4.21888	2.53597	1.55715	3.55775	5.36192	3.82691	2.92284
GSY2	YLR258W	S655	VARPLSVPGS[+79.966331]PR	VARPLSVPGSPR	1	0.816199	0.789875	0.748327	ND	1.08662	1.06701	0.265194	0.524745	ND	0.593453	ND	0.564413	0.846199	ND	0.400305	1.38739	1.13605	0.877556	0.936035	1.59545	1.67903	ND	0.923106	1.06551	0.939808	1.33781	0.763434	0.810531	0.595828	1.10002	1.35153	1.34771	1.00643	1.35141	1.26554	1.07581	1.16435	2.24851	1.83572	1.42343	1.16435	1.06671	1.54609	1.79113
GTS1	YGL181W	S240	SSSSRNS[+79.966331]VSAAATTSTPPLPR	SSSSRNSVSAAATTSTPPLPR	0	2.18214	ND	1.34676	ND	ND	ND	1.68403	ND	1.465	ND	ND	ND	ND	ND	ND	ND	ND	ND	ND	ND	ND	ND	1.9632	2.0494	ND	ND	ND	ND	ND	ND	ND	ND	ND	0.860827	0.586565	0.958436	ND	ND	ND	2.00685	ND	1.83086	2.90168	2.06035
GTS1	YGL181W	T249	NSVSAAATTST[+79.966331]PPLPR	NSVSAAATTSTPPLPR	1	0.455644	0.820326	ND	ND	1.47839	0.692397	ND	ND	ND	ND	ND	ND	0.622624	0.315373	ND	ND	ND	ND	1.27913	1.16205	1.2547	ND	1.95569	1.257	ND	ND	ND	ND	ND	ND	2.58765	ND	1.5414	ND	ND	ND	ND	0.987842	1.99417	0.7015	0.73091	1.23253	0.824117	ND
GTT3	YEL017W	S116	AYIKEDDDEKPQS[+79.966331]GDETSATKPLSSR	AYIKEDDDEKPQSGDETSATKPLSSR	1	1.95668	1.89208	2.2845	0.829104	2.37115	0.753771	1.78693	2.4036	2.1466	1.70861	2.06161	2.37859	1.22326	0.876112	1.70983	1.96127	2.21265	2.4877	1.01606	1.45577	1.45147	1.03561	1.52995	1.69933	1.43283	2.07224	0.887307	1.70889	1.81114	1.97441	1.33063	1.44985	0.560806	2.27174	0.976596	0.528831	0.309383	2.84098	1.88433	0.545176	2.43186	2.6135	2.04983	0.696245
GTT3	YEL017W	S116	EDDDEKPQS[+79.966331]GDETSATKPLSSR	EDDDEKPQSGDETSATKPLSSR	1	0.319547	0.419053	0.532916	ND	ND	ND	0.382547	0.570287	0.549485	0.507712	ND	0.591397	ND	ND	ND	0.521712	0.566648	0.291606	ND	0.331857	0.557635	ND	0.224925	0.347357	ND	ND	ND	0.296197	0.309257	ND	ND	ND	ND	0.71654	0.283429	ND	ND	0.944189	0.539714	ND	0.699748	0.267259	0.720694	ND
GTT3	YEL017W	T120 S121	AYIKEDDDEKPQSGDET[+79.966331]S[+79.966331]ATKPLSSR	AYIKEDDDEKPQSGDETSATKPLSSR	1	1.17382	ND	0.441516	ND	0.626657	0.096212	ND	ND	ND	ND	ND	ND	ND	0.984363	0.968269	ND	0.328292	0.815273	ND	ND	ND	0.334481	0.924499	0.581684	ND	0.443843	0.232415	0.611441	1.69201	ND	ND	ND	ND	ND	ND	ND	ND	ND	ND	ND	1.5114	0.628451	0.706644	0.548394
GUK1	YDR454C	S149	RLS[+79.966331]AAQAELAYAETGAHDK	RLSAAQAELAYAETGAHDK	1	0.707039	1.47176	0.756745	ND	1.31348	0.946752	0.91392	1.20713	1.16572	0.653964	1.18178	1.13093	1.52276	ND	1.39524	1.1677	1.042	1.0232	1.64542	1.62604	1.99192	1.37688	1.45573	1.54069	1.31779	0.842589	1.07776	1.5605	2.51194	2.55162	6.11133	1.81852	2.1162	1.7189	1.82335	2.04912	2.63587	2.51514	4.40935	2.80869	3.06391	1.69889	3.35495	3.05954
GYP1	YOR070C	S87	RTS[+79.966331]NSYSPLR	RTSNSYSPLR	0	1.02625	0.536861	ND	0.623128	0.733132	0.574755	0.682059	0.757888	0.525701	0.792808	0.832277	ND	ND	ND	ND	ND	ND	ND	ND	ND	ND	0.443262	0.478714	0.452046	0.824743	1.06261	0.447358	ND	ND	ND	ND	ND	ND	ND	ND	ND	ND	ND	ND	0.706357	0.799816	1.10591	ND	ND
GYP1	YOR070C	S91	TSNSYS[+79.966331]PLR	TSNSYSPLR	0	0.486239	ND	0.921916	ND	0.835587	0.756926	0.989977	0.810295	0.85922	ND	ND	ND	0.722682	ND	0.673991	0.675572	0.868338	0.515633	ND	ND	ND	ND	0.635757	0.867014	ND	ND	ND	0.476696	0.387423	0.968856	1.01852	0.387612	0.460907	ND	ND	ND	ND	0.947572	0.797766	0.841699	ND	0.712107	ND	ND
GYP5	YPL249C	S156 S157	VYADTKEVVS[+79.966331]S[+79.966331]PENREVTGK	VYADTKEVVSSPENREVTGK	1	0.83922	1.23298	1.78774	1.21885	0.932793	ND	1.26884	1.55069	1.56619	1.37991	0.536337	1.22541	0.980399	0.690988	1.15947	ND	ND	ND	0.801889	ND	0.70997	ND	ND	ND	ND	1.25581	1.23834	1.77206	1.12827	ND	ND	ND	ND	1.34468	0.569258	ND	ND	ND	ND	ND	ND	ND	ND	ND
GYP5	YPL249C	T335	NFEET[+79.966331]KRNSYHHVPLTGSK	NFEETKRNSYHHVPLTGSK	1	0.363278	0.269319	ND	ND	ND	ND	ND	ND	ND	ND	ND	ND	ND	ND	ND	ND	ND	ND	ND	ND	ND	ND	ND	ND	ND	ND	ND	ND	ND	ND	ND	ND	ND	ND	ND	ND	ND	ND	ND	ND	ND	ND	ND	ND
HAA1	YPR008W	S125	S[+79.966331]QPMFER	SQPMFER	1	0.516318	0.231598	ND	ND	ND	ND	ND	ND	ND	ND	ND	ND	ND	0.281439	0.278291	ND	ND	ND	ND	ND	ND	0.593931	0.284414	0.253604	ND	ND	ND	ND	ND	ND	ND	ND	ND	0.643889	0.524754	ND	ND	ND	ND	ND	ND	ND	ND	ND
HAA1	YPR008W	S231	S[+79.966331]GNNWQDSSVSLPAK	SGNNWQDSSVSLPAK	1	1.0409	1.12963	0.846235	1.02104	0.870134	0.883816	0.967802	0.831512	0.849884	1.58592	1.41388	1.45667	0.417408	0.432635	ND	ND	ND	ND	0.531702	0.77331	0.692827	ND	ND	ND	1.17965	1.2417	1.36085	1.46984	1.63604	0.895695	ND	ND	ND	ND	ND	ND	0.718519	1.0601	0.659932	1.29059	1.53241	1.23837	1.15889	0.985853
HAA1	YPR008W	S241	SGNNWQDSSVS[+79.966331]LPAKADSR	SGNNWQDSSVSLPAKADSR	0	0.4384	0.933677	ND	ND	ND	ND	ND	ND	ND	ND	ND	ND	ND	ND	ND	ND	ND	ND	ND	ND	ND	ND	ND	ND	ND	ND	ND	ND	ND	ND	ND	ND	ND	ND	ND	ND	ND	ND	ND	ND	ND	ND	ND	ND
[truncated: 8,756 more rows]
[truncated: 13 more columns]

## Sheet: column description
Column Name	Descritpion
GeneName	Gene name
ProteinAccessions	Systematic Name
PhosphoSites	Phosphorylation site(s)
PeptideModSeq	Peptide Sequence with modifications
PeptideSeq	Peptide Sequence
PhosphoLocalizedOnce	Phosphosite is considered localized in at least one measurement = 1
unt	untreated
[truncated: 8 more rows]
