# Supplementary material for: R2‐P2 rapid‐robotic phosphoproteomics enables multidimensional cell signaling studies
Source: Mol Syst Biol. 2019 Dec 19;15(12):e9021. doi: 10.15252/msb.20199021 (PMC6920700; doi:10.15252/msb.20199021)
Supplement: Supplementary file 6 — Dataset EV4 [file MSB-15-e9021-s006.zip]

Archive with 2 entries (2 files):
- R2-P1.bdz
- readme.txt
