# Supplementary material for: R2‐P2 rapid‐robotic phosphoproteomics enables multidimensional cell signaling studies
Source: Mol Syst Biol. 2019 Dec 19;15(12):e9021. doi: 10.15252/msb.20199021 (PMC6920700; doi:10.15252/msb.20199021)
Supplement: Supplementary file 7 — Dataset EV5 [file MSB-15-e9021-s007.zip › readme.txt]

The R2-P2 KingFisher� Flex program file for the BindIt 3.2 (Thermo Fisher) software. 
